# Supplementary material for: Isolation of a significant fraction of non-phototroph diversity from a desert Biological Soil Crust
Source: Front Microbiol. 2015 Apr 14;6:277. doi: 10.3389/fmicb.2015.00277 (PMC4396413; doi:10.3389/fmicb.2015.00277)
Supplement: Supplementary file 1 [file Table1.XLSX]

## Sheet: Sheet1
Supplementary Table 1. Distribution of isolates in the different media and pre-incubation conditions. For detail explanation please refer to manuscript text
Cluster	Strain	Taxonomy	Total number of isolates	Number of isolates per medium					number of isolates per pre-incubation conditions
				VXylG	1/100 R2G	1/10 R2A	1/20 R2G	CAT	Dark	Light
1	L2D51B	Bacillus sp.	8	0	4	0	4	0	8	0
2	L2D19	Bacillus sp.	2	0	0	0	2	0	2	0
3	D1B51	Bacillus sp.	3	0	3	0	0	0	0	3
4	D1B55	Bacillus sp.	5	0	5	0	0	0	0	5
5	D1B36	Bacillus sp.	2	0	2	0	0	0	0	2
6	D1B11	Bacillus sp.	2	0	2	0	0	0	0	2
7	L2D35B	Bacillus sp.	2	0	0	0	2	0	2	0
8	D1B35	Solirubrobacter sp.	3	0	3	0	0	0	1	2
9	L1B01	Patulibacter sp.	3	0	2	0	1	0	3	0
10	D1A55	Acinetobacter sp.	2	2	0	0	0	0	0	2
11	L1A03A	Actinomycetospora sp.	22	19	0	0	3	0	20	2
12	D1A04	Arthrobacter sp.	46	19	2	0	21	4	13	33
13	L1A10	Arthrobacter sp.	17	8	1	0	6	2	12	5
14	D2D23	Patulibacter sp.	6	0	0	0	6	0	1	5
15	L1A30A	Actinomycetospora sp.	6	6	0	0	0	0	6	0
16	D1C15	Arthrobacter sp.	9	0	0	2	6	1	5	4
17	L2D39B	Arthrobacter sp.	4	0	0	0	4	0	4	0
18	L1A59	Arthrobacter sp.	13	5	0	0	8	0	8	5
19	D1E16A	Arthrobacter sp.	9	0	2	1	1	5	1	8
20	L2D49A	Arthrobacter sp.	3	0	0	0	3	0	3	0
21	L1A70A	Arthrobacter sp.	18	7	4	1	6	0	13	5
22	D1D46	Arthrobacter sp.	5	1	0	0	4	0	0	5
23	L2D45A	Arthrobacter sp.	3	0	0	0	3	0	3	0
24	L1A08A	Arthrobacter sp.	7	3	1	0	3	0	6	1
25	D2E21A	Arthrobacter sp.	8	2	0	1	3	2	1	7
26	L2D12B	Mycobacterium sp.	4	0	0	0	3	1	4	0
27	L2E07C	Mycobacterium sp.	11	0	3	0	2	6	10	1
28	L2B57	Modestobacter sp.	7	1	4	1	1	0	4	3
29	L1E03B	Nocardiaceae bacterium	2	0	0	0	0	2	2	0
30	L1C52A	Williamsia sp.	8	1	2	3	1	1	8	0
31	D2B12	Pseudonocardia sp.	2	0	2	0	0	0	0	2
32	D2C51	Streptomyces sp.	4	1	0	3	0	0	0	4
33	D1A36	Pseudonocardia sp.	4	3	0	1	0	0	1	3
34	D1A18	Mycobacterium sp.	20	6	3	2	5	4	13	7
35	D2E18A	Arthrobacter sp.	2	0	0	0	0	2	0	2
36	D2E30A	Arthrobacter sp.	2	0	0	0	0	2	0	2
37	L2D32	Leptothrix sp.	2	0	0	0	2	0	2	0
38	L2D44B	Arthrobacter sp.	3	0	0	0	3	0	3	0
39	L2D23A	Arthrobacter sp.	5	1	0	0	4	0	3	2
40	D1C11	Friedmanniella sp.	2	0	0	2	0	0	0	2
41	D1C31	Streptomyces sp.	2	0	0	2	0	0	0	2
42	L1E09A	Streptomyces sp.	2	0	0	0	0	2	2	0
43	L2D40B	Arthrobacter sp.	6	1	1	0	3	1	6	0
44	L1E08A	Mycobacterium sp.	4	1	0	0	1	2	3	1
45	D2D35	Williamsia sp.	3	0	0	0	3	0	1	2
46	L2C42	Rhodococcus sp.	2	0	0	2	0	0	2	0
47	L2A03	Mycobacterium sp.	4	3	1	0	0	0	4	0
48	D2E25B	Arthrobacter sp.	4	0	1	0	1	2	0	4
49	L1A05A	Modestobacter sp.	5	3	2	0	0	0	5	0
50	D2D06	Williamsia sp.	7	0	2	0	4	1	4	3
51	L1B20	Mycobacterium sp.	2	0	2	0	0	0	2	0
52	L2D47B	Arthrobacter sp.	2	0	0	0	2	0	2	0
53	D1C18B	Pseudonocardia sp.	2	0	0	2	0	0	0	2
54	D2D40	Arthrobacter sp.	13	4	1	0	6	2	5	8
55	L2A29B	Hymenobacter sp.	3	3	0	0	0	0	3	0
56	L1B15	Pseudonocardia sp.	3	0	3	0	0	0	3	0
57	L1A17	Micromonospora sp.	3	2	0	0	1	0	2	1
58	L1B47	Pseudonocardia sp.	2	0	2	0	0	0	2	0
59	D1B40	Mycobacterium sp.	4	1	2	0	0	1	2	2
60	D2D44	Arthrobacter sp.	6	1	1	0	4	0	3	3
61	L2A12	Hymenobacter sp.	2	2	0	0	0	0	2	0
62	L1E01A	Mycobacterium sp.	3	0	0	0	0	3	3	0
63	D2D45	Micromonosporaceae bacterium	2	0	0	0	2	0	0	2
64	D2B09	Kribbella sp.	2	0	2	0	0	0	0	2
65	L1A06A	Pseudonocardia sp.	2	2	0	0	0	0	2	0
66	L1B11	Mycobacterium sp.	2	0	2	0	0	0	2	0
67	L1B02	Kribbella sp.	2	0	2	0	0	0	2	0
68	L2B54	Kineococcus sp.	2	0	2	0	0	0	2	0
69	L2D20	Modestobacter sp.	4	1	1	0	2	0	4	0
70	L2A10	Pseudonocardia sp.	2	2	0	0	0	0	2	0
71	L2A13	Hymenobacter sp.	2	2	0	0	0	0	2	0
72	L2A24	Actinoallomurus sp.	2	2	0	0	0	0	2	0
73	L2E25	Arthrobacter sp.	2	0	0	0	0	2	2	0
74	D1D37	Arthrobacter sp.	3	0	0	0	3	0	0	3
75	D2E18B	Arthrobacter sp.	2	0	0	0	0	2	0	2
76	L1D57	Arthrobacter sp.	2	0	0	0	2	0	2	0
77	L2D43	Arthrobacter sp.	2	0	0	0	2	0	2	0
78	L2D27	Arthrobacter sp.	2	0	0	0	2	0	2	0
79	L1A72	Arthrobacter sp.	4	3	1	0	0	0	3	1
80	D1D56	Arthrobacter sp.	2	0	0	0	2	0	0	2
81	D2D42	Arthrobacter sp.	2	0	0	0	2	0	0	2
82	L1D34B	Arthrobacter sp.	2	0	0	0	2	0	2	0
83	D1D34	Arthrobacter sp.	2	0	0	0	2	0	0	2
84	L1D39	Arthrobacter sp.	8	0	0	0	7	1	6	2
85	D1A01	Arthrobacter sp.	2	2	0	0	0	0	0	2
86	L1D60	Arthrobacter sp.	4	0	0	0	4	0	3	1
87	L2E19A	Mycobacterium sp.	3	0	0	0	1	2	3	0
88	L1A13	Pseudonocardia sp.	2	2	0	0	0	0	2	0
89	D2A27	Geodermatophilus sp.	2	2	0	0	0	0	0	2
90	L2B33	Pseudonocardia sp.	2	0	2	0	0	0	2	0
91	L2D36A	Roseomonas sp.	2	0	0	0	2	0	2	0
92	L1A34A	Bradyrhizobium sp.	5	4	0	0	0	1	5	0
93	L1E07A	Bradyrhizobium sp.	3	0	0	0	0	3	3	0
94	L1A71A	Bradyrhizobium sp.	6	2	1	1	2	0	3	3
95	L1A71B	Bradyrhizobium sp.	3	2	1	0	0	0	2	1
96	L2B03	Roseomonas sp.	3	0	3	0	0	0	3	0
97	L2D36B	Roseomonas sp.	2	0	0	0	2	0	2	0
98	D1B50	Belnapia sp.	7	0	2	0	1	4	5	2
99	L1D56	Belnapia sp.	10	0	2	0	6	2	10	0
100	L2D34A	Bradyrhizobium sp.	2	0	0	0	2	0	2	0
101	D2B06	Acetobacteraceae bacterium	9	0	9	0	0	0	3	6
102	D1B20	Methylobacterium sp.	2	0	2	0	0	0	0	2
103	L2A11	Streptomyces sp.	2	2	0	0	0	0	2	0
104	L2D28A	Bradyrhizobium sp.	2	0	0	0	2	0	2	0
105	D2B25	Acetobacteraceae bacterium	3	0	3	0	0	0	1	2
106	L1D58	Beijerinckiaceae bacterium	3	0	0	0	3	0	3	0
107	L1B37	Acetobacteraceae bacterium	2	0	2	0	0	0	2	0
108	L1B56	Bosea sp.	2	0	2	0	0	0	2	0
109	L1B49	Methylobacterium sp.	2	0	2	0	0	0	2	0
110	L1B40	Roseomonas sp.	2	0	2	0	0	0	2	0
111	D2B56	Pseudonocardia sp.	2	0	2	0	0	0	0	2
112	L2B53	Mycobacterium sp.	2	0	2	0	0	0	2	0
113	L2D46A_R	Arthrobacter sp.	2	0	0	0	2	0	2	0
114	L1D50_F	Belnapia sp.	2	0	0	0	2	0	2	0
115	L1D50_R	Belnapia sp.	2	0	0	0	2	0	2	0
116	D2B05	Agaricomycotina sp.	2	0	2	0	0	0	0	2
