# Supplementary material for: Isolation of a significant fraction of non-phototroph diversity from a desert Biological Soil Crust
Source: Front Microbiol. 2015 Apr 14;6:277. doi: 10.3389/fmicb.2015.00277 (PMC4396413; doi:10.3389/fmicb.2015.00277)
Supplement: Supplementary file 3 [file Table3.XLSX]

## Sheet: Isolates_>97%_similar_to_emirge
Supplementary Table 3. Relative abundance of Isolates 16S rDNA genes indicated by estimations from 16S rDNA genes reconstructed by EMIRGE from each Library preparation
Sequence type	Sample	Treatment	Library preparation	Isolates	EMIRGE output	Relative abundance (Bacterial domain)	Taxonomy
Metagenome	MTG_B	prior wet up	Total DNA	Microcoleus vaginatus	0|L2D46C_R	0.4134154	Bacteria;Cyanobacteria;SubsectionIII;Microcoleus
				D2A27	60|D2A27	0.0172649	Bacteria;Actinobacteria;Actinobacteria;Actinobacteridae;Actinomycetales
				D1C11	128|D1C11	0.0077426	Bacteria;Actinobacteria;Actinobacteria;Actinobacteridae;Actinomycetales
				D1B35,L1B27	111|L1B27	0.0052954	Bacteria;Actinobacteria;Actinobacteria;Rubrobacteridae;Solirubrobacterales
				L1B49	44|L1B49	0.0041592	Bacteria;Proteobacteria;Alphaproteobacteria;Rhizobiales;Methylobacteriaceae
				D2B06,D1B38,D2B60,D2B27,L2B07,L1B39,L2B09,D2B14	143|D1B38	0.0032148	Bacteria;Proteobacteria;Alphaproteobacteria;Rhodospirillales;Acetobacteraceae
				L1B47	106|L1B47	0.0031078	Bacteria;Actinobacteria;Actinobacteria;Actinobacteridae;Actinomycetales
				L1B40	657|L1B40	0.0010898	Bacteria;Proteobacteria;Alphaproteobacteria;Rhodospirillales;Acetobacteraceae
				L2B33	709|L2B33	0.0008938	Bacteria;Actinobacteria;Actinobacteria;Actinobacteridae;Actinomycetales
					Total	0.4561837
Metatranscriptome	6	Night time (18h)	Total RNA	Microcoleus vaginatus	20698|Mv1	0.1695582	Bacteria;Cyanobacteria;SubsectionIII;Microcoleus
				D2A27	20329|D2A27	0.0043957	Bacteria;Actinobacteria;Actinobacteria;Actinobacteridae;Actinomycetales
				D1B35,L1B27	20650|L1B27	0.0043157	Bacteria;Actinobacteria;Actinobacteria;Rubrobacteridae;Solirubrobacterales
				L2B57,D1C04,D1A23,L2B16,D2B23,L2D21	20520|L2B06	0.0030033	Bacteria;Actinobacteria;Actinobacteria;Actinobacteridae;Actinomycetales
				L1A06A	20325|L1A06A	0.0009719	Bacteria;Actinobacteria;Actinobacteria;Actinobacteridae;Actinomycetales
				D2B25,L2B12	20528|L2B12	0.0006035	Bacteria;Proteobacteria;Alphaproteobacteria;Rhodospirillales;Acetobacteraceae
				D1C11	20382|D1C11	0.0004917	Bacteria;Actinobacteria;Actinobacteria;Actinobacteridae;Actinomycetales
				D1A36,L2A27,D1C18A	20386|D1A36	0.0003659	Bacteria;Actinobacteria;Actinobacteria;Actinobacteridae;Actinomycetales
				L1B02	20637|L1B02	0.0003024	Bacteria;Actinobacteria;Actinobacteria;Actinobacteridae;Actinomycetales
				D2B06,D1B38,D2B60,L2B07,D2B27,L1B39,L2B09,D2B14	20479|L1B37	0.0002376	Bacteria;Proteobacteria;Alphaproteobacteria;Rhodospirillales;Acetobacteraceae
				L2D17,L2E14B,L2E14A,L2E22A,D1B50,L2E24A	20400|L2E14A	0.0001944	Bacteria;Proteobacteria;Alphaproteobacteria;Rhodospirillales;Acetobacteraceae
				L2D32	20626|L2D32	0.0001664	Bacteria;Proteobacteria;Betaproteobacteria;Burkholderiales;Comamonadaceae
				L1A03A,L1A03B,L1A21A,L1A21B,L1A29,D2D30,L1A24A,L1A12A,L1A25,L2A20,D1A20,L1D06,L2A15,L1A31,L1A30B,L2A18,L2D04,L2A19,L1A24B,L1A12B,L1A23	20326|L1A12B	0.0001601	Bacteria;Actinobacteria;Actinobacteria;Actinobacteridae;Actinomycetales
				D2B10	20369|L1A34A	0.0001283	Bacteria;Proteobacteria;Alphaproteobacteria;Rhizobiales;Bradyrhizobiaceae
				L1E09A,D1A41	20332|L1E09A	0.000075	Bacteria;Actinobacteria;Actinobacteria;Actinobacteridae;Actinomycetales
				L2B34,L2D11,L1B31,L2A03,L1A18B,L2E19B,L1A18A	20587|L2D11	0.000061	Bacteria;Actinobacteria;Actinobacteria;Actinobacteridae;Actinomycetales
					Total	0.1850311
			DSN treated	Microcoleus vaginatus	8549|Mv1	0.0322986	Bacteria;Cyanobacteria;SubsectionIII;Microcoleus
				D1B35,L1B27	9410|L1B27	0.0149803	Bacteria;Actinobacteria;Actinobacteria;Rubrobacteridae;Solirubrobacterales
				L2B57,D1C04,D1A23,L2B16,L2D21,D2B23	10296|L2B57	0.0059541	Bacteria;Actinobacteria;Actinobacteria;Actinobacteridae;Actinomycetales
				L1A71A,D1C30,D2D17,D2B31	13069|L2D34B	0.0035117	Bacteria;Proteobacteria;Alphaproteobacteria;Rhizobiales;Bradyrhizobiaceae
				D1C11	10461|D1C11	0.0015374	Bacteria;Actinobacteria;Actinobacteria;Actinobacteridae;Actinomycetales
				L1B37	12952|D1B38	0.0011154	Bacteria;Proteobacteria;Alphaproteobacteria;Rhodospirillales;Acetobacteraceae
				L1A03A,L1A21A,L1A03B,L1A21B,L1A29,L1A24A,L1A12A,D2D30,L1A25,L2A20,D1A20,L1A31,L2A15,L1D06,L1A30B,L2A19,L2A18,L2D04,L1A24B,L1A12B,L1A23	9830|L1D06	0.0006364	Bacteria;Actinobacteria;Actinobacteria;Actinobacteridae;Actinomycetales
				L1D33,L2E07C,L2B18,D1C12,D2E19B,L1C35B,L2B08,L1D51,L1D47,L2B26,L2B36,L1B53,L2E21B,D1A08,D2A05,L2D31B,L2D31A,L1A16A,D1E07B,D1A18,L1A16B,L1D30,L1E01B,D1E07A,L1E08B	10273|L2E07C	0.0005848	Bacteria;Actinobacteria;Actinobacteria;Actinobacteridae;Actinomycetales
				L1B47	10662|L1B47	0.0004912	Bacteria;Actinobacteria;Actinobacteria;Actinobacteridae;Actinomycetales
				L1A70A,L2B55,D1E21B,L1D34,L1A08B,L1A45A,L2D27,L1B36,D1D16,D1A43,D1D14,L1A56,L1D54,D1A59,D2D56,L1D52,L1D40,L1A50,D1D53,L1C35A	10160|L1C35A	0.0004478	Bacteria;Actinobacteria;Actinobacteria;Actinobacteridae;Actinomycetales
				D2B09	10890|D2B09	0.0003039	Bacteria;Actinobacteria;Actinobacteria;Actinobacteridae;Actinomycetales
				D2B25,L2B12	12944|L2B12	0.0002524	Bacteria;Proteobacteria;Alphaproteobacteria;Rhodospirillales;Acetobacteraceae
				Total	Total	0.062114
Metatranscriptome	9	Day time (25.5h)	Total RNA	Microcoleus vaginatus	1100|Mv1	0.2459492	Bacteria;Cyanobacteria;SubsectionIII;Microcoleus
				D2A27	1058|D2A27	0.0075407	Bacteria;Actinobacteria;Actinobacteria;Actinobacteridae;Actinomycetales
				Total	Total	0.2534899
			DSN treated	Microcoleus vaginatus	3609|Mv1	0.0967149	Bacteria;Cyanobacteria;SubsectionIII;Microcoleus
				Total	Totalk	0.0967149
