# Supplementary material for: Isolation of a significant fraction of non-phototroph diversity from a desert Biological Soil Crust
Source: Front Microbiol. 2015 Apr 14;6:277. doi: 10.3389/fmicb.2015.00277 (PMC4396413; doi:10.3389/fmicb.2015.00277)
Supplement: Supplementary file 4 [file DataSheet1.ZIP]

Archive with 14 entries (11 files):
- Supplementary Material BSC_EMIRGE_outputs/
- Supplementary Material BSC_EMIRGE_outputs/BSC_Metagenome_SSUrRNA_EMIRGEoutput.fasta
- __MACOSX/
- __MACOSX/Supplementary Material BSC_EMIRGE_outputs/
- __MACOSX/Supplementary Material BSC_EMIRGE_outputs/._BSC_Metagenome_SSUrRNA_EMIRGEoutput.fasta
- Supplementary Material BSC_EMIRGE_outputs/BSC_Metatranscriptome_DayTime_DSNRNA_EMIRGEoutput.fasta
- __MACOSX/Supplementary Material BSC_EMIRGE_outputs/._BSC_Metatranscriptome_DayTime_DSNRNA_EMIRGEoutput.fasta
- Supplementary Material BSC_EMIRGE_outputs/BSC_Metatranscriptome_DayTime_TotalRNA_EMIRGEoutput.fasta
- __MACOSX/Supplementary Material BSC_EMIRGE_outputs/._BSC_Metatranscriptome_DayTime_TotalRNA_EMIRGEoutput.fasta
- Supplementary Material BSC_EMIRGE_outputs/BSC_Metatranscriptome_NightTime_DSNRNA_EMIRGEoutput.fasta
- __MACOSX/Supplementary Material BSC_EMIRGE_outputs/._BSC_Metatranscriptome_NightTime_DSNRNA_EMIRGEoutput.fasta
- Supplementary Material BSC_EMIRGE_outputs/BSC_Metatranscriptome_NightTime_TotalRNA_EMIRGEoutput.fasta
- __MACOSX/Supplementary Material BSC_EMIRGE_outputs/._BSC_Metatranscriptome_NightTime_TotalRNA_EMIRGEoutput.fasta
- __MACOSX/._Supplementary Material BSC_EMIRGE_outputs
