# Supplementary material for: Isolation of a significant fraction of non-phototroph diversity from a desert Biological Soil Crust
Source: Front Microbiol. 2015 Apr 14;6:277. doi: 10.3389/fmicb.2015.00277 (PMC4396413; doi:10.3389/fmicb.2015.00277)
Supplement: Supplementary file 4 [file DataSheet1.ZIP › Supplementary Material BSC_EMIRGE_outputs/BSC_Metagenome_SSUrRNA_EMIRGEoutput.fasta]

>0|L2D46C_R Prior=0.398320 Length=1435 NormPrior=0.409323
ACACATGCAAGTCGAACGGAGTAGAAATACTTAGTGGCGGACGGGTGAGTAACGCGTGAG
AATCTGCCTTCAGGACGGAGACAACAGTTGGAAACGACTGCTAAGCCCCGATGAACCGAA
AGGGAAAATATTTATAGCCTGAAGATGAGCTCGCGTCCGATTAGCTAGTTGGCGGAGTAA
AAGCCCACCAAGGCGACGATCGGTAGCTGGTCTGAGAGGACGATCAGCCACACTGGGACT
GAGACACGGCCCAGACTCCTACGGGAGGCAGCAGTGGGGAATTTTCCGCAATGGGCGAAA
GCCTGACGGAGCAAGACCGCGTGGGGGAAGAAGGCTCTTGGGTTGTAAACCCCTTTTCTC
TGGGAAGAAAGTTGTGAAAGCAACCTGACGGTACCAGAGGAATCAGCATCGGCTAACTCC
GTGCCAGCAGCCGCGGTAAGACGGAGGATGCAAGCGTTATCCGGAATGATTGGGCGTAAA
GCGTCCGCAGGTGGCAGTTCAAGTCTGCTGTCAAAGACCGGGGCTTAACTTCGGAAAGGC
AGTGGAAACTGAACAGCTAGAGTATGGTAGGGGCAGAGGGAATTCCTGGTGTAGCGGTGA
AATGCGTAGAGATCAGGAAGAACATCGGTGGCGAAGGCGCTCTGCTGGACCATAACTGAC
ACTCAGGGACGAAAGCTAGGGGAGCGAATGGGATTAGATACCCCAGTAGTCCTAGCCGTA
AACGATGGATACTAGGTGTTGTCTGTATCGACCCGGACAGTGCCGTAGCTAACGCGTTAA
GTATCCCGCCTGGGGAGTACGCACGCAAGTGTGAAACTCAAAGGAATTGACGGGGGCCCG
CACAAGCGGTGGAGTATGTGGTTTAATTCGATGCAACGCGAAGAACCTTACCAGGACTTG
ACATGTCGCGAATCTTCTGGAAACAGAGGAGTGCCTTCGGGAGCGCGAACACAGGTGGTG
CATGGCTGTCGTCAGCTCGTGTCGTGAGATGTTGGGTTAAGTCCCGCAACGAGCGCAACC
CTCGTGTTTAGTTGCCATCATTAAGTTGGGCACTCTAAACAGACTGCCGGTGACAAACCG
GAGGAAGGTGGGGATGACGTCAAGTCAGCATGCCCCTTACGTCCTGGGCTACACACGTAC
TACAATGGTAGGGACAGAGGGCAGCCAACCCGCGAGGGCGAGCTAATCCCGTAAACCCTG
CCTCAGTTCAGATTGCAGGCTGCAACTCGCCTGCATGAAGGCGGAATCGCTAGTAATCGC
AGGTCAGCATACTGCGGTGAATCCGTTCCCGGGCCTTGTACACACCGCCCGTCACACCAT
GGAAGTTGGCCACGCCCGAAGTCATTACTCTAACCTTTCGAGGAGGAGGATGCCGAAGGC
AGGGCTGATGACTGGGGTGAAGTCGTAACAAGGTAGCCGTACCGGAAGGTGTGGC
>15|257618 Prior=0.026437 Length=1282 NormPrior=0.030410
AAAGTTCTTCGGCTGAGGATGGGCCCGCGGCCTATCAGCTTGTTGGTGGGGTGATGGCCC
ACCAAGGCGACGACGGGTAGCCGGCCTGAGAGGGCGACCGGCCACACTGGGACTGAGACA
CGGCCCAGACTCCTACGGGAGGCAGCAGTGGGGAATATTGCGCAATGGGCGGAAGCCTGA
CGCAGCGACGCCGCGTGAGGGATGAAGGCCTTCGGGTTGTAAACCTCTTTCAGCAGGGAC
GAAGCGAGAGTGACGGTACCTGCAGAAGAAGCACCGGCCAACTACGTGCCAGCAGCCGCG
GTAATACGTAGGGTGCAAGCGTTGTCCGGAATTATTGGGCGTAAAGAGCTCGTAGGCGGT
CTGTCGCGTCGGCTGTGAAAACTCGGGGCTCAACCCCGAGCCTGCAGTCGATACGGGCAG
ACTAGAGTGCTGTAGGGGAGACTGGAATTCCTGGTGTAGCGGTGAAATGCGCAGATATCA
GGAGGAACACCGGTGGCGAAGGCGGGTCTCTGGGCAGTAACTGACGCTGAGGAGCGAAAG
CGTGGGGAGCGAACAGGATTAGATACCCTGGTAGTCCACGCCGTAAACGGTGGGTGCTAG
GTGTGAGCGGTATTCCACGCCGTTCGTGCCGCAGCTAACGCATTAAGCACCCCGCCTGGG
GAGTACGGCCGCAAGGCTAAAACTCAAAGGAATTGACGGGGGCCCGCACAAGCAGCGGAG
CATGTGGCTTAATTCGACGCAACGCGAAGAACCTTACCAAGGCTTGACATGCAGGGAAAT
CCTCCAGAGATGGGGGGTCCGCAAGGGTCCTGCACAGGTGGTGCATGGTTGTCGTCAGCT
CGTGTCGTGAGATGTTGGGTTAAGTCCCGCAACGAGCGCAACCCTCGTTCTATGTTGCCA
GCGCGTGATGGCGGGGACTCATAGGAGACTGCCGGGGTCAACTCGGAGGAAGGTGGGGAT
GACGTCAAATCATCATGCCCCTTATGTCTTGGGCTGCACACATGCTACAATGGCCGGTAC
AAAGGGCTGCTAAACCGCGAGGTGGAGCGAATCCCAAAAAGCCGGTCTCAGTTCGGATTG
GGGTCTGCAACTCGACCCCATGAAGTCGGAGTTGCTAGTAATCGCAGATCAGCAACGCTG
CGGTGAATACGTTCCCGGGCCTTGTACACACCGCCCGTCACGTCACGAAAGTCGGTAACA
CCCGAAGCCAGTGGCCCAACCCGCAAGGGGGGGAGCTGTCGAAGGTGGGATCGGCGATTG
GGACGAAGTCGTAACAAGGTAG
>11|575032 Prior=0.025865 Length=1508 NormPrior=0.025293
TTTGATCCTGGCTCAGGACGAACGCTGGCGGCGTGCTTAACACATGCAAGTCGAACGGTG
AACCTGCTTCGGTGGGGGATCAGTGGCGAACGGGTGAGTAACACGTGGGCAACCTGCCCC
CGGCTCTGGGATAACTCCAAGAAATTGGGGCTAATACCGGATATGACCGCTGACCGCATG
GTCTGGTGGTGGAAAGATTTATCGGCTGGGGATGGGCCCGCGGCCTATCAGCTTGTTGGT
GGGGTAGTGGCCTACCAAGGCGACGACGGGTAGCCGGCCTGAGAGGGTGACCGGCCACAC
TGGGACTGAGACACGGCCCAGACTCCTACGGGAGGCAGCAGTGGGGAATATTGCGCAATG
GGCGGAAGCCTGACGCAGCGACGCCGCGTGGGGGATGACGGCCTTCGGGTTGTAAACCTC
TTTCAGCAGGGACGAAGCGCAAGTGACGGTACCTGCAGAAGAAGCACCGGCCAACTACGT
GCCAGCAGCCGCGGTAATACGTAGGGTGCAAGCGTTGTCCGGAATTATTGGGCGTAAAGA
GCTCGTAGGCGGTTCGTCGCGTCGGCTGTGAAAACCTGAGGCTCAACCTCAGGCCTGCAG
TCGATACGGGCGGACTTGAGTTCGGCAGGGGAGACTGGAATTCCTGGTGTAGCGGTGAAA
TGCGCAGATATCAGGAGGAACACCGGTGGCGAAGGCGGGTCTCTGGGCAACAACTGACGC
TGAGGAGCGAAAGCGTGGGGAGCGAACAGGATTAGATACCCTGGTAGTCCACGCCGTAAA
CGTTGGGCGCTAGGTGTGGGGCTCATTCCACGAGTTCCGTGCCGCAGCTAACGCATTAAG
CGCCCCGCCTGGGGAGTACGGCCGCAAGGCTAAAACTCAAAGGAATTGACGGGGGCCCGC
ACAAGCGGCGGAGCATGTTGCTTAATTCGATGCAACGCGAAGAACCTTACCTAGGCTTGA
CATGCACGGAAATCCCGCAGAGATGGGGGGTCCGTAAGGGCCGTGCACAGGTGGTGCATG
GTTGTCGTCAGCTCGTGTCGTGAGATGTTGGGTTAAGTCCCGCAACGAGCGCAACCCTCG
TTCCATGTTGCCAGCACGTGATGGTGGGGACTCATGGGAGACTGCCGGGGTCAACTCGGA
GGAAGGTGGGGATGACGTCAAATCATCATGCCCCTTATGTCTAGGGCTGCAAACATGCTA
CAATGGCCGGTACAAAGGGCTGCGATACCGCGAGGTGGAGCGAATCCCAAAAAGCCGGTC
TCAGTTCGGATTGGGGTCTGCAACTCGACCCCATGAAGTTGGAGTCGCTAGTAATCGCAG
ATCAGCAACGCTGCGGTGAATACGTTCCCGGGCCTTGTACACACCGCCCGTCACGTCACG
AAAGTCGGTAACGCCCGAAGCCGGTGGCCCAACCCTTGTGGAGGGAGCCGTCGAAGGCGG
GATCGGCGATTGGGACGAAGTCGTAACAAGGTAGCCGTACCGGAAGGTGCGGCTGGATCA
CCTCCTTT
>3|166076 Prior=0.020367 Length=1507 NormPrior=0.019930
CAGGACGAACGCTGACGGTGTGCTTTAGGCATGCAAGTCGAACGAGAAAGCCCTTCGGGG
TGAGTAAAGTGGCGAACGGGTGAGTAACACGTGGGCAACCTGCCCCTCGCAGGGGGACAA
CCGGAGGAAACTCCGGCTAATACCCCGTACGCTTGTTGGATCGCATGGTCCGGCAAGGAA
AGGTAGCTTCGGCCATCCGGCGAGGGATGGGCCCGCGTTGCATTAGCTAGTTGGTGGGGT
AACGGCCTACCAAGGCGACGATGCGTAGCTGGTCTGAGAGGATGATCAGCCACACTGGGA
CTGAGACACGGCCCAGACTCCTACGGGAGGCAGCAGCCAGGAATCTTGGGCAATGGGCGA
AAGCCTGACCCAGCAACACCGTGTGGGCGATGAAGGCCTTAGGGTCGTAAAGCCCTGTTG
ATAGGGACGAAGGGCGAAGGGTTAATAGCCCCTAGCTTGACGGTACCTTTCGAGGAAGCC
CCGGCTAACTACGTGCCAGCAGCCGCGGTAATACGTAGGGGGCGAGCGTTGTCCGGAATT
ATTGGGCGTAAAGAGCGTGTAGGCGGTTCGGTAAGTCTGCTGTGAAATCCTGGGGCTCAA
CCCTGGGCGTGCAGCGGATACTGCCGGGCTAGAGGGTGGTAGAGGCGAGTGGAATTCCGA
GTGTAGCGGTGAAATGCGCAGATATTCGGAGGAACACCAGTAGCGAAGGCGGCTCGCTGG
GCCACACCTGACGCTGAGACGCGAAAGCGTGGGGAGCGAACAGGATTAGATACCCTGGTA
GTCCACGCCGTAAACGATGGATACTGGGTGTGGGGGGAGTCGAATCCCTCTGTGCCGAAG
TTAACGCGTTAAGTATCCCGCCTGGGGAGTACGGCCGCAAGGCTAAAACTCAAAAGAATT
GACGGGGGCCCGCACAAGCAGCGGAGCATGTTCTTTAATTCGATGCAACGCGAAGAACCT
TACCTGGACTTGACATGGGGCTGCAAGCGCACGGAAACGTGTGACCTTCGAGGGTGCCTC
ACAGATGCTGCATGGCTGTCGTCAGCTCGTGTCGTGAGATGTTGGGTTAAGTCCCGCAAC
GAGCGCAACCCCTGTGGTGTGTTGCCAGCATTAAGTTGGGGACTCACACCAGACTGCCGG
TGACAAACCGGAGGAAGGTGGGGACGACGTCAAGTCATCATGGCTCTTACGTCCAGGGCT
AGAAACGTGCTACAATGGCTGATACAAAGGGTTGCAAGACCGCGAGGTGGAGCGAATCCC
ATCAAAGTCAGTCTAAGTTCGGATCGCAGTCTGCAACTCGACTGCGTGAAGGCGGAGTTG
CTAGTAATCGCGGATCAGAATGCCGCGGTGAATACGTTCCCGGGCCTTGTACACACCGCC
CGTCACACCACGAAAGTTGGCAATACCCGAAGTAGGCGCAGCGAACCCCTTGCGGGGCGC
GGTCTACGAAGGTAGGGCTGGCGATTGGGGTGAAGTCGTAACAAGGTAGCCGTACCTGAA
GGTGCGG
>20|239022 Prior=0.017750 Length=1446 NormPrior=0.018102
GATGAACGCTGGCGGTCTGCTTAACACATGCAAGTCGAACGGGTGTAGAAATACATTAGT
GGCGGACGGGTGAGTAACGCGTGAGAATCTGGCTTTAGGTTCGGGACAACCACTGGAAAC
GGTGGCTAATACCGGATGTGCCTTAAGGTAAAAGGTTTACCGCCTGAAGATGAGCTCGCG
TCTGATTAGCTAGTTGGTGTGGTAAGAGCGCACCAAGGCGACGATCAGTAGCTGGTCTGA
GAGGATGATCAGCCACACTGGGACTGAGACACGGCCCAGACTCCTACGGGAGGCAGCAGT
GGGGAATTTTCCGCAATGGGCGAAAGCCTGACGGAGCAAGACCGCGTGAGGGAGGAAGGC
TCTTGGGTCGTAAACCTCTTTTCTATGGGAATAAGAAAGTGAAGGTACCATAGGAATCAG
CATCGGCTAACTCCGTGCCAGCAGCCGCGGTAATACGGAGGATGCAAGCGTTATCCGGAA
TGATTGGGCGTAAAGAGTCCGTAGGTGGTTATTCAAGTCGATTGTTAAAGAGCGGGGCTT
AACCCCGTAGAAGCAGTGGAAACTGAATAACTAGAGAGAGGTAGGGGTAGAGGGAATTCC
CGGTGTAGCGGTGAAATGCGTAGAGATCGGGAAGAACACCAGTGGCGAAAGCGCTCTACT
GGACCTCATCTGACACTGAGGGACGAAAGCTAGGGGAGCGAAAGGGATTAGATACCCCTG
TAGTCCTAGCCGTAAACGATGGATACTAGGTGTTGTCTGTATCGACCCGGACAGTGCCGT
AGCTAACGCGTTAAGTATCCCGCCTGGGGAGTACGCACGCAAGTGTGAAACTCAAAGGAA
TTGACGGGGGCCCGCACAAGCGGTGGAGTATGTGGTTTAATTCGATGCAACGCGAACAAC
CTTACCAGGGCTTGACATGTCTGGAATTTTCGGGAAACCGAGAAGTGCCTTCGGGAGCCA
GAACACAGGTGGTGCATGGCTGTCGTCAGCTCGTGTCGTGAGATGTTGGGTTAAGTCCCG
CAACGAGCGCAACCCTCGTCCTAAGTTGCCAGCATTAAGTTGGGCACTCTGAGGAGACTG
CCGGTGACAAACCGGAGGAAGGTGGGGATGACGTCAAGTCAGCATGCCCCTTACGTCCTG
GGCTACACACGTACTACAATGCTACGGACAAAGGGCAGCCAACCAGCGATGGTGAGCAAA
TCCCATAAACCGTGGCTCAGTTCAGATTGCAGGCTGCAACTCGCCTGCATGAAGGTGGAA
TCGCTAGTAATCGCCGGTCAGCATACGGCGGTGAATTCGTTCCCGGGCCTTGTACACACC
GCCCGTCACACCATGGGAGCTGGTCATGCCCGAAGTCGTTACCCTAACCCGTAAGGGAGG
GGGATGCCGAAGGCAGGGCTGGTGACTGGGGTGAAGTCGTAACAAGGTAGCCGTACCGGA
AGGTGT
>19|L2B57 Prior=0.017200 Length=1282 NormPrior=0.019785
CGACGGCTCCCTCCCACAAGGGGTTGGGCCACCGGCTTCGGGCGTTACCGACTTTCGTGA
CGTGACGGGCGGTGTGTACAAGGCCCGGGAACGTATTCACCGCAGCGTTGCTGATCTGCG
ATTACTAGCGACTCCAACTTCATGGGGTCGAGTTGCAGACCCCAATCCGAACTGAGACCG
GCTTTTTGGGATTCGCTCCACCTCGCGGTATCGCAGCCCTTTGTACCGGCCATTGTAGCA
TGTTTGCAGCCCTAGACATAAGGGGCATGATGATTTGACGTCATCCCCACCTTCCTCCGA
GTTGACCCCGGCAGTCTCCCATGAGTCCCCACCATCACGTGCTGGCAACATAGAACGAGG
GTTGCGCTCGTTGCGGGACTTAACCCAACATCTCACGACACGAGCTGACGACAACCATGC
ACCACCTGTGCACGACCCTTTAAAGGACCTGCCATCTCTGACAGATTTCCGTGCATGTCA
AGCCTAGGTAAGGTTTCTTCGCGTTGCATCGAATTAAGCAACATGCTCCGCCGCTTGTGC
GGGCCCCCGTCAATTCCTTTGAGTTTTAGCCTTGCGGCCGTACTCCCCAGGCGGGGCGCT
TAATGCGTTAGCTGCGGCACGGAGACCGTGGAATGGCCCCCACACCTAGCGCCCAACGTT
TACGGCGTGGACTACCAGGGTATCTAATCCTGTTCGCTCCCCACGCTTTCGCTCCTCAGC
GTCAGTTGTTGCCCAGAGACCCGCCTTCGCCACCGGTGTTCCTCCTGATATCTGCGCATT
TCACCGCTACACCAGGAATTCCAGTCTCCCCTGCAACACTCTAGTTTGCCCGTATCGACT
GCAGGCCCGAGGTTGAGCCTCGGGTTTTCACAGCCGACGCGACAGACCGCCTACGAGCTC
TTTACGCCCAATAATTCCGGACAACGCTTGCACCCTACGTATTACCGCGGCTGCTGGCAC
GTANNNNNNNNNNNNNNNNNNNNNNNNNNNNNNNNNNNNNNNNNNNNNNNNNNNNNNNNN
NNNNNNNCAACCCGAAGGCCGTCATCCCTCACGCGGCGTCGCTGCGTCAGGCTTTCGCCC
ATTGCGCAATATTCCCCACTGCTGCCTCCCGTAGGAGTCTGGGCCGTGTCTCAGTCCCAG
TGTGGCCGGTCACCCTCTCAGGCCGGCTACCCGTCGTCGCCTTGGTGGGCCGTGACCCCA
CCAACAAGCTGATAGGCCGCGGGCCCATCCTCAGCCGATGAATCTTTCCACCACCAGACC
ATGCGGTCAGCGGTCACATCCG
>60|D2A27 Prior=0.015638 Length=1349 NormPrior=0.017094
GCCACCGGCTTCGGGCGTTACCGACTTTCGTGACGTGACGGGCGGTGTGTACAAGGCCCG
GGAACGTATTCACCGCAGCGTTGCTGATCTGCGATTACTAGCGACTCCAACTTCATGGGG
TCGAGTTGCAGACCCCAATCCGAACTGAGACCGGCTTTTTGGGATTCGCTCCACCTCGCG
GTATCGCAGCCCTTTGTACCGGCCATTGTAGCATGTTTGCAGCCCTAGACATAAGGGGCA
TGATGATTTGACGTCATCCCCACCTTCCTCCGAGTTGACCCCGGCAGTCTCCCATGAGTC
CCCACCATCACGTGCTGGCAACATGGAACGAGGGTTGCGCTCGTTGCGGGACTTAACCCA
ACATCTCACGACACGAGCTGACGACAACCATGCACCACCTGTGCACGACGCCAAAGGCAC
CCCGCATCTCTGCGAGATTTCCGTGCATGTCAAGCCTAGGTAAGGTTCTTCGCGTTGCAT
CGAATTAAGCAACATGCTCCGCCGCTTGTGCGGGCCCCCGTCAATTCCTTTGAGTTTTAG
CCTTGCGGCCGTACTCCCCAGGCGGGGCGCTTAATGCGTTAGCTGCGGCACGGAGACCGT
GGAATGGCCCCCACACCTAGCGCCCAACGTTTACGGCGTGGACTACCAGGGTATCTAATC
CTGTTCGCTCCCCACGCTTTCGCTCCTCAGCGTCAGTTTCGGCCCAGAGACCCGCCTTCG
CCACCGGTGTTCCTCCTGATATCTGCGCATTTCACCGCTACACCAGGAATTCCAGTCTCC
CCTGCAACACTCAAGTCCGCCCGTATCGACTGCAGGCCCGGAGTTGAGCTCCGGGTTTTC
ACAGCCGACGCGACCAACCGCCTACGAGCTCTTTACGCCCAATAATTCCGGACAACGCTT
GCACCCTACGTATTACCGCGGCTGCTGGCACGTAGTTGGCCGGTGCTTCTTCTGCAGGTA
CCGTCACTTGCGCTTCGTCCCTGCTGAAAGAGGTTTACAACCCGAAGGCCGTCAATCCCC
CACGCGGCGTCGCTGCGTCAGGCTTCCGCCCATTGCGCAATATTCCCCACTGCTGCCTCC
CGTAGGAGTCTGGGCCGTGTCTCAGTCCCAGTGTGGCCGGTCACCCTCTCAGGCCGGCTA
CCCGTCGTCGCCTTGGTAGGCCACTACCCCACCAACAAGCTGATAGGCCGCGGGCCCATC
CCCAGCCGGAAACCCTTTCCACCACCCACCATGCGGTAGGCGGTGAACATCCGGTATTAG
CCCCAATTTCTTGGAGTTATCCCAGAGCCGGGGGCAGGTTGCCCACGTGTTACTCACCCG
TTCGCCACTGATCCCCACCGAAGCGGTTC
>92|549083 Prior=0.015506 Length=1448 NormPrior=0.015791
TCCTGGCTCAGAACGAACGCTGGCGGCAGGCTTAACACATGCAAGTCGAGCGGGCCCTTC
GGGGTCAGCGGCGGACGGGTTAGTAACGCGTGGGAACGTGCCTTTTGCTCTGGAATAGCC
CTGGGAAACTGGGGGTAATACCGGATGTGCCCTGAGGGGGAAAGATTTATCGGCAAGGGA
TCGGCCCGCGTCTGATTAGGTAGTTGGTGGGGTAATGGCCCACCAAGCCGACGATCGGTA
GCTGGTTTGAGAGGATGATCAGCAACACTGGGACTGAGACACGGCCCAGACTCCTACGGG
AGGCAGCAGTGGGGAATCTTAGACAATGGGCGCAAGCCTGATCTAGCCATGCCGCGTGGG
TGATGAAGGCCTTAGGGTCGTAAAGCCCTTTCGCCGGGGAAGATAATGACGGTACCCGGT
AAAGAAACCCCGGCTAACTCCGTGCCAGCAGCCGCGGTAATACGGAGGGGGTTAGCGTTG
TTCGGAATGACTGGGCGTAAAGCGCGCGTAGGCGGATCAGCAAGTCGGGGGTGAAATCCC
GGGGCTCAACCCCGGAATGGCCTTCGAGACTGGTGGTCTTGAGTTCGAGAGAGGTGAGTG
GAATTCCGAGTGTAGAGGTGAAATTCGTAGATATTCGGAGGAACACCAGTGGCGAAGGCG
GCTCACTGGCTCGACACTGACGCTGAGGTGCGAAAGCGTGGGGAGCAAACAGGATTAGAT
ACCCTGGTAGTCCACGCCGTAAACGATGAATGCCAGACGTCGGGGGGCTTGCCCTTCGGT
GTCACACCTAACGGATTAAGCATTCCGCCTGGGGAGTACGGTCGCAAGATTAAAACTCAA
AGGAATTGACGGGGGCCCGCACAAGCGGTGGAGCATGTGGTTTAATTCGAAGCAACGCGC
AGAACCTTACCAACCCTTGACATCCCCTGACCGCCGGTGAGAGCCGGTTTCCCCGCAAGG
GGCAGGGAGACAGGTGCTGCATGGCTGTCGTCAGCTCGTGTCGTGAGATGTTCGGTTAAG
TCCGGCAACGAGCGCAACCCACACCCTTGGTTGCCAGCAGGTAATGCTGGGCACTTTAGG
GGAACTGCCCGTGATAAGCGGGAGGAAGGTGTGGATGACGTCAAGTCCTCATGGCCCTTA
CGGGTTGGGCTACACACGTGCTACAATGGTGGTGACAGAGGGTTTATCCCTAAAAGCCAT
CTCAGTTCGGATTGTCGTCTGCAACTCGACGGCATGAAGTCGGAATCGCTAGTAATCGCG
CATCAGCTCGGCGCGGTGAATACGTTCCCGGGCCTTGTACACACCGCCCGTCACACCATG
GGAGTTGGGTTGACCCGAAGACGGTGCGCCGACCTCGCAAGAGGGGGCAGCCGGCCACGG
TCAGTTCAGCGACTGGGGTGAAGTCGTAACAAGGTAGCCGTAGGGGAACCTGCGGCTGGA
TCACCTCC
>10|538266 Prior=0.012163 Length=1448 NormPrior=0.012387
AGTTTGATCCTGGCTCAGAACGAACGCTGGCGGCAGGCTTAACACATGCAAGTCGAACGC
ACCTTTCGGGGTGAGTGGCAGACGGGTGAGTAACGCGTGGGAACGTGCCCTTCAGTTCGG
AATAACCCAGGGAAACTTGGGCTAATACCGGATACGTGCGAGAGCAGAAAGATTTATCGC
TGAAGGATCGGCCCGCGTCTGATTAGCTAGTTGGTGGGGTAATGGCCCACCAAGGCGACG
ATCAGTAGCTGGTCTGAGAGGATGATCAGCCACATTGGGACTGAGACACGGCCCAAACTC
CTACGGGAGGCAGCAGTGGGGAATATTGGACAATGGGCGCAAGCCTGATCCAGCCATGCC
GCGTGAGTGATGAAGGCCTTAGGGTTGTAAAGCTCTTTCGGCGGGGACGATAATGACGGT
ACCCGCAGAAGAAGCCCCGGCTAACTTCGTGCCAGCAGCCGCGGTAATACGAAGGGGGCT
AGCGTTGTTCGGAATCACTGGGCGTAAAGGGCGCGTAGGCGGCTTTATAAGTCGGGGGTG
AAAGCCTGTGGCTCAACCACAGAATTGCCTTCGATACTGTATGGCTTGAGACCGGAAGAG
GTAAGTGGAACTGCGAGTGTAGAGGTGAAATTCGTAGATATTCGCAAGAACACCAGTGGC
GAAGGCGGCTTACTGGTCCGGTTCTGACGCTGAGGCGCGAAAGCGTGGGGAGCAAACAGG
ATTAGATACCCTGGTAGTCCACGCCGTAAACGATGAATGCCAGCCGTTGGCGAGCTTGCT
CGTCAGTGGCGCAGCTAACGCTTTAAGCATTCCGCCTGGGGAGTACGGTCGCAAGATTAA
AACTCAAAGGAATTGACGGGGGCCCGCACAAGCGGTGGAGCATGTGGTTTAATTCGAAGC
AACGCGCAGAACCTTACCAGCCTTTGACATGTCCCGTATGGATCTTGGAGACAGGATCCT
TCAGTTCGGCTGGCGGGAACACAGGTGCTGCATGGCTGTCGTCAGCTCGTGTCGTGAGAT
GTTGGGTTAAGTCCCGCAACGAGCGCAACCCTCGCCCTTAGTTGCCATCATTTGGTTGGG
CACTCTAAGGGGACTGCCGGTGATAAGCCGAGAGGAAGGTGGGGATGACGTCAAGTCCTC
ATGGCCCTTACGGGCTGGGCTACACACGTGCTACAATGGCGGTGACAATGGGCAGCGAAC
CCGCGAGGGGGAGCTAATCCCAAAAAGCCGTCTCAGTTCAGATTGCACTCTGCAACTCGA
GTGCATGAAGGCGGAATCGCTAGTAATCGTGGATCAGAACGCCACGGTGAATACGTTCCC
GGGCCTTGTACACACCGCCCGTCACACCATGGGAGTTGGTCTTACCCGACGGCGCTGCGC
CAACCGCAAGGAGGCAGGCGACCACGGTAGGGTCAGCGACTGGGGTGAAGTCGTAACAAG
GTAGCCGT
>8|149649 Prior=0.009282 Length=1288 NormPrior=0.010627
ATCGAGACGGGCCCGCGGCCCATTAGCTTGTTGGTGGGGTAACGGCCTACCAAGGCTGCG
ATGGGTAGCTGGTCTGAGAGGACGATCAGCCACACTGGGACTGAGACACGGCCCAGACTC
CTACGGGAGGCAGCAGTGGGGAATCTTGCGCAATGCGCGAAAGCGTGACGCAGCAACGCC
GCGTGGGGGAAGAAGGCCTTCGGGTTGTAAACCCCTTTCAGTTGGGACGAAGCTTCGTCG
GTTAATAGCCGGCTGGAGTGACGGTACCTTCAGAAGAAGCCCCGGCTAACTACGTGCCAG
CAGCCGCGGTAATACGTAGGGGGCAAGCGTTGTCCGGAATCATTGGGCGTAAAGCGCGTG
TAGGCGGTCCGGTAAGTCCGCTGTGAAAGTCGGGGGCTCAACCCTCGAATGCCGGTGGAT
ACTGTCGGGCTAGAGTGCGGAAGAGGCGAGTGGAATTCCTGGTGTAGCGGTGAAATGCGC
AGATATCAGGAGGAACACCAATTGCGAAGGCAGCTCGCTGGGACGTTACTGACGCTGAGA
CGCGAAAGCGTGGGGAGCAAACAGGATTAGATACCCTGGTAGTCCACGCCGTAAACGATG
GGCACTAGGTGTGGGGGGTGTCGACTCCCTCCGTGCCGAAGCTAACGCATTAAGTGCCCC
GCCTGGGGAGTACGGCCGCAAGGCTAAAACTCAAAGGAATTGACGGGGGCCCGCACAAGC
AGCGGAGCATGTGGTTTAATTCGACGCAACGCGAAGAACCTTACCTGGGCTTGACATGTT
CCTGACCCCCCTGGAAACAGGGGTTCCCTTCGGGGCAGGTTCACAGGTGGTGCATGGCTG
TCGTCAGCTCGTGTCGTGAGATGTTGGGTTAAGTCCCGCAACGAGCGCAACCCCCGTCGC
ATGTTGCCAGCATTTAGTTGGGGACTCATGCGAGACTGCCGGTGACAAACCGGAGGAAGG
TGGGGATGACGTCAAGTCATCATGCCCCTTATGTCCAGGGCTACACACGTGCTACATTGG
CGCGTACAGAGGGCTGCGATACCGCGAGGTGGAGCGAATCCCTTAAAGCGCGTCTCGGTT
CGGATTGCAGGCTGAAACTCGCCTGCATGAAGGCGGAGTTGCTAGTAATCGCGGATCAGC
ATTGCCGCGGTGAATACGTTCCCGGGCCTTGTACACACCGCCCGTCACACCACGGAAGCA
AGCAACACCCGAAGCCGGTGGCCTAACCCTTTTGGGAGGGAGCCGTCGAAGGTGGGGCTC
GTGACTGGGGTGAAGTCGTAACAAGGTA
>45|257807 Prior=0.008402 Length=1457 NormPrior=0.008504
GGCTCAGGACGAACGCTGACGGTGTGCTTTAGACATGCAAGTCGAACGAGAAAGCCCTTC
GGGGTGAGTAAAGTGGCGAACGGGTGAGTAACACGTGGGCAATCTGCCCCTCGCAGGGGG
ACAACCGGGGGAAACCCCGGCTAATACCCCGTAAGCTCGAAAGGCCGCATGGCCCTTCGA
GGAAAGGTAGCTTCGGCCATCCGGCGAGGGATGAGCCCGCGGTGCATTAGCTAGTTGGTG
GGGTAACGGCCCACCAAGGCGACGATGCATAGCTGGTCTGAGAGGATGATCAGCCACACT
GGGACTGAGACACGGCCCAGACTCCTACGGGAGGCAGCAGTCGGGAATCTTGCGCAATGG
GCGAAAGCCTGACGCAGCAACACCGTGTGTGTGACGAAGGCCTTCGGGTCGTAAAGCACT
GTTGTTGGGGACGAAGGGCGAGGGGTTAATAGCCCCGAGCCTGACGGTACCCTTCGAGGA
AGCCCCGGCTAACTACGTGCCAGCAGCCGCGGTAATACGTAGGGGGCGAGCGTTGTCCGG
AATTATTGGGCGTAAAGAGCGTGTAGGCGGTTCGGTAAGTCTGCCGTGAAAACCCAGGGC
TCAACCCTGGGCGTGCGGTGGATACTGCCGGGCTAGAGGGTGGTAGAGGCGAGTGGAATT
CCCGGTGTAGCGGTGAAATGCGCAGATATCGGGAGGAACACCAGTAGCGAAGGCGGCTCG
CTGGGCCATACCTGACGCTGAGACGCGAAAGCGTGGGGAGCAAACAGGATTAGATACCCT
GGTAGTCCACGCCGTAAACGATGAACACTAGGTGTGGGCGGAGTCGAATCTGTCCGTGCC
NNNNNNNNNNNNNNNNNNNNNNNNNNNNNNNNNNNNNNNNNNNNNNNNNNNNNNNNNNNN
NNNNNNNNNNNNNNNNNNNNNNNNNNNNNNNNNNNNNNNNNNNNNNNNNNNNNNNNNNNN
NNNNNNNNNNNNNNNNNNNNNNNNGGCTGCAAGCGCACGGAAACGTGTGACCTTCGAGGG
TGCACCACAGATGCTGCATGGCTGTCGTCAGCTCGTGTCGTGAGATGTTGGGTTAAGTCC
CGCAACGAGCGCAACCCCTGTGGTGTGTTGCCAGCATTAAGTTGGGGACTCACACCAGAC
TGCCGGTGACAAACCGGAGGAAGGTGGGGACGACGTCAAGTCATCATGGCTCTTACGTCC
AGGGCTAGAAACGTGCTACAATGGCGTATACAAAGGGTTGCAAGACCGCGAGGTGGAGCG
AATCCCATCAAAGCACGTCTAAGTTCGGATCGCAGTCTGCAACTCGACTGCGTGAAGGCG
GAGTTGCTAGTAATCGCGGATCAGCATGCCGCGGTGAATACGTTCCCGGGCCTTGTACAC
ACCGCCCGTCACACCACGGGAGTAGGCAATACCCGAAGTCGGCGCAGCCAACCGGCTTGT
CCGGAGGCGGTCTGCGA
>12|307381 Prior=0.007500 Length=462 NormPrior=0.023939
CTAGAGTATGGTAGGGGCAGAGGGAATTCCTGGTGTAGCGGTGAAATGCGTAGAGATCAG
GAAGAACATCGGTGGCGAAGGCGCTCTGCTGGACCATAACTGACACTCAGGGACGAAAGC
TAGGGGAGCGAATGGGATTAGATACCCCAGTAGTCCTAGCCGTAAACGATGGATACTAGG
TGTTGTCTGTATCGACCCGGACAGTGCCGTAGCTAACGCGTTAAGTATCCCGCCTGGGGA
GTACGCACGCAAGTGTGAAACTCAAAGGAATTGACGGGGGCCCGCACAAGCGGTGGAGTA
TGTGGTTTAATTCGATGCAACGCGAAGAACCTTACCAGGACTTGACATGTCGCGAATCCA
GTGGAAACACAGGAGTGCCTTCGGGAGCGCGAACACAGGTGGTGCATGGCTGTCGTCAGC
TCGTGTCGTGAGATGTTGGGTTAAGTCCCGCAACGAGCGCAA
>31|131892 Prior=0.007434 Length=1037 NormPrior=0.010571
AGCTAATACCGTATAATGACTTCGGTCCAAAGATTTATCGCCCAGGGATGAGCCCGCGTC
GGATTAGCTAGTTGGTGGGGTAAAAGCTCACCAAGGCGACGATCCGTAGCTGGTCTGAGA
GGATGATCAGCCACACTGGGACTGAGACACGGCCCAGACTCCTACGGGAGGCAGCAGTGG
GGAATATTGGACAATGGGCGAAAGCCTGATCCAGCAATGCCGCGTGAGTGATGAAGGCCT
TAGGGTTGTAAAGCTCTTTTACCCGGGATGATAATGACAGTACCGGGAGAATAAGCCCCG
GCTAACTCCGTGCCAGCAGCCGCGGTAATACGGAGGGGGCTAGCGTTGTTCGGAATTACT
GGGCGTAAAGCGCACGTAGGCGGCTTTGTAAGTTAGAGGTGAAAGCCCGGAGCTCAACTC
CGGAATTGCCTTTAAGACTGCATCGCTTGAATCATGGAGAGGTTAGTGGAATTCCGAGTG
TAGAGGTGAAATTCGTAGATATTCGGAAGAACACCAGTGGCGAAGGCGACATACTGGACG
ACTGTTGACGCTGAGGTGCGAAAGCGTGGGGAGCAAACAGGATTAGATACCCTGGTAGTC
CACGCCGTAAACGATGATGACTAGCTGTCGGGGCTCTTAGAGCTTCGGTGGCGCAGCTAA
CGCGTTAAGTCATCCGCCTGGGGAGTACGGCCGCAAGGTTAAAACTCAAAGAAATTGACG
GGGGCCTGCACAAGCGGTGGAGCATGTGGTTTAATTCGAAGCAACGCGCAGAACCTTACC
AGCGTTTGACATGGTAGGACGGTTTCCAGAGATGGATTCCTTCCCTTACGGGACCTACAC
ACAGGTGCTGCATGGCTGTCGTCAGCTCGTGTCGTGAGATGTTGGGTTAAGTCCCGCAAC
GAGCGCAACCCTCGTCTTTAGTTGCCATCATTTAGTTGGGCACTCTAAAGAAACTGCCGG
TGATAAGCCGGAGGAAGGTGGGGATGACGTCAAGTCCTCATGGCCCTTACGCGCTGGGCT
ACACACGTGCTACAATG
>43|L2D20 Prior=0.007258 Length=1356 NormPrior=0.007893
GGGGTGGTGCCCTAGCGGCGAACGGGTGAGTAACACGTGGGCAACCTGCCCTCAGCTCTG
GGATAACTCCAAGAAATTGGTGCTAATACCGGATGTGACCGCTGACCGCATGGTCTGGTG
GTGGAAAGATTCATCGGCTGAGGATGGGCCCGCGGCCTATCAGCTTGTTGGTGGGGTGAT
GGCCTACCAAGGCGACGACGGGTAGCCGGCCTGAGAGGGTGACCGGCCACACTGGGACTG
AGACACGGCCCAGACTCCTACGGGAGGCAGCAGTGGGGAATATTGCGCAATGGGCGAAAG
CCTGACGCAGCGACGCCGCGTGAGGGATGACGGCCTTCGGGTTGTAAACCTCTTTCAGTA
GGGACGAAGCGCAAGTGACGGTACCTACAGAAGAAGCACCGGCCAACTACGTGCCAGCAG
CCGCGGTAATACGTAGGGTGCAAGCGTTGTCCGNNNNNNNNNNNNNNNNNNNNNNNNNNA
GGCGGTCTGTCGCGTCGGCTGTGAAAACCCGAGGCTCAACTCCGGGCCTGCAGTCGATAC
GGGCAGACTAGAGTGTTGCAGGGGAGACTGGAATTCCTGGTGTAGCGGTGAAATGCGCAG
ATATCAGGAGGAACACCGGTGGCGAAGGCGGGTCTCTGGGCAACAACTGACGCTGAGGAG
CGAAAGCGTGGGGAGCGAACAGGATTAGATACCCTGGTAGTCCACGCCGTAAACGTTGGG
CGCTAGGTGTGGGGGCCATTCCACGGTCTCCGTGCCGCAGCTAACGCATTAAGCGCCCCG
CCTGGGGAGTACGGCCGCAAGGCTAAAACTCAAAGGAATTGACGGGGGCCCGCACAAGCG
GCGGAGCATGTTGCTTAATTCGATGCAACGCGAAGAACCTTACCTAGNNNNTGACATGCA
CGGAAATCTCGCAGAGATGTGGGGTGCCGTAAGGCGTCGTGCACAGGTGGTGCATGGTTG
TCGTCAGCTCGTGTCGTGAGATGTTGGGTTAAGTCCCGCAACGAGCGCAACCCTCGTTCC
ATGTTGCCAGCACGTGATGGTGGGGACTCATGGGAGACTGCCGGGGTCAACTCGGAGGAA
GGTGGGGATGACGTCAAATCATCATGCCCCTTATGTCTAGGGCTGCAAACATGCTACAAT
GGCCGGTACAAAGGGCTGCGATACCGCGAGGTGGAGCGAATCCCAAAAAGCCGGTCTCAG
TTCGGATTGGGGTCTGCAACTCGACCCCATGAAGTTGGAGTCGCTAGTAATCGCAGATCA
GCAACGCTGCGGTGAATACGTTCCCGGGCCTTGTACACACCGCCCGTCACGTCACGAAAG
TCGGTAACGCCCGAAGCCGGTGGCCCAACCCCTGTG
>128|D1C11 Prior=0.007148 Length=1375 NormPrior=0.007666
CTCCCACAAGGGGTTGAGCCACCGGCTTCGGGTGTTACCGACTTTCATGACTTGACGGGC
GGTGTGTACAAGGCCCGGGAACGTATTCACCGCAGCGTTGCTGATCTGCGATTACTAGCG
ACTCCGACTTCATGGGGTCGAGTTGCAGACCCCAATCCGAACTGAGACTGGCTTTTTGGG
ATTCGCTCCACCTTGCGGTATCGCAGCCCTTTGTACCAGCCATTGTAGCATGCGTGAAGC
CCTGGACTTAAGGGGCATGATGACTTGACGTCATCCCCACCTTCCTCCGAGTTGACCCCG
GCAGTCTCCTATGAGTCCCCACCATAACGTGCTGGCAACATAGAACGAGGGTTGCGCTCG
TTGCGGGACTTAACCCAACATCTCACGACACGAGCTGACGACAGCCATGCACCACCTGTA
TACCGACCTTGCGGGGGCTACATCTCTGCAGCTTTCCGGCATATGTCAAACCCAGGTAAG
GTTCTTCGCGTTGCATCGAATTAATCCGCATGCTCCGCCGCTTGTGCGGGCCCCCGTCAA
TTCCTTTGAGTTTTAGCCTTGCGGCCGTACTCCCCAGGCGGGGCACTTAATGCGTTAGCT
TCGGCACGGAGAACGTGGAATGTCCCCCACACCTAGTGCCCACCGTTTACGGCGTGGACT
ACCAGGGTATCTAAGCCTGTTTGCTCCCCACGCTTTCGCTTCTCAGCGTCAGGTAATGCC
CAGAGAACCGCCTTCGCCACCGGTGTTCCTCCTGATATCTGCGCATTCCACCGCTCCACC
AGGAATTCCGTTCTCCCCTGCATCCCTCTAGTCCGCCCGTATCAAAAGCAGGCTCAGGGT
TAAGCCCTGAGTTTTCACTTCTGACGCGACGAACCGCCTACAAGCCCTTTACGCCCAATA
ATTCCCGGACAACGCTCGGACCCTACGTATCACCGCGGCTGCTGGCACGTAGTTAGCCGG
TCCTTCTTCTGTAGGTACCGTCAGTCACCCTTCGTCCCTACTGAAAGCGGTTTACAACCC
GAAGGCCGTCATCCCGCACGCGGCGTTGCTGCATCAGGCTTCCGCCCATTGTGCAATATT
CCCCACTGCTGCCTCCCGTAGGAGTCTGGGCCGTATCTCAGTCCCAGTGTGGCCGGTCGC
CCTCTCAGGCCGGCTACCCGTCGAAGCCTTGGTGAGCCATTACCTCACCAACAAGCTGAT
AGGCCGCGAGCCCATCCCTGACCGCCGGAGCTTTCCACCACCCCCCAGGAAGGAGACGAT
GAATATCCAGTATTAGCAGCTGTTTCCAACTGTTATTCCAGAGTCAAGGGCAGGTTGCTC
ACGTGTTACTCACCCGTTCGCCACTCGTGTACCCCCGAAGGGGCCTTACCGTTCG
>74|164098 Prior=0.006727 Length=1326 NormPrior=0.007481
GGAAACCGGGGCTAATACCGCATGTGGCCCGAGGGCCAAAGCCGCGAGGCGCCTTTGGAG
CGGCCTGCGTCCGATTAGCTTGTTGGCGGGGTAACGGCCCACCAAGGCTACGATCGGTAG
CTGGTCTGAGAGGACGATCAGCCACACTGGGACTGAGACACGGCCCAGACTCCTACGGGA
GGCAGCAGTGGGGAATATTGGGCAATGGGCGCAAGCCTGACCCAGCAATTCCGCGTGGGT
GAAGAAGGTCTTCGGATTGTAAAGCCCTTTCGGCGGGGACGATGGTGACGGTACCCGCAG
AAGAAGCCCCGGCCAACTTCGTGCCAGCAGCCGCGGTAATACGAAGGGGGCTAGCGTTGC
TCGGAATCATTGGGCGTAAAGGGCGCGTAGGCGGCCCCGTTAGTCAGGCGTGAAACCCCC
GGGCTCAACCCGGGGACTGCGCTTGATACGGCGGGGCTTGAGGACGGGAGAGGCTCGCGG
AATTCCCAGTGTAGAGGTGAAATTCGTAGATATTGGGAAGAACACCGGTGGCGAAGGCGG
CGGCCTGGTCCATTTCTGACGCTGAGGCGCGACAGCGTGGGGAGCAAACAGGATTAGATA
CCCTGGTAGTCCACGCCGTAAACGATGTGCGCTGGGTGTTGGGGGCCCTAGGCCCTCAGT
GCCGCAGCCAACGCGGTAAGCGCACCGCCTGGGGAGTACGGCCGCAAGGTTGAAACTCAA
AGGAATTGACGGGGGCCCGCACAAGCGGTGGAGCATGTGGTTTAATTCGAAGCAACGCGC
AGAACCTTACCAGCCCTTGACATGGGCCGGACCGGCCCGGAGACGGGCCTTCCCCGCGAG
GGGCGCGCCGCACAGGTGCTGCATGGCTGTCGTCAGCTCGTGTCGTGAGATGTTGGGTTA
AGTCCCGCAACGAGCGCAACCCTCGCCTCCAGTTGCCAGCACGTCCGGGTGGGCACTCTG
GAGGAACTGCCGGTGACAAGCCGGAGGAAGGTGGGGATGACGTCAAGTCCTCATGGCCCT
CATGGGCTGGGCCACACACGTGCTACAATGGCGGTGACAGCGGGAGCGCCAGGCCGCGAG
GCCGAGCCGATCCCGAAAAGCCGTCTCAGTTCGGATCGCACCCTGCAACTCGGGTGCGTG
AAGGTGGAATCGCTAGTAATCGCGGATCAGCACGCCGCGGTGAATACGTTCCCGGGCCTT
GTACACACCGCCCGTCACACCATGGGAGTTGGTTCCACCTTAAGCCGTTGCGCCAACCGC
GAGGGGGCAGGCGGCCACGGTGGGGTCAGCGACTGGGGTGAAGTCGTAACAAGGTAGCCG
TAGGGG
>110|172843 Prior=0.006070 Length=1237 NormPrior=0.007236
AGAGATGGCTGTGCGGCTGATTAGGTAGTTGGCGGGGTAATGGCCCACCAAGCCTTCGAT
CAGTAACTGGTGTGAGAGCACGACCAGTCACACGGGCACTGAGACACGGGCCCGACTCCT
ACGGGAGGCAGCAGTAAGGAATATTGGTCAATGGAGGCAACTCTGAACCAGCCATGCCGC
GTGAAGGATGAAGGTCCTCTGGATTGTAAACTTCTTTTATGTGGGAAGAAATGCATTCTT
TATAGAGTGTTTGACGGTACCATAGGAATAAGCACCGGCTAACTCCGTGCCAGCAGCCGC
GGTAATACGGAGGGTGCGAGCGTTATCCGGATTCACTGGGTTTAAAGGGTGCGTAGGTGG
GGAAGTAAGTCAGTGGTGAAATCTCCGTGCTTAACATGGAAACTGCCATTGATACTATTT
TTCTTGAATTTTCCGGAGGTTAGCGGAATATGTCATGTAGCGGTGAAATGCTTAGATATG
ACATAGAACACCAATTGCGAAGGCAGCTAACTACAGGGATATTGACACTGAGGCACGAAA
GCGTGGGGATCAAACAGGATTAGATACCCTGGTAGTCCACGCCCTAAACGATGGATACTC
GACATTTGTGATACACAATAAGTGTCTGAGCGAAAGCATTAAGTATCCCACCTGGGAAGT
ACGACCGCAAGGTTGAAACTCAAAGGAATTGGCGGGGGTCCGCACAAGCGGTGGAGCATG
TGGTTTAATTCGATGATACGCGAGGAACCTTACCCGGGCTAGAATGCCACTGGACGGTGG
GTGAAAGCTCACTTCCCCGCAAGGGGCTGGTGGTAAGGTGCTGCATGGCTGTCGTCAGCT
CGTGCCGTGAGGTGTTGGGTTAAGTCCCGCAACGAGCGCAACCCCTATCAATAGTTGCCA
TCAGGTAATGCTGGGAACTCTATTGAAACTGCCGTCGTAAGACGCGAGGAAGGAGGGGAT
GATGTCAAGTCATCATGGCCTTTATGCCCGGGGCTACACACGTGCTACAATGGGAAGGAC
AAAGAGCTGCCACCTGGTGACAGGGCGCTAATCTCAAAAACCTTCTCTCAGTTCAGATTG
CAGGCTGCAACTCGCCTGCATGAAGCTGGAATCGCTAGTAATCGTAGATCAGCAACGCTA
CGGTGAATACGTTCCCGGACCTTGCACACACCGCCCGTCAAGCCATGGAAGCCGGGTGTA
CCTAAAGTCGATAACCGCAAGGAGCTGCCTAGGGTAA
>127|127534 Prior=0.005521 Length=1137 NormPrior=0.007160
GTAGGGGAGGGGCTTGCGTCTGATTAGTTAGTTGGCGGGGTAACGGCCCACCAAGACAGT
GATCAGTAGGGGTTCTGAGAGGATTGGCCCCCACATGGGTACTGAGATACGGACCCAACT
CCTACGGGAGGCAGCAGTAGGGAATATTGGGCAATGGAGGCAACTCTGACCCAGCCATGC
CGCGTGCAGGATGAAGGCGCTCAGCGTCGTAAACTGCTTTTATCTACGAANNNNNNNNNN
NNNNNNNNNNNNNNNNNNNNNNNNNNNNNNNNNNNNNNNNNNNNNNNNNNNNNNNNNNNN
NNNNNNNNNNNNNNNNNNNNNNNNNNNNNNNNNNNNNNNNNNNNNNNNNNNNNNNNNNNN
NNNNNNNNNNNNNNNNNNNNNNNNNNNNNNNNNNNNNNNNNNNNNNNNNNNNNNNNNNNN
NNNNNNNNNNNNNNNNNNNNNNNNNNNNNNNNNNNNNNNNNAGCGGTGAAATGCATAGAT
ATGACCCAGAACACCGATTGCGAAGGCAGGCTACTAGGACGTGATTGACACTGAGGCACG
AGAGCATGGGTAGCGAACAGGATTAGATACCCTGGTAGTCCATGCCGTAAACGATGATTA
CTGGCTGTGTGTGTTCTAACATGCGTGGCTGAGCGAAAGCGTTAAGTAATCCACCTGGGG
AGTACGCTGGCAACAGTGAAACTCAAAGGAATTGACGGGGGTCCGCACAAGCGGTGGAGC
ATGTGGTTTAATTCGATGATACGCGAGGAACCTTACCTGGGCTAGAATGTGCGTGAAGGT
ATCAGAAATGGTGCCGTGTAGCAATACACACAAAACAAGGTGCTGCATGGCTGTCGTCAG
CTCGTGCCGTGAGGTGTTGGGTTAAGTCCCGCAACGAGCGCAACCCCTATGGTATGTTGC
CAGCACGTAATGGTGGGGACTCATGCCAGACTGCCTGCGCAAGCAGAGAGGAAGGGGGGG
ACGACGTCAAGTCATCATGGCCCTTACGTCCAGGGCGACACACGTGCTACAATGGTCGGT
ACAGCGGGTAGCGATCCTGCAAAGGGGAGCCAATCTTGTAAAGCCGGTCACAGTTCGGAT
TGGGGTCTGCAACCCGACCCCATGAAGCTGGAATCGCTAGTAATCGCGCATCAGCCA
>36|204284 Prior=0.005367 Length=1235 NormPrior=0.006408
TTTTTCGGTAGGGGATGTGCTCGCGGCCTATCAGCTTGTTGGTGGGGTAATGGCCTACCA
AGGCTTTGACGGGTAGCCGGCCTGAGAGGGTGACCGGCCACACTGGGACTGAGACACGGC
CCAGACTCCTACGGGAGGCAGCAGTGGGGAATATTGGACAATGGGCGGAAGCCTGATCCA
GCAACGCCGCGTGAGGGATGACGGCCTTCGGGTTGTAAACCTCTTTCACCATTGACGAAG
CTGCATCTTTTTGGGTGTGGTGACGGTAGGTGGAGAAGAAGCACCGGCCAACTACGTGCC
AGCAGCCGCGGTAATACGTAGGGTGCGAGCGTTGTCCGGAATTATTGGGCGTAAAGGGCT
CGTAGGCGGTTTGTCGCGTCGGGAGTGAAAACCCCGGGCTTAACTCGGGGCTTGCTTTCG
ATACGGGCAGACTAGAGGTATGCAGGGGAGAACGGAATTCCTGGTGTAGCGGTGAAATGC
GCAGATATCAGGAGGAACACCGGTGGCGAAGGCGGTTCTCTGGGCATGATCTGACGCTGA
GGAGCGAAAGTGTGGGGAGCGAACAGGATTAGATACCCTGGTAGTCCACACCGTAAACGT
TGGGCGCTAGGTGTGGGATCCATTCCACGGGTTCCGTGCCGCAGCTAACGCATTAAGCGC
CCCGCCTGGGGAGTACGGCCGCAAGGCTAAAACTCAAAGGAATTGACGGGGGCCCGCACA
AGCGGCGGAGCATGCGGATTAATTCGATGCAACGCGAAGAACCTTACCTGGGTTTGACAT
ACGCCGGAAAGCGCCAGAGATGGTGCCCCTTTTTGTCGGTGTACAGGTGGTGCATGGCTG
TCGTCAGCTCGTGTCGTGAGATGTTGGGTTAAGTCCCGCAACGAGCGCAACCCTCGTTCC
ATGTTGCCAGCAGGCCCTTCGGGGTGGTGGGGACTCATGGGAGACTGCCGGGGTCAACTC
GGAGGAAGGTGGGGATGACGTCAAGTCATCATGCCCCTTATGTCCAGGGCTTCACGCATG
CTACAATGGCCGGTACAAAGGGCTGCGATGCCGTAAGGTGGAGCGAATCCCAAAAAGCCG
GTCTCAGTTCGGATTGGGGTCTGCAACTCGACCCCATGAAGTCGGAGTCGCTAGTAATCG
CAGATCAGCAACGCTGCGGTGAATACGTTCCCGGGCCTTGTACACACCGCCCGTCACGTC
ACGAAAGTCGGCAACACCCGAAGCCCATGGCCTAA
>100|71074 Prior=0.004619 Length=1455 NormPrior=0.004681
CCTGCCGGACCCGACTGCTATCAGAGTGGGACTAAGCCATGCGAGTCGACACAGCAATGT
GTGGCATACGGCTCAGTAACACGTAGTCAACATGCCCAGGGGACGTGGATAACCTCGGGA
AACTGAGGATAAACCGCGATAGGTCACTACTTCTGGAATGGGTAATGACCCAAACCTATA
TGGCCCCTGGATTGGACTGCGGCCGATCAGGCTGTTGGTGAGGTAATGGCCCACCAAACC
TGTAACCGGTACGGGCTCTGAGAGGAGGAGCCCGGAGATGGGCACTGAGACAAGGGCCCA
GGCCCTATGGGGCGCAGCAGGCGCGAAACCTCTGCAATAGGCGAAAGCTTGACAGGGTTA
CTCTGAGTGATTTCCGTTAAGGAGATCTTTTGGCACCTCTAAAAATGGTGCAGAATAAGG
GGTGGGCAAGTCTGGTGTCAGCCGCCGCGGTAATACCAGCACCCCGAGTGGTCGGGACGT
TTATTGGGCCTAAAGCATCCGTAGCCGGTTCTACAAGTCTTCCGTTAAATCCACCTGCTC
AACAGATGGGCTGCGGAAGATACTATGGAGCTAGGAGGCGGGAGAGGCAAGCGGTACTCG
ATGGGTAGGGGTAAAATCCGTTGATCCATTGAAGACCACCAGTGGCGAAGGCGGCTTGCC
AGAACGCGCTCGACGGTGAGGGATGAAAGCTGGGGGAGCAAACCGGATTAGATACCCGGG
TAGTCCCAGCTGTAAACGATGCAGACTCGGTGATGAGTTGGCTTTATGCCAACTCAGTGC
CGCAGGGAAGCCGTTAAGTTTGCCGCCTGGGGAGTACGGTCGCAAGACTGAAACTTAAAG
GAATTGGCGGGGGAGCACCACAAGGGGTGAAGCCTGCGGTTCAATTGGAGTCAACGCCGG
AAATCTTACCGGGGGCGACAGCAGAATGAAGGTCAAGCTGAAGACTTTACCAGACAAGCT
GAGAGGAGGTGCATGGCCGTCGCCAGCTCGTGCCGTGAGGTGTCCTGTTAAGTCAGGTAA
CGAGCGAGACCCCTGCTTCTAGTTGCTACCATTATTCTCAGGAGTAGTGGAGCTAATTAG
AGGGACTGCCGTCGCTGAGACGGAGGAAGGAGGGGGCTACGGCAGGTCAGTATGCCCCGA
AACCCTCGGGCCACACGCGGGCTGCAATGGTAAGGACAATGAGTTTCGATTCCGAAAGGA
GGAGGCAATCTCTAAACCTTACCACAGTTATGATTGAGGGCTGAAACTCGCCCTCATGAA
TATGGAATCCCTAGTAACCGCGTGTCACTATCGCGCGGTGAATACGTCCCTGCTCCTTGC
ACACACCGCCCGTCGCTTCATCGAAGTTGGTTCTTGGCGAGGTGATGCCTAATTGGTACT
ATCGAACCTGGGGTCAGCAACGAGGGAGAAGTCGTAACAAGGTGGCCGTAGGGGAACCTG
CGGCCGGATCACCTC
>111|L1B27 Prior=0.004487 Length=1262 NormPrior=0.005243
CGGGTTAGGCCACCGGCTTCGGGTGTTGCTCACTCCCGTGGTGTGACGGGCGGTGTGTAC
AAGGCCCGGGAACGTATTCACCGCGGCAATGCTGATCCGCGATTACTAGCAACTCCACCT
TCATGTAGGCGGGTTTCAGCCTACAATCCGAACCGAGACGCGCTTTAAGGGATTCGCTCC
ACCTCGCGGTATCGCAGCCCTCTGTACGCGCCAATGTAGCACGTGTGTAGCCCTGGACAT
AAGGGGCATGATGACTTGACGTCATCCCCACCTTCCTCCGGTTTGTCACCGGCAGTCTCG
CATGAGTCCCCAACTAAATGCTGGCAACATGCGACGGGGGTTGCGCTCGTTGCGGGACTT
AACCCAACATCTCACGACACGAGCTGACGACAGCCATGCACCACCTGTGATCCTGCCCCG
AAGGGAAGCCCTGTTTCCAGGGCGGTCAGGAACATGTCAAGCCCAGGTAAGGTTCTTCGC
GTTGCGTCGAATTAAACCACATGCTCCGCTGCTTGTGCGGGCCCCCGTCAATTCCTTTGA
GTTTTAGCCTTGCGGCCGTACTCCCCAGGCGGGGCACTTAATGCGTTAGCTTCGGCACGG
AGGGAGTCGACACCCCCCACACCTAGTGCCCATCGTTTACGGCGTGGACTACCAGGGTAT
CTAATCCTGTTTGCTCCCCACGCTTTCGCGTCTCAGCGTCAGTAACGTCCCAGCGAGCTG
CCTTCGCAATTGGTGTTCCTCCTGATATCTGCGCATTTCACCGCTACACCAGGAATTCCA
CTCGCCTCTTCCGCACTCTAGCCCGACAGTATCCACCGGCATTCGAGGGTTGAGCCCCCG
ACTTTCACAGCGGACTTACCGGACCGCCTACACGCGCTTTACGCCCAATGATTCCGGACA
ACGCTTGCCCCCTACGTATTACCGCGGCTGCTGGCACGTAGTTAGCCGGGGCTTCTTCTG
AAGGTACCGTCACTCCAGAGGGCTATTAACCGTCGAAGCTTCGTCCCAACTGAAAGGGGT
TTACAACCCGAAGGCCTTCTTCCCCCACGCGGCGTTGCTGCGTCACGCTTTCGCGCATTG
CGCAAGATTCCCCACTGCTGCCTCCCGTAGGAGTCTGGGCCGTGTCTCAGTCCCAGTGTG
GCTGATCGTCCTCTCAGACCAGCTACCCATCGTCGCCTTGGTAGGCCGTTACCCCACCAA
CAAGCTAATGGGCCGCGGGCCCATCCCGATGCGGAGGCCGAAGCTATCTTTCCTCAATTC
CC
>2|83120 Prior=0.004311 Length=1084 NormPrior=0.005865
CGAGGGATGGGCCCGCGGCCTATCAGCTTGTTGGTGGGGTAAAGGCCTACCAAGGCGACG
ACGGGTAGCCGGCCTGAGAGGGCGACCGGCCACACTGGGACTGAGACACGGCCCAGACTC
CTACGGGAGGCAGCAGTGGGGAATATTGCGCAATGGGCGAAAGCCTGACGCAGCGACGCC
GCGTGAGGGATGACGGCCTTCGGGTTGTAAACCTCTTTCAGCAGGGACGAAGCGCAAGTG
ACGGTACCTGCAGAAGAAGCACCGGCCAACTACGTGCCAGCAGCCGCGGTAATACGTAGG
GTGCAAGCGTTGTCCGGAATTATTGGGCGTAAAGAGCTCGTAGGCGGTTTGTCGCGTCGG
CTGTGAAAACCCGGAGCTCAACTCCGGGCCTGCAGTCGATACGGGCAGACTCGAGTGTTG
CAGGGGAGACTGGAATTCCTGGTGTAGCGGTGAAATGCGCAGATATCAGGAGGAACACCG
GTGGCGAAGGCGGGTCTCTGGGCAACAACTGACGCTGAGGAGCGAAAGCGTGGGGAGCAA
ACAGGATTAGATACCCTGGTAGTCCACGCCGTAAACGTTGGGCGCTAGGTGTGGGGCTCA
TTCCACGAGGTCCGTGCCGCAGCTAACGCATTAAGCACCCCGCCTGGGGAGTACGGCCGC
AAGGCTAAAACTCAAAGGAATTGACGGGGGCCCGCACAAGCAGCGGAGCATGTGGCTTAA
TTCGACGCAACGCGAAGAACCTTACCAAGGCTTGACATACACCGAAAACTCGTAGAGATA
CGGGGTCCGCAAGGGCGGTGTACAGGTGGTGCATGGTTGTCGTCAGCTCGTGTCGTGAGA
TGTTGGGTTAAGTCCCGCAACGAGCGCAACCCTCGTTCTATGTTGCCAGCGCGTCATGGC
GGGGACTCATAGGAGACTGCCGGGGTCAACTCGGAGGAAGGTGGGGACGACGTCAAATCA
TCATGCCCCTTATGTCTTGGGCTGCACACATGCTACAATGGCCGGTACAAAGGGCTGCTA
AGCCGTGAGGTGGAGCGAATCCCAAAAAGCCGGTCTCAGTTCGGATTGGGGTCTGCAACT
CGAC
>108|562783 Prior=0.004157 Length=1392 NormPrior=0.004404
TAATACATGCAAGTCGAGGGGCAACAGGGGTAGCAATACCTGCTGGCGACCGGCAAACGG
GTGCGCAACACGTACAGAACCTTCCTTTAAGCGGGGGATAGCCCATAGAAATGTGGATTA
ATACCCCATAGTAATATTAATTGGCATCAGTTAATATTTAAAGATTTATCACTTAAAGAT
GGCTGTGCGGCTGATTAGGTAGTTGGTGGGGGTAACGGCCCACCAAGCCATCGATCAGTA
ACTGGTGTGAGAGCACGACCAGTCACACGGGCACTGAGACACGGGCCCGACTCCTACGGG
AGGCAGCAGTAAGGAATATTGGTCAATGGACGCAAGTCTGAACCAGCCATGCCGCGTGAA
GGATGAAGGCCCTCTGGGTTGTAAACTTCTTTTATCTGGGAAGAAATGCTTGTTTTCTAA
CGAGTTTGACGGTACCAGAGGAATAAGCACCGGCTAACTCCGTGCCAGCAGCCGCGGTAA
TACGGAGGGTGCAAGCGTTATCCGGATTCACTGGGTTTAAAGGGTGCGTAGGTGGGTTGG
TAAGTCAGTGGTGAAATCTCCGTGCTTAACATGGAAACTGCCATTGATACTACTGGTCTT
GAATTTTCTGGAGGTAAGCGGAATATGTCATGTAGCGGTGAAATGCTTAGATATGACATA
GAACACCAATTGCGAAGGCAGCTTACTACAGGGATATTGACACTGAGGCACGAAAGCGTG
GGGATCAAACAGGATTAGATACCCTGGTAGTCCACGCCCTAAACGATGGATACTCGACAT
TTGTGATACACAATAAGTGTCTGAGCGAAAGCATTAAGTATCCCACCTGGGAAGTACGAC
CGCAAGGTTGAAACTCAAAGGAATTGGCGGGGGTCCGCACAAGCGGTGGAGCATGTGGTT
TAATTCGATGATACGCGAGGAACCTTACCTGGGCTAGAATGTAGTCTGACCGTGGGTGAA
AGCTCATTTTGTAGCAATACACAGATTATAAGGTGCTGCATGGCTGTCGTCAGCTCGTGC
CGTGAGGTGTTGGGTTAAGTCCCGCAACGAGCGCAACCCCTATCATTAGTTGCCATCAGG
TCAAGCTGGGAACTCTATTGAAACTGCCGTCGTAAGACGCGAGGAAGGAGGGGATGATGT
CAAGTCATCATGGCCTTTATGCCCGGGGCTACACACGTGCTACAATGGGAAGGACAAAGA
GCTGCCACCTGGTGACAGGGCGCTAATCTCAAAAACCTTCTCTCAGTTCAGATTGCAGGC
TGCAACTCGCCTGCATGAAGCTGGAATCGCTAGTAATCGTAGATCAGCAACGCTACGGTG
AATACGTTCCCGGACCTTGCACACACCGCCCGTCAAGCCATGGAAGCCGGGTGTACCTAA
AGTCAGTAACCG
>75|333655 Prior=0.004047 Length=1334 NormPrior=0.004474
GCATGGTGGTGGGTGGAAAGCTCCGGCGGTCAGGGATGGGCTCGCGGCCTATCAGCTTGT
TGGTGAGGTAATGGCTCACCAAGGCTTCGACGGGTAGCCGGCCTGAGAGGGCGACCGGCC
ACACTGGGACTGAGATACGGCCCAGACTCCTACGGGAGGCAGCAGTGGGGAATATTGCAC
AATGGGCGCAAGCCTGATGCAGCAACGCCGCGTGCGGGATGACGGCCTTCGGGTTGTAAA
CCGCTTTCAGTAGGGACGAAGGGTGACTGACGGTACCTACAGAAGAAGGACCGGCTAACT
ACGTGCCAGCAGCCGCGGTGATACGTAGGGTCCGAGCGTTGTCCGGAATTATTGGGCGTA
AAGGGCTTGTAGGCGGTTCGTCGCGTCAGAAGTGAAAACTCAGGGCTTAACCCTGAGCCT
GCTTTTGATACGGGCGGACTAGAGGGATGCAGGGGAGAACGGAATTCCTGGTGGAGCGGT
GGAATGCGCAGATATCAGGAGGAACACCGGTGGCGAAGGCGGTTCTCTGGGCATTACCTG
ACGCTGAGAAGCGAAAGCGTGGGGAGCAAACAGGCTTAGATACCCTGGTAGTCCACGCCG
TAAACGGTGGGCACTAGGTGTGGGGGACATTCCACGTTCTCCGTGCCGAAGCTAACGCAT
TAAGTGCCCCGCCTGGGGAGTACGGCCGCAAGGCTAAAACTCAAAGGAATTGACGGGGGC
CCGCACAAGCGGCGGAGCATGCGGATTAATTCGATGCAACGCGAAGAACCTTACCTGGGT
TTGACATATGCCGGAAAGCTGCAGAGATGTAGCCCCCGCAAGGTCGGTATACAGGTGGTG
CATGGCTGTCGTCAGCTCGTGTCGTGAGATGTTGGGTTAAGTCCCGCAACGAGCGCAACC
CTCGTTCTATGTTGCCAGCACGTTATGGTGGGGACTCATAGGAGACTGCCGGGGTCAACT
CGGAGGAAGGTGGGGATGACGTCAAGTCATCATGCCCCTTAAGTCCAGGGCTTCACGCAT
GCTACAATGGCCGGTACAAAGGGCTGCGATACCGCAAGGTGGAGCGAATCCCAAAAAGCC
GGTCTCAGTTCGGATTGGGGTCTGCAACTCGACCCCATGAAGTCGGAGTCGCTAGTAATC
GCAGATCAGCAACGCTGCGGTGAATACGTTCCCGGGCCTTGTACACACCGCCCGTCAAGT
CATGAAAGTCGGTAACACCCGAAGCCGGTGGCTCAACCCCTTGTGGGAGGGAGCCGTCTA
AGGTGGGACTGGCGATTAGGACTAAGTCGTAACAAGGTAGCCGTACCGGAAGGTGCGGCT
GGATCACCTCCTTT
>1|544367 Prior=0.003937 Length=801 NormPrior=0.007248
AGGCCTTAGGGTCGTAAAGCCCTTTCGCCGGGGAAGATAATGACGGTACCCGGTAAAGAA
GCCCCGGCTAACTCCGTGCCAGCAGCCGCGGTAATACGGAGGGGGCTAGCGTTGTTCGGA
ATGACTGGGCGTAAAGCGCGCGTAGGCGGATCGGAAAGTTGGGGGTGAAATCCCGGGGCT
CAACCTCGGAATGGCCTTCAAAACTCCTGGTCTTGAGTTCGAGAGAGGTGAGTGGAATTC
CGAGTGTAGAGGTGAAATTCGTAGATATTCGGAGGAACACCAGTGGCGAAGGCGGCTCAC
TGGCTCGACACTGACGCTGAGGTGCGAAAGCGTGGGGAGCAAACAGGATTAGATACCCTG
GTAGTCCACGCCGTAAACGATGAATGCCAGACGTCGGGGGGCTTGCCCTTCGGTGTCACA
CCTAACGGATTAAGCATTCCGCCTGGGGAGTACGGTCGCAAGATTAAAACTCAAAGGAAT
TGACGGGGGCCCGCACAAGCGGTGGAGCATGTGGTTTAATTCGAAGCAACGCGCAGAACC
TTACCAACCCTTGACATGCCCTGACCGGCGCAGAGATGCGTNNNNNNNNNNNNNNNNNNG
TGGACAGGTGCTGCATGGCTGTCGTCAGCTCGTGTCGTGAGATGTTCGGTTAAGTCCGGC
AACGAGCGCAACCCACACCCTCAGTTGCCAGCATTCAGTTGGGCACTCTGGGGGAACTGC
CCGTGATAAGCGGGAGGAAGGTGTGGATGACGTCAAGTCCTCATGGCCCTTACGGGTTGG
GCTACACACGTGCTACAATGG
>95|580190 Prior=0.003893 Length=1399 NormPrior=0.004103
AGACATGCAAGTCGAACGAGAAAGCCCTTCGGGGTGAGTACAGTGGCGAACGGGTGAGTA
ACACGTGGGTAACCTGCCCCTCGCAGGGGGACAACCGGGGGAAACCCCGGCTAATACCCC
ATACGCTCTGAGGTCCGCATGGTCCTCTGAGGAAAGGTAGCTTCGGCCATCCGGCGAGGG
ATGAGCCCGCGGTACATTAGCTAGTTGGTGGGGTAACGGCCCACCAAGGCGACGATGTAT
AGCTGGTCTGAGAGGATGATCAGCCACACTGGGACTGAGACACGGCCCAGACTCCTACGG
GAGGCAGCAGTCGGGAATCTTGCGCAATGGGCGAAAGCCTGACGCAGCAACACCGTGTGA
GCGACGAAGGCCTTCGGGTCGTAAAGCTCTGTTGTTGGGGACGAAGGGTTAGGGGTTAAT
AGCCCCTAGCCTGACGGTACCCTTCGAGGAAGCCCCGGCTAACTACGTGCCAGCAGCCGC
GGTAATACGTAGGGGGCGAGCGTTGTCCGGAATTATTGGGCGTAAAGAGCGTGTAGGCGG
TTCGGTAAGTCTGCCGTGAAAACCTGGGGCTCAACCCCGGGCGTGCGGTGGATACTGCCG
GGCTAGAGGATGGTAGAGGCGAGTGGAATTCCCGGTGTAGCGGTGAAATGCGCANNNNNN
NNNNNNNNNNNNNNNNNNNNNNNNNNNNNNNNNNNNNNNNNNNNNNNNNNNNNNNNNNNN
NNTGGGGAGCGAACAGGATTAGATACCCTGGTAGTCCACGCCGTAAACGATGAACACTAG
GTGTGGGGGGAGTCGAATCCCTCTGTGCCGCAGCCAACGCGATAAGTGTTCCGCCTGGGG
AGTACGGCCGCAAGGCTAAAACTCAAAAGAATTGACGGGGGCCCGCACAAGCAGCGGAGC
ATGTTCTTTAATTCGATGCAACGCGAAGAACCTTACCTGGGCTTGACATGGTGCTGCAAG
CGCACGGAAACGTGTGACCTTCGAGGGTGCACCACAGATGCTGCATGGCTGTCGTCAGCT
CGTGTCGTGAGATGTTGGGTTAAGTCCCGCAACGAGCGCAACCCCCGTGGCGTGTTGCCA
TCATTAAGTTGGGGACTCACGCCAGACTGCCGGTGACAAACCGGAGGAAGGTGGGGATGA
CGTCAAGTCATCATGGCTCTTACGCCCAGGGCTAGAAACGTGCTACAATGGCGCATACAA
AGGGTAGCAAGACCGCAAGGTGGAGCGAATCTCATCAAAAACAGTCTAAGTTCGGATCGG
GGTCTGCAACTCGACCCCGTGAAGGCGGAGTTGCTAGTAATCGCGGATCAGCATGCCGCG
GTGAATACGTTCCCGGGCCTTGTACACACCGCCCGTCACACCACGGGAGTAGGCAATACC
CGAAGTCGGCGCGGCCAAC
>39|169423 Prior=0.003849 Length=1430 NormPrior=0.003969
AGAGCGAACGCTGGCGGCAGGCCTAACACATGCAAGTCGAGCGGGCACCTTCGGGTGTCA
GCGGCAGACGGGTGAGTAACGCGTGGGAACGTGCCCTTTGGTTCGGAACAACTCCGGGAA
ACTGGAGCTAATACCGGATAAGCCCTTCGGGGGAAAGATTTATCGCCAAAGGATCGGCCC
GCGTCTGATTAGCTAGTTGGTGAGGTAACGGCTCACCAAGGCGACGATCAGTAGCTGGTC
TGAGAGGATGATCAGCCACACTGGGACTGAGACACGGCCCAGACTCCTACGGGAGGCAGC
AGTGGGGAATATTGGACAATGGGCGCAAGCCTGATCCAGCCATGCCGCGTGAGTGATGAA
GGCCCTAGGGTTGTAAAGCTCTTTTAGCGGGGAAGATAATGACGGTACCCGCAGAATAAG
CCCCGGCTAACTTCGTGCCAGCAGCCGCGGTAATACGAAGGGGGCTAGCGTTGCTCGGAA
TCACTGGGCGTAAAGGGCGCGTAGGCGGCCATTCAAGTCGGGGGTGAAAGCCCAGGGCTC
AACCCTGGAATTGCCTTCGATACTGTTTGGCTAGAGACCGGAAGAGGTTAGTGGAACTGC
GAGTGTAGAGGTGAAATTCGTAGATATTCGCAAGAACACCAGTGGCGAAGGCGGCTAACT
GGTCCGGTTCTGACGCTGAGGCGCGAAAGCGTGGGGAGCAAACAGGATTAGATACCCTGG
TAGTCCACGCCGTAAACGATGAATGCCAGCCGTTGGCGGGCTTGCCCGTCAGTGGCGCAG
CTAACGCTTTAAGCATTCCGCCTGGGGAGTACGGTCGCAAGATTAAAACTCAAAGGAATT
GACGGGGGCCCGCACAAGCGGTGGAGCATGTGGTTTAATTCGAAGCAACGCGCAGAACCT
TACCAACCTTTGACATGTCCAGTATGGTCGCCAGAGATGGCTTCCTTCAGTTCGGCTGGC
TGGAACACAGGTGCTGCATGGCTGTCGTCAGCTCGTGTCGTGAGATGTTGGGTTAAGTCC
CGCAACGAGCGCAACCCTCGCCCTTAGTTGCCATCATTCAGTTGGGCACTCTAAGGGGAC
TGCCGGTGATAAGCCGCGAGGAAGGTGGGGATGACGTCAAGTCCTCATGGCCCTTACAGG
TTGGGCTACACACGTGCTACAATGGCGGTGACAATGGGCAGCGAACCCGCGAGGGGGAGC
TAATCCCAAAAAGCCGTCTCAGTTCAGATTGCACTCTGCAACTCGAGTGCATGAAGGCGG
AATCGCTAGTAATCGTGGATCAGAACGCCACGGTGAATACGTTCCCGGGCCTTGTACACA
CCGCCCGTCACACCATGGGAGTTGGCTTTACCCGAAGGCGTCGCGCTAACCCGCAAGGGA
GGCAGGCGACCACGGTAGGGTCAGCGACTGGGGTGAAGTCGTAACAAGGT
>44|L1B49 Prior=0.003739 Length=1339 NormPrior=0.004118
CTGCCCCCTTGCGGTTGGCGCAGCGCCGTCGGGTAAGACCAACTCCCATGGTGTGACGGG
CGGTGTGTACAAGGCCCGGGAACGTATTCACCGTGGCGTTCTGATCCACGATTACTAGCG
ATTCCACCTTCATGCACTCGAGTTGCAGAGTGCAATCCGAACTGAGACGGCTTTTTGGGA
TTAGCTCCCCCTCGCGGGTTCGCTGCCCATTGTCACCGCCATTGTAGCACGTGTGTAGCC
CAGCCCGTAAGGGCCATGAGGACTTGACGTCATCCCCACCTTCCTCCGGCTTATCACCGG
CAGTCTCTCTAGAGTGCCCAACTGAATGATGGCAACTAGAGACGAGGGTTGCGCTCGTTG
CGGGACTTAACCCAACATCTCACGACACGAGCTGACGACAGCCATGCAGCACCTGTCTCC
GTGTCCCCGAAGGGAACCCTGGATCTCTCCAGCTGTCACGGGATGTCAAGGGATGGTAAG
GTTCTGCGCGTTGCTTCGAATTAAACCACATGCTCCACCGCTTGTGCGGGCCCCCGTCAA
TTCCTTTGAGTTTTAATCTTGCGACCGTACTCCCCAGGCGGAATGCTTAAAGCGTTAGCT
GCGCCACTGACAGGCAAGCCTGCCAACGGCTAGCATTCATCGTTTACGGCGTGGACTACC
AGGGTATCTAATCCTGTTTGCTCCCCACGCTTTCGCGCCTCAGCGTCAGAACCGGACCAG
TAAGCCGCCTTCGCCACTGGTGTTCTTGCGAATATCTACGAATTTCACCTCTACACTCGC
AGTTCCACTTACCTCTTCCGGTCTCAAGCCAAACAGTATCAAAGGCAATTCCAAGGTTGA
GCCTTGGGCTTTCACCTCTGACTTGAACGGCCGCCTACGCGCCCTTTACGCCCAGTGATT
CCGAGCAACGCTAGCCCCCTTCGTATTACCGCGGCTGCTGGCACGAAGTTAGCCGGGGCT
TCTTCTTCCGGTACCGTCATTATCGTCCCGGACGAAAGAGCTTTACAACCCTAAGGCCTT
CATCACTCACGCGGCATGGCTGGATCAGGCTTGCGCCCATTGTCCAATATTCCCCACTGC
TGCCTCCCGTAGGAGTCTGGGCCGTGTCTCAGTCCCAGTGTGGCTGATCATCCTCTCAGA
CCAGCTACTGATCGTCGCCTTGGTGAGCCATTACCTCACCAACTAGCTAATCAGACGCGG
GCCGATCCTTCAGCGATAAATCTTTCCCCCGAAGGGCGTATCCGGTATTAGCCCAAGTTT
CCCTGGGTTGTTCCGAACCGATGGGTACGTTCCCACGTGTTACTCACCCGTCTGCCACTG
ACCCCGAAGGGCCCGTTCG
>66|534516 Prior=0.003497 Length=1100 NormPrior=0.004688
GCCTACCGTGGCGATGATCGGTAGCTGGTCTGAGAGGACGGCCAGCCACACGGGGACTGA
GACACGGCCCCGACTCCTACGGGAGGCAGCAGCAAGGAATCTTCCGCAATGGGGGCAACC
CTGACGGAGCAACGCCGCGTGGGGGATGACGCCCTTCGGGGTGTAAACCCCTTTTCTGCG
GGAAGAAGGGCGGGGGCAACCTCGTCTTGACGGTACCGCAGGAAGAAGGACCGGCTAACT
ACGTGCCAGCAGCCGCGGTAATACGTAGGGTCCGAGCGTTGTCCGGAGTTACTGGGCGTA
AAGCGCGCGCAGGCGGCGGTGCTGGCCCGGCGTGAAAGCCCCCGGCTCAACCGGGGAGGG
TCGTCGGGGACCGCACCGCTTGAGGGCGGTAGGGGCTGGTGGAATGCCTGGTGTAGTGGT
GAAATGCGTAGAGATCAGGCGGAACACCCGTGGCGAAGGCGGCCAGCTGGGCCGTCCCTG
ACGCTGAGGCGCGAAGGCGTGGGGAGCGAACGGGATTAGATACCCCGGTAGTCCACGCAG
TAAACGATGCCGACTAGGCGTGGGGGGAGTTGACCCCCTCCGTGCCGGAGCCAACGCGGG
AAGTCGGCCGCCTGGGGAGTACGGCCGCAAGGCTAAAACTCAAAGGAATTGACGGGGGCC
CGCACAAGCGGCGGAGCGTGCGGTTTAATTCGACGCGACGCGTAGAACCTTACCAAGGCT
TGACATGCGCCTGCATCCCCCGGAAACGGGGTGGCCTTCGAGGGTGGCGCACAGGTGCTG
CATGGCTGTCGTCAGCTCGTGCCGTGAGGTGTTGGGTTAAGTCCCGCAACGAGCGCAACC
CCTGTGGGTAGTTAACTGCTCTACCCAGACTGCCGGTCGCAAACCGGAGGAAGGTGGGGA
TGACGTCAAGTCAGCATGGCCCTTACGTCTTGGGCGACACGCACGCTACAATGGCCGGGA
CAGCGGGTAGCCAAGCCGCGAGGCGGAGCGAATCCCCCAAACCCGGTCTCAGTTCGGATC
GTGGGCTGCAACCCGCCCACGTGAAGCTGGAGTCGCTAGTAACCGCGGGTCAGCACTACC
GCGGTGAATATGTTCCCGGG
>88|53180 Prior=0.003453 Length=1281 NormPrior=0.003975
GCCGTGGGACGAGCCGTCGTGGTATTAGGTCGTTGGCGGGGTAACGGCCCACCAAGCCTG
CGATGCCTACCGGGCGTGCGAGCGTGGCCCGGCACACTGGGACTGAGACACTGCCCAGAC
TCCTACGGGAGGCTGCAGTCGAGAATCTTCGGCAATGGGCGCAAGCCTGACCGAGCGACG
CCGCGTGGAGGACGAAGGCCTTCGGGTTGTAAACTCCTGTCGAGGGGAAGGAAGGGGCCG
AAAGGCCCTTGACCGCTCCCTGGAGGAAGCACGGGCTAAGTTCGTGCCAGCAGCCGCGGT
AAGACGAACCGTGCGAACGTTATTCGGAATCACTGGGCTTAAAGCGCGTGTAGGCGGGGC
GGTGCGTCGGTCGCTGAAATCCCCCGGCTCAACCGGGGAAGGGGCGCCGATACGACCGCC
CTGGAGCGACGTAGGGGGAACTGGAACTTCCGGTGGAGCGGTGAAATGCGTTGAGATCGG
AAGGAACGCCCGTGGCGAAAGCGAGTTCCTGGACCCCACCTGACGCTGAGACGCGAAAGC
CAGGGGAGCGAACGGGATTAGATACCCCGGTAGTCCTGGCCGTAAACCATGGGCACTGGG
TAGGGGGCTCGCCGATGGGCTCCCTGCCGCAGCGAAAGCGTGAAGTGCCCCGCCTGGGGA
GTATGGTCGCAAGGCTGAAACTCAAAGGAATTGACGGGGGCTCACACAAGCGGTGGAGCA
TGTGGCTTAATTCGAGGCTACGCGCAAAACCTTATCCCGGGCTTGACATGCACGGATTAA
CCGGCGGAAACGTCGGCGAGGCCNNNNNNNNNNNNNNNNNNNNNNNNNNNNNNNNNNNNN
NNNNNNNNNNNNNNNNNNNNNNNNNNNNNNNNNNNNNNNNNNNNNNNNNNNNNNNNNNNN
NNNNNNNNNNNNNNNNNNNNNNNNNNNNNNNNNNNNNNNNGCGTCAAGCCGGAGGAAGGC
GGGGATGACGTCAAGTCCTCATGGCCCTTATGCCCGGGGCTGCACACGTACTACAATGGG
CCGGACAGAGCGACGCCATGCCGCAAGGCCGAGCCAATCGCAGAAACCGGCCCCCAGTTC
GGATTGCGGGCTGCAACCCGCCCGCATGAAGCCGGAATCGCTAGTAATCGCGGATCAGCA
TGCCGCGGTGAATGGGTTCCTGAGCCTTGTACACACCGCCCGTCAAGCCACCAAAGCGGG
GGGCATCCGAAGTCGCCGGAGCCTCACGGCAGGCGCCGAAGATGAAACCCGTGATGGGGA
CTAAGTCGTAACAAGGTAACC
>142|341901 Prior=0.003365 Length=1231 NormPrior=0.004031
ATACGACCATCCCTCGCATGAGGTGCTGGTGGAAAGTTTTGTCGGTGGAGGATGTGCTCG
CGGCCTATCAGCTTGTTGGTGGGGTAATGGCCCACCAAGGCTTCGACGGGTAGCCGGCCT
GAGAGGGTGACCGGCCACACTGGGACTGAGACACGGCCCAGACTCCTACGGGAGGCAGCA
GTGGGGAATATTGGACAATGGGCGAAAGCCTGATCCAGCAACGCCGCGTGAGGGATGACG
GCCTTCGGGTTGTAAACCTCTTTCAGTAGCNNNNNNNNNNNNNNNNNNNNNNNNNNNNNN
NNNNNAGAAGAAGCACCGGCCAACTACGTGCCAGCAGCCGCGGTAATACGTAGGGTGCAA
GCGTTGTCCGGAATTATTGGGCGTAAAGGGCTCGTAGGCGGTCCGTCACGTCGGGAGTGA
AAACTCGGGGCTCAACCCCGAGCCTGCTTCCGATACGGGCGGACTAGAGGTAGGTAGGGG
AGAACGGAATTCCTGGTGTAGCGGTGGAATGCGCAGATATCAGGAGGAACACCGGTGGCG
AAGGCGGTTCTCTGGGCCTTACCTGACGCTGAGGAGCGAAAGCGTGGGGAGCAAACAGGA
TTAGATACCCTGGTAGTCCACGCCGTAAACGTTGGGCGCTAGGTGTGGGGGTCATTCCAC
GTCCTCCGTGCCGCAGCTAACGCATTAAGCGCCCCGCCTGGGGAGTACGGCCGCAAGGCT
AAAACTCAAAGGAATTGACGGGGGCCCGCACAAGCGGCGGAGCATGCGGATTAATTCGAT
GCAACGCGAAGAACCTTACCTGGGTTTGACATATAGGGAAAACTGCCAGAGATGGCAGGT
CCGCAAGGGCTCTATACAGGTGGTGCATGGCTGTCGTCAGCTCGTGTCGTGAGATGTTGG
GTTAAGTCCCGCAACGAGCGCAACCCTCGTCTTATGTTGCCAGCACGTAATGGTGGGGAC
TCATAAGAGACTGCCGGGGTCAACTCGGAGGAAGGTGGGGATGACGTCAAGTCATCATGC
CCCTTATGTCCAGGGCTTCACGCATGCTACAATGGCCGGTACAAAGGGCTGCGAAACCGC
AAGGTGGAGCGAATCCCAAAAAGCCGGTCTCAGTTCGGATTGGGGTCTGCAACTCGACCC
CATGAAGTCGGAGTCGCTAGTAATCGCAGATCAGCAACGCTGCGGTGAATACGTTCCCGG
GCCTTGTACACACCGCCCGTCACGTCACGAA
>189|133876 Prior=0.003167 Length=1445 NormPrior=0.003232
CGAGCGCGAATGGAGCAATCCTAGTAGAGCGGCGCACGGGTGCGTAACACGTGGGTAATC
TGCCTAGAAGCCTGGGATAACCAGTCGAAAGATTGGCTAATACCAGATAAGCTCACGGGG
ACTTCGGTCCTTGAGGGAAAAGGTGGCCTCTGTATACAAGCTATCACTTCCAGATGAGCC
CGCGGCCCATCAGCTAGTTGGCGGGGTAATGGCCCACCAAGGCAACGACGGGTAGCTGGT
CTGAGAGGACGATCAGCCACACTGGAACTGAGACACGGTCCAGACTCCTACGGGAGGCAG
CAGTGGGGAATTTTGCGCAATGGGCGAAAGCCTGACGCAGCAACGCCGCGTGTGTGATGA
AGGTCTTCGGATTGTAAAGCACTTTCGACCGGGACGAAAACCCTGAGCCTAACATGCTCA
GGCTTGACGGTACCGGGAGAAGAAGCACCGGCTAACTCTGTGCCAGCAGCCGCGGTAATA
CAGAGGGTGCAAGCGTTGTTCGGAATTATTGGGCGTAAAGCGCGTGTAGGCGGCTTTGCA
AGTCGGGTGTGAAAGCCCTCAGCTCAACTGAGGAAGTGCGCCCGAAACTGCAGAGCTTGA
GTGCCGGAGAGGGTGGCGGAATTCCCCAAGTAGAGGTGAAATTCGTAGATATGGGGAGGA
ACACCGGTGGCGAAGGCGGCCACCTGGACGGTAACTGACGCTGAGACGCGAAAGCGTGGG
GAGCAAACAGGATTAGATACCCTGGTAGTCCACGCCGTAAACGATGAGAACTAGGTGTCG
TGGGAGTTGACCCCCGCGGTGCCGTAGCTAACGCATTAAGTTCTCCGCCTGGGAAGTACG
GTCGCAAGACTAAAACTCAAAGGAATTGACGGGGGCCCGCACAAGCGGTGGAGCATGTGG
TTTAATTCGACGCAACGCGCAGAACCTTACCTGGTCTTGACATCCTCGGAATCCTTCAGA
GATGAGGGAGTGCCCGCAAGGGAACCGAGAGACAGGTGCTGCATGGCTGTCGTCAGCTCG
TGTCGTGAGATGTTGGGTTAAGTCCCGCAACGAGCGCAACCCTCGCCTTTAGTTGCTCCG
CAAGGAGATCTCTAGAGGGACTGCCGGTGTTAAACCGGAGGAAGGTGGGGATGACGTCAA
GTCCTCATGGCCTTTATGACCAGGGCTACACACGTGCTACAATGGCCGGTACAGAGCGTT
GCCAACCCGCGAGGGGGAGCTAATCGCATAAAACCGGTCTCAGTTCAGATTGGAGTCTGC
AACTCGACTCCATGAAGGCGGAATCGCTAGTAATCGCAGATCAGCACGCTGCGGTGAATA
CGTTCCCGGGCCTTGTACACACCGCCCGTCACACCATGGGAGTCAATTGCTCCAGAAGTC
GCTGTGCCAACCGCAAGGAGGCAGGCGCCCAAGGAGTGATTGGTAACTGGGGTGAAGTCG
TAACA
>51|582012 Prior=0.003079 Length=1299 NormPrior=0.003495
AACTCAGGGAAACTTGAGCTAATACCGGATGATGTCTTCGGACCAAAGATTTATCGCCTA
GGGATGAGCCCGCGTAGGATTAGCTAGTTGGTGAGGTAAAAGCTCACCAAGGCGACGATC
CGTAGCTGGTCTGAGAGGATGATCAGCCACACTGGGACTGAGACACGGCCCAGACTCCTA
CGGGAGGCAGCAGTGGGGAATATTGGACAATGGGCGAAAGCCTGATCCAGCAATGCCGCG
TGAGTGATGAAGGCCTTAGGGTTGTAAAGCTCTTTTACCCGGGATGATAATGACAGTACC
GGGAGAATAAGCTCCGGCTAACTCCGTGCCAGCAGCCGCGGTAATACGGAGGGAGCTAGC
GTTGTTCGGAATTACTGGGCGTAAAGCGCACGTAGGCGGCTTTGTAAGTTAGAGGTGAAA
GCCCGGGGCTCAACTCCGGAACTGCCTTTAAGACTGCATCGCTTGAATCCAGGAGAGGTG
AGTGGAATTCCGAGTGTAGAGGTGAAATTCGTAGATATTCGGAAGAACACCAGTGGCGAA
GGCGGCTCACTGGACTGGTATTGACGCTGAGGTGCGAAAGCGTGGGGAGCAAACAGGATT
AGATACCCTGGTAGTCCACGCCGTAAACGATGATAACTAGCTGTCGGGGGCCTTAGGCTT
TCGGTGGCGCAGCTAACGCATTAAGTTATCCGCCTGGGGAGTACGGCCGCAAGGTTAAAA
CTCAAAGAAATTGACGGGGGCCTGCACAAGCGGTGGAGCATGTGGTTTAATTCGAAGCAA
CGCGCAGAACCTTACCAGCGTTTGACATGCCGGTCGCGGATTCCAGAGATGGATTCCTTC
AGTTCGGCTGGACCGTGCACAGGTGCTGCATGGCTGTCGTCAGCTCGTGTCGTGAGATGT
TGGGTTAAGTCCCGCAACGAGCGCAACCCTCGTCTTTAGTTGCCATCATTTAGTTGGGCA
CTCTAAAGAAACCGCCGGTGATAAGCCGGAGGAAGGTGGGGATGACGTCAAGTCCTCATG
GCCCTTACGCGCTGGGCTACACACGTGCTACAATGGCGGTGACAGCGGGCTGCTACCTCG
CGAGGGGAAGCTAATCCCGAAAAGCCGTCTCAGTTCGGATTGTTCTCTGCAACTCGAGAG
CATGAAGGCGGAATCGCTAGTAATCGCGGATCAGCATGCCGCGGTGAATACGTTCCCAGG
CCTTGTACACACCGCCCGTCACACCATGGGAGTTGGATTGACCCGAAGGTGGTGAGCTAA
CCCGCAAGGGAGGCAGCCAACCACGGTCGGTTCAGCGAC
>313|584527 Prior=0.002991 Length=1315 NormPrior=0.003354
TGAGTAACGCGTAGGTGACCTACCCCGAAGTGGGGAATAACTGCCCGAAAGGGTGGCTAA
TACCGCATGTGGTGATGCGTTCATTCGCATCAGTAAAGCCGCAAGGCGCTTCGGGAGGGG
CCTGCGTCCGATTAGCTCGTTGGTGGGGTAACGGCTCACCAAGGCGACGATCGGTAGGTG
GTCTGAGAGGACGATCACCCAGACTGGGACTGAGACACGGCCCAGACTCCTACGGGAGGC
AGCAGTCGGGAATTTTGCTCAATGGGCGAAAGCCTGAAGCAGCAACGCCGCGTGAGGGAT
GAAGGCCTTCGGGTTGTAAACCTCTTTTCTCAGGGAAGATGATGACGGTACCTGAGGAAT
AAGCCACGGCTAACTACGTGCCAGCAGCCGCGGTAATACGTAGGTGGCAAGCGTTGTCCG
GATTTACTGGGCGTAAAGAGCGCGCAGGCGGTCGTTCAAGTCGAGTGTGAAAGCCCCCGG
CTCAACTGGGGAGGGTCACTCGATACTGATCGACTCGAAGGCAGGAGAGGGAAGTGGAAT
TCCCGGTGTAGTGGTGAAATGCGTAGATATCGGGAGGAACACCAGTGGCGAAGGCGACTT
CCTGGCCTGTTCTTGACGCTGAGGCGCGAAAGCTAGGGGAGCAAACGGGATTAGATACCC
CGGTAGTCCTAGCCGTAAACGATGGACACTAGGTGTTGGTGGTATCAACCCCGCCAGTGC
CGAAGCTAACGCATTAAGTGTCCCGCCTGGGGAGTACGGCCGCAAGGCTAAAACTCAAAG
GAATTGACGGGGGCCCGCACAAGCAGCGGAGCGTGGGGTTTAATTCGACGCAACGCGAAG
AACCTTACCAGGGCTTGACATGACCAGGAATCCGGCGGAAACGTCGGTTCCCCGCAAGGG
GCCTGGCCACAGGTGTTGCATGGCTGTCGTCAGCTCGTGTCGTGAGATGTTGGGTTAAGT
CCCGCAACGAGCGCAACCCCTACTGTGTGTTGTATCACTCACACGGGACTGCCGAGAGAA
ACTCGGAGGAAGGTGGGGATGACGTCAAGTCAGCATGGCCCTTACGTCCTGGGCTACACC
CACGCTACAATGGCCGGTACAACGGGCTGCGAAACCGCGAGGTGGAGCGAATCCCTTAAA
GCCGGTCTCAGTTCGGATTGTAGGCTGCAACTCGCCTACATGAAGCCGGAGTTGCTAGTA
ACCGCCGGTCAGCATACGGCGGTGAATATGTTCCCGGGGCTTGTACACACCGCCCGTCAC
GTCATGAAAGCTGGCAACACCCGAAGCCGGTGGGCCAACCGCAAGGAGGCAGCCG
>262|32247 Prior=0.002969 Length=1269 NormPrior=0.003450
TGGTGGAAAGTTCTGGCGGTGAAGGATGAGCTCGCGGCCTATCAGCTAGTTGGTGAGGTA
ATGGCTCACCAAGGCTTCGACGGGTAGCCGGCCTGAGAGGGTGACCGGCCACACTGGGAC
TGAGACACGGCCCAGACTCCTACGGGAGGCAGCAGTGGGGAATATTGGACAATGGGCGAA
AGCCTGATCCAGCAACGCCGCGTGAGGGATGACGGCCTTCGGGTTGTAAACCTCTTTCAG
CAGGGACGAAGCGAAAGTGACGGTACCGGCAGAAGAAGCACCGGCCAACTACGTGCCAGC
AGCCGCGGTAATACGTAGGGTGCGAGCGTTGTCCGGAATTATTGGGCGTAAAGGGCTCGT
AGGCGGTCTGTCGCGTCGGGAGTGAAAACTCAGGGCTTAACCCTGAGCCTGCTTCCGATA
CGGGCAGACTAGAGGTATGCAGGGGAGAACGGAATTCCTGGTGTAGCGGTGAAATGCGCA
GATATCAGGAGGAACACCGGTGGCGAAGGCGGTTCTCTGGGCATTACCTGACGCTGAGGA
GCGAAAGTGTGGGGAGCGAACAGGATTAGATACCCTGGTAGTCCACACCGTAAACGTTGG
GCGCTAGGTGTGGGACTCATTCCACGAGTTCCGTGCCGCAGCTAACGCATTAAGCGCCCC
GCCTGGGGAGTACGGCCGCAAGGCTAAAACTCAAAGGAATTGACGGGGGCCCGCACAAGC
GGCGGAGCATGCGGATTAATTCGATGCAACGCGAAGAACCTTACCTGGGTTTGACATATA
CGAGAAGCCTCTAGAGATAGAGGTCTCTTTGGACACTCGTATACAGGTGGTGCATGGCTG
TCGTCAGCTCGTGTCGTGAGATGTTGGGTTAAGTCCCGCAACGAGCGCAACCCTCGTCTT
ATGTTGCCAGCACGTAATGGTGGGGACTCATAAGAGACTGCCGGGGTCAACTCGGAGGAA
GGTGGGGATGACGTCAAGTCATCATGCCCCTTATGTCCAGGGCTTCACGCATGCTACAAT
GGCCGGTACAAAGGGCTGCGATACCGCAAGATGGAGCGAATCCCAAAAAGCCGGTCTCAG
TTCGGATTGGGGTCTGCAACTCGACCCCATGAAGTCGGAGTCGCTAGTAATCGCAGATCA
GCAACGCTGCGGTGAATACGTTCCCGGGCCTTGTACACACCGCCCGTCACGTCACGAAAG
TTGGCAACACCCGAAGCCAGTGGCCCAACCGTTTACGGAGGGAGCTGTCGAAGGTGGGGC
GAGCGATTG
>284|369436 Prior=0.002815 Length=1278 NormPrior=0.003248
CGCATGGGGCCTGAGGGCCAAAGCAGCGATGCGCCTTGGGAGCGGCCTGCGTCCGATTAG
GTAGTTGGTGGGGTAAAGGCCTACCAAGCCTGCGATCGGTAGCTGGTCTGAGAGGACGAT
CAGCCACACTGGGACTGAGACACGGCCCAGACTCCTACGGGAGGCAGCAGTGGGGAATAT
TGGACAATGGGCGCAAGCCTGATCCAGCAATGCCGCGTGGGTGAAGAAGGTCTTCGGATT
GTAAAGCCCTTTCGGCGGGGACGATGATGACGGTACCCGCAGAAGAAGCCCCGGCTAACT
TCGTGCCAGCAGCCGCGGTAATACGAAGGGGGCTAGCGTTGCTCGGAATTACTGGGCGTA
AAGGGCGCGTAGGCGGCTCTGTTAGTCAGGCGTGAAATTCCTGGGCTCAACCTGGGGACT
GCGCTTGATACGGTTTGGCTTGAGGGCAGGAGAGGCTCGCGGAATTCCCAGTGTAGAGGT
GAAATTCGTAGATATTGGGAAGAACACCGGTGGCGAAGGCGGCGAGCTGGCCTGTTACTG
ACGCTGAGGCGCGACAGCGTGGGGAGCAAACAGGATTAGATACCCTGGTAGTCCACGCCG
TAAACGATGTGCGCTGGATGTTGGGCGGCCTAGCCGCTCAGTGTCGAAGCCAACGCGATA
AGCGCACCGCCTGGGGAGTACGGCCGCAAGGTTGAAACTCAAAGGAATTGACGGGGGCCC
GCACAAGCGGTGGAGCATGTGGTTTAATTCGAAGCAACGCGCAGAACCTTACCAGCCCTT
GACATGGGCCGGACCGGCGCAGAGATGCGCCTTCCCCGCGAGGGGCCGGCCGCACAGGTG
CTGCATGGCTGTCGTCAGCTCGTGTCGTGAGATGTTGGGTTAAGTCCCGCAACGAGCGCA
ACCCTCGCCTCCAGTTGCCAGCAAGTAGGGGTGGGCACTCTGGAGGAACTGCCGGTGACA
AGCCGGAGGAAGGTGGGGATGACGTCAAGTCCTCATGGCCCTCATGGGCTGGGCCACACA
CGTGCTACAATGGCGGTGACAGCGGGACGCCAGGCCGCGAGGCCGCGCCGATCCCGAAAA
GCCGTCTCAGTTCGGATCGCACCCTGCAACTCGGGTGCGTGAAGGTGGAATCGCTAGTAA
TCGCGGATCAGCACGCCGCGGTGAATACGTTCCCGGGCCTTGTACACACCGCCCGTCACA
CCATGGGAGTTGGTTCTACCTTAAGCAGGTGCGCTAACCGCAAGGGGGTAGCCTGCCACG
GTAGGGTCAGTGACTGGG
>365|379634 Prior=0.002661 Length=1160 NormPrior=0.003383
GGCTCGCGGAGGGGCTCGCGGCCTATCAGCTAGTTGGTGCGGTAACGGCGCACCAAGGCG
ATGACGGGTAGCTGGTCTGAGAGGATGGCCAGCCACATTGGGACTGAGAGACGGCCCAGA
CTCCTACGGGAGGCAGCAGTGGGGAATCTTGCGCAATGGCCGAAAGGCTGACGCAGCGAC
GCCGCGTGGGGGATGAAGGCCTTCGGGTTGTAAACCCCTGTTGCCCGGGACGAACACACC
GTTTCGACGGTGCTGACGGTACCGGGTGAGGAAGCACCGGCTAACTCTGTGCCAGCAGCC
GCGGTAATACAGAGGGTGCGAGCGTTGTCCGGAATCACTGGGCGTAAAGGGCGCGTAGGC
GGTCTGCTAAGCGTGTGGTGAAAGCTCGGGGCTCAACCCCGAGTCGGCCGTGCGAACTGG
TGGACTGGAGCACGTCAGAGGCAGGCGGAATTCCGGGTGTAGCGGTGGAATGCGTAGAGA
TCCGGAAGAACACCGGTGGCGAAGGCGGCCTGCTGGGACATGGCTGACGCTGAGGCGCGA
CAGCGTGGGGAGCAAACAGGATTAGATACCCTGGTAGTCCACGCCGTAAACGATGGGCAC
TAGGTGCTTGGGGGAGCGACCCCCTGAGTGCCGGCGCTAACGCATTAAGTGCCCCGCCTG
GGGAGTACGGCCGCAAGGCTGAAACTCAAAGGAATTGACGGGGGCCCGCACAAGCGGTGG
AGCATGTGGTTTAATTCGACGCAACGCGAAGAACCTTACCTGGGCTTGACATGTACGGGA
AAGCCCCTGGAAACAGGGGCCCCTCTTCGGAGCTCGTGCACAGGTGCTGCATGGCTGTCG
TCAGCTCGTGTCGTGAGATGTTGGGTTAAGTCCCGCAACGAGCGCAACCCCTGTCTCTAG
TTGCCAGCGCGTCATGGCGGGGACTCTAGAGAGACTGCCGGTGCCAAACCGGAGGAAGGT
GGGGACGACGTCAAGTCATCATGGTCCTTACGTCCAGGGCTACACACGTGCTACAATGGC
GCGTACAGAAGGCTGCGAGCCGGCAACGGTGAGCCAATCCTGAAAGCGCGCCTCAGTTCG
GATTGTCCTCTGCAACTCGAGGGCATGAAGCTGGAATCGCTAGTAATCGTGGATCAGCTA
CGCCACGGTGAATACGTTCC
>104|167066 Prior=0.002661 Length=1268 NormPrior=0.003095
GATAGAGTGGCATCACTTTATCATTATAGCTCCGGCGGTTTAGGATGGGCGTGCGGCTGA
TTAGGTAGTTGGTGAGGGTAACGGCCCACCAAGCCTGCGATCAGTAACTGGTGTGAGAGC
ACGACCAGTCACACGGGCACTGAGACACGGGCCCGACTCCTACGGGAGGCAGCAGTAAGG
AATATTGGTCAATGGACGCAAGTCTGAACCAGCCATGCCGCGTGAAGGATGAAGGTCCTC
TGGATTGTAAACTTCTTTTATATGGGACGAAACCCGGGTATTCTTACCCGATTGACGGTA
CCATAGGAATAAGCACCGGCTAACTCCGTGCCAGCAGCCGCGGTAATACGGAGGGTGCAA
GCGTTATCCGGATTCACTGGGTTTAAAGGGTGCGTAGGAGGGCAGGTAAGTCAGTGGTGA
AATCTTCGAGCTTAACTCGGAAACTGCCGTTGATACTATCTGTCTTGAATACCGTGGAGG
TGAGCGGAATATGTCATGTAGCGGTGAAATGCTTAGATATGACATAGAACACCAATTGCG
AAGGCAGCTCGCTACACGAATATTGACTCTGAGGCACGAAAGCGTGGGGATCAAACAGGA
TTAGATACCCTGGTAGTCCACGCCCTAAACGATGGATACTCGACATACGCGATACACAGT
GTGTGTCTGAGCGAAAGCATTAAGTATCCCACCTGGGAAGTACGACCGCAAGGTTGAAAC
TCAAAGGAATTGGCGGGGGTCCGCACAAGCGGTGGAGCATGTGGTTTAATTCGATGATAC
GCGAGGAACCTTACCTGGGCTAGAATGTAGTCTGACCGTGGGTGAAAGCTCATTTTGTAG
CAATACACAGATTATAAGGTGCTGCATGGCTGTCGTCAGCTCGTGCCGTGAGGTGTTGGG
TTAAGTCCCGCAACGAGCGCAACCCCCATCACTAGTTGCCATCAGGTAACGCTGGGAACT
CTAGTGAAACTGCCGTCGTAAGACGCGAGGAAGGAGGGGATGATGTCAAGTCATCATGGC
CTTTATGCCCAGGGCTACACACGTGCTACAATGGGGCGTACAAAGGGCTGCCACTTAGCG
ATAAGGAGCCAATCCCAAAAAACGCCTCTCAGTTCAGATTGGAGTCTGCAACTCGACTCC
ATGAAGCTGGAATCGCTAGTAATCGTATATCAGCAATGATACGGTGAATACGTTCCCGGA
CCTTGCACACACCGCCCGTCAAGCCATGGAAGCTGGGTGTACCTAAAGTCGGTAACCGCA
AGGAGCCG
>6|237208 Prior=0.002573 Length=1401 NormPrior=0.002708
AGACGGGTGAGTAACACGTGGGAACGTACCCTTCGGTTCGGAATAACTCAGGGAAACTTG
AGCTAATACCGGATACGCCCTTTTGGGGAAAGGTTTACTGCCGAAGGATCGGCCCGCGTC
TGATTAGCTTGTTGGTGGGGTAACGGCCTACCAAGGCGACGATCAGTAGCTGGTCTGAGA
GGATGATCAGCCACACTGGGACTGAGACACGGCCCAGACTCCTACGGGAGGCAGCAGTGG
GGAATATTGGACAATGGGCGCAAGCCTGATCCAGCCATGCCGCGTGAGTGATGAAGGCCT
TAGGGTTGTAAAGCTCTTTCGTCCGGGACGATAATGACGGTACCGGAAGAAGAAGCCCCG
GCTAACTTCGTGCCAGCAGCCGCGGTAATACGAAGGGGGCTAGCGTTGCTCGGAATCACT
GGGCGTAAAGGGCGCGTAGGCGGCCGTTCAAGTCGGGGGTGAAAGCCTGTGGCTCAACCA
CAGAATTGCCTTCGATACTGTTTGGCTTGAGACCGGAAGAGGTAAGTGGAACTGCGAGTG
TAGAGGTGAAATTCGTAGATATTCGCAAGAACACCAGTGGCGAAGGCGGCCAACTGGTCC
GGTTCTGACGCTGAGGCGCGAAAGCGTGGGGAGCAAACAGGATTAGATACCCTGGTAGTC
CACGCCGTAAACGATGAATGCCAGCCGTTGGGCAGNNNNNNNNNNNNNNNNNNNNNNNNN
NNNNNNNNNNNNNNNNNNNNNNNNNNNNNNNNNNNNNNNNNNNNNNNNNNNNNNNNNNNN
NNNNNNNNNNNNNNNNNNNNNNNNNNNNNNNNNNNNNNNNNNNNNNNNNNNNNNNNNNNN
NNNNNNNNNNNNNNNNNNNNNNNNNNNNNNNNNNNNNNNNNNNNNNNNNNNNNNNNNNNA
GGTGCTGCATGGCTGTCGTCAGCTCGTGTCGTGAGATGTTGGGTTAAGTCCCGCAACGAG
CGCAACCCACGTCCTTAGTTGCCATCATTCAGTTGGGCACTCTAGGGAGACTGCCGGTGA
TAAGCCGCGAGGAAGGTGTGGATGACGTCAAGTCCTCATGGCCCTTACGGGATGGGCTAC
ACACGTGCTACAATGGCGGTGACAGTGGGACGCGAAACCGCGAGGTGGAGCAAATCCCCA
AAAACCGTCTCAGTTCAGATTGCACTCTGCAACTCGAGTGCATGAAGGCGGAATCGCTAG
TAATCGTGGATCAGCACGCCACGGTGAATACGTTCCCGGGCCTTGTACACACCGCCCGTC
ACACCATGGGAGTTGGTCTTACCCGACGGCGCTGCGCCAACCGCAAGGAGGCAGGCGACC
ACGGTAGGGTCAGCGACTGGGGTGAAGTCGTAACAAGGTAGCCGTAGGGGAACCTGCGGC
TGGATCACCTCCTTTCTAAGG
>58|109048 Prior=0.002551 Length=1254 NormPrior=0.003000
ACGCCCTTTTGGGGAAAGATTCATTGCCGATGGATCGGCCCGCGTCTGATTAGCTAGTTG
GTGGGGTAACGGCCTACCAAGGCGACGATCAGTAGCTGGTCTGAGAGGATGATCAGCCAC
ACTGGGACTGAGACACGGCCCAGACTCCTACGGGAGGCAGCAGTGGGGAATATTGGACAA
TGGGCGCAAGCCTGATCCAGCCATGCCGCGTGAGTGATGAAGGCCTTAGGGTTGTAAAGC
TCTTTCGGCGGGGACGATAATGACGGTAGTGGGAGAAGAAGCCCCGGCTAACTTCGTGCC
AGCAGCNNNNNNNNNNNNNNNNNNNNNNNNNNNNNNNNNNNNNNNNNNNNNNNNNNNNNN
NNNNNNNNNNNNNNNNNNNNNNNNNNNNNNNNNNNNNNNNNNNNNNNNNNNNNNNNNNNN
NNNNNNNNNNNNNNNNNNNNNNNNNNNNNNNNNNNNNNNNNNNNNNNNNNNNNNNNNNNN
NNNNNNNNNNNNNNNNNNNNNNNNNNNNNNNNTTCGCAAGAACACCAGTGGCGAAGGCGG
CTGACTGGTCCGGTTCTGACGCTGAGGCGCGAAAGCGTGGGGAGCAAACAGGATTAGATA
CCCTGGTAGTCCACGCCGTAAACGATGAATGCCAGCTGTTGGCGGGCTTGCCCGTCAGTG
GCGCAGCTAACGCTTTAAGCATTCCGCCTGGGGANNNNNNNNNNNNNNNNNNNNNNNNNN
NNNNNNNGACGGGGGCCCGCACAAGCGGTGGAGCATGTGGTTTAATTCGAAGCAACGCGC
AGAACCTTACCAACCTTTGACATGTCCCGTATGGGTCCTGGAGACAGGATCCTTCAGTTC
GGCTGGCGGGAACACAGGTGCTGCATGGCTGTCGTCAGCTCGTGTCGTGAGATGTTGGGT
TAAGTCCCGCAACGAGCGCAACCCTCGCCCCTAGTTGCCATCATTCAGTTGGGCACTCTA
GGGGGACTGCCGGTGATAAGCCGAGAGGAAGGTGGGGATGACGTCAAGTCCTCATGGCCC
TTACGGGCTGGGCTACACACGTGCTACAATGGCGGTGACAATGGGCAGCGAAGGGGCGAC
CTGGAGCTAATCCCAAAAAGCCGTCTCAGTTCGGATTGCACTCTGCAACTCGAGTGCATG
AAGGTGGAATCGCTAGTAATCGTGGATCAGCACGCCACGGTGAATACGTTCCCGGGCCTT
GTACACACCGCCCGTCACACCATGGGAGTTGGTCTTACCCGAAGGCGCTGCGCC
>203|88451 Prior=0.002485 Length=1101 NormPrior=0.003328
ATGGAGGCCTTCGGGTTGTAAACCTCTTTCAGCAGGGAAGAAGCGAGAGTGACGGTACCT
GCAGAAGAAGCGCCGGCTAACTACGTGCCAGCAGCCGCGGTAATACGTAGGGCGCAAGCG
TTGTCCGGAATTATTGGGCGTAAAGAGCTCGTAGGCGGTTTGTCGCGTCTGCTGTGAAAA
CCTAAGGCTCAACCTTGGGCTTGCAGTGGGTACGGGCAGACTAGAGTGCGGTAGGGGTGA
CTGGAATTCCTGGTGTAGCGGTGGAATGCGCAGATATCAGGAGGAACACCGATGGCGAAG
GCAGGTCACTGGGCCGCAACTGACGCTGAGGAGCGAAAGCATGGGGAGCGAACAGGATTA
GATACCCTGGTAGTCCATGCCGTAAACGTTGGGCACTAGGTGTGGGGCTCATTCCACGAG
TTCCGTGCCGCAGCAAACGCATTAAGTGCCCCGCCTGGGGAGTACGGCCGCANNNNNNNN
NNNNNNNNNNNNNNNNNNNNNNNNNNNNNNNNNNNNNNNNTGCGGATTAATTCGATGCAA
CGCGAAGAACCTTACCAAGGCTTGACATACACCGGAAAAGTGCAGAGATGGTTGCCCCGC
AAGGTCGGTGTACAGGTGGTGCATGGTTGTCGTCAGCTCGTGTCGTGAGATGTTGGGTTA
AGTCCCGCAACGAGCGCAACCCTCGTCCCATGTTGCCAGCGGGTAGTGCCGGGGACTCAT
GGGAGACTGCCGGGGTCAACTCGGAGGAAGGTGGGGATGACGTCAAATCATCATGCCCCT
TATGTCTTGGGCTTCACGCATGCTACAATGGCCGGTACAAAGGGCTGCGATACCGCGAGG
TGGAGCGAATCCCAAAAAGCCGGTCTCAGTTCGGATTGGGGTCTGCAACTCGACCCCATG
AAGTCGGAGTCGCTAGTAATCGCAGATCAGCAACGCTGCGGTGAATACGTTCCCGGGCCT
TGTACACACCGCCCGTCACGTCACGAAAGTCGGTAACACCCGAAGCCAGTGGCCCAACCC
GCAAGGGAGGGAGCTGTCGAAGGTGGGATCGGCGATTGGGACGAAGTCGTAACAAGGTAG
CCGTACCGGAAGGTGCGGCTG
>1919|164098_m01 Prior=0.002444 Length=1326 NormPrior=0.002718
GGAAACCGGGGCTAATACCGCATGTGGCCCGAGGGCCAAAGCAGCGATGCGCCATGGGAG
TAGCCTGCGTCCGATTAGCTTGTTGGCGGGGTAACGGCCCACCAAGGCGCCGATCGGTAG
CTGGTCTGAGAGGATGACCAGCCACACTGGGACTGAGACACGGCCCGGACTCCTACGGGA
GGCAGCAGTGGGGAATATTGGGCAATGGGCGCAAGCCTGACCCAGCAATGCCGCGTGGGT
GAAGAAGGTCTTCGGATTGTAAAGCCCTTTCGGCGGGGACGATGGTGACGGTACCCGCAG
AAGAAGCCCCGGCTAACTTCGTGCCAGCAGCCGCGGTAATACGAAGGGGGCTAGCGTTGC
TCGGAATCACTGGGCGTAAAGGGCGCGTAGGCGGCGCAGCTGGTCGGGCGTGAAATCCCC
GGGCTCAACCCGGGGGCTGCGTCCGAGACGGGGGCGCTCGAGGGTAGAAGAGGGCCGCGG
AATTCCCAGTGTAGAGGTGAAATTCGTAGATATTGGGAAGAACACCGGTGGCGAAGGCGG
CGAGCTGGCCCGTTACTGACGCTGAGGCGCGACAGCGTGGGGAGCAAACAGGATTAGATA
CCCTGGTAGTCCACGCCGTAAACGATGTGCGCTGGGTGTTGGGGGCCCTAGGCCCTCAGT
GCCGAAGCAAACGCGATAAGCGCACCGCCTGGGGAGTACGGCCGCAAGGTTGAAACTCAA
AGGAATTGACGGGGGCCCGCACAAGCGGTGGAGCATGTGGTTTAATTCGAAGCAACGCGC
AGAACCTTACCAGCCCTTGACATGGGCGCGACCGGTGGAGAGATCCGCCTTCCCCGCGAG
GGGCCGGCCGCACAGGTGCTGCATGGCTGTCGTCAGCTCGTGTCGTGAGATGTTGGGTTA
AGTCCCGCAACGAGCGCAACCCCCGCTTTCAGTTGCCAGCGCGCTTGGTCGGGCACTCTG
GAGGAACTGCCGGTGACAAGCCGGAGGAAGGTGGGGATGACGTCAAGTCCTCATGGCCCT
CATGGGCTGGGCCACACACGTGCTACAATGGCGGTGACAGCGGGACCGCCAGGCCGCGGG
GGGGCGCCGATCCCGAAAAGCCGTCTCAGTTCGGATCGCGTCCTGCAACTCGGACGCGTG
AAGGTGGAATCGCTAGTAATCGCGGATCAGCACGCCGCGGTGAATACGTTCCCGGGCCTT
GTACACACCGCCCGTCACACCATGGGAGTTGGTTTTACCCTAAGTGGCTGCGCCAACCAA
AAGGAGGCAGGTCACCACGGTGGGGTCAGCGACTGGGGGGAAGTCGTAACAAGGTAGCCG
TAGGGG
>410|250002 Prior=0.002375 Length=1524 NormPrior=0.002298
TTTTGTTGGAGAGTTTGATCCTGGCTCAGGACGAACGCTGGCGGCGTGCTTAACACATGC
AAGTCGAGCGGAAAGGCCCTTCGGGGTACTCGAGCGGCGAACGGGTGAGTAACACGTGAG
TAACCTGCCCCATGCTTTGGGATAACCCTCGGAAACGGGGGCTAATACCGAATATNNNNN
NNNNNNNNNNNNNNNNNNGTGGAAAGATTTTTTGGCGTGGGATGGGCTCGCGGCCTATCA
GCTTGTTGGTGGGGTGATGGCCTACCAAGGCGGTGACGGGTAGCCGGCCTGAGAGGGCGA
CCGGCCACACTGGGACTGAGACACGGCCCAGACTCCTACGGGAGGCAGCAGTGGGGAATA
TTGCACAATGGGCGGAAGCCTGATGCAGCGACGCCGCGTGAGGGATGACNNNNNNNNNNN
NNNNNNNNNNNNNNNNNNNNNNNNNNNNNNNNNTGACGGTACCTGCAGAAGAAGCGCCGG
CCAACTACGTGCCAGCAGCCGCGGTAAGACGTAGGGCGCGAGCGTTGTCCGGATTTATTG
GGCGTAAAGAGCTCGTAGGCGGCTTGTCGCGTCGGCTGTGAAAACCCGCGGCTCAACTGC
GGGCCTGCAGCCGATACGGGCAGGCTAGAGTTCGGTAGGGGAGACTGGAATTCCTGGTGT
AGCGGTGAAATGCGCAGATATCAGGAGGAACACCGGTGGCGAAGGCGGGTCTCTGGGCCG
ATACTGACGCTGAGGAGCGAAAGCGTGGGGAGCGAACAGGATTAGATACCCTGGTAGTCC
ACGCTGTAAACGTTGGGCGCTAGGTGTGGGGGACCTCTCCGGTTCTCTGTGCCGCAGCTA
ACGCATTAAGCGCCCCGCCTGGGGAGTACGGCCGCAAGGCTAAAACTCAAAGGAATTGAC
GGGGGCCCGCACAAGCGGCGGAGCATGCGGATTAATTCGATGCAACGCGAAGAACCTTAC
CTGGGTTTGACATCGCCGGAAATCTCGCAGAGATGCGGGGTCCTTCGGGGCCGGTGACAG
GTGGTGCATGGCTGTCGTCAGCTCGTGTCGTGAGATGTTGGGTTAAGTCCCGCAACGAGC
GCAACCCTCGTTCGATGTTGCCAGCGCGTTATGGCGGGGACTCATCGAAGACTGCCGGGG
TCAACTCGGAGGAAGGTGGGGATGACGTCAAGTCATCATGCCCCTTATGTCCAGGGCTTC
ACGCATGCTACAATGGCCGGTACAAAGGGCTGCGATACCGCGAGGTGGAGCGAATCCCAA
AAAGCCGGTCTCAGTTCGGATCGGGGTCTGCAACTCGACCCCGTGAAGTCGGAGTCGCTA
GTAATCGCAGATCAGCAACGCTGCGGTGAATACGTTCCCGGGCCTTGTACACACCGCCCG
TCACGTCACGAAAGTCGGCAACACCCGAAGCCGGTGGCCCAACCCTTGTGGAGGGAGCCG
TCGAAGGTGGGGCTGGCGATTGGGACGAAGTCGTAACAAGGTAGCCGTACCGGAAGGTGC
GGCTGGATCACCTCCTTTCTAAGG
>310|113624 Prior=0.002353 Length=1194 NormPrior=0.002906
ACTGCCGGCAGAGGGGCTCGCGGCGTATCAGCTAGTTGGTGGGGGAACGGCTCACCAAGG
CAACGACGCGTAGCCGATCTGAGAGGATGATCGGCCACATTGGGACTGAGATACGGCCCA
GACTCCTACGGGAGGCAGCAGTGGGGAATCTTGCGCAATGGGCGAAAGCCTGACGCAGCG
ACGCCGCGTGGGGGAGGAAGCTTTTCGGGGTGTAAACCTCTGTCAGGGGGGAAGAATGGG
CGGGGGAGGAAATGCCCCTGTTTTGACGGTACCTCCAAAGGAAGCACCGGCTAACTCTGT
GCCAGCAGCCGCGGTAATACAGAGGGTGCGAGCGTTGTTCGGAATTACTGGGCGTAAAGC
GCGCGCAGGCGGCCCTTTAAGTCTACCCGTGAAATGCCGGAGCTCAACTCCGTGCACGCC
GGGGGATACTGGGGGGCTGGAGACATGTAGAGGCAAGCGGAATTCCGGGTGTAGCGGTGG
AATGCGTAGAGATCCGGAAGAACACCTGAGGCGAAGGCGGCTTGCTGGGCATGATCTGAC
GCTGAGGCGCGAAAGCGTGGGGAGCAAACAGGATTAGATACCCTGGTAGTCCACGCCGTA
AACGATGGGCACTAGGCGCGGGGGGGATCGGCCCTCTCCGTGCCGCAGCTAACGCGATAA
GTGCCCCGCCTGGGGAGTACGGCCGCAAGGCTGAAACTCAAAGGAATTGACGGGGGCCCG
CACAAGCGGTGGAGCATGTGGTTTAATTCGAAGCAACGCGAAGAACCTTACCTGGGCTTG
ACATGCTAGAGAAAGCTCCGTGAAAGCGGAGCCCCTCTTCGGAGCTCTAGCACAGGTGCT
GCATGGCTGTCGTCAGCTCGTGTCGTGAGATGTTGGGTTAAGTCCCGCAACGAGCGCAAC
CCCTATCTGCTGTTGCTAACGCGTAAAGGCGAGGACTCTGCAGAGACTGCCGGTGACAAA
CCGGAGGAGGGTGGGGACGACGTCAAGTCATCATGGTCCTTACGCCCAGGGCCACACACG
TGCTACAATGGCCGGGACAAACCGCAGCGAGCCCGCGAGGGGGAGCGAATCGGAAAAACC
CGGTCCAAGTTCGGATTGCAGTCTGTAACTCGACTGCATGAAGCCGGAATCGCTAGTAAT
CGTGGGTCAGCTACGCCACGGTGAATACGTTCCCGGGCCTTGTACACACCGCCC
>272|585970 Prior=0.002287 Length=1347 NormPrior=0.002504
CTGAGTAACGCGTAGGTGACCTATCCGGAAGTGGGGAATAACTGCCCGAAAGGGTGGCTA
ATACCGCATGTGGTCGGCGATTCGTTTCGCCGTCCAAAGGAGCAATCCGCTTCCGGAGGG
GCCTGCGTCCGATTAGCTAGTTGGTGGGGTAACGGCTCACCAAGGCGACGATCGGTAGCT
GGTCTGAGAGGATGATCAGCCAGACTGGGACTGAGAACGGCCCAGACTCCTACGGGAGGC
AGCAGTCGGGAATTTTGCCCAATGGACGAAAGTCTGAGGCAGCAACTCCGCGTGAGGGAT
GAAGGCTCTCGGGTCGTAAACCTCTTTTCTCAGGGAAGATCCAAGACGGTACCTGAGGAA
TAAGCCACGGCTAACTACGTGCCAGCAGCCGCGGTAATACGTAGGTGGCAAGCGTTGTCC
GGATTTACTGGGCGTAAAGAGCGCGCAGGCGGCTGGTCAAGTCCGATGTGAAATCTCCCG
GCTCAACTGGGAAACTGCATCGGAAACTGATCGGCTTGAAGGTGGGAGAGGGTAGTGGAA
TTCCCGGTGTAGTGGTGAAATGCGTAGATATCGGGAGGAACACCAGTGGCGAAGGCGACT
ACCTGGCCCATTCTTGACGCTGAGGCGCGAAAGCTAGGGGAGCGAACGGGATTAGATACC
CCGGTAGTCCTAGCCGTAAACGATGAACACTAGGCGTAGTCGGTATCGACCCCGGCTGTG
CCGTAGCTAACGCATTAAGTGTTCCGCCTGGGGAGTACGGCCGCAAGGCTAAAACTCAAA
GGAATTGACGGGGGCCCGCACAAGCAGCGGAGCGTGTGGTTTAATTCGTCGCAACGCGAA
GAACCTTACCAGGGCTTGACATGTGGCGGAAAACGGCGGAAACGTCGTCCTCCCGCAAGG
GACCGTCATGCAGGTGTTGCATGGCTGTCGTCAGCTCGTGTCGTGAGATGTTGGGTTAAG
TCCCGCAACGAGCGCAACCCCCGTGGCATGTTGTATCTCTCATGCCAGACTGCCGAGAGA
AACTCGGAGGAAGGTGGGGATGACGCCAAGTCAGCATGGCCCTTATGTCCTGGGCTACAC
ACACGCTACAATGGCCGGTACAACGGGTTGCCAAACCGCGAGGTGGAGCTAATCCCCTAA
AGCCGGTCTCAGTTCGGATTGCAGGCTGCAACTCGCCTGCATGAAGCCGGAGTTGCTAGT
AACCGCAGGTCAGCACACTGCGGTGAATATGTTCCCGGGCCTTGTACACACCGCCCGTCA
CGTCATGAAAGCCGATAACACCCGAAGCCGGTGGGCCAACCGCAAGGAGGCAGCCGTCGA
AGGTGGGATTGGTGATTGGGACGAAGT
>143|D1B38 Prior=0.002221 Length=1029 NormPrior=0.003183
CCACCTTCCTCCGGCTTGTCACCGGCAGTTCCTCCAGAGTGCCCACCCAAACGTGCTGGC
AACTGAAGGCGAGGGTTGCGCTCGTTGCGGGACTTAACCCAACATCTCACGACACGAGCT
GACGACAGCCATGCAGCACCTGTGCGGTCGGCCCCTTGCGGGGAAAGCGCATCTCTGCGC
CGGTCCGGCCCATGTCAAGGGCTGGTAAGGTTCTGCGCGTTGCTTCGAATTAAACCACAT
GCTCCACCGCTTGTGCGGGCCCCCGTCAATTCCTTTGAGTTTCAACCTTGCGGCCGTACT
CCCCAGGCGGTGCGCTTATCGCGTTGGCTTCGACACTGAGCGGCTAGGCCGCCCAACATC
CAGCGCACATCGTTTACGGCGTGGACTACCAGGGTATCTAATCCTGTTTGCTCCCCACGC
TGTCGCGCCTCAGCGTCAGTAATGGACCAGGCCGCCGCCTTCGCCACCGGTGTTCTTCCC
AATATCTACGAATTTCACCTCTACACTGGGAATTCCGCGGCCCTCTTCCATCCTCTAGCA
CAGCCGTATCAAGCGCAGTCCCCGGGTTGAGCCCAGGAATTTCACGCCTGACTAACCGAG
CCGCCTACGCGCCCTTTACGCCCAGTAATTCCGAGCAACGCTAGCCCCCTTCGTATTACC
GCGGCTGCTGGCACGAAGTTAGCCGGGGCTTCTTCTACGGGTACCGTCATCATCGTCCCC
GTCGAAAGGGCTTTACAATCCGAAGACCTTCTTCACCCACGCGGCATTGCTGGATCAGGC
TTGCGCCCATTGTCCAATATTCCCCACTGCTGCCTCCCGTAGGAGTCTGGGCCGTGTCTC
AGTCCCAGTGTGGCTGATCGTCCTCTCAGACCAGCTACCGATCGCAGGCTTGGTAGGCCT
TTACCCCACCAACTACCTAATCGGACGCAGGCTACTCCAAAGGCGCCTCACGGCTTTGGG
CCTCAGTCCATATGCGGTATTAGCCCCAGTTTCCCAGGGTTGTCCCCCACCTCAAGACAC
ATTCCTACG
>138|77547 Prior=0.002221 Length=1349 NormPrior=0.002428
AAGTCGAACGAGACCTTCGGGTCTAGTGGCGCACGGGTGCGTAACGCGTGGGAATCTGCC
CAAAGGTTCGGAATAACTCGGGGAAACCCGTGCTAATACCGGATGATATCGCGAGATCAA
AGATTTATCGCCTTTGGATGAGCCCGCGTAGGATTAGCTTGTTGGTGGGGTAAAGGCCTA
CCAAGGCGACGATCCTTAGCTGGTCTGAGAGGATGATCAGCCACACTGGGACTGAGACAC
GGCCCAGACTCCTACGGGAGGCAGCAGTGGGGAATATTGGACAATGGGCGAAAGCCTGAT
CCAGCAATGCCGCGTGAGTGATGAAGGCCTTAGGGTTGTAAAGCTCTTTTACCCGGGATG
ATAATGACAGTACCGGGAGAATAAGCTCCGGCTAACTCCGTGCCAGCAGCCGCGGTAATA
CGGAGGGAGCTAGCGTTGTTCGGAATTACTGGGCGTAAAGCGCACGTAGGCGGCTTTGTA
AGTTAGGGGTGAAAGCCTGGAGCTCAACTNNNNNNNNNNNNNNNNNNNNNNNNNNNNNNN
NNNNNNNNNNNNNNNNNNNNNNNNNNNNNNNNNNNNNNNNNNNNNNNNNNNNNNNNNNNN
NNNNNNNNNNNNNNNNNNNNNNNNNNNNNNNNNNNNNNNNNNNNNNNNNNNNNNNNNNNN
NNNNNNNNNNNNNNNNNNNNNNNNNNNNNNNNNNNNNNNNNNNGTAAACGATGATAACTA
GCTGTCAGGGCCCTTAGGGTTTTGGTGGCGCAGCTAACGCATTAAGTTATCCGCCTGGGG
AGTACGGCCGCAAGGTTAAAACTCAAAGAAATTGACGGGGGCCTGCACAAGCGGTGGAGC
ATGTGGTTTAATTCGAAGCAACGCGCAGAACCTTACCAGCGTTTGACATCCTCATCGCGG
ATTTCAGAGATGATTTCCTTCAGTTCGGCTGGATGAGTGACAGGTGCTGCATGGCTGTCG
TCAGCTCGTGTCGTGAGATGTTGGGTTAAGTCCCGCAACGAGCGCAACCCTCGTCTTTAG
TTGCCATCATTTAGTTGGGCACTCTAAAGAAACCGCCGGTGATAAGCCGGAGGAAGGTGG
GGATGACGTCAAGTCCTCATGGCCCTTACGCGCTGGGCTACACACGTGCTACAATGGCGG
TGACAGTGGGCAGCAAACCCGCGAGGGTGAGCTAATCTCCAAAAGCCGTCTCAGTTCGGA
TTGTTCTCTGCAACTCGAGAGCATGAAGGCGGAATCGCTAGTAATCGCGGATCAGCACGC
CGCGGTGAATACGTTCCCAGGCCTTGTACACACCGCCCGTCACACCATGGGAGTTGGATT
GACCCGAAGGCAGTGAGCTAACCCGCAAG
>550|147604 Prior=0.002177 Length=1432 NormPrior=0.002242
AAAGGCCCGCTTGCGGGTACTCGAGTGGCGAACGGGTGAGTAACACGTGGGCAACCTGCC
CCTAGCTCTGGGATAACTCCGGGAAACCGGTGCTAATACTGGATATCAACTTCGTGGCGC
ATGTCGTGTGGTTGAAAGTTTTTCGGCTAGGGATGGGCCCGCGGCCTATCAGCTTGTTGG
TGGGGTAATGGCCTACCAAGGCGACGACGGGTAGCCGGCCTGAGAGGGCGACCGGCCACA
CTGGGACTGAGACACGGCCCAGACTCCTACGGGAGGCAGCAGTGGGGAATATTGCGCAAT
GGGCGAAAGCCTGACGCAGCGACGCCGCGTGGGGGATGACGGCCTTCGGGTTGTAAACCT
CTTTCAGCTCCGACGAAGCGGAAGTGACGGTAGGAGCAGAAGAAGCACCGGCCAACTACG
TGCCAGCAGCCGCGGTAATACGTAGGGTGCAAGCGTTGTCCGGAATTATTGGGCGTAAAG
AGCTCGTAGGCGGTTTGTCGCGTCGGCTGTGAAATCCCGGAGCTCAACCCCGGGCTTGCA
GTCGATACGGGCAGACTAGAGTTCGGTAGGGGAGTCTGGAATTCCTGGTGTAGCGGTGAA
ATGCGCAGATATCAGGAGGAACACCGGTGGCGAAGGCGGGACTCTGGGCCGATACTGACG
CTGAGGAGCGAAAGCGTGGGGAGCGAACAGGATTAGATACCCTGGTAGTCCACGCCGTAA
ACGTTGGGCGCTAGGTGTGGGGGTCCTTCCACGACCTCCGTGCCGCAGCTAACGCATTAA
GCGCCCCGCCTGGGGAGTACGGCCGCAAGGCTAAAACTCAAAGGAATTGACGGGGGCCCG
CACAAGCGGCGGAGCATGCGGATTAATTCGATGCAACGCGAAGAACCTTACCAAGGCTTG
ACATGCACAGGAAAGTTCCAGAAATGGTTCCCCCGCAAGGTCGGTGCACAGGTGGTGCAT
GGTTGTCGTCAGCTCGTGTCGTGAGATGTTGGGTTAAGTCCCGCAACGAGCGCAACCCTC
GTCTTATGTTGCCAGCACGTCATGGTGGGGACTCATGAGAGACTGCCGGGGTCAACTCGG
AGGAAGGTGGGGATGACGTCAAATCATCATGCCCCTTATGTCTTGGGCTTCACACATGCT
ACAATGGCCGGTACAAAGGGCTGCGATACCGCGAGGTGGAGCGAATCCCAAAAAGCCGGT
CTCAGTTCGGATTGGGGTCTGCAACTCGACCCCATGAAGTTGGAGTCGCTAGTAATCGCA
GATCAGCAACGCTGCGGTGAATACGTTCCCGGGCCTTGTACACACCGCCCGTCACGTCAC
GAAAGTCGGTAACGCCCGAAGCCGGTGGCCCAACCCCTTGTGGGAGGGAGCCGTCGAAGG
CGGGATCGGCGATTGGGACGAAGTCGTAACAAGGTAGCCGTACCGGAAGGTG
>24|313351 Prior=0.002177 Length=1341 NormPrior=0.002394
CGGGTGAGTAACACGTAAGAATTTGCCTTTAGGAGGGGGATAACAACTGGAAACGGTTGC
TAATACCCCATATGCTTTCGAGTGAAATGGATTTATCCGCCTAAAGAGAAGCTTGCGGCT
GATTAGCTTGTTGGTGAGGTAATGGCTCACCAAGGCGACGATCAGTATCTGGTTTGAGAG
GACGATCAGACACACTGGAACTGAGACACGGTCCAGACTCCTACGGGAGGCAGCAGTGGG
GAATTTTCCGCAATGGGCGAAAGCCTGACGGAGCAATACCGCGTGAGGGATGAATGCCTA
TGGGTTGTAAACCTCTTTTTTCAGGGAGGAATAAAATGACTGTACCTGAAGAATAAGCAT
CGGCTAACTCCGTGCCAGCAGCCGCGGTAAGACGGAGGATGCAAGTGTTATCCGGAATCA
CTGGGCGTAAAGCGTCTGTAGGTGGTCAAATAAGTCAACTGTTAAATCTTGAGGCTCAAC
CTCAAAATCGCAGTCGAAACTATTAGACTAGAGTATAGTAGGGGTAAAGGGAATTTCCAG
TGGAGCGGTGAAATGCGTAGAGATTGGAAAGAACACCGATGGCGAAGGCACTTTACTGGG
CTATTACTAACACTCAGAGACGAAAGCTAGGGTAGCAAATGGGATTAGATACCCCAGTAG
TCCTAGCTGTAAACAATGGATACTAGATGTTGAACAGATCGACCTGTGCAGTATTAAAGC
TAACGCGTTAAGTATCCCGCCTGGGAAGTATGCTCGCAAGAGTGAAACTCAAAGGAATTG
ACGGGGGCCCGCACAAGCGGTGGAGCATGTGGTTTAATTCGATGCAACGCGAAGAACCTT
ACCAGGGTTTGACATGNNNNNNNNNNNNNNNNNNNNNNNNNNNNNNNNNNNNNNNNNNNN
NNNNNNNNNNNNNNNNNNATACACAGGTGGTGCATGGCTGTCGTCAGCTCGTGTCGTGAG
ATGTTGGGTTAAGTCCCGCAACGAGCGCAACCCTCATTTTTAGTTGCCTTATGGAACTCT
AGAAAGACTGCCGGTTATAAACCGGAGGAAGGCGGGGATGACGTCAAGTCAGCATGCCCC
TTACACCCTGGGCTACACACGTGCTACAATGGACGAGACAATGAGATGCAACTCTGCAAA
GACTAGCTAATCTATAAACTCGTTCTAAGTTCGGATTGCAGGCTGCAACTCGCCTGCATG
AAGTTGGAATCGCTAGTAATCGCTGGTCAGCTACACAGCGGTGAATTCGTTCCCGGGCCT
TGTACACACCGCCCGTCACACCATGGAAGCTGGTTATGCCCGAAGTCGTTACTCTAACCG
TTTGGAGGAGGACGCCTAAGG
>411|132361 Prior=0.002133 Length=1307 NormPrior=0.002407
AATACCGGATACGACCATCGATGGCATCTTCTGATGGTGGAAAGCTCCGGCGGTGGAGGA
TGGGCTCGCGGCCTATCAGCTTGTTGGTGGGGTAACGGCCCACCAAGGCGACGACGGGTA
GCCGGCCTGAGAGGGTGACCGGCCACACTGGGACTGAGACACGGCCCAGACTCCTACGGG
AGGCAGCAGTGGGGAATATTGGACAATGGGCGAAAGCCTGATCCAGCAACGCCGCGTGAG
GGATGACGGCCTTCGGGTTGTAAACCTCTTTCAGCAGGGACGAAGCGAAAGTGACGGTAC
CTGCAGAAGAAGCACCGGCCAACTACGTGCCAGCAGCCGCGGTAATACGTAGGGTGCAAG
CGTTGTCCGGAATCATTGGGCGTAAAGGGCTCGTAGGCGGTCCATCACGTCGGGAGTGAA
AAGCTGGGGCTCAACCCCAGTCCTGCTTCCGATACGGGTGGACTAGAGGTAGGCAGGGGA
GAACGGAATTCCTGGTGTAGCGGTGAAATGCGCAGATATCAGGAGGAACACCGGTGGCGA
AGGCGGTTCTCTGGGCCTTACCTGACGCTGAGGAGCGAAAGCGTGGGGAGCAAACAGGAT
TAGATACCCTGGTAGTCCACGCCGTAAACGTTGGGCGCTAGGTGTGGGACTCATTCCACG
AGTTCCGTGCCGCAGCTAACGCATTAAGCGCCCCGCCTGGGGAGTACGGCCGCAAGGCTA
AAACTCAAAGGAATTGACGGGGGCCCGCACAAGCGGCGGAGCATGCGGATTAATTCGATG
CAACGCGAAGAACCTTACCTGGGTTTGACATATAGGGAAAACTCCCAGAGATAGGAGGTC
CGCAAGGGCTCTATACAGGTGGTGCATGGCTGTCGTCAGCTCGTGTCGTGAGATGTTGGG
TTAAGTCCCGCAACGAGCGCAACCCTCGTCCTATGTTGCCAGCACGTAATGGTGGGGACT
CATAGGAGACTGCCGGGGTAACTCGGAGGAAGGTGGGGATGAGGTCAAGTCATCATGCCC
CTTATGTCCAGGGCTTCACGCATGCTACAATGGCCGGTACAAAGGGCTGCGAAACCGCAA
GGTGGAGCGAATCCCAAAAAGCCGGTCTCAGTTCGGATTGGGGTCTGCAACTCGACCCCA
TGAAGTCGGAGTCGCTAGTAATCGCAGATCAGCAACGCTGCGGTGAATACGTTCCCGGGC
CTTGTACACACCGCCCGTCACGTCACGAAAGTCGGCAACACCCGAAGCCGGTGGCCCAAC
CCTTGTGGAGGGAGCCGTCGAAGGTGGGGCTGGCGATTGGGACGAAG
>270|564553 Prior=0.002111 Length=1249 NormPrior=0.002492
CGGGCTATCAGCTTGTTGGTGAGGTAACGGCTCACCAAGGCGACGACGGCTAGCTGGTCT
GAGAGGACGACCAGCCACACTGGGACTGAGACACGGCCCAGACTCCTACGGGAGGCAGCA
GTGGGGAATCTTGCGCAATGGGCGAAAGCCTGACGCAGCAACGCCGCGTGGGGGATGAAT
GCCTTCGGGTTGTAAACCCCTTTCAGCAGGGACGAAAATGACGGTACCTGCAGAAGAAGC
CCCGGCCAACTACGTGCCAGCAGCCGCGGTAATACGTAGGGGGCGAGCGTTGTCCGGATT
TATTGGGCGTAAAGAGCTCGTAGGCGGCTTGGCAAGTCGGGTGTGAAACCTCCAGGCTCA
ACCTGGAGACGCCACTCGAGACTGCTATGGCTAGAGTCCGGTAGGGGACCACGGAATTCC
TGGTGTAGCGGTGAAATGCGCAGATATCAGGAGGAACACCGGTGGCGAAGGCGGTGGTCT
GGGCCGGCACTGACGCTGAGGAGCGAAAGCGTGGGTAGCAAACAGGATTAGATACCCTGG
TAGTCCACGCCGTAAACGTTGGGCACTAGGTGTGGGGCCTTATCAACGGGTTCCGTGCCG
TAGCTAACGCATTAAGTGCCCCGCCTGGGGAGTACGGCCGCAAGGCTAAAACTCAAAGGA
ATTGACGGGGGCCCGCACAAGCGGCGGAGCATGTTGCTTAATTCGATGCAACGCGAAGAA
CCTTACCTGGGTTGAACTACGCAGGAAAAGCCACAGAGATGTGGTGTCCGAAAGGGCCTG
CGATAGGTGGTGCATGGCTGTCGTCAGCTCGTGTCGTGAGATGTTGGGTTAAGTCCCGCA
ACGAGCGCAACCCTTATCCTATGTTACCAGCGGGTTATGCCGGGGACTCGTGGGAGACTG
CCGGGGTCAACTCGGAGGAAGGTGGGGATGACGTCAAGTCATCATGCCCCTTATGTCCAG
GGCTGCAACCATGCTACAATGGCCGGTACAAAGGGTCGCAAGCCCGCGAGGGTAAGCCAA
TCCCAGAAAGCCGGTCTCAGTTCGGATCGGAGTCTGCAACTCGACTCCGTGAAGTCGGAG
TCGCTAGTAATCCCGAATCAGCAACGTCGGGGTGAATACGTTCCCGGGCCTTGTACACAC
CGCCCGTCACACCACGAAAGTTGGTAACACCCGAAGCCAGTGGCCTAACCGCAAGGAGGG
AGCTGTCGAAGGTGGGATCAGCGATTGGGGTGAAGTCGTAACAAGGTAG
>21|172910 Prior=0.002089 Length=1273 NormPrior=0.002420
CTCGCGGCCTATCAGCTAGTTGGGGGGGTAACGGCCTCCCAAGGCGATGACGGGTAGCTG
GTCTGAGAGGATGGCCAGCCACATTGGGACTGAGAGACGGCCCAGACTCCTACGGGAGGC
AGCAGTGGGGAATATTGCGCAATGGGCGAAAGCCTGACGCAGCGACGCCGCGTGGAGGAT
GAGGCCCTTCGGGGTGTAAACTCCTGTTGCCCGGGACGAATGCCCGACATCGGTCGGGTT
GACGGTACCGGGTGAGGAAGCACCGGCTAACTCTGTGCCAGCAGCCGCGGTAATACAGAG
GGTGCGAGCGTTGTCCGGAATTACTGGGCGTAAAGGGCGCGTAGGCGGCCCCTCACGCGT
GCCGTGAAAGCCCGGGGCTCAACCCCGGGTCGGCGGTGCGAACGGGGGGGCTGGAGCACA
TCAGAGGCAGGCGGAATTCCGGGTGTAGCGGTGGAATGCGTAGAGATCCGGAAGAACACC
GGTNNNNNNNNNNNNNNNNNNNNNNNNNNNNNNNNNNNNNNNNNNNNNNCGTGGGGAGCA
AACAGGATTAGATACCCTGGTAGTCCACGCCGTAAACGATGGGCACTAGGTGCATGGGGG
AGCGACCCCCTGTGTGCCGGCGCTAACGCATTAAGTGCCCCGCCTGGGGAGTACGGCCGC
AAGGCTGAAACTCAAAGGAATTGACGGGGGCCCGCACAAGCGGTGGAGCATGTGGTTTAA
TTCGACGCAACGCGAAGAACCTTACCTGGGCTTGACATGGTCCGGACCGCCGGCTGAAAG
GCTGGCTTCCCTTCGGGGCCGGATCACAGGTGCTGCATGGCTGTCGTCAGCTCGTGTCGT
GAGATGTTGGGTTAAGTCCCGCAACGAGCGCAACCCCTGGTTCTAGTTGCCAGCGCGTGA
TGGCGGGGACTCTAGAGCGACTGCCGGTGCCAAACCGGAGGAAGGTGGGGACGACGTCAA
GTCATCATGGTCCTTACGCCCAGGGCCACACACGTGCTACAATGGCGGGGACAGCGGGGC
GCCAGGGCGCGAGCCCGAGCCGATCCCGAAACCCCGCCTCAGTTCGGATTGTCCTCTGCA
ACCCGAGGGCATGAAGCTGGAATCGCTAGTAATCGCGGATCAGCTACGCCGCGGTGAATA
CGTTCCCGGGCCTTGTACACACCGCCCGTCACGCCATGGAAGCTGTGAGCGCCCGAAGTC
CGTGGAGGAACCCGCAAGGGGCCGAGCGGCCGAAGGCGAGCGCAGTGACTGGGGCGAAGT
CGTAACAAGGTAG
>63|259327 Prior=0.002001 Length=1272 NormPrior=0.002320
AGGAGCCCGCGGCTGATTAGCTAGTTGGTGAGGTAAAGGCTCACCAAGGCTATGATCGGT
AGCCGGCCTGAGAGGGCACACGGCCACACTGGCACTGAAACACGGGCCAGACTCCTACGG
GAGGCAGCAGTGGGGAATCTTGCACAATGGGGGAAACCCTGATGCAGCGACGCCGCGTGA
GTGATGAAGCCCTTCGGGGTGTAAAGCTCTTTCGGCAGGGACGATAATGACGGTACCTGA
AGAAGAAGCTGCGGCTAACTACGTGCCAGCAGCCGCGGTAATACGTAGGCAGCAAGCGTT
GTTCGGAGTTACTGGGCGTAAAGAGTGCGTAGGCGGTTTTCTAAGTTTGGTGTGAAATCT
CCCGGCTTAACTGGGAGGGTGCGCCGAAGACTGGAAGGCTTGAGTATGGGAGAGGTAAGC
GGAATTCCTGGTGTAGCGGTGAAATGCGTAGATATCAGGAGGAACACCTGCGGTGTAGAC
GGCTTACTGGACCATAACTGACGCTGAGGCACGAAAGCGTGGGTAGCAAACAGGATTAGA
TACCCTGGTAGTCCACGCCCTAAACGATGCATACTTGGTGTGGGTAGTTCATTCTATCCG
TGCCGGAGCTAACGCGTTAAGTATGCCGCCTGGGGAGTACGGTCGCAAGGCTGAAACTCA
AAGGAATTGACGGGGGCCCGCACAAGCGGTGGAGCATGTGGTTTAATTCGACGCAACGCG
AAGAACCTTACCTGGGCTCGAACGGCTTTGGACCGNNNNNNNNNNNNNNNNNNNNNNNNN
NNNNNNNNNNNNNNNNNNNNNNNCATGGCTGTCGTCAGCTCGTGTCGTGAGATGTTGGGT
TAAGTCCCGCAACGAGCGCAACCCCTGTCCTGTGTTGCAACTAATAGGCACTCTCAGGAG
ACCGCCAGCGATAAGCTGGAGGAAGGTGGGGATGACGTCAAGTCATCATGGCCTTTATGT
CCAGGGCTACACACGTGCTACAATGGGCGGTACAGACCGCTGCAAACCCGCGAGGGGGAG
CAAATCGGAAAAAACCGTTCTCAGTTCGGATTGCAGGCTGCAACTCGCCTGCATGAAGCT
GGAATCGCTAGTAATGGCATATCAGAACGATGCCGTGAATACGTTCCCGGGCCTTGTACA
CACCGCCCGTCACATCACGAAAGTGGATTGTACTAGAAGTCTGCACGCCAACCCGCAAGG
GAGGTAGCGGCCCAAGGTATGATTCATGATTGGGGTGAAGTCGTAACAAGGTAGCCGTAG
GAGAACCTGCGG
>27|184899 Prior=0.002001 Length=1367 NormPrior=0.002159
AGTTTGATCCTGGCTCAGGACGAACGCTGGCGGCGTGGATTAGGCATGCAAGTCGCGCGA
CGGTATTCCTTCGGGGATATACGGAGCGGCGAACGGGTGAGTAACACGTGAGGAACCTGT
CCCTACTTTCCGGATAATTGGCCGAAAGGCCTTGTAATACGGGGGAGGGTCTCTGAGGGG
CATCCCTTAGAGAAGGAAGGCGCAAGCCGAGCAGGGAGGGTCTCGCGGCCTATCAGCTTG
TTGGTGGGGTAAAGGCCTACCAAGGCGACGACGGGTAGCTGGTCTGAGAGGATGGTCAGC
CACATTGGAACTGAGACACTGTCCAGACTCCTACGGGAGGCTGCAGTCGAGAATCTTGGT
CAATGCACGAAAGTGTGAACCAGCGACGCCGCGTGAAGGATGAAGGACCTCTGGTTCGTA
AACTTCTTTTAGGGGGGAAGAATGGGCTTTATGCCTTTGACGGTACCCCCTGAATAAGCC
ACGGCTAACTACGTGCCAGCAGCCGCGGTAATACGTAGGTGGCAAGCGTTGTCCGGATTT
ACTGGGCGTAAAGCGTATGCAGGCGGATACTTAAGTAGGAAGTGAAAGGTGGGAGCTCAA
CTCCCACATTGCTCCCTATACTGGGTGTCTTGAGTGGCGGAGAGGGAGATGGAACGACAC
GTGTAGCGGTGAAATGCGTTGATATGTGTCGGAACACCAATGGCGAAAGCAATCTCCTGG
ACGCAAACTGACGCTGAGATACGAAAGCCAAGGTAGCAAACAGGATTAGATACCCTGGTA
GTCTTGGCCATAAACGATGTTCACTAGGTGTTGGGGCTTTGCCTCGGTGCCGCAGCTAAC
GCATTAAGTGAACCGCCTGGGAACTACGATCGCAAGATTAAAACTCAAAGGAATTGGCGG
GGGCCCGCACAAGCGGTGGAGCATGTGGCTTAATTCGATGCAACGCGAAGAACCTTACCA
GGGCTTGACATGTATCTGCAAGCTACCGAAAAGTAGTCGCCTTCGAGGGTGATACACAGG
TGGTGCATGGCTGTCGTCAGCTCGTGTTGTGAAATGTTGGGTTAAGTCCCGCAACGAGCG
CAACCCTCATGTTCTGTTACCAGCGAGTAATGTCGGGGACTCGGAACAAACTGCCTCTGT
AAAGAGGAGGAAGGTGGGGATGACGTCAAGTCATCATGCCCCTTACGCCCTGGGCTGCAC
ACATGCTACAATGGCCGGCACAAAGAGCTGCGAAACTGCGAAGTGGAGCAAATCTCAAAA
AACCGGTCCCAGTTCGGATTGGAGTCTGCAACTCGACTCCATGAAGTCGGAATCGCTAGT
AACCGCCGGTCAGCAATACGGCGGTGAATACGTTCCCGGGCCTTGCA
>34|576793 Prior=0.001892 Length=1343 NormPrior=0.002077
AATACCGCATAATGCAGCGGCACCACATGGTGACAGTTGTTAAAGCGGGGGATCGTAAGA
CCTCGCGCCTGAAGAGGAGCCCGCGGCAGATTAGCTAGTTGGCAGGGTAACGGCCTACCA
AGGCAACGATCTGTAGCCGGCCTGAGAGGGCGGTCGGCCACACTGACACTGACATACGGG
TCAGACTCCTACGGGAGGCAGCAGTCGGGAATTTTGGGCAATGGGCGAAAGCCTGACCCA
GCAACGCCGCGTGAAGGATGAAGTTTTTCGGAATGTAAACTTCACAAGAATGGGAAGAAT
AAGTGGGGGATAATACCCCCCATGATGACGGTACCATTTGTAAGCTCCGGCTAACTCCGT
GCCAGCAGCCGCGGTAATACGGGGGGAGCAAGCGTTGTTCGGATTTACTGGGCGTAAAGG
GCGCGTAGGCGGCGCAACAAGTCACTTGTGAAATCTCCGGGCTTAACCCGGAGCGGCCAA
GTGATACTGTCGTGCTAGAGTGCGGAAGGGGCTACTGGAATTCTCGGTGTAGCGGTGAAA
TGCGTAGATATCGAGAGGAACACCTGCGGCGAAGGCGGGTAGCTGGGCCGACACTGACGC
TGAGGCGCGAAAGCCAGGGGAGCGAACGGGATTAGATACCCCGGTAGTCCTGGCCTTAAA
CGATGGATACTTGGTGTCCGGGGTTACATAGTCCCCGGGTGCCGGCGCTAACGCATTAAG
TATCCCGCCTGGGGAGTACGGTCGCAAGACTGAAACTCAAAGGAATTGACGGGGACCCGC
ACAAGCGGTGGAGCATGTGGTTTAATTCGACGCAACGCGAAGAACCTTACCTGGGCTAGA
ATGCCTCTGACAGCCCCAGAGATGGGGTCTCCTGGGTAAAACCAGGCAGAGTGNNNNNNN
NNNNNNNNNNNNNNNNNNNNNNNNNNNNNNNNNNNNNNNNNNNNNNNNNNNNNNNNNNNN
NNNNNNNNNNNNNNNNNNNNNNNNNNNNNNNCGGGCACTCTACTGAGACTGCCGTTGATA
AAACGGAGGAAGGTGGGGATGACGTCAAGTCCTCATGGCCTTTATGTCCAGGGCTACACA
CGTGCTACAATGGCAGGTACAAACCGCTGCAAACTCGCAAGAGGGAGCCAATCGGAAAAA
GCCTGTCTCAGTTCGGATTGGAGTCTGCAACTCGACTCCATGAAGCTGGAATCGCTAGTA
ATCGCGGATCAGCATGCCGCGGTGAATACGTTCCCGGGTCTTGTACACACCGCCCGTCAC
ATCACGAAAGTGGGTTGTACTAGAAGCGGCAGGGCTAACCCTTCGGGGAGGCATGTCGTA
ACGGTATGATTCATGATTGGGGT
>61|55243 Prior=0.001870 Length=892 NormPrior=0.003091
GATGGAAGAGGGCCGCGGAATTCCCAGTGTAGAGGTGAAATTCGTAGATATTGGGAAGAA
CACCGGTGGCGAAGGCGGCGGCCTGGTCCATTACTGACGCTGAGGCGCGACAGCGTGGGG
AGCAAACAGGATTAGATACCCTGGTAGTCCACGCCGTAAACGATGTGCGCTGGATGTTGG
GGGGCCTAGCCCCTCAGTGTCGAAGCCAACGCGATAAGCGCACCGCCTGGGGAGTACGGC
CGCAAGGTTGAAACTCAAAGGAATTGACGGGGGCCCGCACAAGCGGTGGAGCATGTGGTT
TAATTCGAAGCAACGCGCAGAACCTTACCAGCCCTTGACATGGGCCGGACCGGTCCGGAG
ACGGATTTTTCCNNNNNNNNNNNNNNNNNNNNNNNNNNNNNNNNNNNNNNNNNNNNNNNN
NNNNNNNNNNNNNNNNNNNNNNNNNNNNNNNNNNNNNNNNNNNNNNNNNNNNNNNNNNNN
NNNNNNNGTCGGGCACTCTGGAGGAACTGCCGGTGACAAGCCGGAGGAAGGTGGGGATGA
CGTCAAGTCCTCATGGCCCTCATGGGCTGGGCCACACACGTGCTACAATGGCGGTGACAG
CGGGACGCCAGGCCGCGAGGCCGCGCCGATCCCGAAAAGCCGTCTCAGTTCGGATCGCAC
CCTGCAACTCGGGTGCGTGAAGGTGGAATCGCTAGTAATCGCGGATCAGCACGCCGCGGT
GAATACGTTCCCGGGCCTTGTACACACCGCCCGTCACACCATGGGAGTTGGTTTTACCTT
AAGTGGCTGCGCCAACCGAAAGGGGGCAGGTCACCACGGTAGGATCAGCGACTGGGGTGA
AGTCGTAACAAGGTAGCCGTAGGGGAACCTGCGGCTGGATCACCTCCTTTCA
>275|353158 Prior=0.001738 Length=1392 NormPrior=0.001841
TGGCAAACGGGTGCGTAACGCGTAAATAACCTGCCCCAAACTGGGGGATAGCCCGGCGAA
AGCTGGGGTAAGCCCGCATGGTCTTTTTGCCTCACCTGGGGCGATCAGTAAAACAGCAAT
GTGGTTTGGGAGGGATTTGCGTCTGATTAGCTAGTTGGCGGGGTAGTGGCCCACCAAGGC
GATGATCAGTAGGGGCTCTGAGAGGAGGGTCCCCCACATGGGCACTGAGACACGGGCCCA
ACTCCTACGGGAGGCAGCAGTAGGGAATATTGGGCAATGGACGCAAGTCTGACCCAGCCA
TGCCGCGTGCAGGAAGACGGCCCTCTGGGTTGTAAACTGCTTTTATCAGGGAAGAAGAGC
ACTGATGCGTCAGTGTGTGACGGTACCTGAGGAATAAGCACCGGCTAACTCCGTGCCAGC
AGCCGCGGTAATACGGAGGGTGCAAGCGTTGTCCGGATTTATTGGGTTTAAAGGGTGCGT
AGGTGGCCTTTTAAGTCAGCTTTGAAAGCTGGTCGCTTAACGATCAGGGGTGGGTTGATA
CTGGAAGGCTTGGATCAGGTGGCGGTTTCTGGAACGGGNNNNNNNNNNNNNNNNNNNNNN
NNNNNNNNNNNNNNNNNNNNNNNNNNNNNNNNNNNNNNNNNNNCTGGATTGACACTGAGG
CACGAGAGCATGGGGAGCAAACAGGATTAGATACCCTGGTAGTCCATGCCGTAAACGATG
ATTACTGACTGTGTGCCCTTCGGGGTGCGTGGTTCAGCGAAAGCGTTAAGTAATCCACCT
GGGGAGTACGCCGGCAACGGTGAAACTCAAAGGAATTGACGGGGGTCCGCACAAGCGGTG
GAGCATGTGGTTTAATTCGATGATACGCGAGGAACCTTACCCGGATTAGAATGCGCGTGA
AGGTACCAGAGATGGTACCGCCCAGCAATGGGCACAAAGCAAGGTGCTGCATGGCTGTCG
TCAGCTCGTGCCGTGAGGTGTTGGGTTAAGTCCCGCAACGAGCGCAACCCCTGGAATTAG
TTGCCAGCACGTAATGGTGGGGACTCTAGTTCGACTGCCTGCGCAAGCAGAGAGGAAGGC
GGGGACGACGTCAAGTCATCATGGCCCTTACATCCGGGGCGACACACGTGCTACAATGGC
CGGTACAGCGGGTCACGATCCCGTAAGGGGGAGTCAATCTCAGCAAAGCCGGTCACAGTT
CGGATTGGGGTCTGCAACTCGACCCCATGAAGCTGGAATCGCTAGTAATCGCGCATCAGC
CATGGCGCGGTGAATACGTTCCCGGACCTTGTACACACCGCCCGTCAAGCCATGGGAATC
GGGGGGACCTGAAGCGGGGAGTCACATCCCTTCAAGGGTAAATCTGGTGACTAGGGCTAA
GTCGTAACAAGG
>106|L1B47 Prior=0.001738 Length=833 NormPrior=0.003077
CCACAAGGGAACACCCATCTCTGAGTGCGTCTGGTGCATGTCAAACCCAGGTAAGGTTCT
TCGCGTTGCATCGAATTAATCCACATGCTCCGCCGCTTGTGCGGGCCCCCGTCAATTCCT
TTGAGTTTTAGCCTTGCGGCCGTACTCCCCAGGCGGGGCGCTTAATGCGTTAGCTGCGGC
ACAGAGACCGTGGAATGGCCCCCACACCTAGCGCCCAACGTTTACGGCGTGGACTACCAG
GGTATCTAATCCTGTTCGCTCCCCACGCTTTCGCTCCTCAGCGTCAGTATCGGCCCAGAG
ACCCGCCTTCGCCACCGGTGTTCCTCCTGATATCTGCGCATTTCACCGCTACACCAGGAA
TTCCAGTCTCCCCTGCCGAACTCAAGTGATGCCCGTATCGACCGCAAGCCCAGAGTTAAG
CCCCAGGTTTTCACGGCCGACGCGACACACCGCCTACGAGCTCTTTACGCCCAATAATTC
CGGACAACGCTCGCACCCTACGTGTTACCGCGGCTGCTGGCACGTAGTTGGCCGGTGCTT
CTTCTACCGGTACCGTCACTTACGCTTCGTCCCTGCTGAAAGAGGTTTACAACCCGAAGG
CCGTCATCCCCCACGCGGCGTCGCTGCGTCAGGCTTCCGCCCATTGCGCAATATTCCCCA
CTGCTGCCTCCCGTAGGAGTCTGGGCCGTGTCTCAGTCCCAGTGTGGCCGGTCACCCTCT
CAGGCCGGCTACCCGTCGTCGCCTTGGTAGGCCACTACCCCACCAACAAGCTGATAGGCC
GCGGGCCCATCCCCAGCCGAAAAACCTTTCCACACACCCCCATGCAGGAGCAC
>164|574032 Prior=0.001672 Length=1269 NormPrior=0.001943
GGCCTCCGCATCGGGATCGGCCCGCGGCCCATTAGCTTGTTGGTGAGGTAAAGGCTTACC
AAGGCTTCGATGGGTAGCTGGTCTGAGAGGACGATCAGCCACACTGGGACTGAGACACGG
CCCAGACTCCTACGGGAGGCAGCAGTGGGGAATCTTGCGCAATGCGCGAAAGCGTGACGC
AGCAACGCCGCGTGCGGGAAGACGGCCTTCGGGTTGTAAACCTCTTTCAGTTGGGACGAA
GCCTCGTCGGTTAATAGCCGGCTGGAGTGACGGTACCTTCAGAAGAAGCCCCGGCTAACT
ACGTGCCAGCAGCCGCGGTAATACGTAGGGGGCAAGCGTTGTCCGGAATCATTGGGCGTA
AAGAGCGTGTAGGCGGCCCGATAAGTCCGCTGTGAAAGTCCAGGGCTCAACCCTGGAATG
CCGGTGGATACTGTCGGGCTCGAGTTCGGAAGAGGTGAGTGGAATTCCTGGTGTAGCGGT
GAAATGCGCAGATATCAGGAGGAACACCAATGGCGAAGGCAGCTCACTGGGACGATACTG
ACGCTGAGACGCGAAAGCGTGGGGAGCAAACAGGATTAGATACCCTGGTAGTCCACGCCG
TAAACGATGGTCACTAGGTGTGGGGGGTGTCGACTCCCTCCGTGCCGGAGCTAACGCATT
AAGTGCCCCGCCTGGGGAGTACGGCTGCAAGGCNNNNNNNNNNNNNNNNNNNNNNNNNNN
NNNNNNNNNNNNNNNNNNNNNNNNNNNNNNNNNNNNNNNNNNNNNNNNNNNNNNNNNNNN
NNNNNNNNNNGTGACCGCCGTGGAAACACGGCTTCCCTTCGGGGCACCTTCACAGGTGGT
GCATGGCTGTCGTCAGCTCGTGTCGTGAGATGTTGGGTTAAGTCCCGCAACGAGCGCAAC
CCCCGTCGCATGTTGCCAGCATTTAGTTGGGGACTCATGCGAGACTGCCGGTGACAAACC
GGAGGAAGGTGGGGATGACGTCAAGTCATCATGCCCCTTATGTCCAGGGCTACACACGTG
CTACATTGGCGCATACAGAGGGCTGCGATACCGCGAGGTGGAGCGAATCCCTTAAAGCGC
GTCTCGGTTCGGATTGCAGGCTGAAACTCGCCTGCATGAAGGTGGAGTTGCTAGTAATCG
CGGATCAGCATTGCCGCGGTGAATACGTTCCCGGGCCTTGTACACACCGCCCGTCACACC
ACGGGAGTGAGCAACACCCGAAGCCGGTGGCCTAACCCGCAAGGGAGGGAGCCGTCGAAG
GTGGGGCTC
>356|515499 Prior=0.001628 Length=1343 NormPrior=0.001788
CCTTCAGTTCGGGATAACCCTGGGAAACTTGGGCTAATACCGGATACGTGCGAGAGCAGA
AAGATTTATCGCTGAAGGATCGGCCCGCGTCTGATTAGCTAGTTGGTAGGGTAATGGCCT
ACCAAGGCGACGATCAGTAGCTGGTCTGAGAGGATGATCAGCCACACTGGGACTGAGACA
CGGCCCAGACTCCTACGGGAGGCAGCAGTGGGGAATATTGGACAATGGGCGCAAGCCTGA
TCCAGCCATGCCGCGTGAGTGATGAAGGCCTTAGGGTTGTAAAGCTCTTTCGTCCGGGAC
GATAATGACGGTAGCGGGAGAAGAAGCCCCGGCTAACTTCGTGCCAGCAGCCGCGGTAAT
ACGAAGGGGGCTAGCGTTGCTCGGAATCACTGGGCGTAAAGGGCGNNNNNNNNNNNNCTT
AAGTCAGGGGTGAAAGCCTGAGGCTCAACCACAGAATTGCCTTTGATACTGTTCGGCTCG
AGACCGGAAGAGGTAAGTGGAACTGCGAGTGTAGAGGTGAAATTCGTAGATATTCGCAAG
AACACCAGTGGCGAAGGCGGCCAACTGGTCCGGTTCTGACGCTGAGGCGCGAAAGCGTGG
GGAGCAAACAGGATTAGATACCCTGGTAGTCCACGCCGTAAACGATGGATGCTAGCCGTT
GGGCAGCTTGCTGCTCAGTGGCGCAGCTAACGCTTTAAGCATCCCGCCTGGGGAGTACGG
TCGCAAGATTAAAACTCAAAGGAATTGACGGGGGCCCGCACAAGCGGTGGAGCATGTGGT
TTAATTCGAAGCAACGCGCAGAACCTTACCAGCCTTTGACATGTCACGTATGGATCCNNN
NNNNNNNNNNNNNNNNNNNNNNNNNNNNNNNNNNAGGTGCTGCATGGCTGTCGTCAGCTC
GTGTCGTGAGATGTTGGGTTAAGTCCCGCAACGAGCGCAACCCTCGCCCCTAGTTGCCAT
CATTAAGTTGGGCACTCTAGGGGGACTGCCGGTGATAAGCCGAGAGGAAGGTGGGGATGA
CGTCAAGTCCTCATGGCCCTTACGGGATGGGCTACACACGTGCTACAATGGCGGTGACAA
TGGGCAGCGAAAGGGCGACCTTGAGCTAATCCCGAAAATCCGTCTCAGTTCAGATTGCAC
TCTGCAACTCGAGTGCATGAAGGTGGAATCGCTAGTAATCGTGGATCAGCACGCCACGGT
GAATACGTTCCCGGGCCTTGTACACACCGCCCGTCACACCATGGGAGTTGGTTTTACCCG
AAGGCGTTGCGCCAACCGCAAGGGGGCAGGCGACCACGGTAGGGTCAGCGACTGGGGTGA
AGTCGTAACAAGGTAGCCGTAGG
>202|549912 Prior=0.001628 Length=1164 NormPrior=0.002062
CGGCCTATCAGGTAGTTGGTGGGGTAATGGCTCACCAAGCCGACGACGGGTAGCTGGTCT
GAGAGGACGATCAGCCGGATTGGGACTGAGATACGGCCCAGACTCCTACGGGGGGCAGCA
ATTAGGAATCTTGCGCAATGGGCGAAAGCCTGACGCAGCGACGCCGCGTGCGGGATGAAG
GCCTTCGGGTCGTAAACCGCTTTTAACGGGGAAGAAGAATGTGACGGTACCCGTTGAATA
AGCCCCGGCTAACTACGTGCCAGCAGCCGCGGTAATACGTAGGGGGCGAGCGTTGTCCGA
AGTTACTGGGCGTAAAGCGCGCGTAGGCGGTCACCTAAGTCTGGGGTGAAAGGTTCAGCG
CTCAACGCGAACAGTGCCTTGGATACTGGGTGACTTGAGTTCGGGAGAGGGAAGTGGAAT
TCCTGGTGTAGCGGTGAAATGCGTAGATATCAGGAGGAACACCGGTGGCGAAGGCGGCTT
CCTGGCCTAGAACTGACGCTGAGGTGCGAAAGCGTGGGGAGCGAACGGGATTAGATACCC
CGGTAGTCCACGCCGTAAACGATGAGTGCTAGGTGTTCGGGGTATCGACCCCCCCGGTGC
CGCCGCTAACGCATTAAGCACTCCGCCTGGGGAGTACGGCCGCAAGGTTGAAACTCAAAG
GAATTGACGGGGGCCCGCACAAGCGGTGGAGCATGTGGTTTAATTCGTCACTAACCGAAG
AACCTTACCCAGGCTTGACATCGCGTGTAAAGCCATGAAAGTGGCTCCTCCCTTCGGGGA
CACAAAGACAGGTGTTGCATGGCTGTCGTCAGCTCGTGTCGTGAGATGTTGGGTTAAGTC
CCGCAACGAGCGCAACCCTCACCGTATGTTGCCAGCGTAAAGTCGGGAACTCTTACGGAA
CTGCCCGTGCAAGCGGGAGGAAGGTGGGGATGACGTCAAGTCGGCATGGCCCTTACGCCT
GGGGCTTCACACATGCTACAATGGACGGCACAGAGCGCTCCGAAGCCGCGAGGTGGAGGC
AATCGCAAAAATCCGTCCTCAGTTCGGATTGCAGGCTGCAACTCGCCTGCATGAAGCTGG
AATCGCTAGTAACCGCAGGTCAGCTAAACTGCGGTGAATACGTTCCCGGGCCTTGTACAC
ACCGCCCGTCAAGTCACCTGAATT
>252|166311 Prior=0.001628 Length=1043 NormPrior=0.002302
AAAGGGTTTCCGGCTGGGGATGGGCCCGCGGCCTATCAGCTTGTTGGTGGGGTAGTGGCC
TACCAAGGCGACGACGGGTAGCCGGCCTGAGAGGGTGACCGGCCACACTGGGACTGAGAC
ACGGCCCAGACTCCTACGGGAGGCAGCAGTGGGGAATATTGCGCAATGGGCGGAAGCCTG
ACGCAGCGACGCCGCGTGGGGGATGACGGCCTTCGGGTTGTAAACCTCTTTCAGCAGGGA
CGAAGCGGAAGTGACGGTACCTGCAGAAGAAGCACCGGCCAACTACGTGCCAGCAGCCGC
GGTAATACGTAGGGTGCAAGCGTTGTCCGGAATTATTGGGCGTAAAGAGCTCGTAGGCGG
TTGNNNNNNNNNNNNNNNNNNNNNNNNNNNNNNNNNNNNNNNNNNNNNNNNNNNNNNNNN
NNNNNNNNNNNNNNNNNNNNNNNNNNNNNNNNNNNNNNNNNNNNNNNNNNNNNNNNNNNN
NNNNNNNNNNNNNNNNNNNNNNNNNNNNNNNNNNNNNNNNNNNNNNNNNNNNNNNNNNNN
NNNNNNNNNNNNNNNNNNNNNNNNNNNNNNNNNNNNNNNNNNNNNNNNNNNNNNNNNNNN
NNNNNNNNNNNNNNNNNNNNNNNNNNNNNNNNNNNNNNNNNNNNNNNNNNNNNNNNNNNN
NNNNNNNNNNNNNNNNNNNNNNNNNNNNNNNNNNNNNNNNNNNNNNNNNNNNNNNNNNNN
NNNNNNNNNNNNNNNNNNNNNNNNNNNNNNNNNNNNNNNNNNNNNNNNNNNNNNNNNNNN
NNNNNNNNNNNNNNNNNNNNNNNNNNNNNNNNNNNNNNNNNNNNNNNNNNNNNNNNNNNC
TCGTGTCGTGAGATGTTGGGTTAAGTCCCGCAACGAGCGCAACCCTTGTCCGATGTTGCC
AGCGGGTTATGCCGGGGACTCATCGGAGACTGCCGGGGTCAACTCGGAGGAAGGTGGGGA
TGACGTCAAGTCATCATGCCCCTTATGTCCAGGGCTTCACGCATGCTACAATGGCCGGTA
CAAAGGGCTGCGATACCGTAAGG
>148|267851 Prior=0.001628 Length=1408 NormPrior=0.001705
CTGCCTCAATGATTGGGACAACCCCGGGAAACCGGGGCTAATACCAAATGTGCTCGCACC
CCATCAGGGGAGCGAGGAAAGGAAGCTTCGGCCTCCGCATTGGGATGGGCCCGCGGCGCA
TTAGCTTGTTGGTGGGGTAACGGCCTACCAAGGCGACGATGCGTAGCTGGTCTGAGAGGA
CGATCAGCCACACTGGGACTGAGACACGGCCCAGACTCCTACGGGAGGCAGCAGTGGGGA
ATCTTGCGCAATGCGCGAAAGCGTGACGCAGCAACGCCGCGTGAGGGAAGACGGCCTTCG
GGTTGTAAACCTCTTTCAGTTGGGACGAAGGTTCTGCGGTGAATAGCCGTTGGGACTGAC
GGTACCTTCACAAGAAGCCCCGGCTAACTACGTGCCAGCAGCCGCGGTAATACGTAGGGG
GCAAGCGTTGTCCGGAATCATTGGGCGTAAAGCGCGTGTAGGCGGGTCGGTCAGTCTGCT
CTGAAAGTCCAAGGCTCAACCTTGGGATGCGGGTGGATACTGCCGACCTAGAGTCCGGAA
GAGGCGAGTGGAATTCCTGGTGTAGCGGTGAAATGCGCAGATATCAGGAGGAACACCAAT
GGCGAAGGCAGCTCGCTGGGACGTGACTGACGCTGAGACGCGAAAGCGTGGGGAGCAAAC
AGGATTAGATACCCTGGTAGTCCACGCCGTAAACGATGGGCACTAGGTGTGGGAGGTGTC
GACTCCTCCCGTGCCGAAGCTAACGCATTAAGTGCCCCGCCTGGGGAGTACGGCCGCAAG
GCTAAAACTCAAAGGAATTGACGGGGGCCCGCACAAGCAGCGGAGCATGTGGTTTAATTC
GACGCAACGCGAAGAACCTTACCTGGGCTTGACATGTGCCTGACCGCCCTGGAAACAGGG
CTTCCCTTCGGGGCAGGTTCACAGGTGGTGCATGGCTGTCGTCAGCTCGTGTCGTGAGAT
GTTGGGTTAAGTCCCGCAACGAGCGCAACCCCCGTCGTATGTTGCCAGCATTTAGTTGGG
GACTCATGCGAGACTGCCGGTGACAAACCGGAGGAAGGTGGGGATGACGTCAAGTCATCA
TGCCCCTTATGTCCAGGGCTACACACGTGCTACATTGGCGCGTACAGAGGGCTGCGATAC
CGCGAGGTGGAGCGAATCCCTTAAAGCGCGTCTCGGTTCGGATTGTAGGCTGAAACCCGC
CTACATGAAGGTGGAGTTGCTAGTAATCGCGGATCAGCACTGCCGCGGTGAATACGTTCC
CGGGCCTTGTACACACCGCCCGTCACACCACGGGAGTGAGCAACACCCGAAGCCGGTGGC
CTAACTCGCAAGAGAGGGAGCCGTCTAAGGTGGGGCTCGTGACTGGGGTGAAGTCGTAAC
AAGGTAGCCGTACCGGAAGGTGCGGCTG
>144|310925 Prior=0.001628 Length=1136 NormPrior=0.002113
ACGTGCCCATCGGTTCGGAACAACCCAGGGAAACTTGGGCTAATACCGGATACGACCTTA
TGGTGAAAGATTTATCGCCGATGGATCGGCCCGCGTCTGATTAGCTAGTTGGTGAGGTAA
CGGCTCACCAAGGCGACGATCAGTAGCTGGTCTGAGAGGATGATCAGCCACACTGGGACT
GAGACACGGCCCAGACTCCTACGGGAGGCAGCAGTGGGGAATATTGGACAATGGGCGCAA
GCCTGATCCAGCCATGCCGCGTGAGTGATGAAGGCCTTAGGGTTGTAAAGCTCTTTCGGC
GGGGACGATAATGACGGTACCCGCAGAAGAAGCCCCGGCTAACTTCGTGCCAGCAGCCGC
GGTAATACGAAGGGGGCTAGCGTTGCTCGGAATCACTGGGCGTAAAGGGCGCGTAGGCGG
CCGTTCAAGTCAGAGGTGAAAGCCCAAGGCTCAACCTTGGAATNGCCTTTGATACTGGAC
GGCTCGAGACCGGAAGAGGTGAGTGGAACTGCGAGTGTAGAGGTGAAATTCGTAGATATT
CGCAAGAACACCAGTGGCGAAGGCGGCTCACTGGTCCGGTTCTGACGCTGAGGCGCGAAA
GCGTGGGGAGCAAACAGGATTAGATACCCTGGTAGTCCACGCCGTAAACGATGGATGCTA
GCCGTTGGCGAGCTTGCTCGTCAGTGGCGCAGCTAACGCTTTAAGCATCCCGCCTGGGGA
GTACGGTCGCAAGATTAAAACTCAAAGGAATTGACGGGGGCCCGCACAAGCGGTGGAGCA
TGTGGTTTAATTCGAAGCAACGCGCAGAACCTTACCAGCCTTTGACATGTCCGGTATGGG
TTCCAGAGATGGACCCCTTCAGTTCGGCTGGCGGGAACACAGGTGCTGCATGGCTGTCGT
CAGCTCGTGTCGTGAGATGTTGGGTTAAGTCCCGCAACGAGCGCAACCCTCGCCCTTAGT
TGCCATCATTTGGTTGGGCACTCTAAGGGGACTGCCGGTGATAAGCCGCGAGGAAGGTGG
GGATGACGTCAAGTCCTCATGGCCCTTACAGGTTGGGCTACACACGTGCTACAATGGCGG
TGACAATGGGCAGCGAAGGGGCGACCTGGAGCTAATCCCAAAAAGCCGTCTCAGTT
>505|232795 Prior=0.001606 Length=1358 NormPrior=0.001744
GTGAGCAACCTGCCCTTGACTCTGGAATAACAGCTGGAAACAGCTGCTAATACCGGATAT
GACCTCGACCGACATCAGTCGAGGTGGAAAGCTCCGGCGGTCAAGGATGGGCTCGCGGCC
TATCAGCTAGTTGGTGAGGTAACGGCTCACCAAGGCTTCGACGGGTAGCCGGCCTGAGAG
GGCGACCGGCCACACTGGGACTGAGATACGGCCCAGACTCCTACGGGAGGCAGCAGTGGG
GAATATTGCACAATGGGCGAAAGCCTGATGCAGCAACGCCGCGTGCGGGATGACGGCCTT
CGGGTTGTAAACCGCTTTCAGTTCCGACGAAGCTAACCTGACGGTAGGAACAGAAGAAGG
ACCGGCCAACTACGTGCCAGCAGCCGCGGTGATACGTAGGGTCCGAGCGTTGTCCGGAAT
TATTGGGCGTAAAGGGCTTGTAGGCGGTTCGTCGCGTCGGAAGTGAAAACTCAGGGCTTA
ACCCTGAGCCTGCTTCCGATACGGGCGAACTAGAGGGATGCAGGGGAGAACGGAATTCCT
GGTGGAGCGGTGGAATGCGCAGATATCAGGNNNNNNNNNNNNNNNNNNNNNNNNNNNNNN
NNNNNNNNNNNNNNNNNNNNNNNNNNNNNNNNNNNNNNNNNNNNNNNNNNNNNNNNNNNN
NNNNNNNNNNNNNNNNNNNNNNNNNNNNNNNNNNNNNNNNNNNNNNNNNNNNNNNNNNNN
NNNNNNNNNNNNNNNNNNNNNNNNNNNNNNNNNNNNNNNNNNNNNNNNNNNNNNNNNNNN
NNNCGGGGGCCCGCACAAGCGGCGGAGCATGCGGATTAATTCGATGCAACGCGAAGAACC
TTACCTGGGTTTGACATATGCCGGAAAGCTGCAGAGATGTAGCCCCCGCAAGGTCGGTAT
ACAGGTGGTGCATGGCTGTCGTCAGCTCGTGTCGTGAGATGTTGGGTTAAGTCCCGCAAC
GAGCGCAACCCTCGTCCTATGTTGCCAGCGGATAATGCCGGGGACTCATAGGAGACTGCC
GGGGTCAACTCGGAGGAAGGTGGGGATGACGTCAAGTCATCATGCCCCTTAAGTCCAGGG
CTTCACGCATGCTACAATGGCTGGTACAAAGGGCTGCGATACCGCAAGGTTGAGCGAATC
CCAAAAAGCCAGTCTCAGTTCGGATTGGGGTCTGCAACTCGACCCCATGAAGTCGGAGTC
GCTAGTAATCGCAGATCAGCAACGCTGCGGTGAATACGTTCCCGGGCCTTGTACACACCG
CCCGTCAAGTCATGAAAGTCGGTAACACCCGAAGCCGGTGGCTCAACCCGTAAGGGAGGG
AGCCGTCGAAGGTGGGACTGGCGATTAGGACTAAGTCG
>278|146122 Prior=0.001606 Length=1293 NormPrior=0.001832
CACTCGGGGTGGAAAGTTCTTCGGCTAGGGATGGGCCCGCGGCCTATCAGCTTGTTGGTG
GGGTGATGGCCTACCAAGGCGACGACGGGTAGCCGGCCTGAGAGGGCGACCGGCCACACT
GGGACTGAGACACGGCCCAGACTCCTACGGGAGGCAGCAGTGGGGAATATTGCGCAATGG
GCGAAAGCCTGACGCAGCGACGCCGCGTGAGGGACGAAGGCCTTCGGGTTGTAAACCTCT
TTCAGCAGGGAAGAAGCGAAAGTGACGGTACCTGCAGAAGAAGCACCGGCTAACTACGTG
CCAGCAGCCGCGGTAATACGTAGGGTGCAAGCGTTGTCCGGAATTATTGGGCGTAAAGAG
CTCGTAGGCGGTCTGTCGCGTCGGATGTGAAAATCCAGGGCTCAACCCTGGACCTGCATT
CGATACGGGCAGACTAGAGTTCGGTAGGGGAGACTGGAATTCCTGGTGTAGCGGTGAAAT
GCGCAGATATCAGGAGGAACACCGGTGGCGAAGGCGGGTCTCTGGGCCGATACTGACGCT
GAGGAGCGAAAGCGTGGGGAGCGAACAGGATTAGATACCCTGGTAGTCCACGCCGTAAAC
GTTGGGCGCTAGGTGTGGGGAACCTTCCACGTTCTCCGTGCCGCAGCTAACGCATTAAGC
GCCCCGCCTGGGGAGTACGGCCGCAAGGCTAAAACTCAAAGGAATTGACGGGGGCCCGCA
CAAGCGGCGGAGCATGTGGCTTAATTCGACGCAACGCGAAGAACCTTACCAAGGCTTGAC
ATGCGCAGAAAACTGGCAGAGATGTCAGGTCCGCAAGGGCGGTGTACAGGTGGTGCATGG
TTGTCGTCAGCTCGTGTCGTGAGATGTTGGGTTAAGTCCCGCAACGAGCGCAACCCTCGT
CCTATGTTGCCAGCGAGTAATGTCGGGGACTCATAGGAGACTGCCGGGGTCAACTCGGAG
GAAGGTGGGGATGACGTCAAATCATCATGCCCCTTATGTCTTGGGCTGCACACATGCTAC
AATGGCCGGTACAAAGGGCTGCAATACCGCAAGGTGGAGCTAATCCCAAAAAGCCGGTCT
CAGTTCGGATTGGGGTCTGCAACTCGACCCCATGAAGTCGGAGTTGCTAGTAATCGCAGA
TCAGCAACGCTGCGGTGAATACGTTCCCGGGCCTTGTACACACCGCCCGTCACGTCACGA
AAGTCGGTAACACCCGAAGCCAGTGGCCCAACTCGCAAGAGAGGGAGCTGTCGAAGGTGG
GATCGGCGATTGGGACGAAGTCGTAACAAGGTA
>77|239059 Prior=0.001606 Length=1262 NormPrior=0.001877
GGGCAAAGCCGCGAACGGGTGAGTAACACGTGGGTTATCTGCCCAGTTGACAGGGACAAC
CCGGGGAAACCCGGGCTAATACCTGATGTGCCCCTCGGGGGAAAGGAAGCTTCGGCCTCC
GCAACTGGATGAGCCCGCGGCCCATTAGCTTGTTGGTGGGGTAATGGCCTACCAAGGCTG
CGATGGGTAGCTGGTCTGAGAGGACGATCAGCCACACTGGGACTGAGACACGGCCCAGAC
TCCTACGGGAGGCAGCAGTGGGGAATCTTGCGCAATGCGCGAAAGCGTGACGCAGCAACG
CCGCGTGGGGGAAGACGGCCTTCGGGTTGTAAACCTCTTTCAGTTGGGACGAAGCCCTCG
CGGTTAATAGCCGTGGGGGTTGACGGTACCTTCAGAAGAAGCCCCGGCTAACTACGTGCC
AGCAGCCGCGGTAATACGTAGGGGGCAAGCGTTGTCCGGAATCATTGGGCGTAAAGCGCG
TGTAGGCGGCTCGGTAAGTCCGCTCTGAAAGCCCGGGGCTCAACCCCGGGAGGCGGATGG
ATACTGTCGGGCTCGAGTCCGGAAGAGGCAAGTGGAATTCCCGGTGTAGCGGTGAAATGC
GCAGATATCGGGAGGAACACCAATGGCGAAGGCAGCTCGCTGGGACGGTACTGACGCTGA
GACGCGAAAGCGTGGGGAGCAAACAGGATTAGATACCCTGGTAGTCCACGCCGTAAACGA
TGGTCACTAGGTGTGGGGGGTGTCGACTCCCTCCGTGCCGGAGCTAACGCATTAAGTGAC
CCGCCTGGGGAGTACGGCCGCAAGGCTAAAACTCAAAGGAATTGACGGGGGCCCGCACAA
GCAGCGGAGCATGTGGTTTAATTCGACGCAACGCGAAGAACCTTACCTGGGCTTGACATG
TTCCTGACCCCCCTGGAAACAGGGGTTCCCTTCGGGGCAGGATCACAGGTGGTGCATGGC
TGTCGTCAGCTCGTGTCGTGAGATGTTGGGTTAAGTCCCGCAACGAGCGCAACCCTCGTC
GTATGTTGCCAGCATTTAGTTGGGGACTCATACGAGACTGCCGGTGACAAACCGGAGGAA
GGCGGGGATGACGTCAAGTCATCATGCCCCTTATGTCCAGGGCTACACACGTGCTACATT
GGCGCGTACAGAGGGCTGCGATACCGCGAGGTGGAGCGAATCCCTTAAAGCGCGTCTCGG
TTCGGATTGCAGGCTGAAACTCGCCTGCATGAAGGTGGAGTTGCTAGTAATCGCGGATCA
GC
>109|355265 Prior=0.001584 Length=1280 NormPrior=0.001825
CTTTTGATGAGCTCGCGTCTGATTAGCTAGTTGGTGGGGTAAAGGCTTACCAAGGCAGCG
ATCAGTAACTGGTCTGAGAGGATGACCAGTCACACTGGGACTGAGACACGGCCCAGACTC
CTACGGGAGGCAGCAGTGGGGAATTTTCCGCAATGGGCGAAAGCCTGACGGAGCAATACC
GCGTGAGGGAGGAAGGCTCTTGGGTTGTAAACCTCTTTTCTCAGGGAAGAACACAATGAC
GGTACCTGAGGAATAAGCATCGGCTAACTCCGTGCCAGCAGCCGCGGTAATACGGAGGAT
GCAAGCGTTATCCGGAATGATTGGGCGTAAAGCGTCCGCAGGTGGCAGTTCAAGTCTGCT
GTCAAAGCCTGGGGCTTAACCCTAGAGAGGCGATGGAAACTGAAAGGCTAGAGAGAGGTA
GGGGTAGAGGGAATTCCCAGTGTAGCGGTGAAATGCGTAGAGATTGGGAAGAACATCGGT
GGCGAAAGCGCTCTACTGGACCTCATCTGACACTCAGGGACGAAAGCTAGGGGAGCGAAT
GGGATTAGATANNNNNNNNNNNNNNNNNNNNNNNNNNNNNNNNNNNNNNNNNNNNNNNNN
NNNNNNNNNNNNNNNNNNNNNNNNNNNNNNNNNNNNNNNNNNNNNNNNNNNNNNNNNNNN
NNNNNNNNNNNNNNNNNNNNNNNNNNNNNNNNNNNNNNNNNNNNNNNNNNNNNNNNNNNN
NNNNNNNNNNNNNNNNNNNNNNNNNNNNNNNNNNNNNNNNNNNNNNNNNNNNNNNNNNNN
NNNNNNNNNNNNNNNNNNNNNACAGGTGGTGCATGGCTGTCGTCAGCTCGTGTCGTGAGA
TGTTGGGTTAAGTCCCGCAACGAGCGCAACCCTCGTTCTTAGTTGCCAGCATTCAGTTGG
GCACTCTAGGGAGACTGCCGGTGACAAACCGGAGGAAGGTGGGGATGACGTCAAGTCAGC
ATGCCCCTTACGTCCTGGGCTACACACGTACTACAATGCGACGGACAAAGGGCAGCAAGC
GAGCGATCGCAAGCTAATCCCATAAACCGTGGCTCAGTTCAGATCGCAGGCTGCAACTCG
CCTGCGTGAAGGAGGAATCGCTAGTAATTGCAGGTCAGCATACTGCAGTGAATTCGTTCC
CGGGCCTTGTACACACCGCCCGTCACACCATGGAAGTTGGTTTTGCCCGAAGTCGTTACC
CTAACCTGAAAAGGAGGGGGACGCCGAAGGCAGGGCTGATGACTGGGGTGAAGTCGTAAC
AAGGTAGCCGTACCGGAAGG
>23|221611 Prior=0.001584 Length=1215 NormPrior=0.001922
TGGATTAATACCCCGTAAGATTATTGAGTGGCATCACTTAGTAATTAAAGCTCCGGCGCT
TGGAGATGGGTGTGCGTCTGATTAGGTAGTTGGTGGGGGTAACGGCCCACCAAGCCTTCG
ATCAGTAACTGGTGTGAGAGCACGACCAGTCACACGGGCACTGAGACACGGGCCCGACTC
CTACGGGAGGCAGCAGTAAGGAATATTGGTCAATGGACGCAAGTCTGAACCAGCCATGCC
GCGTGGAGGATGAAGGTCCTCTGGATTGTAAACTTCTTTTATTTGGGAAGAAATGCATTT
TTTCTAAAGTGTTTGACGGTACCAGATGAATAAGCACCGGCTAACTCCGTGCCAGCAGCC
GCGGTAATACGGAGGGTGCAAGCGTTATCCGGATTCACTGGGTTTAAAGGGTGCGTAGGT
GGGCATTTAAGTCAGTGNNNNNNNNNNNNNNNNNNNNNNNNNNNTGCCATTGATACTATC
TGTCTTGAATATCGTGGAGGTAAGCGGAATATGTCATGTAGCGGTGAAATGCTTAGATAT
GACATAGAACACCAATTGCGAAGGCAGCTTACTACCCGAATATTGACACTGAGGCACGAA
AGCGTGGGGATCAAACAGGATTAGATACCCTGGTAGTCCACGCCCTAAACGATGGATACT
CGACATACGCGATATACAGTGTGTGTCTGAGCGAAAGCATTAAGTATCCCACCTGGGAAG
TACGACCGCAAGGTTGAAACTCAAAGGAATTGACGGGGGTCCGCACAAGCGGTGGAGCAT
GTGGTTTAATTCGATGATACGCGAGGAACCTTACCTGGGCTAGAATGCAGTCTGACCGTG
GGTGAAAGCTCATTTTGTAGCAATACACAGATTGTAAGGTGCTGCATGGCTGTCGTCAGC
TCGTGCCGTGAGGTGTTGGGTTAAGTCCCGCAACGAGCGCAACCCCTATCACTAGTTGCC
ATCAGGTAAAGCTGGGAACTCTAGTGAAACTGCCGTCGCAAGACGTGAGGAAGGAGGGGA
TGATGTCAAGTCATCATGGCCTTTATGCCCAGGGCTACACACGTGCTACAATGGAGAGTA
CAAAGGGCTGCCACTTGGCAACAAGGCGCTAATCCCAAAAAACTCTTCTCAGTTCAGATT
GGGGTCTGCAACTCGACCCCATGAAGCTGGAATCGCTAGTAATCGTATATCAGCAATGAT
ACGGTGAATACGTTC
>480|162188 Prior=0.001518 Length=1393 NormPrior=0.001607
GAACGGGCACCTTCGGGTGTCAGTGGCAGACGGGTGAGTAACACGTGGGAACGTGCCCTT
TGGTTCGGAACAACTCAGGGAAACTTGAGCTAATACCGGATACGCCCTTCGGGGGAAAGA
TTTATCGCCGAAGGATCGGCCCGCGTCTGATTAGCTAGTTGGTGAGGTAACGGCTCACCA
AGGCGACGATCAGTAGCTGGTCTGAGAGGATGATCAGCCACACTGGGACTGAGACACGGC
CCAGACTCCTACGGGAGGCAGCAGTGGGGAATATTGGACAATGGGCGAAAGCCTGATCCA
GCCATGCCGCGTGAGTGATGAAGGCCTTAGGGTTGTAAAGCTCTTTCGACGGGGACGATA
ATGACGGTACCCGTAGAAGAAGCCCCGGCTAACTTCGTGCCAGCAGCCGCGGTAATACGA
AGGGGGCTAGCGTTGCTCGGAATCACTGGGCGTAAAGGGCGCGTAGGCGGCCGATCAAGT
CAGAGGTGAAAGCCCAAGGCTCAACCTTGGAATTGCCTTTGATACTGTTCGGCTCGAGAC
CGGAAGAGGTAAGTGGAACTGCGAGTGTAGAGGTGAAATTCGTAGATATTCGCAAGAACA
CCAGTGGCGAAGGCGGCTTACTGGTCCGGTTCTGACGCTGAGGCGCGAAAGCGTGGGGAG
CAAACAGGATTAGATACCCTGGTAGTCCACGCCGTAAACGATGAATGCCAGCTGTTGGCG
GGCTTGCCCGTCAGTGGCGCAGCTAACGCTTTAAGCATTCCGCCTGGGGAGTACGGTCGC
AAGATTAAAACTCAAAGGAATTGACGGGGGCCCGCACAAGCGGTGGAGCATGTGGTTTAA
TTCGAAGCAACGCGCAGAACCTTACCATCCCTTGACATCCCATGCTAACCAGAGAGATCT
GGCGTTCCCTTCGGGGACGGGGACACAGGTGCTGCATGGCTGTCGTCAGCTCGTGTCGTG
AGATGTTGGGTTAAGTCCCGCAACGAGCGCAACCCTCGCCCCTAGTTGCCATCATTCAGT
TGGGCACTCTAGGGGGACTGCCGGTGATAAGCCGAGAGGAAGGTGGGGATGACGTCAAGT
CCTCATGGCCCTTACGGGATGGGCTACACACGTGCTACAATGGCGGTGACAATGGGCAGC
GAAGGGGCGACCTCGAGCTAATCCCAAAAAGCCGTCTCAGTTCGGATTGCACTCTGCAAC
TCGAGTGCATGAAGGTGGAATCGCTAGTAATCGTGGATCAGAACGCCACGGTGAATACGT
TCCCGGGCCTTGTACACACCGCCCGTCACACCATGGGAGTTGGGTTTACCCGAAGGCAGC
GCGCCAACCGCAAGGGGGCAGCTGACCACGGTAGGCTCAGCGACTGGGGTGAAGTCGTAA
CAAGGTAGCCGTA
>282|343941 Prior=0.001518 Length=1360 NormPrior=0.001646
CGGCAAACGGGTGCGGAACACGTACAGAACCTCCCTTTAAGTGGTGAATAGCCTTCCGAA
AGGAAGATTAATACACCGTAACATTATGCAGTGGCATCACTATATAATTATAGATTTATC
GCTTAAAGATGGCTGTGCGGCTGATTAGGTAGTTGGCGGGGTAACGGCCCACCAAGCCTG
CGATCAGTAACTGGTGTGAGAGCACGACCAGTCACACGGGCACTGAGACACGGGCCCGAC
TCCTACGGGAGGCAGCAGTAAGGAATATTGGGCAATGGACGAGAGTCTGACCCAGCCATG
CCGCGTGAAGGATGAAGGTCCTCAGGATTGTAAACTTCTTTTATCTGGGACGAAAAAAGG
CTATTATTAGTCACTTGACGGTACCAGAGGAATAAGCACCGGCTAACTCCGTGCCAGCAG
CCGCGGTAATACGGAGGGTGCAAGCGTTATCCGGATTTACTGGGTTTAAAGGGTGCGTAG
GCGGGTAGGTAAGTCAGTGGTGAAATCTTCAAGCTTAACTTGGAAATTGCCGTTGATACT
ATTTATCTTGAATATCGTTGAGGTTTGCGGAATATGTCATGTAGCGGTGAAATGCTTAGA
GATGACATAGAACACCTATTGCGAAGGCAGCAGGCTAAACGAACATTGACGCTGAGGCAC
GAAAGCGTGGGGATCAAACAGGATTAGATACCCTGGTAGTCCACGCCCTAAACGATGATT
ACTCGACATCAGCGATACACAGTTGGTGTCTGAGCGAAAGCATTAAGTAATCCACCTGGG
AAGTACGACCGCAAGGTTGAAACTCAAAGGAATTGACGGGGGTCCGCACAAGCGGTGGAG
CATGTGGTTTAATTCGATGATACGCGAGGAACCTTACCTGGGCTAGAATGCAGTCTGACC
GTGGGTGAAAGCTCATTTTGTCGCAAGACACAGATTGTAAGGTGCTGCATGGCTGTCGTC
AGCTCGTGCCGTGAGGTGTTGGGTTAAGTCCCGCAACGAGCGCAACCCCTATCATTAGTT
GCCATCAGGTAAAGCTGGGAACTCTAATGAAACTGCCGCCGTAAGGCGTGAGGAAGGAGG
GGATGATGTCAAGTCATCATGGCCTTTATGCCCAGGGCTACACACGTGCTACAATGGTGA
GTACAATGGGTTGCTACCTGGCAACAGGATGCTAATCTCAAAAAACTCATCTCAGTTCGG
ATTGAAGTCTGCAACTCGACTTCATGAAGCTGGAATCGCTAGTAATCGTATATCAGCAAT
GATACGGTGAATACGTTCCCGGACCTTGTACACACCGCCCGTCAAGCCATGGAAGCCGGG
GGGACCTGAAGTCGGTAACCGTAAGGAGCCGCCTAGGGTA
>82|269352 Prior=0.001518 Length=1357 NormPrior=0.001650
AATACCGGATATGACTCCACGGTGCATGTGGTGGGGTGGAAAGCCTTGTGCGGCTGAGGA
TGGGCCCGCGGCCTATCAGCTTGTTGGTGGGGTGATGGCCTACCAAGGCGACGACGGGTA
GCCGGCCTGAGAGGGCGACCGGCCACACTGGGACTGAGACACGGCCCAGACTCCTACGGG
AGGCAGCAGTGGGGAATCTTGCGCAATGGGCGAAAGCCTGACGCAGCGACGCCGCGTGAG
GGATGACGGCCTTCGGGTTGTAAACCTCTTTCAGCTCCGACGAAGCGGAAGTGACGGTAG
GAGCAGAAGAAGCACCGGCCAACTACGTGCCAGCAGCCGCGGTAATACGTAGGGTGCAAG
CGTTGTCCGGAATTATTGGGCGTAAAGAGCTCGTAGGCGGTCTGTCGCGTCGGCTGTGAA
AACTCGGGGCTCAACTCCGAGCTTGCAGTCGATACGGGCAGGCTAGAGTTCGGCAGGGGA
GACTGGAATTCCTGGTGTAGCGGTGAAATGCGCAGATATCAGGAGGAACACCGGTGGCGA
AGGCGGGTCTCTGGGCCGATACTGACGCTGAGGAGCGAAAGCGTGGGGAGCGAACAGGAT
TAGATACCCTGGTAGTCCACGCCGTAAACGTTGGGCGCTAGGTGTGGGATCCCTTCCACG
GGTTCCGTGCCGCAGCTAACGCATTAAGCGCCCCGCCTGGGGAGTACGGCCGCAAGGCTA
AAACTCAAAGGAATTGACGGGGGCCCGCACAAGCGGCGGAGCATGTGGATTAATTCGATG
CAACGCGAAGAACCTTACCTGGGTTTGACATACACCGGAAAGCCGTGGAGACACGGCCTC
CGCAAGGCCGGTGTACAGGTGGTGCATGGCTGTCGTCAGCTCGTGTCGTGAGATGTTGGG
TTAAGTCCCGCAACGAGCGCAACCCTTGTCCCATGTTGCCAGCGGGTTATGCCGGGGACT
CATGGGAGACTGCCGGGGTCAACTCGGAGGAAGGTGGGGACGACGTCAAGTCATCATGCC
CCTTATGTCCAGGGCTTCACACATGCTACAATGGCCGGTACAGAGGGCTGCTAAGCCGTA
AGGTGGAGCGAATCCCACAAAGCCGGTCTCAGTTCGGATCGGGGTCTGCAACTCGACCCC
GTGAAGTCGGAGTCGCTAGTAATCGCAGATCAGCAACGCTGCGGTGAATACGTTCCCGGG
CCTTGTACACACCGCCCGTCACGTCACGAAAGTCGGTAACACCCGAAGCCGGTGGCCCAA
CCCCTTGTGGGAGGGAGCCGTCGAAGGTGGGACTGGCGATTGGGACGAAGTCGTAACAAG
GTAGCCGTACCGGAAGGTGCGGCTGGATCACCTCCTT
>271|2877 Prior=0.001452 Length=1284 NormPrior=0.001668
CGTGGTATTAGCTAGATGGCGGGGTAGCGGCCCACCATGGCTGCGATGCCTACCGGGCGT
GCGAGCGTGGCCCGGCACACTGGGACTGAGACACTGCCCAGACACCTACGGGAGGCTGCA
GTCGAGAATCTTCGGCAATGGGCGCAAGCCTGACCGAGCGACGCCGCGTGGAGGACGAAG
GCCTTCGGGTTGTAAACTCCTGTCGAGGGGAATCAAGGGNNNNNNNNNNNNNNNNNNNNN
NNNNNNNNNNNNNNNNNNNNNNNNNNNNNNNNNNNNNNNNNNNNNNNNNNNNNNNNNNNN
NNNNNNNNNNNNNNNNNNNNNNNNNNNNNNNNNNNNNNNNNNNNNNNNNNNNNNNNNNAA
TCCCCCGGCTCAACCGGGGAAGCGGCGCCGATACGAGTGGCCTGGAGGGGGGTAGGGGGA
CCTGGAACTTCCGGTGGAGCGGTGAAATGCGTTGAGATCGGAAGGAACGCCCGTGGCGAA
AGCGAGGTCCTGGACGTCGGCTGACGCTGAGACGCGAAAGCCAGGGGAGCGAACGGGATT
AGATACCCCGGTAGTCCTGGCCGTAAACGATGGGCACTGGGTAGGGGGCTCGCCGATGGG
CTCCCTGCCGTAGGGAAACCGTGAAGTGCCCCGCCTGGGGAGTATGGTCGCAAGGCTGAA
ACTCAAAGGAATTGACGGGGGCTCACACAAGCGGTGGAGCATGTGGCTTAATTCGAGGCT
ACGCGCAAAACCTTATCCCGGGCTTGACATGCACGGATTAACCGGCGGAAACGTCGGCCA
GGCCGCAAGGTACAACGTGCACAGGTGCTGCATGGCTGTCGTCAGCTCGTGTCGCGAGAT
GTTGGGTTCAGTCCCGTAACGAGCGAAACCCCTGTGTCTAGTTGCCAGCGCGTCATGGCG
GGAACTCTAGACAGACCGCCGGCGTCAAGCCGGAGGAAGGCGGGGATGACGTCAAGTCCT
CATGGCCCTTATGCCTGGGGCTGCACACGTACTACAATGGGNNNNNNNNNNNNNNNNNNN
NCCGCAAGGCCATGCTAATCGCAAAAACCGCCCCTCAGTTCGGATTGCGGGCTGCAACCC
GCCCGCATGAAGCTGGAATCGCTAGTAATCGCGGATCAGCACGCCGCGGTGAATGTGTTC
CTGAGCCTTGTACACACCGCCCGTCAAGCCACCAAAGCGGGGGGCATCCGAAGTCGCCGG
AGCCGCGAGGCAGGCGCCGAAGATGAAACCCGTGATGGGGACTAAGTCGTAACAAGGTAA
CCGTAGGGGAACCTGCGGTTGGAT
>72|113279 Prior=0.001430 Length=1146 NormPrior=0.001840
AGGGGCTCGCGGCGTATCAGCTAGCTGGTGAGGTAACGGCTCACCAGGGCAACGACGCGT
AGCCGATCTGAGAGGATGATCGGCCACATTGGGACTGAGATACGGCCCAGACTCCTACGG
GAGGCAGCAGTGGGGAATCTTGCGCAATGGGCGAAAGCCTGACGCAGCGACGCCGCGTGC
GGGAGGAAGCCTTTCGGGGTGTAAACCGCTGTCAGGGGGGAAGAAAGGGCCGGGGAGGAA
ATGCCCCGGTTTTGACGGTACCTCCAAAGGAAGCACCGGCTAACTCTGTGCCAGCAGCCG
CGGTAATACAGAGGGTGCGAGCGTTGTTCGGAATTACTGGGCGTAAAGCGCGCGCAGGCG
GCCCTTTAAGTCCGCCGGTGAAAGGCCGGGGCTCAACTCCGNNNNNNNNNNNNNNNNNNN
NNNNCTGGGGACATGTAGGGGCGAGCGGAATTCCGGGTGTAGCGGTGGAATGCGTAGAGA
TCCGGAAGAACACCGGGGGCGAAGGCGGCTCGCTGGGCATGGTCCGACGCTGAGGCGCGA
AAGCGTGGGGAGCGAACAGGATTAGATACCCTGGTAGTCCACGCCGTAAACGATGGGCAC
TAGACGCGGGTGGGATCGACCCCTTCCGTGTCGCAGCTAACGCGATAAGTGCCCCGCCTG
GGGAGTACGGCCGCAAGGCTGAAACTCAAAGGAATTGACGGGGGCCCGCACAAGCGGTGG
AGCATGTGGTTTAATTCGAAGCAACGCGAAGAACCTTACCTGGGCTTGACATGTACGTGA
AATCCTCGTGAAAGCGGGGACCCTCTTCGGAGCACGTGCACAGGTGCTGCATGGCTGTCG
TCAGCTCGTGTCGTGAGATGTTGGGTTAAGTCCCGCAACGAGCGCAACCCTTATTCTCTG
TTACCAGCGGGTAAAGCCGGGGACTCTGAGAAGACTGCCGGTGACAAACCGGAGGAAGGT
GGGGACGACGTCAAGTCATCATGGTCCTTACGCCCAGGGCTACACACGTGCTACAATGGC
CAGGACAAAGCGCAGCAAGGCCGCGAGGCGGAGCGAATCGCAAAAACCTGGTCCAAGTTC
GGATTGCAGTCTGTAACTCGACTGCATGAAGCTGGAATCGCTAGTAATCGTGGGTCAGCT
ACACCA
>261|250093 Prior=0.001408 Length=1054 NormPrior=0.001970
CTGGATTGTAAACTTCTTTTATCTGGGAAGAAATGCATTTATTCTAAAGTGTTTGACGGT
ACCAGATGAATAAGCACCGGCTAACTCCGTGCCAGCAGCCGCGGTAATACGGAGGGTGCA
AGCGTTATCCGGATTCACTGGGTTTAAAGGGTGCGTAGGTGGGCAGTTAAGTCAGTGGTG
AAATCTCCGGGCTCAACCCGGAAACTGCCATTGATACTATCTGTCTTGAATATCGTGGAG
GTAAGCGGAATATGTCATGTAGCGGTGAAATGCTTAGATATGACATAGAACACCAATTGC
GAAGGCAGCTAACTACAGGGATATTGACACTGAGGCACGAAAGCGTGGGGATCAAACAGG
ATTAGATACCCTGGTAGTCCACGCCCTAAACGATGGATACTCGACATACGCGATACACAG
TGTGTGTCTGAGCGAAAGCATTAAGTATCCCACCTGGGAAGTACGACCGCAAGGTTGAAA
CTCAAAGGAATTGGCGGGGGTCCGCACAAGCGGTGGAGCATGTGGTTTAATTCGATGATA
CGCGAGGAACCTTACCTGGGCTAGAATGCCACTGGACGGTGGGTGAAAGCTCACTTCCCC
GCAAGGGGCCGGTAGTANNNNNNNNNNNNNNNNNNNNNNNNNNNNNNNNNNNNNNNNNNN
NNNNNNNNNNNNNNNNNNNNNAACCCCTATCACTAGTTGCCATCAGGTAAAGCTGGGAAC
TCTAGTGAAACTGCCGTCGTAAGACGCGAGGAAGGAGGGGATGATGTCAAGTCATCATGG
CCTTTATGCCCAGGGCTACACACGTGCTACAATGGAGAGTACAAAGGGCTGCCACTTGGC
AACAAGGCGCTAATCCCAAAAAACTCTTCTCAGTTCAGATTGGGGTCTGCAACTCGACCC
CATGAAGCTGGAATCGCTAGTAATCGTATATCAGCAATGATACGGTGAATACGTTCCCGG
ACCTTGTACACACCGCCCGTCAAGCCATGGAAGCCGGGTGTACCTAAAGTCGATAACCGC
AAGGAGTCGCCTAGGGTAAAACTGGTGACTGGGG
>213|L1A17 Prior=0.001408 Length=1228 NormPrior=0.001691
CTTCGGGTGTTGCCGACTTTCGTGACGTGACGGGCGGTGTGTACAAGGCCCGGGAACGTA
TTCACCGCAGCGTTGCTGATCTGCGATTACTAGCGACTCCGACTTCACGGGGTCGAGTTG
CAGACCCCGATCCGAACTGAGACCGGCTTTTTGGGATTCGCTCCACCTCACGGTATCGCA
GCCCTTTGTACCGGCCATTGTAGCATGCGTGAAGCCCTGGACATAAGGGGCATGATGACT
TGACGTCATCCCCACCTTCCTCCGAGTTGACCCCGGCAGTCTTCGATGAGTCCCCGCCAT
AACGCGCTGGCAACATCGAACGAGGGTTGCGCTCGTTGCGGGACTTAACCCAACATCTCA
CGACACGAGCTGACGACAGCCATGCACCACCTGTGACCGCCCCCGAAGGACCCCACATCT
CTGCGAGTTTTCCGGCCATGTCAAACCCAGGTAAGGTTCTTCGCGTTGCATCGAATTAAT
CCGCATGCTCCGCCGCTTGTGCGGGCCCCCGTCAATTCCTTTGAGTTTTAGCCTTGCGGC
CGTACTCCCCAGGCGGGGCGCTTAATGCGTTAGCTGCGGCACAGAGAACCGGAGAGGCTC
CCCACACCTAGCGCCCAACGTTTACAGCGTGGACTACCAGGGTATCTAATCCTGTTCGCT
CCCCACGCTTTCGCTCCTCAGCGTCAGTATCGGCCCAGAGACCCGCCTTCGCCACCGGTG
TTCCTCCTGATATCTGCGCATTTCACCGCTACACCAGGAATTCCAGTCTCCCCTACCGAA
CTCTAGCCTGCCNNNNNNNNNNNNNNNNNNNNNNNNNNNNNNNNNNNNNNNNNNNNNNNN
NNNNNNNNNNNNNNNNNNNNNNNNNNNNNNNNNNNNNNNNNNNNNNNNNNNNNNNNNNNN
NNNNNNNNNNNNNNNNNNNNNNNNNNNNNTGGCCGGCGCTTCTTCTGCACCTACCGTCAC
TTGCGCTTCGTCCCTGCTGAAAGAGGTTTACAACCCGAAGGCCGTCATCCCTCACGCGGC
GTCGCTGCATCAGGCTTCCGCCCATTGTGCAATATTCCCCACTGCTGCCTCCCGTAGGAG
TCTGGGCCGTGTCTCAGTCCCAGTGTGGCCGGTCGCCCTCTCAGGCCGGCTACCCGTCGT
CGCCTTGGTAGGCCATCACCCCACCAACAAGCTGATAGGCCGCGAGCCCATCCCAGACCG
AAAAACTTTCCACCAACCCCCATGCGAG
>179|386689 Prior=0.001386 Length=1034 NormPrior=0.001977
CGGCTAACTACGTGCCAGCAGCCGCGGTAATACGTAGGGTGCAAGCGTTGTCCGGAATTA
TTGGGCGTAAAGAGCTCGTAGGTGGTTCGTCGCGTCTGCTGTGAAAGTCCGAGGCTTAAC
CTCGGATCTGCAGTGGGTACGGGCGGACTAGAGTGCGGTAGAGGAGATGGGAATTCCTGG
TGTAGCGGTGGAATGCGCAGATATCAGGAGGAACACCGGTGGCGAAGGCGCATCTCTGGG
CCGTAACTGACGCTGAGGAGCGAAAGCATGGGGAGCGAACAGGCTTAGATACCCTGGTAG
TCCATGCCGTAAACGTTGGGCGCTAGGTGTGGGGCCCTATCCACGGGTTCCGTGCCGCAG
CTAACGCATTAAGCGCCCCGCCTGGGGAGTACGGCCGCAAGGCTAAAACTCAAAGGAATT
GACGGGGGCCCGCACAAGCGGCGGAGCATGTGGATTAATTCGATGCAACGCGAAGAACCT
TACCAAGGCTTGACATACACCGGAAACACCCAGAGATGGGTGCCCCGCAAGGTCGGTGTA
CAGGTGGTGCATGGTTGTCGTCAGCTCGTGTCGTGAGATGTTGGGTTAAGTCCCGCAACG
AGCGCAACCCTCGTTCTATGTTGCCAGCGGGTCATGCCGGGGACTCATAGGAGACTGCCG
GGGTCAACTCGGAGGAAGGTGGGGATGACGTCAAATCATCATGCCCCTTATGTCTTGGGC
TTCACGCATGCTACAATGGCCGGTACAAAGGGCTGCGAAACCGTGAGGTGGAGCGAATCC
CAAAAAGCCGGTCTCAGTTCGGATTGGGGTCTGCAACTCGACCCCATGAAGTTGGAGTCG
CTAGTAATCGCAGATCAGCAACGCTGCGGTGAATACGTTCCCGGGCCTTGTACACACCGC
CCGTCACGTCACGAAAGTCGGTAACGCCCGAAGCCGGTGGCCCAACCCCTTGTGGGAGGG
AGCCGTCGAAGGCGGGATCGGCGATTGGGACGAAGTCGTAACAAGGTAGCCGTACCGGAA
GGTGCGGCTGGATC
>459|217803 Prior=0.001320 Length=1173 NormPrior=0.001659
TAGCCGATCTGAGAGGATGATCGGCCACATTGGGACTGAGATACGGCCCAGACTCCTACG
GGAGGCAGCAGTGGGGAATCTTGCGCAATGGGCGAAAGCCTGACGCAGCGACGCCGCGTG
CGGGAAGAAGCTTTTCGGAGTGTAAACCGCTGTCGGGGGGGAAGAACGGCGCAGGGAGGA
AATNNNNNNNNNNNNNNNNNNNNNNNNNNNNNNNNNNNNNNNNNNNNNNNNNNNNNNNNN
NNNNNNNNNNNNNNNNNNNNNNNNNNNNNNNNNNNNNNNNNNNNNNNNNNNNNNNNNNNN
NNNNNNNNNNNNNNNNNNNNNNNNNNNNNNNNNNNNNNNNNNNNNNNNNNNNNNNNNNNN
NNNNNNNNNNNACATGTAGGGGCAAGCGGAATTCCGGGTGTAGCGGTGGAATGCGTAGAG
ATCCGGAAGAACACCGGAGGCGAAGGCGGCTTGCTGGGCATGATCCGACGCTGAGGCGCG
AAAGCGTGGGGAGCAAACAGGATTAGATACCCTGGTAGTCCACGCCGTAAACGATGGGCA
CTAGGCGCGGGGGGGATCGGCCCTCTCCGTGCCGCAGCTAACGCGCTAAGTGCCCCGCCT
GGGGAGTACGGCCGCAAGGCTGAAACTCAAAGGAATTGACGGGGGCCCGCACAAGCGGTG
GAGCATGTGGTTTAATTCGAAGCAACGCGAAGAACCTTACCTGGGCTTGACATCTTAGAG
AAAGCCTCGTGAAAGCGGGGACCTCCTTCGGGACACCAGGACAGGTGCTGCATGGCTGTC
GTCAGCTCGTGTCGTGAGATGTTGGGTTAAGTCCCGCAACGAGCGCAACCCTTATCCTCT
GTTGCCAGCGAGTAAAGTCGGGGACTCTGAGGAGACTGCCGGTGACAAACCGGAGGAAGG
TGGGGACGACGTCAAGTCATCATGGTCCTTACGCCCAGGGCCACACACGTGCTACAATGG
CCGGGACAAACCGCAGCGAGCCCGCGAGGGGGAGCGAATCGGAGAAACCCGGTCCAAGTT
CGGATTGCAGTCTGCAACTCGACTGCATGAAGCCGGAATCGCTAGTAATCGTGGGTCAGC
TACACCACGGTGAATACGTTCCCGGGCCTTGTACACACCGCCCGTCACGCCATGGAAGTC
GGGAGCGCCCGAAGTCGGTGACCCAACCCTCAA
>336|570160 Prior=0.001320 Length=1239 NormPrior=0.001571
CGCACGGGTGAGTAACACGTAGGTAATGTACCTTTGGGTGGGGAATAACTTAGGGAAACT
TAAGCTAATACCGCATAATGCAGCGGCTCCTTCGGGAGACAGTTGTTAAAGATTTATCGC
CTAAAGAGCAGCCTGCGGCAGATTAGCTAGTTGGTAAGGTAACGGCTTACCAAGGCTACG
ATCTGTATCCGACCTGAGAGGGTGGTCGGACACACTGACACTGAATAACGGGTCAGACTC
CTACGGGAGGCAGCAGTCGGGAATTTTGGGCAATGGGCGAAAGCCTGACCCAGCAACGCC
GCGTGAAGGATGAAGTCTTTCGGGATGTAAACTTCGTAAGAATAGGAAGAATAAATGACG
GTACTATTTGTAAGGTCCGGCTAACTACGTGCCAGCAGCCGCGGTAATACGTAGGGACCA
AGCGTTGTTCGGATTTACTGGGCGTAAAGGGCGCGTAGGCGGCGTGTCAAGTCAATTGTG
AAATCTCCGAGCTTAACTCGGAACGGTCAATTGATACTGATGTGCTAGAGTGCAGAAGGG
GCAATCGGAATTCTTGGTGTAGCGGTGAAATGCGTAGATATCAAGAGGAACACCTGAGGT
GAAGACGGGTTGCTGGGCTGACACTGACGCTGAGGCGCGAAAGCTAGGGTAGCAAACGGG
ATTAGATACCCCGGTAGTCCTAGCCCTAAACGATGAATACTTGGTGTCTGGAGTTTTAAT
TCTCCGGGTGCCGTCGCTAACGTTTTTAGTATTCCGCCTGGGGAGTACGCACGCAAGTGT
GAAACTCAAAGGAATTGACGGGGACCCGCACAAGCGGTGGAGCATGTGGTTTAATTCGAC
GCAACGCGAAGAACCTTACCTGAACTAGAATGCGAGGGAAGATTACCTAATAGTAGTCGT
CGGGCAACCGACCCAAAGCAAGGTGCTGCATGGCTGTCGTCAGCTCGTGTCGTGAGATGT
TGGGTTAAGTCCCGCAACGAGCGCAACCCCTATTAACAGTTGCTAACAAGTAAAGTTGAG
AACTCTGTTAAGACTGCCGTTGATAAAACGGAGGAAGGTGGGGATGATGTCAAGTCATCA
TGGCCTTTATGTCCAGGGCTACACACGTGCTACAATGGACGGTACAAAACGTCGCAATCT
CGCAAGAGTGAGCTAATCGCCGAAAACCGTTCTCAGTTCGGATTGAAGTCTGCAACTCGA
CTTCATGAAGTTGGAATCGCTAGTAATCGCAGATCAGAA
>611|273081 Prior=0.001276 Length=1324 NormPrior=0.001421
CGGATACGTCCTGCCCCTTAAACAAGGGCGGGAGAAAGGTTTATTGCTGAAGGATCGGCC
CGCGTCGGATTAGCTAGTTGGTGGGGTAAAGGCCCACCAAGGCGACGATCCGTAGCTGGT
CTGAGAGGATGATCAGCCACACTGGGACTGAGACACGGCCCAGACTCCTACGGGAGGCAG
CAGTGGGGAATATTGGTCAATGGGCGCAAGCCTGAACCAGCCATGCCGCGTGAGTGAAGA
AGGCCTTAGGGTTGTAAAGCTCTTTCAGCGGGGACGATAATGACGGTACCCGCAGAAGAA
GCCCCGGCTAACTTCGTGCCAGCAGCCGCGGTAATACGAAGGGGGCTAGCGTTGTTCGGA
ATTACTGGGCGTAAAGCGCGCGTAGGCGGACATTTAAGTCAGGGGTGAAATCCCAGGGCT
CAACCCTGGAACTGCCTTTGATACTGGATGTCTGGAGTTCGGGAGAGGTGAGTGGAATTC
CGAGTGTAGAGGTGAAATTCGTAGATATTCGGAGGAACACCAGAAGCGAAGGCGGCTCAC
TGGCCCGATACTGACGCTGAGGCGCGAAAGCGTGGGGAGCAAACAGGATTAGATACCCTG
GTAGTCCACGCCGTAAACGATGAATGCCAGCCGTTGGGGAGCTTGCTCGTCGGTGGCGCA
GCTAACGCATTAAGCATTCCGCCTGGGGAGTACGGTCGCAAGATTAAAACTCAAAGGAAT
TGACGGGGGCCCGCACAAGCGGTGGAGCATGTGGTTTAATTCGAAGCAACGCGCAGAACC
TTACCAGCCCTTGACATGGCAGGACGGTGTCCGGAGACGGGCTCCTTCCCTTCGGGGACC
TGCACACAGGTGCTGCATGGCTGTCGTCAGCTCGTGTCGTGAGATGTTGGGTTAAGTCCC
GCAACGAGCGCAACCCTCGCCCCTAGTTGCCATCATTCAGTTGGGCACTCTAGGGGGACT
GCCGGTGATAAGCCGAGAGGAAGGTGGGGATGACGTCAAGTCCTCATGGCCCTTACGGGC
TGGGCTACACACGTGCTACAATGGCGGTGACAGAGGGAAGCTACTCCGCAAGGGGAAGCC
AATCCCAAAAAGCCGTCTCAGTTCGGATTGTCCTCTGCAACTCGAGGGCATGAAGCTGGA
ATCGCTAGTAATCGTGGATCAGCACGCCACGGTGAATACGTTCCCGGGCCTTGTACACAC
CGCCCGTCACACCATGGGAGTTGGTTCTACCCGAAGACGGTGCGCTAACCAGCAATGGAG
GCAGCCGGCCACGGTAGGGTCAGCGACTGGGGTGAAGTCGTAACAAGGTAGCCGTAGGGG
AACC
>265|141698 Prior=0.001276 Length=1397 NormPrior=0.001347
CCTGGCTCAGAATCAACGCTGGCGGCGTGCCTCAGACATGCAAGTCGAACGATTAAACTC
GCCTTCGGGCGAGATATAAAGTGGCGCACGGGTGAGTAACACGTAGGTAATCTACCTTTG
AGTGGGGAATAACGTTCGGAAACGAACGCTAATACCGCATAATGCAGCGGCACCGCAAGG
TGACAGTTGTTAAAGGAGCAATCCGCTTAAAGAGGAGCCTGCGGCAGATTAGCTAGTTGG
TAAGGTAATGGCTTACCAAGGCTACGATCTGTAACCGACCTGAGAGGGTGGTCGGTCACA
CTGACACTGAATAACGGGTCAGACTCCTACGGGAGGCAGCAGTCGGGAATTTTGGGCAAT
GGGCGAAAGCCTGACCCAGCAACGCCGCGTGAAGGATGAAGTCTTTCGGGATGTAAACTT
CGTAAGAATAGGAAGAATAAATGACGGTACTATTTGTAAGGTCCGGCTAACTACGTGCCA
GCAGCCGCGGTAATACGTAGGGACCAAGCGTTGTTCGGATTTACTGGGCGTAAAGGGCGC
GTAGGCGGCAATTCAAGTCAGTTGTGAAATCTCCGAGCTTAACTCGGAACGGTCAGCTGA
TACTGTTTTGCTAGAGTGCAGAAGGGGCAATCGGAATTCTTGGTGTAGCGGTGAAATGCG
TAGATATCAAGAGGAACACCTGAGGTGAAGACGGGTTGCTGGGCTGACACTGACGCTGAG
GCGCGAAAGCTAGGGTAGCAAACGGGATTAGATACCCCGGTAGTCCTAGCCCTAAACGAT
GAATACTTGGTGTCTGGAGTTTTAATTCTCCGGGTGCCGTCGCTAACGTTTTTAGTATTC
CGCCTGGGGAGTACGCACGCAAGTGTGAAACTCAAAGGNNNNNNNNNNNNNNNNNNNNNN
NNNNNNNNNNNTGGTTTAATTCGACGCAACGCGAAGAACCTTACCTGGACTAGAATGCGA
GGGAAGATTGGGTAACGCCAATCGTCCGGGAAACCGGACCCAAAGCAAGGTGCTGCATGG
CTGTCGTCAGCTCGTGTCGTGAGATGTTGGGTTAAGTCCCGCAACGAGCGCAACCCCTAT
CAACAGTTGCCATCATTAAGTTGGGAACTCTGTTGAGACTGCCGTTGATAAAACGGAGGA
AGGTGGGGATGATGTCAAGTCATCATGGCCTTTATGTTCAGGGCTACACACGTGCTACAA
TGGCAGGTACAAAGCGCCGCAAAATCGTAAGAGGGAGCCAATCGCAGAAAGCCTGTCTCA
GTTCGGATTGAAGTCTGCAACTCGACTTCATGAAGCTGGAATCGCTAGTAATCGCAGATC
AGAACGCTGCGGTGAATACGTTCCCGGGTCTTGTACACACCGCCCGTCACATCACGAAAG
TGGATTGTACTAGAAGT
>242|152427 Prior=0.001276 Length=1353 NormPrior=0.001391
GTGCGGAACACGTACGCAATCTACCCATAACTGAGGAATAGCCCTCCGAAAGGAGGATTA
ATACTTCGTAACCTTTTGAAGTGGCATCACTTTATTAGTATAGCTCCGGCGGTTTTGGAT
GAGCGTGCGGCTGATTAGGTAGTTGGCGGGGTAACGGCCCACCAAGCCTGCGATCAGTAA
CTGGTGTGAGAGCACGACCAGTCACACGGGCACTGAGACACGGGCCCGACTCCTACGGGA
GGCAGCAGTAAGGAATATTGGTCAATGGACGCAAGTCTGAACCAGCCATGCCGCGTGAAG
GATGAAGGTCCTCTGGATTGTAAACTTCTTTTACAGGGGAAGAAACCCGAAAATTCTTTT
TCGGTTGACGGTACCCTGGGAATAAGCACCGGCTAACTCCGTGCCAGCAGCCGCGGTAAT
ACGGAGGGTGCAAGCGTTATCCGGATTCACTGGGTTTAAAGGGTGCGTAGGTGGGTCTGT
AAGTCAGTGGTGAAATCTCCAAGCTTAACTTGGAAACTGCCGTTGATACTATAGATCTTG
AATGCTGTGGAGGTGAGCGGAATATGTCATGTAGCGGTGAAATGCTTAGATATGACATAG
AACACCAATTGCGAAGGCAGCTCACTACCCAGATATTGACACTGAGGCACGAAAGCGTGG
GGATCAAACAGGATTAGATACCCTGGTAGTCCACGCCCTAAACTATGGATACTCGACATA
CGCGATACACTGTGTGTGTCTGAGCGAAAGCATTAAGTATCCCACCTGGGAAGTACGACC
GCAAGGTTGAAACTCAAAGGAATTGGCGGGGGTCCGCACAAGCGGTGGAGCATGTGGTTT
AATTCGATGATACGCGAGGAACCTTACCTGGGCTAGAATGCTAGTGGACCGGCAGTGAAA
GCTGTCTTTGTAGCAATACACCGCTAGTAAGGTGCTGCATGGCTGTCGTCAGCTCGTGCC
GTGAGGTGTTGGGTTAAGTCCCGCAACGAGCGCAACCCCCATCAGTAGTTGCCATCAGGT
AACGCTGGGAACTCTACTGAAACTGCCGTCGTAAGACGCGAGGAAGGAGGGGATGATGTC
AAGTCATCATGGCCTTTATGCCCAGGGCTACACACGTGCTACAATGGNNNNNNNNNNNNN
NNNNNNNNNNNNNNNNNNNNNNNNNNNNNAAAAACCCTCTCTCAGTTCAGATTGGAGTCT
GCAACTCGACTCCATGAAGCTGGAATCGCTAGTAATCGTATATCAGCAATGATACGGTGA
ATACGTTCCCGGACCTTGCACACACCGCCCGTCAAGCCATGGAAGCCGGGTGTACCTAAA
GTCAGTAACCGTAAGGAGCTGCCTAGGGTAAAA
>133|217548 Prior=0.001276 Length=1266 NormPrior=0.001486
TTCGGCCTCCGCATTGGGATGGGCCCGCGGCGCATTAGCTTGTTGGTGGGGTAACGGCCT
ACCAAGGCTACGATGCGTAGCTGGTCTGAGAGGACGATCAGCCACACTGGGACTGAGACA
CGGCCCAGACTCCTACGGGAGGCAGCAGTGGGGAATCTTGCGCAATGCGCGAAAGCGTGA
CGCAGCAACGCCGCGTGGGGGAAGAAGGCCTTCGGGTTGTAAACCTCTTTCAGTTGGGAC
GAAGCCTGGCGGGTTAATAGCCCGTGGAGGTGACGGTACCTTCAGAAGAAGCCCCGGCTA
ACTACGTGCCAGCAGCCGCGGTAATACGTAGGGGGCAAGCGTTGTCCGGAATCATTGGGC
GTAAAGAGCGTGTAGGCGGCCCGATAAGTCCGCTGTGAAAGTCAAGGGCTCAACCCTTGA
ATGCCGGTGGATACTGTCGGGCTAGAGTCCGGAAGAGGCGAGTGGAATTCCTGGTGTAGC
GGTGAAATGCGCAGATATCAGGAGGAACACCAATGGCGAAGGCAGCTCGCTGGGACGGTA
CTGACGCTGAGACGCGAAAGCGTGGGGAGCAAACAGGATTAGATACCCTGGTAGTCCACG
CCGTAAACGATGGGCACTAGGTGTGGGAGGTGTCGACTCCTCCCGTGCCGAAGCTAACGC
ATTAAGTGCCCCGCCTGGGGAGTACGGCCGCAAGGCTAAAACTCAAAGGAATTGACGGGG
GCCCGCACAAGCAGCGGAGCATGTGGTTTAATTCGACGCAACGCGAAGAACCTTACCTGG
GCTTGACATGTTCGTCATACCTGTGGAAACACAGGGTCGGTTCGGCCGGACGATCACAGG
TGGTGCATGGCTGTCGTCAGCTCGTGTCGTGAGATGTTGGGTTAAGTCCCGCAACGAGCG
CAACCCTCGTCGCATGTTGCCAGCGGTTCGGCCGGGGACTCATGCGAGACTGCCGGTGAC
AAACCGGAGGAAGGTGGGGATGACGTCAAGTCATCATGCCCCTTATGTCCAGGGCTACAC
ACGTGCTACATTGGCGCATACAAAGGGCTGCAATACCGCGAGGTGGAGCGAATCCCATAA
AGCGCGTCTCGGTTCGGATTGGAGGCTGAAACTCGCCTCCATGAAGGTGGAGTTGCTAGT
AATCGCGGATCAGCATTGCCGCGGTGAATACGTTCCCGGGCCTTGTACACACCGCCCGTC
ACACCACGGAAGCGGGCAACACCCGAAGCCGGTGGCCTAACCCCTTGGGGAGGGAGCCGT
CGAAGG
>522|125555 Prior=0.001254 Length=1205 NormPrior=0.001535
TGGGCCCGCGGCGCATTAGCTTGTTGGTGGGGTAATGGCCCACCAAGGCTTCGATGGGTA
GCTGGTCTGAGAGGACGATCAGCCACACTGGGACTGAGACACGGCCCAGACTCCTACGGG
AGGCAGCAGTGGGGAATCTTGCGCAATGCGCGAAAGCGTGACGCAGCAACGCCGCGTGAG
GGAAGACGGCCTTCGGGTTGTAAACCTCTTTCAGTTGGGACGAAGCTTCGGCGGTTAATA
GCCGGCCGGAGTGACGGTACCTTCACAAGAAGCCCCGGCTAACTACGTGCCAGCAGCCGC
GGTAATACGTAGGGGGCAAGCGTTGTCCGGAATCATTGGGCGTAAAGAGCGCGTAGGCGG
TCCGGTAAGTCCGCTCTGAAAGTCCGGGGCTCAACCCCGGGAGGCGGGTGGATACTGTCG
GGCTCGAGTCCGGAAGAGGTGAGTGGAATTCCTGGTGTAGCGGTGAAATGCGCAGATATC
AGGAGGAACACCAATGGCGAAGGCAGCTCACTGGGACGGTACTGACGCTGAGACGCGAAA
GCGTGGGGAGCAAACAGGATTAGATACCCTGGTAGTCCACGCCGTAAACGATGGTCACTA
GGTGTGGGGGGTGTCGACTCCCTCCGTGCCGGAGCTAACGCATTAAGTGACCCGCCTGGG
GAGTACGGCCGCAAGGCTAAAACTCAAAGGAATTGACGGGGGCCCGCACAAGCAGCGGAG
CATGTGGTTTAATTCGACGCAACGCGAAGAACCTTACCTGGGCTTGACATGTGCGTGACC
GCCGTGGAAACACGGCTTCCCTTCGGGGCAGGATCACAGGTGGTGCATGGCTGTCGTCAG
CTCGTGTCGTGAGATGTTGGGTTAAGTCCCGCAACGAGCGCAACCCCCGTCGCATGTTGC
CAGCATTCAGTTGGGGACTCATGCGAGACTGCCGGTGACAAACCGGAGGAAGGTGGGGAT
GACGTCAAGTCATCATGCCCCTTATGTTCAGGGCTACACACGTGCTACATTGGCGCATAC
AGAGGGCTGCGATACCGCGAGGTGGAGCGAATCCCTCAAAGCGCGTCTCGGTTCGGATTG
GAGGCTGAAACCCGCCTCCATGAAGGCGGAGTTGCTAGTAATCGCGGATCAGCAATGCCG
CGGTGAATACGTTCCCGGGTCTTGTACACACCGCCCGTCACACCACGGGAATTGGCAACG
CCCGA
>123|223672 Prior=0.001232 Length=1196 NormPrior=0.001519
CGATGGGTAGCTGGTCTGAGAGGACGATCAGCCACACTGGGACTGAGACACGGCCCAGAC
TCCTACGGGAGGCAGCAGTGGGGAATCTTGCGCAATGCGCGAAAGCGTGACGCAGCAACG
CCGCGTGGGGGAAGAAGGCCTTCGGGTTGTAAACCTCTTTCAGTTGGGACGAAGGCCGGG
CGGTGAATAGCCGTGCCGGTTGACGGTACCTTCAGAAGAAGCCCCGGCTAACTACGTGCC
AGCAGCCGCGGTAATACGTAGGGGGCAAGCGTTGTCCGGAATCATTGGGCGTAAAGAGCG
TGTAGGCGGCCCGATAAGTCCGCTGTGAAAGTCCAGGGCTCAACCCTGGAATGCCGGTGG
ATACTGTCGGGCTCGAGTCCGGAAGAGGTGAGTGGAATTCCTGGTGTAGCGGTGAAATGC
GCAGATATCAGGAGGAACACCAATGGCGAAGGCAGCTCGCTGGGACGGTACTGACGCTGA
GACGCGAAAGCGTGGGGAGCAAACAGGATTAGATACCCTGGTAGTCCACGCCGTAAACGA
TGGGCACTAGGTGTGGGAGGTGTCGACTCCTCCCGTGCCGAAGCTAACGCATTAAGTGCC
CCGCCTGGGGAGTACGGCCGCAAGGCTAAAACTCAAAGGAATTGACGGGGGCCCGCACAA
GCAGCGGAGCATGTGGTTTAATTCGACGCAACGCGAAGAACCTTACCTGGGCTTGACATG
TAGGTGACAGGCGTGGAAACACGTCCTCCCTTCGGGGCACCTTCACAGGTGGTGCATGGC
TGTCGTCAGCTCGTGTCGTGAGATGTTGGGTTAAGTCCCGCAACGAGCGCAACCCCTGTC
GCATGTTGCCAGCGATTCGGTCGGGGACTCATGCGAGACTGCCGGTGACAAACCGGAGGA
AGGTGGGGATGACGTCAAGTCATCATGCCCCTTATGTCCAGGGCTACACACGTGCTACAT
TGGCGCATACAAAGGGCTGCGATACCGCGAGGTGGAGCGAATCCCAAAAAGTGCGTCTCG
GTTCGGATTGGAGGCTGAAACTCGCCTCCATGAAGGCGGAGTTGCTAGTAATCCCGGATC
AGCAACGCCGGGGTGAATACGTTCCCGGGCCTTGTACACACCGCCCGTCACACCACGAAA
GCGGGCAACACCCGAAGCCGGTGGCCTAACCCTTACGGGAGGGAGCCGTCGAAGGT
>165|268400 Prior=0.001144 Length=1334 NormPrior=0.001265
GCATAACCCCGGGAAACCGGAGCTAATTCCGTATGTGCTCGTATCTCATCTGATACGCGT
AAAGATTTATCGCTTGGAGATGGGCCCGCGGCGCATCAGCTAGTTGGTGGGGTAAAGGCC
TACCAAGGCGACGACGCGTAGCCGACCTGAGAGGGTGACCGGCCACAGGGGCACTGAGAC
ACGGGCCCCACTCCTACGGGAGGCAGCAGTTAGGAATCTTCGGCAATGGGGGAAACCCTG
ACCGAGCGACACTGCTTGGAGGATGAAGGTTTTCGGATCGTAAACTCCTGAACGAGGGAC
GAATAATGACGGTACCTCGCTAATAGCACCGGCTAACTCCGTGCCAGCAGCCGCGGTAAT
ACGGAGGGTGCAAGCGTTATCCGGAATCACTGGGCGTAAAGGGCGCGTAGGCGGTTTGTT
AAGTCCGATGTTAAAGACCGAGGCTCAACCTCGACACGGCGTTGGATACTAGCAAGCTTG
ACGGTTGGAGAGGAAGGTAGAATTACCAGTGTAGCGGTGGAATGCGTAGATACTGGTAGG
AATACCCATTGCGAAGGCAGCCTTCTGGACAACACGTGACGCTGAGGCGCGAAAGTGTGG
GGAGCAAACCGGATTAGATACCCGGGTAGTCCACACCCTAAACGATGCATACTTGGTGTC
GGCCCGTTGGGGTCGGTGCCGGAGTTAACGCGTTAAGTATGCCGCCTGGGAAGTACGGCC
GCAAGGTTGAAACTCAAAGGAATTGACGGGGACCCGCACAAGCGGTGGAGCATGTGGTTT
AATTCGAAGCAACGCGAAGAACCTTACCAGGTCTTGACATGCTAGGAACCTCTAAGAGAT
TAGAGGGTGCCCTTCGGGGAACCTAGACACAGGTGCTGCATGGCTGTCGTCAGCTCGTGT
CGTGAGATGTTGGGTTAAGTCCCGCAACGAGCGCAACCCTTGCTACTAGTTACCAGCACT
TCGGGTGGGAACTCTAGTAGGACTGCCTGTGAAAGCAGGAGGAAGGCGGGGATGACGTCT
AGTCAGCATGGTCCTTACGACCTGGGCTACACACGTGCTACAATGGCAGGTATAACGCGT
CGCCAACCCGCGAGAGTGCGCTAATCGCTAAAAGCCTGTCCCAGTTCAGATTGTAGTCTG
CAACTCGACTACATGAAGTTGGAATCGCTAGTAATCGCAGATCAGCATTGCTGCGGTGAA
TACGTTCCCGGGTCTTGTACACACCGCCCGTCAAACCATGGGAGTAGGTTGCACCCAAAG
ACGCAACGCCGCGCCAATGCGGCTTGTGTTTAAGGTGTGGCTTATGACTGGGGTTAAGTC
GTAACAAGGTAACT
>153|327290 Prior=0.001122 Length=1518 NormPrior=0.001090
AGTTTGATCCTGGCTCAGGACGAACGCTGGCGGCGTGCTTAACACATGCAAGTCGAGCGG
TAAGGCCTCTTCGGGGGTACACGAGCGGCGAACGGGTGAGTAACACGTGGGTGACCTGCC
CTCAGCTCTGGGATAAGCCTGGGAAACTGGGTCTAATNNNNNNNNNNNNNNNNNNNNNNN
NNNNNNNNNNNNGAAAGGGTTTCCGGCTGGGGATGGGCCCGCGGCCTATCAGCTTGTTGG
TGGGGTGATGGCCTACCAAGGCGACGACGGGTAGCCGGCCTGAGAGGGCGACCGGCCACA
CTGGGACTGAGACACGGCCCAGACTCCTACGGGAGGCAGCAGTGGGGAATATTGCGCAAT
GGGCGGAAGCCTGACGCAGCGACGCCGCGTGGGGGATGACGGCCTTCGGGTTGTAAACCT
CTTTCAGCANNNNNNNNNNNNNNNNNNNNNNNNNNNNNNNNNNNNNNNNNNNNNNNNNNN
NNNNNNNNNNNNNNNNNNNNNNNNNNNNNNNNNNNNNNNNNNNNNNNNNNNNNNNNNNNN
NNNNNNNNNNNNNNNNNNNNNNNNNNNNNNNNNNNNNNNNNNNNNNNNNNNNNNNGTGAG
CTTGCGGTCGATACGGGCATCACTGGAGTTCGGCAGGGGAGACTGGAATTCCTGGTGTAG
CGGTGAAATGCGCAGATATCAGGAGGAACACCGGTGGCGAAGGCGGGTCTCTGGGCCGAT
ACTGACGCTGAGGAGCGAAAGCGTGGGGAGCGAACAGGATTAGATACCCTGGTAGTCCAC
GCCGTAAACGTTGGGCGCTAGGTGTGGGGGCCATTCCACGGTCTCCGTGCCGCAGCTAAC
GCATTAAGCGCCCCGCCTGGGGAGTACGGCCGCAAGGCTAAAACTCAAAGGAATTGACGG
GGGCCCGNNNNNNNNNNNNNNNNNNNNNNNNNNNNNNNNNNNNNNNNNNNNNNNNTACCT
GGGTTTGACATGCACCAGACGCTGGTAGAGATAGGGCTTCCCTTGTGGTTGGTGTGCAGG
TGGTGCATGGCTGTCGTCAGCTCGTGTCGTGAGATGTTGGGTTAAGTCCCGCAACGAGCG
CAACCCTCGTTCCATGTTGCCAGCGCGTAATGGCGGGGACTCATGGGAGACTGCCGGGGT
CAACTCGGAGGAAGGTGGGGATGACGTCAAGTCATCATGCCCCTTATGTCCAGGGCTTCA
CACATGCTACAATGGCCTATACAGAGGGCTGCGAGACCGTGAGGTGGAGCGAATCCCTTA
AAGTAGGTCTCAGTTCGGATCGGGGTCTGCAACTCGACCCCGTGAAGTTGGAGTCGCTAG
TAATCGCAGATCAGCAACGCTGCGGTGAATACGTTCCCGGGCCTTGTACACACCGCCCGT
CACGTCACGAAAGTTGGTAACACCCGAAGCCGACGGCCTAACCCGCTTGCGGGAGGGAGT
TGTCGAAGGTGGGACTGGCGATTGGGACGAAGTCGTAACAAGGTAGCCGTACCGGAAGGT
GCGGCTGGATCACCTCCT
>125|L2B12 Prior=0.001122 Length=1321 NormPrior=0.001252
GTCGCACGGGCAGCAATGTCAGTGGCGGACGGGTGAGTATCGCGTAGGAATGTATCCTGA
GGTGGGGGACAACCCTGGGAAACTGGGGCTAATACCGCATGGGGGCTGAGGCTCAAAGCC
TTCGGGCGCCTTGGGAGCAGCCTGCGTCCGATTAGGTAGTTGGTGGGGTAAAGGCCTACC
AAGCCTGCGATCGGTAGCTGGTCTGAGAGGACGATCAGCCACACTGGGACTGAGACACGG
CCCAGACTCCTACGGGAGGCAGCAGTGGGGAATATTGGGCAATGGGCGAAAGCCTGACCC
AGCAATGCCGCGTGGGTGAAGAAGGTCTTCGGATTGTAAAGCCCTTTCGACGGGGACGAT
GATGACGGTACCCGTAGAAGAAGCNNNNNNNNNNNNNNNNNNNNNNNNNNNNNNNNNNNN
NNNNNNNNNNNNNNNNNNNNNNNNNNNNNNNNNNNNNNNNNNNNNNNNNNNNNNTGTTAG
TCAGGCGTGAAATTCCTGGGCTCAACCTGGGGACTGCGCTTGATACGGCGGAGCTTGAGG
ATGGAAGAGGCTCGTGGAATTCCCAGTGTAGAGGTGAAATTCGTAGATATTGGGAAGAAC
ACCGGTGGCGAAGGCGGCGAGCTGGTCCATTACTGACGCTGAGGCGCGACAGCGTGGGGA
GCAAACAGGATTAGATACCCTGGTAGTCCACGCCGTAAACGATGTGCGCTGGATGTTGGG
TGGCCTAGCCACTCAGTGTCGTAGCCAACGCGGTAAGCGCACCGCCTGGGGAGTACGGCC
GCAAGGTTGAAACTCAAAGGAATTGACGGGGGCCCGCACAAGCGGTGGAGCATGTGGTTT
AATTCGAAGCAACGCGCAGAACCTTACCAGCCCTTGACATGGGTCGGACCGGCGCAGAGA
TGCGCTTTCCCCGCAAGGGGCCGACTGCACAGGTGCTGCATGGCTGTCGTCAGCTCGTGT
CGTGAGATGTTGGGTTAAGTCCCGCAACGAGCGCAACCCTCGCCTTTAGTTGCCAGCATG
TTTGGGTGGGCACTCTAGAGGAACTGCCGGTGACAAGCCGGAGGAAGGTGGGGATGACGT
CAAGTCCTCATGGCCCTTATGGGCTGGGCTACACACGTGCTACAATGGCGGTGACAGTGG
GACGCCAGGTCGCAAGGCCGAGCCGATCCCCAAAAGCCGTCTCAGTTCGGATTGCACTCT
GCAACTCGGGTGCATGAAGGTGGAATCGCTAGTAATCGTGGATCAGCACGCCACGGTGAA
TACGTTCCCGGGCCTTGTACACACCGCCCGTCACACCATGGGAGTTGGTTCTACCTTAAG
T
>428|251034 Prior=0.001100 Length=1218 NormPrior=0.001332
AGCTTCGGCCTCCGCTTCGGGAGGGGCCCGCGGCCCATTAGCTTGTTGGTGGGGTAACGG
CCTACCAAGGCAACGATGGGTAGCTGGTCTGAGAGGACGATCAGCCACACTGGGACTGAG
ACACGGCCCAGACTCCTACGGGAGGCAGCAGTGGGGAATCTTGCGCAATGCGCGAAAGCG
TGACGCAGCAACGCCGCGTGGGGGAAGACGGCCTTCGGGTTGTAAACCCCTTTCAGGAGG
GACGAAGGTTGGGCGGTGAACAGCCGGCCGGACTGACGGTACCTCCAGAAGAAGCCCCGG
CTAACTNNNNNNNNNNNNNNNNNNNNNNNNNNNNNNNNNNNNNNNNNNNNNNNNNNNNNN
NNNNNNNNNNNNNNNNNNNNNNNNNNNNNNNNNNNNNNNNNNNNNNNNNNNNNNNNNNNN
NNNNNNNNNNNNNNNNNNNNNNNNNNNNNNNNNNNNNNNNNNNNNNNNNNNNNNNNNNNN
NNNNNNNNTGGAATGCGCAGATATCAGGAGGAATACCCATAGCGAAGGCAGCTCGCTGGG
ACGTTACTGACGCTGAGGCGCGAAAGCGTGGGGAGCGAACAGGATTAGATACCCTGGTAG
TCCACGCCGTAAACGATGGGCACTAGGTGTGGGAGGTGTCGACTCCTCCCGTGCCGTCGC
TAACGCACTAAGTGCCCCGCCTGGGGAGTACGGCCGCAAGGCTAAAACTCAAAGGAATTG
ACGGGGGCCCGCACAAGCAGCGGAGCATGTGGTTTAATTCGACGCAACGCGAAGAACCTT
ACCTGGGCTTGACATGTGGGTGACCGCCGTGGAAACACGGCTTCCCTTCGGGACACCATC
ACAGGTGGTGCATGGCTGTCGTCAGCTCGTGTCGTGAGATGTTGGGTTAAGTCCCGCAAC
GAGCGCAACCCCCGTTCCATGTTGCCAGCATTCAGTTGGGGACTCATGGGAGACTGCCGG
TGACAAACCGGAGGAAGGTGGGGATGACGTCAAGTCATCATGCCCCTTATGTCCAGGGCT
ACACACGTGCTACATTGGCGTATACAGAGGGACGCAATGCCGTGAGGTGGAGCAAATCCC
ACAAAGTACGTCTCGGTTCGGATAGGAGGCTGAAACTCGCCTCCATGAAGGTGGAGTTGC
TAGTAATCGCGGATCAGCAATGCCGCGGTGAATACGTTCCCGGGCCTTGTACACACCGCC
CGTCACACCACGAAAGCG
>392|114292 Prior=0.001100 Length=1071 NormPrior=0.001515
TTCTGGCTCAGAACGAACGCTGGCGGCATGCCTAACACATGCAAGTCGAACGAGACCTTC
GGGTCTAGTGGCGCACGGGTGCGTAACGCGTGGGAATCTGCCCTTGGGTTCGGAATAACA
GTTAGAAATGACTGCTAATACCGGATGATGTCTTCGGACCAAAGATTTATCGCCCAGGGA
TGAGCCCGCGTAGGATTAGCTTGTTGGTGAGGTAAAGGCTCACCAAGGCGACGATCCTTA
GCTGGTCTGAGAGGATGATCAGCCACACTGGGACTGAGACACGGCCCAGACTCCTACGGG
AGGCAGCAGTGGGGAATATTGGACAATGGGCGAAAGCCTGATCCAGCAATGCCGCGTGAG
TGATGAAGGCCTTAGGGTTGTAAAGCTCTTTTACCCGGGATGATAATGACAGTACCGGGA
GAATAAGCTCCGGCTAACTCCGTGCCAGCAGCCGCGGTAATACGGAGGGAGCTAGCGTTG
TTCGGAATTACTGGGCGTAAAGCGCACGTAGGCGGCTTTGTAAGTTAGAGGTGAAAGCCC
GGGGCTCAACCCCGGAACTGCCTTTAAGACTGCATCGCTTGAACACGGGAGAGGTGAGTG
GAATTCCGAGTGTAGAGGTGAAATTCGTAGATATTCGGAAGAACACCAGTGNNNNNNNNN
NNNNNNNNNNNNNNNNNNNNNNNNNNNNNNNNNNNNNNNNNNNNNNNNNNNNNNNNNNNN
NNNNNNNNNNNNNNNNNCGTAAACGATGATGACTAGCTGTCGGGGCTCTTAGCGTTTCGG
TGGCGCAGCTAACGCGTTAAGTCATCCGCCTGGGGAGTACGGCCGCAAGGTTAAAACTCA
AAGAAATTGACGGGGGCCTGCACAAGCGGTGGAGCATGTGGTTTAATTCGAAGCAACGCG
CAGAACCTTACCAGCGTTTGACATGGTAGGACGGTTTCCAGAGATGGATTCCTCCCCTTA
CGGGGCCTACACACAGGTGCTGCATGGCTGTCGTCAGCTCGTGTCGTGAGATGTTGGGTT
AAGTCCCGCAACGAGCGCAACCCTCGTCTTTAGTTGCTACCATTTAGTTGA
>80|574022 Prior=0.001100 Length=1326 NormPrior=0.001223
ACTTCGGGATAGCCACCGGAAACGGTGATTAATACCGGATATGACATGGACTCGCATGGG
TTTGTGTGGAAAGTTTTTCGGTGAGGGATGTGCTCGCGGCCTATCAGCTTGATGGTGAGG
TAATGGCTCACCATGGCTTCGACGGGTAGCCGGCCTGAGAGGGTGACCGGTCACACTGGG
ACTGAGACACGGCCCAGACTCCTACGGGAGGCAGCAGTGGGGAATATTGGACAATGGGCG
GAAGCCTGATCCAGCAACGCCGCGTGAGGGATGACGGCCTTCGGGTTGTAAACCTCTTTC
ANNNNNNNNNNNNNNNNNNNNNNNNNNNNNNNNNNNNNNNACTAAAGAAGCACCGGCCAA
CTACGTGCCAGCAGCCGCGGTAATACGTAGGGTGCGAGCGTTGTCCGGAATTATTGGGCG
TAAAGGGCTCGTAGGCGGTTTGTCGCGTCGGGAGTGAAAACCAGGTGCTTAACACCTGGC
TTGCTTTCGATACGGGCAGACTTGAGGCATTCAGGGGAGAACGGAATTCCTGGTGTAGCG
GTGAAATGCGCAGATATCAGGAGGAACACCGGTGGCGAAGGCGGTTCTCTGGGAATGTCC
TGACGCTGAGGAGCGAAAGTGTGGGGAGCGAACAGGATTAGATACCCTGGTAGTCCACAC
CGTAAACGTTGGGCGCTAGGTGTGGGATCCATTCCACGGGTTCCGTGCCGCAGCTAACGC
ATTAAGCGCCCCGCCTGGGGAGTACGGCCGCAAGGCTAAAACTCAAAGGAATTGACGGGG
GCCCGCACAAGCGGCGGAGCATGCGGATTAATTCGATGCAACGCGAAGAACCTTACCTGG
GTTTGACATACACCCTGCCGCTCCAGAGATGGGGCTTCTTTTGGGGGTGTACAGGTGGTG
CATGGCTGTCGTCAGCTCGTGTCGTGAGATGTTGGGTTAAGTCCCGCAACGAGCGCAACC
CTCGTTCCATGTTGCCAGCACGCCCTTCGGGGTGGTGGGGACTCATGGGAGACTGCCGGG
GTCAACTCGGAGGAAGGTGGGGATGACGTCAAGTCATCATGCCCCTTATGTCCAGGGCTT
CACGCATGCTACAATGGCCGGTACAAAGGGCTGCGATCCCGTGAGGGGGAGCGAATCCCA
AAAAGCCGGTCTCAGTTCGGATTGGGGTCTGCAACTCGACCCCATGAAGTCGGAGTCGCT
AGTAATCGCAGATCAGCAACGCTGCGGTGAATACGTTCCCGGGCCTTGTACACACCGCCC
GTCACGTCACGAAAGTCGGCAACACCCGAAGCCGGTGGCCCAACCCTTGTGGAGGGAGCC
GTCGAA
>94|340065 Prior=0.001078 Length=1169 NormPrior=0.001360
GTCCGATTAGCTTGTTGGTGGGGTAACGGCCTACCAAGGCTTCGATCGGTAGCCGGTCTG
AGAGGATGATCGGCCACACTGGGACTGAGACACGGCCCAGACTCCTACGGGAGGCAGCAG
TGGGGAATCTTGGACAATGGGCGCAAGCCTGATCCAGCGACGCCGCGTGGGTGACGAAGG
CCTTCGGGTTGTAAAGCCCTTTTCCCGGGGACGATGGTGACGGTACCCGGGGAACAAGCA
CCGGCTAACTCCGTGCCAGCAGCCGCGGTAAGACGGAGGGTGCTAGCGTTGTTCGGAATC
ACTGGGCGTAAAGGGCGCGCAGGCGGCCTCGTCAGTCGGGCGCGAAAGCCCGGGGCTCAA
CCCCGGAACGGCGCCCGAGACGGCCCGGCTGGAGACCGGGAGAGGAGGGTGGAATAGCCA
GTGTAGAGGTGAAATTCGTAGATATTGGCTGGAACACCGGTGGCGAAAGCGGCTCTCTGG
CCCGGTTCTGACGCTGAGGCGCGAAAGCGTGGGGAGCAAACAGGATTAGATACCCTGGTA
GTCCACGCCCTAAACGATGTGCGCTGGGCGTCGGGGGGCTCGCCCCCCGGTGCCGGAGCT
AACGCGGTAAGCGCACCGCCTGGGGAGTACGGCCGCAAGGTTAAAACTCAAAGGAATTGA
CGGGGGCCCGCACAAGCGGTGGAGCATGTGGTTTAATTCGACGCAACGCGCAGAACCTTA
CCAGCCCTTGACATGCCGGCCGCTGCCCGGGGAGACCCGGGCGTCCCTTCGGGGGGCCGT
CACAGGTGCTGCATGGCTGTCGTCAGCTCGTGTCGTGAGATGTTGGGTTAAGTCCCGCAA
CGAGCGCAACCCTTACCTCCAGTTGCCAGCGGGTAGGGCCGGGCACTCTGGAGGGACCGC
CGGTGACAAGCCGGAGGAAGGTGGGGATGACGTCAAGTCCTCATGGCCCTTATGGGCTGG
GCTACACACGTGCTACAATGGCGGTGACAGTGGGCAGCGAAGGGGCGACCTGGAGCCAAT
CCCCAAAAGCCGTCTCAGTTCGGATCGCAGGCTGCAACTCGCCTGCGTGAAGGTGGAATC
GCTAGTAATCGTGGATCAGCACGCCACGGTGAATACGTTCCCGGGCCTTGTACACACCGC
CCGTCACACCATGGGAGTTGGCTCTACCC
>29|L2B03 Prior=0.001078 Length=1281 NormPrior=0.001241
AACTCCCATGGTGTGACGGGCGGTGTGTACAAGGCCCGGGAACGTATTCACCGTGGCGTG
CTGATCCACGATTACTAGCGATTCCGCCTTCATGCAGCCGAGTTGCAGGCTGCAATCTGA
ACTGAGACGGCTTTTGGGGATCGGCTCGGCCTCGCGACCTGGCTTCCCACTGTCACCGCC
ATTGTAGCACGTGTGTAGCCCAGCCCATAAGGGCCATGAGGACTTGACGTCATCCCCACC
TTCCTCCGGCTTGTCACCGGCAGTTCCACTAGAGTGCCCACCCAAACATGCTGGCAACTA
GTGGCGAGGGTTGCGCTCGTTGCGGGACTTAACCCAACATCTCACGACACGAGCTGACGA
CAGCCATGCAGCACCTGTGCATCACGTCCCTTGCGGGAAAAGTGTGTCTCCACACCGGTC
GTGACCATGTCAAGAGCTGGTAAGGTTCTGCGCGTTGCTTCGAATTAAACCACATGCTCC
ACCGCTTGTGCGGGCCCCCGTCAATTCCTTTGAGTTTCAACCTTGCGGCCGTACTCCCCA
GGCGGTGCGCTTACCGCGTTGGCTACGACACTGAGGGCCTAGGGCCCCCAACATCCAGCG
CACATCGTTTACGGCGTGGACTACCAGGGTATCTAATCCTGTTTGCTCCCCACGCTGTCG
CGCCTCAGCGTCAGAAATGGACCAGGCCGCCGCCTTCGCCACCGGTGTTCTTCCCAATAT
CTACGAATTTCACCTCTACACTGGGAATTCCNNNNNNNNNNNNNNNNNNNNNNNNNNNNN
NNNNNNNNNNNNNNNNNNNNNNNNNNNNNNNNNNNNNNNNNNNNNNNNNNNNNNNNNNNN
NNNNNNNNNNNNNNNNNNNNNNNNNNNNNNNNNNNNNNNNNNCCTTCGTATTACCGCGGC
TGCTGGCACGAAGTTAGCCGGGGCTTCTTCTACGGGTACCGTCATCATCGTCCCCGTCGA
AAGGGCTTTACGATCCGAAGACCTTCTTCACCCACGCGGCATTGCTGGATCAGGCTTGCG
CCCATTGTCCAATATTCCCCACTGCTGCCTCCCGTAGGAGTCTGGGCCGTGTCTCAGTCC
CAGTGTGGCTGGTCGTCCTCTCAGACCAGCTACCGATCGACGCCTTGGTAAGCCATTACC
CCACCAACAAGCTAATCGGACGCAGGCCACTCCAAAGGCGCCTCGCGGCTTTGAGCCTCA
GCTCACATGCGGTATTAGCGCCAGTTTCCCAGCGTTATCCCCCACCCCTGGACATGTTCC
TACGCGTTACTCACCCGTCCG
>290|278136 Prior=0.001056 Length=1023 NormPrior=0.001522
AGATTTATTGCCAGAAGAAGAGCTCGCGTCTGATTAGCTAGTTGGTGAGGTAAAGGCTCA
CCAAGGCGACGATCAGTAGCTGGTCTGAGAGGATGACCAGCCACACTGGGACTGAGACAC
GGCCCAGACTCCTACGGGAGGCAGCAGTGGGGAATTTTCCGCAATGGGCGAAAGCCTGAC
GGAGCAAGACCGCGTGAGGGAAGAAGGCTCTTGGGTTGTAAACCTCTTTTGTCAGGGAAG
AACACAATGACGGTACCTGACGAATCAGCATCGGCTAACTCCGTGCCAGCAGCCGCGGTA
ATACGGAGGATGCAAGCGTTATCCGGAATTATTGGGCGTAAAGCGTCCGCAGGTGGCTAT
TCAAGTCTGCGGTCAAAGACTGGGGCTTAACCCTGGAAAGGCCGTGGAAACTGACGAGCT
AGAGTGCAGTAGGGGTAGAGGGAATTCCCGGTGTAGCGGTGAAATGCGTAGAGCTCGGGA
AGAACATCGGTGGCGAAAGCGCTCTACTGGACTGCAACTGACACTCAGGGACGAAAGCTA
GGGGAGCGAATGGGATTAGATACCCCAGTAGTCCTAGCCGTAAACGATGGATACTAGGTG
TGGCTTGTATCGACCCGAGCCGTGCCGTAGCTAACGCGTTAAGTATCCCGCCTGGGGAGT
ACGCGCGCAAGAGTGAAACTCAAAGGAATTGACGGGGGCCCGCACAAGCGGTGGAGTATG
TGGTTTAATTCGATGCAACGCGAAGAACCTTACCAGGGCTTGACATGTCGCGAATCTTCC
GGAAAGGGAAGAGTGCCTTCGGGAGCGCGAACACAGGTGGTGCATGGCTGTCGTCAGCTC
GTGTCGTGAGATGTTGGGTTAAGTCCCGCAACGAGCGCAACCCTCGTCCTTAGTTGCCAT
CATTAAGTTGGGCACTCTAGGGAGACTGCCGGTGACAAACCGGAGGAAGGTGGGGATGAC
GTCAAGTCAGCATGCCCCTTACGCCCTGGGCTACACACGTACTACAATGCGACGGACAAA
GGG
>149|255859 Prior=0.001056 Length=1206 NormPrior=0.001291
CCCGGGCTAATACCGGATGTGCTGCCCTCACACCAGTGAGGGCTGGAAAGGGAGCTTCGG
CCTCCGCATCGGGATCGGCCCGCGGCCCATTAGCTTGTTGGTGAGGTAACGGCTCACCAA
GGCTGCGATGGGTAGCTGGTCTGAGAGGACGATCAGCCACACTGGGACTGAGACACGGCC
CAGACTCCTACGGGAGGCAGCAGTGGGGAATCTTGCGCAATGCGCGAAAGCGTGACGCAG
CAACGCCGCGTGGGGGAAGAAGGCCTTCGGGTTGTAAACCCCTTTCAGGAGGGACGAAGC
CCGGGCGGTGAATAGCCGACTCAGGTGACGGTACCTCCACAAGAAGCCCCGGCTAACTAC
GTGCCAGCAGCCGCGGTAATACGTAGGGGGCAAGCGTTGTCCGGAATCATTGGGCGTAAA
GAGCGTGTAGGCGGTCCGGTAAGTCGGCTGTGAAAGTCCAGGGCTCAACCCTGGGATGCC
GGTCGATACTGCCGGACTAGAGTTCGGAAGAGGCGAGTGGAATTCCCGGTGTAGCGGTGA
AATGCGCAGATATCGGGAGGAACACCAATGGCGAAGGCAGCTCGCTGGGACGTTACTGAC
GCTGAGACGCGAAAGCGTGGGGAGCAAACAGGATTAGATACCCTGGTAGTCCACGCCGTA
AACGATGGGCACTAGGTGTGGGAGGTGTCGACTCCTCCCGTGCCGGAGCTAACGCATTAA
GTGCCCCGCCTGGGGAGTACGGCCGCAAGGCTAAAACTCAAAGGAATTGACGGGGGCCCG
CACAAGCAGCGGAGCATGTGGTTTAATTCGACGCAACGCGAAGAACCTTACCTGGGCTTG
ACATGTTCCTGACCGCCATGGAAACATGGCTTCCCTTCGGGGCAGGATCACAGGTGGTGC
ATGGCTGTCGTCAGCTCGTGTCGTGAGATGTTGGGTTAAGTCCCGCAACGAGCGCAACCC
CCGTCGCATGTTGCCAGCATTTAGTTGGGGACTCATGCGAGACTGCCGGTGACAAACCGG
AGGAAGGTGGGGATGACGTCAAGTCATCATGCCCCTTATGTCCAGGGCTACACACGTGCT
ACATTGGCCGGTACAAAGGGCTGCGATACCGCGAGGTGGAGCGAATCCCAAAAAGCCGGT
CTCGGTTCGGATTGGAGGCTGAAACTCGCCTCCATGAAGGCGGAGTTGCTAGTAATCGCG
GATCAG
>504|247875 Prior=0.001034 Length=1369 NormPrior=0.001114
GGCGGCGTGCCTAATGCATGCAAGTCGAACGGGGGTTCCTTCGGGGACCTTACGTGGCGG
ACGGGTGAGGAACACGTGGCCAATCTGCCCACTGGCAGGGGGTAGCCGGCGGAAACGCCG
GGTAATTCCGTATGAGCTCAGGGTCCGAGTGGGGATGCTGAGGAAAGGGTCTTCGGACTC
GCCGGTGGAGGAGGCTGCGGCCGATTAGCTAGTTGGTGGGGTAACGGCCTACCAAGGCGA
TGATCGGTAGCTGGTCTGAGAGGATGATCAGCCACACGGGGACTGAGACACGGCCCCGAC
TCCTACGGGAGGCAGCAGCAAGGAATTTTCCGCAATGGGCGAAAGCCTGACGGAGCAACG
CCGCGTGCGGGATGACGCTTTTCGGAGTGTAAACCGCTGTTCGTGGGGACGAAGCACTGA
CGGTACCCACGGAGGAAGGCCCGGCTAACTACGTGCCAGCAGCCGCGGTAATACGTAGGG
GTCGAGCGTTGTCCGGAGTTACTGGGCGTAAAGCGTGCGCAGGCGGCTCATCGCGCTCGG
CGTGAAAGCCCCCGGCTCAACCGGGGAGGGTCGTCGAGGACGGGTGAGCTTGAGGGTATC
AGGGGTTGGTGGAATTCCCGGTGTAGTGGTGAAATGCGTAGAGATCGGGAGGAACACCCG
TGGCGAAGGCGGCCAACTGGGATACACCTGACGCTGAGGCACGAAGGCGTGGGGAGCGAA
CGGGATTAGATACCCCGGTAGTCCACGCAGTAAACGATGCAGACTAGGCGTGGGGGGACT
TGACCCCCTCCGTGCCGGAGCTAACGCGGGAAGTCTGCCGCCTGGGGAGTACGGCCGCAA
GGCTAAAACTCAAAGGAATTGACGGGGGCCCGCACAAGCGGCGGAGCGTGCGGTTTAATT
CGACGCAACGCGAAGAACCTTACCAGGGTTTGACATGGATCTGCAGAGCCGTGAAAGCGG
TTGGCCTTCGAGGGTGATCCACAGGTGCTGCATGGCTGTCGTCAGCTCGTGTCGTGAGAT
GTTGGGTTAAGTCCCGCAACGAGCGCAACCCCTGTGTCCAGTTGCGATTTTCTGGACAGA
CTGCCGGGAGCAAACCGGAGGAAGGTGGGGATGACGTCAAGTCAGCATGGCCCTTACACC
CTGGGCGAGAAGCACGCTACAATGGCCGGGACAGAGGGTTGCCAAGCGGTAACGTGGAGC
TAATCCCCCAAACCCGGTCTCAGTTCGGATCGAGGGCTGCAACTCGCCCTCGTGAAGCTG
GAGTCGCTAGTAACCGCAGGTCAGCAGTACTGCGGTGAATATGTTCCCGGGCCTTGTACA
CACCGCCCGTCACGTCATGAAAGCCGGCAACACCTGAAGCCGGTGGGCC
>171|247439 Prior=0.001034 Length=1349 NormPrior=0.001130
CGTAGGCAACCTGCCCGAAAGTGGGGGACAACAGCCTGAAAGGGCTGCTAATACCGCATG
TGGCCAATGAGTGGCATCACTTATTGTCTAAAGCTTAATGCGCTTTCGGATGGGCTTGCG
GCCTATCAGGTAGTTGGTGGGGTAATGGCCTACCAAGCCGACGACGGGTAGCTGGTCTGA
GAGGACGATCAGCCGGATTGGGACTGAGATACGGCCCAGACTCCTACGGGGGGCAGCAAT
TAGGAATCTTGCGCAATGGGGGCAACCCTGACGCAGCGACGCCGCGTGCGGGATGAAGGC
ATTCGTGTCGTAAACCGCTTTTGACAGGGAAGAAGAATTTGACGGTACCTGTCGAATAAG
CCCCGGCTAACTACGTGCCAGCAGCCGCGGTAATACGTAGGGGGCGAGCGTTGTCCGAAG
TTACTGGGCGTAAAGCGCGCGTAGGCGGTCATTTAAGTTCGGGGTGAAAGGTTCAGCGCT
CAACGCGAACAGTGCCTTGAATACTGGGTGACTTGAGTTCGGGAGAGGGCAGTGGAATTC
CTGGTGTAGCGGTGAAATGCGTANNNNNNNNNNNNNNNNNNNNNNNNNNNNNNNNNNNNN
NNNNNNNNNNNNNNNNNNNNNNNNNNNNNNNNNNNNNNNNNNNNNNNNNNNNNNNNNNNN
NNNNNNNNNNNNNNNNNNNNNNNNNNNNNNNNNNNNNNNNNNNNNNCCCGGGTGCCGCCG
CTAACGCAGTAAGCACTCCGCCTGGGGAGTACGGCCGCAAGGTTGAAACTCAAAGGAATT
GACGGGGGCCCGCACAAGCGGTGGAGCATGTGGATTAATTCGTCACTAACCGAAGAACCT
TACCCAGGCTTGACATCGCGTGTAACTCTGTGAAAGCTGAGCCCCTCCGCAAGGGGGCAC
AAAGACAGGTGTTGCATGGCTGTCGTCAGCTCGTGTCGTGAGATGTTGGGTTAAGTCCCG
CAACGAGCGCAACCCTCACCGTATGTTGCCAGCGTAAAGTCGGGAACTCTTACGGAACTG
CCCGTGCAAGCGGGAGGAAGGTGGGGATGACGTCAAGTCGGCATGGCCCTTACGCCTGGG
GCTTCACACATGCTACAATGGGCAGCAACAGACGGCTCCGAGACCGCGAGGTGGAGGGAA
TCCGAGAAATCTGTCCTCAGTTCGGATTGCAGGCTGCAACTCGCCTGCATGAAGCTGGAA
TCGCTAGTAACCGCAGGTCAGCTAAACTGCGGTGAATACGTTCCCGGGCCTTGTACACAC
CGCCCGTCAAGTCACCTGAATTGTCTGCACCCGAAGCCAGTGGCCGAACTCGCAAGAGAC
GGAGCTGTCTAAGGTGTGGGGAGTAAGGG
>129|540458 Prior=0.001034 Length=1065 NormPrior=0.001432
TGAGGAATAGCCCAGGGAAACTTGGATTAATACCTCGTAATATTATGAGATGGCATCATT
TTATAATTATAGCTCCAGCGCTTAAAGATGGGCGTGCGCCTGATTAGGTAGTTGGCGGGG
TAATGGCCCACCAAGCCTTCGATCAGTAACTGGTGTGAGAGCACGACCAGTCACACGGGC
ACTGAGACACGGGCCCGGCTCCTACGGGAGGCAGCAGTAAGGAATATTGGTCAATGGACG
CAAGTCTGAACCAGCCATGCCGCGTGGAGGATGAAGGTCCTCTGGATTGTAAACTTCTTT
TATCTGGGAAGAAACCCATATTTTCTAATGNNNNNNNNNNNNNNNNNNNNNNNNNNNNNN
NNNNNNNNNNNNNNNNNNNNNNNNNNNNNNNNNNNNNNNNNNNNNNNNNNNNNNNNNNNN
NNNNNNNNNNNNNNNNNNNNNNNNNNNNNNNNNNNNNNNNNNNNNNNNNNNNNNNNNNNN
NNNNNNNNNNNNNNNNNNNNNNNNNNNNNNNNNNNNNNNNNNNNNNNGGAATATGTCATG
TAGCGGTGAAATGCTTAGATATGACATAGAACACCAATTGCGAAGGCAGCTTACTACGCG
ACCATTGACGCTGAGGCACGAAAGCGTGGGGAGCAAACAGGATTAGATACCCTGGTAGTC
CACGCCCTAAACTATGGATACTCGACATACGCGATACACAGTGTGTGTCTGAGCGAAAGC
ATTAAGTATCCCACCTGGGAAGTACGACCGCAAGGTTGAAACTCAAAGGAATTGGCGGGG
GTCCGCACAAGCGGTGGAGCATGTGGTTTAATTCGATGATACGCGAGGAACCTTACCCGG
GCTAGAATGCCACTGGACGGTGGGTGAAAGCTCACTTCCCCGCAAGGGGCTGGTGGTAAG
GTGCTGCATGGCTGTCGTCAGCTCGTGCCGTGAGGTGTTGGGTTAAGTCCCGCAACGAGC
GCAACCCCTATCAATAGTTGCCATCAGGTAGTGCTGGGAACTCTATTGAAACTGCCGTCG
TAAGACGCGAGGAAGGAGGGGATGATGTCAAGTCATCATGGCCTT
>46|336584 Prior=0.001034 Length=1293 NormPrior=0.001179
CCACCGTGCCGCATGACGTGGTGGAGAAAGATTTATCGGTCTGGGAGGGCCTCGCGGCCT
ATCAGCTTGTTGGTGGGGTAACGGCCCACCAAGGCGACGACGGGTAGCTGGTCTGAGAGG
ACGATCAGCCACACTGGGACTGAGACACGGCCCAGACTCCTACGGGAGGCAGCAGTGGGG
AATTTTGCGCAATGGGCGAAAGCCTGACGCAGCAACGCCGCGTGCGGGAAGAAGGCCCTC
GGGTTGTAAACCGCTTTCAGCAGGAACGAAACTGACGGTACCTGCAGAAGAAGCCCCGGC
CAACTACGTGCCAGCAGCCGCGGTGATACGTAGGGGGCGAGCGTTGTCCGGATTCATTGG
GCGTAAAGAGCTCGTAGGCGGTTCGGTAAGTCAGGTGTAAAAACTCCAGGCTCAACTTGG
AGAGGCCACCTGATACTGCCGTGACTAGAGTCCGGTAGAGGAGCATGGAATTCCTGGTGT
AGCGGTGAAATGCGCAGATATCAGGAGGAACACCAGCGGCGAAGGCGGTGCTCTGGGCCG
GTACTGACGCTGAGGAGCGAAAGCGTGGGGAGCGAACAGGATTAGATACCCTGGTAGTCC
ACGCTGTAAACGTTGGGCACTAGGTGTGGNNNNNNNNNNNNNNNNNNNNNNNNNNNNNNN
NNNNNNNNNNNNNNNNNNNNNNNNNNNNNNNNNNNNNNNNNNNACTCAAAGGAATTGACG
GGGGCCCGCACAAGCGGCGGAGCATGTTGCTTAATTCGAGGCAACGCGAAGAACCTTACC
TGGGCTTGACATGTAGGGAAAAGCCATGGAGACATGGTGTCCTTCGGGGCCCCATGCAGG
TGGTGCATGGCTGTCGTCAGCTCGTGTCGTGAGATGTTGGGTTAAGTCCCGCAACGAGCG
CAACCCTCGTCCTATGTTGCCAGCGGGTAATGCCGGGGACTCGTAGGAGACTGCCGGGGT
CAACTCGGAGGAAGGTGGGGACGACGTCAAGTCATCATGCCCCTTACGTCCAGGGCTGCA
AACATGCTACAATGGCCGGTACAAAGGGCTGCTATCCCGCGAGGGTGAGCGAATCCCAAA
AAGCCGGTCTCAGTTCGGATCGGAGTCTGCAACTCGACTCCGTGAAGCTGGAGTCGCTAG
TAATCCCGGATCAGCAACGCCGGGGTGAATACGTTCCCGGGCCTTGTACACACCGCCCGT
CACACCACGAAAGTTGGTAACACCCGAAGCCAGTGGCCCAACCCGCAAGGGAGGGAGCTG
TCGAAGGTGGGGTCAGCGATTGGGGTGAAGTCG
>463|160679 Prior=0.001012 Length=1225 NormPrior=0.001218
GAGGGATGGGCCCGCGGTGCATTAGCTAGTTGGTGGGGTAACGGCCCACCAAGGCGACGA
TGCGTAGCTGGTCTGAGAGGATGATCAGCCACACTGGGACTGAGACACGGCCCAGACTCC
TACGGGAGGCAGCAGCCAGGAATCTTGGGCAATGGGCGAAAGCCTGACCCAGCAACACCG
TGTGGGCGATGAAGGCCTTCGGGTCGTAAAGCCCTGTTGATAGGGACGAAGGGCAAAGGG
TTAATAGCCCCTAGCCTGACGGTACCCTTCGAGGAAGCCCCGGCTAACTACGTGCCAGCA
GCCGCGGTAATACGTAGGGGGCGAGCGTTGTCCGGAATTATTGGGCGTAAAGAGCGTGTA
GGCGGTTCGGTAAGTCTGCCGTGAAAACCTGGGGCTCAACCCCGGGCGTGCGGTGGATAC
TGCCGGGCTAGAGGATGGTAGAGGCGAGTGGAATTCCCGGTGTAGCGGTGAAATGCGCAG
ATATCGGGAGGAACACCAGTAGCGAAGGCGGCTCGCTGGGCCATTCCTGACGCTGAGACG
CGAAAGCTAGGGGAGCGAACAGGATTAGATACCCTGGTAGTCCTAGCCGTAAACGATGGA
CACTAGGTGTGGGGGGAGTCGAATCCCTCTGTGCCGCAGCTAACGCGTTAAGTGTCCCGC
CTGGGGAGTACGGCCGCAAGGCTAAAACTCAAAAGAATTGACGGGGGCCCGCACAAGCAG
CGGAGCATGTTCTTTAATTCGATGCAACGCGAAGAACCTTACCTGGACTTGACATGGNNN
NNNNNNNNNNNNNNNNNNNNNNNNNNNNNNNNNNNNNNNNNNNNNNNNNNNNNNNNNNNN
NNNNNNNNNNNNNNNNNNNNNNNNNNNNNNNNNNNNNNNNNNNNNNNNNNNNNNNNNNNN
NNNNNNNNNNNNNNNNNNNNNNNNNNNNNNNNNNNNNNNNNNNNNNNNNNNNNNNNNNNN
NNNNNNNNNNNNNNNNNNNNNNNNNNNNNNNNNNNNNNNNNNNNNNNNNNNNNNNNNNNN
NNNNNNNNNNNNNNNNNNNNNNNCGCAAGGTGGAGCGAATCTCATCAAAGGGCGTCTAAG
TTCGGATCGCAGTCTGCAACTCGACTGCGTGAAGGCGGAGTTGCTAGTAATCGCGGATCA
GCATGCCGCGGTGAATACGTTCCCGGGCCTTGTACACACCGCCCGTCACACCACGAAAGT
CGGCAATACCCGAAGCAGGCGCAGC
>99|99702 Prior=0.001012 Length=1165 NormPrior=0.001281
CGGTCTGGAAAGTTTTTCGGCTAGGGATGGGCTCGCGGCCTATCAGCTTGTTGGTGGGGT
AACGGCCCACCAAGGCGACGACGGGTAGCCGGCCTGAGAGGGCGACCGGCCACACTGGGA
CTGAGACACGGCCCAGACTCCTACGGGAGGCAGCAGTGGGGAATATTGCGCAATGGGCGA
AAGCCTGACGCAGCGACGCCGCGTGAGGGATGAAGGCCTTCGGGTTGTAAACCTCTTTCA
GCAGGGAAGAAGCGCAAGTGACGGTACCTGCAGAAGAAGCACCGGCTAACTACGTGCCAG
CAGCCGCGGTAATACGTAGGGTGCAAGCGTTGTCCGGAATTATTGGGCGTAAAGAGCTCG
TAGGCGGTCTGTCGCGTCGGCTGTGAAAATTCGGGGCTTAACCCCGGGCCTGNNNNNNNN
NNGGGCAGACTGGAGTGCGGTAGGGGAGATCGGAATTCCTGGTGTAGCGGTGAAATGCGC
AGATATCAGGAGGAACACCGGTGGCGAAGGCGGATCTCTGGGCCGTAACTGACGCTGAGG
AGCGAAAGCATGGGGAGCGAACAGGATTAGATACCCTGGTAGTCCATGCCGTAAACGTTG
GGCGCTAGGTGTGGGGCTCATTCCACGAGTTCCGTGCCGCAGCAAACGCATTAAGCGCCC
CGCCTGGGGAGTACGGCCGCAAGGCTAAAACTCAAAGGAATTGACGGGGGCCCGCACAAG
CGGCGGAGCATGCGGATTAATTCGATGCAACGCGAAGAACCTTNNNNNGGCTTGACATGC
AGGGTAATCCGGTAGAGATGCCGGGTCCGTAAGGGATCCTGTACAGGTGGTGCATGGTTG
TCGTCAGCTCGTGTCGTGAGATGTTGGGTTAAGTCCCGCAACGAGCGCAACCCTCGTTCT
ATGTTGCCAGCACGTGATGGTGGGGACTCATAGGAGACTGCCGGGGTCAACTCGGAGGAA
GGTGGGGATGACGTCAAATCATCATGCCCCTTATGTCTTGGGCTTCACGCATGCTACAAT
GGCCAGTACAAAGGGTTGCGAGACCGTGAGGTGGAGCGAATCCCAAAAAACTGGTCTCAG
TTCGGATTGGGGTCTGCAACTCGACCCCATGAAGTCGGAGTCGCTAGTAATCGCAGATCA
GCATTGCTGCGGTGAATACGTTCCC
>69|254262 Prior=0.001012 Length=1466 NormPrior=0.001018
TGCTTAACACATGCAAGTCGAACGAGATCCAATCAGTAGCAATACTGATGAAGATCTAGT
GGCGAACGGGTGCGTAACACGTGAGGAACTTGTCCCGGTCTCTGGGATAACAGTTGGAAA
CGACTGCTAATACCGGATGACGTCGGAACTTCGCATGGAGTACTGACGAAAGGGTTACTG
GATCGGGAGAGCCTCGCGGCCTATCAGCTTGTTGGTGGGGTAACGGCCTACCAAGGCATC
GACGGGTAGCTGGTCTGAGAGGATGATCAGCCACACTGGGACTGAGACACGGCCCAGACT
CCTACGGGAGGCAGCAGTGGGGAATCTTGCGCAATGGGCGAAAGCCTGACGCAGCAACGC
CGCGTGCGGGAAGAAGGCCCTCGGGTTGTAAACCGCTTTCAGAAGGAACGAAAATGACGG
TACTTTCAGAAGAAGGTGCGGCCAACTACGTGCCAGCAGCCGCGGTGACACGTAGGCACC
AAGCGTTGTCCGGATTTATTGGGCGTAAAGAGCTCGTAGGCGGTTCAGTAAGTCGGGTGT
GAAAACTTTGGGCTTAACCCAAAGCGTGCATTCGATACTGCTGTGACTTGAGTTCGGTAG
GGGAGTGGGGAATTCCTAGTGTAGCGGTGAAATGCGCAGATATTAGGAGGAACACCGGTG
GCGAAGGCGCCACTCTGGGCCGAAACTGACGCTGAGGAGCGAAAGCGTGGGTAGCAAACA
GGATTAGATACCCTGGTAGTCCANNNNNNNNNNNNNNNNNNNNNNNNNNNNNNNNNNNNN
NNNNNNNNNNNNNNNNNNNNNNNNNNNNNNNNNNNNNNNNNNNNNNNNNNNNNNNNNNNN
NNNNNNNNNNNNNNNNNNNNNNNNNNNNNNNNNNNNNNAGCGGAGCGTGTTGCTTAATTC
GATGCAACGCGAAGAACCTTACCTGGGCTTGACATGTACGGAAAAGCCGTAGAGATACGG
TGTCCTTCGGGGTCGTACACAGGTGGTGCATGGCTGTCGTCAGCTCGTGTCGTGAGATGT
TGGGTTAAGTCCCGCAACGAGCGCAACCCTTATTCTATGTTGCCAGCGGATCATGCCGGG
GACTCGTAGGAGACTGCCGGGGTCAACTCGGAGGAAGGTGGGGACGACGTCAAGTCATCA
TGCCCCTTATGTCCAGGGCTGCAAACACGCTACAATGGCCGGTACAAAGGGCTGCAAACT
CGCGAGGGTGAGCGAATCCCGTAAAGCCGGTCTCAGTTCGGATTGGAGGCTGCAACTCGC
CTCCATGAAGCTGGAGTTGCTAGTAATCCCGGATCAGCACGCCGGGGTGAATACGTTCCC
GGGCCTTGTACACACCGCCCGTCACACCACGAAAGTCGGCAACACCCGAAGCCGGTGGCC
CAATCCGCAAGGAAGGGAGCCGTCGAAGGTGGGGTCGGTGATTGGGGTGAAGTCGTAACA
AGGTAGCCGTACCGGAAGGTGCGGCT
>558|153548 Prior=0.000990 Length=1405 NormPrior=0.001039
GTGCTTAACACATGCAAGTCGAACGGTGATATCAGGGCTTGCCCTGGTTGATCAGTGGCG
AACGGGTGAGTAACACGTGAGCAACCTGCCCTTGACTCTGGGATAACCCCGGGAAACCGG
AGCTAATACCGGATATGAACCGCACAGGCATCTTCGCGGTTGGAAAGATTTATTGGTCAA
GGATGGGCTCGCGGCCTATCAGCTTGTTGGTGAGGTAACGGCTCACCAAGGCGACGACGG
GTAGCCGGCCTGAGAGGGCGACCGGCCACACTGGGACTGAGACACGGCCCAGACTCCTAC
GGGAGGCAGCAGTGGGGAATATTGCACAATGGGCGAAAGCCTGATGCAGCGACGCCGCGT
GAGGGACGAAGGCCTTCGGGTTGTAAACCTCTTTCAGCAGGGAAGAAGCGAAAGTGACGG
TACCTGCAGAAGAAGCACCGGCTAACTACGTGCCAGCAGCCGCGGTAATACGTAGGGTGC
AAGCGTTGTCCGGAATTATTGGGCGTAAAGAGCTCGTAGGCGGTCTGTCGCGTCTGCTGT
GAAAACTCGGGGCTTAACCCCGGGCCTGCAGTGGGTACGGGCAGACTAGAGTGCGGTAGG
GGAGACTGGAATTCCTGGTGTAGCGGTGAAATGCGCAGATATCAGGAGGAACACCGGTGG
CGAAGGCGGGTCTCTGGGCCGTAACTGACGCTGAGGAGCGAAAGCATGGGTAGCGAACAG
GATTAGATACCCTGGTAGTCCATGCCGTAAACGTTGGGCGCTAGGTGTGGGGCTCATTCC
ACGAGTTCCGTGCCGCAGCAAACGCATTAAGCGCCCCGCCTGGGGAGTACGGCCGCAAGG
CTAAAACTCAAAGGAATTGACGGGGCCCCGCACAAGCGGCGGAGCATGCGGATTAATTCG
ATGCAACGCGAAGAACCTTACCAAGGCTTGACATGCAGGGAAATCTCACAGAGATGTGAG
GTCCGCAAGGGTCCTGCGCAGGTGGTGCATGGTTGTCGTCAGCTCGTGTCGTGAGATGTT
GGGTTAAGTCCCGCAACGAGCGCAACCCTCGTCTTATGTTGCCAGCGGATAATGCCGGGG
ACTCATAAGAGACTGCCGGGGTCAACTCGGAGGAAGGTGGGGATGACGTCAAATCATCAT
GCCCCTTATGTCTTGGGCTTCACGCATGCTACAATGGCTGGTACAAAGGGCTGCGAGACC
GCAAGGTGGAGCGAATCCCAAAAAGCCAGTCTCAGTTCGGATTGGGGTCTGCAACTCGAC
CCCATGAAGTCGGAGTCGCTAGTAATCGCAGATCAGCAACGCTGCGGTGAATACGTTCCC
GGGGCTTGTACACACCGCCCGTCACGTCATGAAAGTCGGTAACACCCGAAGCCGGTGGCC
TAACCCCTTGTGGGAGGGAGCCGTC
>490|506992 Prior=0.000990 Length=789 NormPrior=0.001850
ATCGGTGAAAGATTTATTGCCTTTTGATGAGCTCGCGTCTGATTAGCTAGTTGGTGGGGT
AAAGGCTTACCAAGGCGGCGATCAGTAACTGGTCTGAGAGGATGACCAGTCACACTGGGA
CTGAGACACGGCCCAGACTCCTACGGGAGGCAGCAGTGGGGAATTTTCCGCAATGGGCGA
AAGCCTGACGGAGCAATACCGCGTGAGGGAGGAAGGCTCTTGGGTTGTAAACCTCTTTTC
TCAGGGAAGAACACAATGACGGTACCTGAGGAATAAGCATCGGCTAACTCCGTGCCAGCA
GCCGCGGTAATACGGAGGATGCAAGCGTTATCCGGAATGATTGGGCGTAAAGCGTCCGCA
GGTGGCAACTCAAGTCTGCTGTCAAAGCCTGGGGCTTAACCCTAGAGAGGCAGTGGAAAC
TGAATAGCTAGAGTACGGTAGGGGTAGAGGGAATTCCCGGTGTAGCGGTGAAATGCGTAG
AGATCGGGAAGAACACCAGCAGCGAAAGCGCTCTACTGGGCCTGCACTGACACTGAGGGA
CGAAAGCTAGGGGAGCGAATGGGATTAGATACCCCAGTAGTCCTAGCCGTAAACGATGGA
TACTAGGTGTTGCCTGTATCGACCCGGGCAGTGCCGTAGCTAACGCGTTAAGTATCCCGC
CTGGGGAGTACGCGCGCAAGCGTGAAACTCAAAGGAATTGACGGGGGCCCGCACAAGCGG
TGGAGTATGTGGTTTAATTCGATGCAACGCGAAGAACCTTACCAGGACTTGACATGTCGC
GAATCTTTG
>332|546313 Prior=0.000990 Length=1427 NormPrior=0.001023
ATCCTGCCGGACCCGACTGCTATCAGAGTGGGACTAAGCCATGCGAGTCAACGCCGCAAG
GCGTGGCATACGGCTCAGTAACACGTAGTCAACATGCCCAAAGGACGTGGATAACCTCGG
GAAACTGAGGATAAACCGCGATAGGCCAAGGTTTCTGGAATGAGCCATGGCCGAAATCTA
TATGGCCTTTGGATTGGACTGCGGCCGATCAGGCTGTTGGTGAGGTAATGGCCCACCAAA
CCTGTAACCGGTACGGGCTTTGAGAGAAGGAGCCCGGAGATGGGCACTGAGACAAGGGCC
CAGGCCCTATGGGGCGCAGCAGGCGCGAAACCTCTGCAATAGGCGAAAGCTTGACAGGGT
TACTCTGAGTGATGCCCGCTAAGGGTATCTTTTGGCACCTCTAAAAATGGTGCAGAATAA
GGGGTGGGCAAGTCTGGTGTCAGCCGCCGCGGTAATACCAGCACCCCGAGTTGTCGGGAC
GATTATTGGGCCTAAAGCATCCGTAGCCTGTTCTGCAAGTCCTCCGTTAAATCCACCTGC
TCAACGGATGGGCTGCGGGGGATACCGCAGAGCTAGGAGGCGGGAGAGGCAAACGGTACT
CAGTGGGTAGGGGTAAAATCCTTTGATCTACTGAAGACCACCAGTGGCGAAGGCGGTTTG
CCAGAACGCGCTCGACGGTGAGGGATGAAAGCTGGGGGAGCAAACCGGATTAGATACCCG
GGTAGTCCCAGCNNNNNNNNNNNNNNNNNNNNNNNNNNNNNNNNNNNNNNNNNNNCCCAG
TGCCGCAGGGAAGCCGTTAAGTCTGCCGCCTGGGGAGTACGGTCGCAAGACTGAAACTTA
AAGGAATTGGCGGGGGAGCACCACAAGGGGTGAAGCCTGCGGTTCAATTGGAGTCAACGC
CGGGAATCTTACCGGGGGCGACAGCAGAGTGAAGGTCAAGCTGAAGACTTTACCAGACAA
GCTGAGAGGAGGTGCATGGCCGTCGCCAGCTCGTGCCGTGAGGTGTCCTGTTAAGTCAGG
TAACGAGCAAGATCCCTGCCTCTAGTTGCTACCACTGCTCTCAGGAGCAGAGGGGCTAAT
TAGAGGGACCGCCGCCGCTGAGGCGGAGGAAGGAGGGGGCTACGGCAGGTCAGTATGCCC
CGAAACCCTCGGGCCACACGCGGGCTGCAATGGTAAGGACAGCGGGCTCCGATCCCGAAA
GGGGGAGGCAATCCCTCAAACCTTACCACAGTTATGATTGAGGGCTGAAACTCGCCCTCA
TGAATATGGAATCCCTAGTAACCGCGCGTCAACATCGTGCGGTGAATACGTCCCTGCTCC
TTGCACACACCGCCCGTCGCTTCACCGAAGTTGGTTCTTGGCGAGGTTGCGCCTAATTGG
CGCTATCGAACCTGGGGTCAGCAACGGGGGAGAAGTCGTAACAAGGT
>314|87497 Prior=0.000990 Length=1036 NormPrior=0.001409
CCGCGTCTGATTAGCTAGTTGGTAGGGTAATGGCCTACCAAGGCGACGATCAGTAGCTGG
TCTGAGAGGATGATCAGCCACACTGGGACTGAGACACGGCCCAGACTCCTACGGGAGGCA
GCAGTGGGGAATATTGGACAATGGGCGCAAGCCTGATCCAGCCATGCCGCGTGAGTGATG
AAGGCCTTAGGGTTGTAAAGCTCTTTCACCCACGACGATAATGACGGTAGTGGGAGAAGA
AGCCCCGGCTAACTTCGTGCCAGCAGCCGCGGTAATACGAAGGGGGCTAGCGTTGCTCGG
AATCACTGGGCGTAAAGGGCGCGTAGGCGGCCGATCAAGTCAGGGGTGAAAGCCTNNNNN
NNNNNNNNNNNNNNNNNNNNNNNNNNNNNNNNNNNNNNNNNNNNNNNNNNNNNNNNNNNN
NNNNNNNNNNNNNNNNNNNNNNNNNNNNNNNNNNNNNNNNNNNNNNNNNNNNNNNNNNNN
NNNNNNNNNNNNNNNNNNNNNNNNNNNNNNNNNNNNNNNNNNNNNNNNNNNNNNNNNNNN
NNNNNNNNNNNNNNNNNNNNNNNNNNNNNNNNNNNNNNNNNNNNNNNNNNNNNNNNNNNN
NNNNNNNNNNNNNNNNNNNNNNNNNNNNNNNNNNNNNNNNNNNNNNNNNNNNNNNNNNNN
NNNNNNNNNNNNNNNNNNNNNNNNNNNNNNNNNNNNNNNNNNNNNNNNNNNNNNNNNNNN
NNNNNNNNNNNNNNNNNNNNNNNNNNNNNNNNNNNNNNNNNNNNNNNNNNNCGGGGACCT
GCACACAGGTGCTGCATGGCTGTCGTCAGCTCATGTCGTGCGATGTTGGGTTAAGTCCCG
CAACGAGCGCAACCGTCGCCCCTAGTTGCCATCATTCAGTTGGGCACTCTAGGGGGGCTG
CCGGTGATAAGCCGAGAGGAAGGTGGGGATGACGTCAAGTCCTCATGGCCCTTACGGGCT
GGGCTACACACGTGCTACAATGGCGGTGACAATGGGCAGCGAACCCGCGAGGGGGAGCTA
ATCCCAAAAAGCCGTC
>219|65683 Prior=0.000990 Length=1251 NormPrior=0.001167
GTTCAAAGGTCCGCCGGTCTGGGAGCGGGCGATTTCGTATCAGCTAGTTGGTGGGGTAAC
GGCTCACCAAGGCGACGACGCGTAGCCGGACTGAGAGGTTGGCCGGCCACATTGGGACTG
AGACACTGCCCAGACTCCTACGGGGGGCTGCAGTAACGAATCTTCCGCAATGCACGAAAG
TGTGACGGAGCGACGCCGCGTGTGGGACGAAGTCCTTCGGGATGTAAACCACTGTCAGGG
GTTACCAAGTTCTGAGGAGCCCCAGAGGAAGGCACGGCTAACTCTGTGCCAGCAGCCGCG
GTAAGACAGAGGTGCCAAGCGTTAGGCGGAATCACTGGGCTTAAAGCGTGTGTAGGCGGA
CCGTTAAGTACCTTGTGAAATCCCACGGCTCAACCGTGGAACTGCTCGGTATACTGGCGG
TCTTGAGCCACCTAGGGGCAACCGGAACAAGCGGTGGAGCGGTGAAATGCGTAGATATCG
CTTGGAACGCCAACGGTGAAAACAGGTTGCTGGGGGTGTGCTGACGCTGAGACACGAAAG
CCAGGGGAGCGAACGGGATTAGATACCCCGGTAGTCCTGGCCCTAAACGATGTCGACTAG
ATCGTAGTGCCTCTGACGGTATTACGGTCGAAGCAAAAGTGCTAAGTCGACCGCCTGGGA
AGTACGGTCGCAAGGCTAAAACTCAAAGGAATTGACGGGGGCTCACACACGCGGTNNNNN
NNNNNNNTTAATTCGAAGCAACGCGCAGAACCTTACCTGGGCTTGACATGCTAGGATTAT
CCTTGTGAAAGCAGGGTAGGCCCCGCAAGGGGTACAACTGGTACAGGTGCTGCATGGCTG
TCGTCAGCTCGTGTCGTGAGATGTCGGGTTAAGTCCCTTAACGAGCGAAACCTTTGCCCT
TAGTTACCAGCGGGTCATGCCGGGGACTCTAAGGGGACTGCCGGTGTCAAACCGGAGGAA
GGTGGAGATGACGTCAAGTCCTCATGGCCTTTATGCCCAGGGCCACACACGTGCTACAAT
GGGGTGCACAAAGCGAACCTAAAGCGCGAGCTCATGGAAATCGCAGAAATCACCCCCCAG
TTCAGATCGGAGGCTGCAACCCGCCTCCGTGAAGTTGGAATCGCTAGTAATCGCGGATCA
GCTACGCCGCGGTGAATGTGTTCCTGAGCCTTGTACACACCGCCCGTCAAGTCATGGGAG
CCGGAAATAGCCGAAGTCGCCTCGATTCAGAGGTGCCTACGCCAGGCTCGG
>121|242607 Prior=0.000990 Length=863 NormPrior=0.001692
GAGACACGGCCCAGACTCCTACGGGAGGCAGCAGTGGGGAATATTGCACAATGGGCGGAA
GCCTGATGCAGCGACGCCGCGTGGGGGATGACGGCCTTCGGGTTGTAAACCTCTTTCAGC
ACCGACGAAGCGCAAGTGACGGTAGGTGCAGAAGAAGCGCCGGCCAACTACGTGCCAGCA
GCCGCGGTAAGACGTAGGGCGCGAGCGTTGTCCGGATTTATTGGGCGTAAAGAGCTCGTA
GGCGGCTTGTCGCGTCGACTGTGAAAACCCGCGGCTCAACCGCGGGCCTGCAGCCGATAC
GGGCAGGCTAGAGTTCGGTAGGGGAGACTGGAATTCCTGGTGTAGCGGTGAAATGCGCAG
ATATCAGGAGGAACACCGGTGGCGAAGGCGGGTCTCTGGGCCGATACTGACGCTGAGGAG
CGAAAGCGTGGGGAGCGAACAGGATTAGATACCCTGGTAGTCCACGCTGTAAACGTTGGG
CGCTAGGTGTGGGGGACCTCTCCGGTTCTCTGTGCCGCAGCTAACGCATTAAGCGCCCCG
CCTGGGGAGTACGGCCGCAAGGCTAAAACTCAAAGGAATTGACGGGGGCCCGCACAAGCG
GCGGAGCATGCGGATTAATTCGATGCAACGCGAAGAACCTTACCTGGGTTTGACATGGCC
GTTAAAGCCGCAGAGATGTGGTGTCCTTCGGGGGCGGTCACNNNNNNNNNNNGGCTGTCG
TCAGCTCGTGTCGTGAGATGTTGGGTTAAGTCCCGCAACGAGCGCAACCCTCGTCCCATG
TTGCCAGCAATTCGGTTGGGGACTCATGGGAGACTGCCGGGGTCAACTCGGAGGAAGGTG
GGGATGACGTCAAGTCATCATGC
>67|558394 Prior=0.000990 Length=1104 NormPrior=0.001322
CGCGTCGGATTAGCTAGTTGGTGGGGTAATGGCCTACCAAGGCGACGATCCGTAGCTGGT
CTGAGAGGATGATCAGCCACACTGGGACTGAGACACGGCCCAGACTCCTACGGGAGGCAG
CAGTGGGGAATATTGGACAATGGGCGAAAGCCTGATCCAGCAATGCCGCGTGAGTGAANN
NNNNNNNNNNNNNNNNNNNNNNNNNNNNNNNNNNNNNNNNNNNNNNNNNNNNNNNNNNNN
NNNNNNNNNNNNNNNNNNNNNNNNNNNNNNNNNNNNNNNNNNNNNNNNNNNNNNNNNNNN
NNNNNNNNNNNNNNNNNNNNNNNNNNNNNNNNNNNNNNNNNNNNNNNNNNNNNNNNNNNN
NNNNNNNNNNNNNNNNNNNNNNNNNNNNNNNNNNNNNNNNNNNNNNNNNNNNNNNNNNNN
NNNNNNNNNNNNNNNNNNNNNNNNNNNNNNNNNNNNNNNNNNNNNNNNNNNNNNNNNNNN
NNNNNNNNNNNNNNNNNNNNNNNNNNNNNNNNNNNNNNNNNNNNNNNNNNNNNNNNNNNN
NNNNNNNNNNNNNNNNCGCCGTAAACGATGAATGCCAGCCGTTGGGCAGCTTGCTGCTCA
GTGGCGCAGCTAACGCTTTAAGCATCCCGCCTGGGGAGTACGGTCGCAAGATTAAAACTC
AAAGGAATTGACGGGGGCCCGCACAAGCGGTGGAGCATGTGGTTTAATTCGAAGCAACGC
GCAGAACCTTACCAGCTCTTGACATGGCAGGACGGTTTCCAGAGATGGATTCCTTCCCTT
CGGGGACCTGCACACAGGTGCTGCATGGCTGTCGTCAGCTCGTGTCGTGAGATGTTGGGT
TAAGTCCCGCAACGAGCGCAACCCTCGCCCCTAGTTGCCATCATTCAGTTGGGCACTCTA
GGGGGACTGCCGGTGATAAGCCGAGAGGAAGGTGGGGATGACGTCAAGTCCTCATGGCCC
TTACGGGCTGGGCTACACACGTGCTACAATGGCGGTGACAATGGGCAGCGAACCCGCGAG
GGGGAGCTAATCCCAAAAAGCCGTCTCAGTTCGGATTGCACTCTGCAACTCGAGTGCATG
AAGGTGGAATCGCTAGTAATCGTG
>333|88754 Prior=0.000968 Length=1271 NormPrior=0.001123
GGCCATCAGCGGCGGACGGGTGAGTATCGCGTAGGAATGTATCCTGAGGTGGGGGACAAC
CCTGGGAAACTGGGGCTAATACCGCATATGAGCTGAGGCTCAAAGCCGTGAGGCGCCTTG
GGAGCAGCCTGCGTCCGATTAGGTAGTTGGTGGGGTAAAGGCCTACCAAGCCTGCGATCG
GTAGCTGGTCTGAGAGGACGATCAGCCACACTGGGACTGAGACACGGCCCAGACTCCTAC
GGGAGGCAGCAGTGGGGAATATTGGACAATGGGCGCAAGCCTGATCCAGCAATGCCGCGT
GGGTGAAGAAGGTCTTCGGATTGTAAAGCCCTTTCGGCGGGGACGATGGTGACGGTACCC
GCAGAAGAAGCCCCGGCTAACTTCGTGCCAGCAGCCGCGGTAATACGAAGGGGGCTAGCG
TTGCTCGGAATCATTGGGCGTAAAGGGCGCGTAGGCGGCGCGGCTAGTCAGGCGTGAAAC
TCCTGGGCTCAACCCGGGGACTGCGTTTGATACGGCTGTGCTAGAGGGTGGAAGAGGCTC
GTGGAATTCCCAGTGTAGAGGTGAAATTCGTAGATATTGGGAAGAACACCGGTGGCGAAG
GCGGCGAGCTGGTCCGTTACTGACGCTGAGGCGCGACAGCGTGGGGAGCAAACAGGATTA
GATACCCTGGTAGTCCACGCCGTAAACGATGTGCGCTGGATGTTGGGTGGCCTAGCCACT
CAGTGTCGTAGCCAACGCGGTAAGCGCACCGCCTGGGGAGTACGGCCGCAAGGTTGAAAC
TCAAAGGAATTGACGGGGGCCCGCACAAGCGGTGGAGCATGTGGTTTAATTCGAAGCAAC
GCGCAGAACCTTACCNNNNNNNNNNNNNNNNNNNNNNNNNNNNNAGACGGATTCCTCCCC
GCAAGGGGCGTGGACACAGGTGCTGCATGGCTGTCGTCAGCTCGTGTCGTGAGATGTTGG
GTTAAGTCCCGCAACGAGCGCAACCCTCGCCCTTAGTTGCCATCATTCAGTTGGGCACTC
TAGGGGGACTGCCGGTGATAAGCCGAGAGGAAGGTGGGGATGACGTCAAGTCCTCATGGC
CCTTACGGGCTGGGCTACACACGTGCTACAATGGCGGTGACAGAGGGCAGCTACTCCGCA
AGGGGAAGCCAATCCCGAAAAGCCGTCTCAGTTCGGATTGTCCTCTGCAACTCGAGGGCA
TGAAGCTGGAATCGCTAGTAATCGTGGATCAGCACGCCACGGTGAATACGTTCCCGGGCC
TTGTACACACC
>114|561614 Prior=0.000968 Length=1439 NormPrior=0.000992
GGGTCATCAGTGGCGGACGGGTGCGTAACACGTAAGCGACCTGCCTTCAGGGGGGGGATA
ACCCCGGGAAACCGGGGCTAATACCGCATGTGCTCTTGGGGCTGCATGGCTTTGAGAGGA
AAGCTCCTGCAAGGGAGCGCTTGAAGAGGGGCTTGCGGCGTATCAGCTAGTTGGCGAGGT
AACGGCTCACCAAGGCGACGACGCGTAGGGGGTCTGAGAGGACGGCCCCCCACATTGGGA
CTGAGATACGGCCCAGACTCCTACGGGAGGCAGCAGTGGGGAATCTTGCGCAATGGCCGA
AAGGCTGACGCAGCGACGCCGCGTGCGGGAGGAAGGCCTTCGGGTCGTAAACCGCTGTCG
GGAGGGAAGAAGAGACTGGGGAGGCAATGCCCTGGTTCTGACGGTACCTCCAAAGGAAGC
ACCGGCTAACTCCGTGCCAGCAGCCGCGGTAATACGGAGGGTGCAAGCGTTGTTCGGAAT
TATTGGGCGTAAAGCGCGCGCAGNNNNNNNNNNNNNNNNNNNNNNNNNNNNNNNNNNNNN
NNNNNNNNNNNNNNNNNNNNNNNNNNNNNNNNNNNNNNNNNNNNNNNNNGAGCGGAATTC
CGGGTGTAGCGGTGGAATGCGTAGAGATCCGGAAGAACACCGGGGGCGAAGGCGGCTCGC
TGGGCATGATCTGACGCTGAGGCGCGAAAGCGTGGGGAGCGAACAGGATTAGATACCCTG
GTAGTCCACGCTGTAAACGATGGGCACTGGATGCGGGGGGGATCGGCCCTCTCCGTGTCG
CAGCTTACGCGTTAAGTGCCCCGCCTGGGGAGTACGGCCGCAAGGCTGAAACTCAAAGGA
ATTGACGGGGGCCCGCACAAGCGGTGGAGCATGTGGTTTAATTCGAAGCAACGCGAAGAA
CCTTACCTGGGCTTGACATCTACGGGAAAGCCTCTGGAAACAGGGGCCCCCCTTCGGGGC
TCGTAGACAGGTGCTGCATGGCTGTCGTCAGCTCGTGTCGTGAGATGTTGGGTTAAGTCC
CGCAACGAGCGCAACCCTTGCCGACTGTTGCCAGCGAGGCCGAAAGGCTGTCGGGGACTC
TGTCGGGACTGCCGGTGACAAACCGGAGGAAGGTGGGGACGACGTCAAGTCATCATGGTC
CTTACGTCCAGGGCTACACACGTGCTACAATGGCCGGGACAAACCGCTGCAAGCCCGCGA
GGGGGAGCCAATCGGAAAAACCCGGTCTAAGTTCGGATTGCAGTCTGTAACTCGACTGCA
TGAAGTTGGAATCGCTAGTAATCGTGGATCAGCTACGCCACGGTGAATTCGTTCCCGGGC
CTTGTACACACCGCCCGTCACGCCATGGAAGTTGGGAGTGCCCGAAGTCCGTGAGGCAAC
CCGCAAGGGAGCCAGCGGCCGAAGGCGAGCCTGATGACTGGGGCGAAGTCGTAACAAGG
>87|249391 Prior=0.000968 Length=1354 NormPrior=0.001054
TGGGGGATAGCCCGGAGAAATCCGGATTAATACCGCATAAGACCTTTTGATGGCATCTGA
AGAAGGTTAAAGATTTATTGGTTTGAGATGGGCATGCGTGCCATTAGCTAGTTGGTGGTG
TAACGGACCACCAAGGCGACGATGGCTAGGGGTTCTGAGAGGACGGTCCCCCACACTGGT
ACTGAGATACGGACCAGACTCCTACGGGAGGCAGCAGTAGGGAATATTGGGCAATGGCGG
AAACGCTGACCCAGCCATGCCGCGTGCAGGATGAAGGCCTTCTGGGTTGTAAACTGCTTT
TATCTAGGAAGAAACTACCCTTGCGAGGGGAACTGACGGTACTAGGTGAATAAGCACCGG
CTAACTCCGTGCCAGCAGCCGCGGTAATACGGAGGGTGCAAGCGTTGTCCGGATTTATTG
GGTTTAAAGGGTGCGTAGGCGGCCCATTAAGTCCGTGGTGAAAGCCAACAGCTCAACTGT
TGAACTGCCATGGATACTGACGGGCTTGAGTACAGACGAGGTAGGCGGAATGGATGGTGT
AGCGGTGAAATGCATAGATACCATCCAGAACACCGATTGCGTAGGCAGCTTACTAGGCTG
TAACTGACGCTGAGGCACGAAAGCGTGGGGAGCGAACAGGATTAGATACCCTGGTAGTCC
ACGCTGTAAACGATGATTACTCGATGTTGGNNNNNNNNNNNNNNNNNNNNNNNNNNNNNN
NNNNNNNNNNNNNNNNNNNNNNNNNNNNNNNNNNNNNNNNNNNNNNNNNNNNNNNNNNNN
NNNNNNNNNNNNNNNNNNNNNNNNNNNNNNTTTAATTCGATGATACGCGAGGAACCTTAC
CTAGGCTAGAATGCGCGTGACCGATCCAGAGATGGATCTTCCCTTCGGGGCACAAAGCAA
GGTGCTGCATGGCTGTCGTCAGCTCGTGCCGTGAGGTGTTGGGTTAAGTCCCGCAACGAG
CGCAACCCCTATCTTTAGTTGCCAGCACGTCATGGTGGGGACTCTAAAGAGACTGCCTGC
GCAAGCAGTGAGGAAGGTGGGGATGACGTCAAGTCATCATGGCCCTTACGCCTAGGGCTA
CACACGTGCTACAATGGACGGTACAAAGGGTCGCTACTTAGTAATAAGATGCCAATCTCA
AAAAACCGTTCTCAGTTCGGATTGAGGTCTGCAACTCGACCTCATGAAGCTGGAATCGCT
AGTAATCGCGTATCAGCAATGACGCGGTGAATACGTTCCCGGGCCTTGTACACACCGCCC
GTCAAGCCATGGAAGTCAGGGAGACCTGAAGACGGTAACCGTATAGGAGCCGTTTAGGGT
AAAACTGGTAACTGGGGCTAAGTCGTAACAAGGT
>512|163698 Prior=0.000946 Length=425 NormPrior=0.003282
CTGCGTCCGATTAGCTTGTTGGCGGGGTAACGGCCCACCAAGGCGACGATCGGTAGCTGG
TCTGAGAGGACGATCAGCCACACTGGGACTGAGACACGGCCCAGACTCCTACGGGAGGCA
GCAGTGGGGAATATTGGGCAATGGGCGCAAGCCTGACCCAGCAATTCCGCGTGGGTGAAG
AAGGTCTTCGGATTGTAAAGCCCTTTCGGCGGGGACGATGGTGACGGTACCCGCAGAAGA
AGCCCCGGCTAACTTCGTGCCAGCAGCCGCGGTAATACGAAGGGGGCTAGCGTTGCTCGG
AATCATTGGGCGTAAAGGGCGCGTAGGCGGCGCTGCTAGTCAGGCGTGAAACCCCCGGGC
TCAACCCGGGGACTGCGCTTGATACGGCGGGGCTAGAGGATGGAAGAGGGCCGCGGAATT
CCCAG
>312|249037 Prior=0.000946 Length=1300 NormPrior=0.001073
AAAGGTGCGATTCCGCCCCGGGACGGGCCGTCGTGGTATTAGGTCGTTGGCGGGGTAACG
GCCCACCAAGCCTCTGATGCCTACCGGGCGTGCGAGCGTGGCCCGGCACACTGGGACTGA
GACACTGCCCAGACTCCTACGGGAGGCTGCAGTCGAGAATCTTCGGCAATGGGCGCAAGC
CCGACCGAGCGACGCCGCGTGGAGGACGAAGGCCTTCGGGTTGTAAACTCCTGTCGAGGG
GAAGGAAGGGCCGGTGCAGAGCCGGCCTTGANNNNNNNNNNNNNNNNNNNNNNNNNNNNN
NNNNNNNNNNNNNNNNNNNNNNNNNNNNNNNNNNNNNNNNNNNNNNNNNNNNNNNNNNNN
NNNNNNNNNNNNNNNNNNNNNNNNNNNNNNNNNNNNNNNCCCCGGCTCAACCGGGGAACC
GGCGCCGAAACGGGCGGCCTGGAGGGGAGTAGGGGGACCTGGAACTTCCGGTGGAGCGGT
GAAATGCGTTGAGATCGGAAGGAACGCCCGTGGCGAAAGCGAGGTCCTGGGCTCCTGCTG
ACGCTGAGACGCGAAAGCCAGGGGAGCGAACGGGATTAGATACCCCGGTAGTCCTGGCCG
TAAACGATGGGCACTGGGTAGGGGGCTCGCCGATGGGCTCCCTGCCGTAGGGAAACCGTG
AAGTGCCCCGCCTGGGGAGTATGGTCGCAAGGCTGAAACTCAAAGGAATTGACGGGGGCT
CACACAAGCGGTGGAGCATGTGGCTTAATTCGAGGCTACGCGCAAAACCTTATCCCGGGC
TTGACATGCACGGANNNNNNNNNNNNNNNNNNNNNNNNNNNNNNNNNNNNNNNNNNNNNN
NNNNNNNNNNNNNNNNNNNNNNNNNNNNNNNNNNNNNNNNNNNNNNNNNNNNNNNNNNNN
NNNNNNNNNNNNNNNNNNNNNNNNNNNNNNNNNNNNNNNNNNNNNNNNNNNNNNNNNNNN
NNNNNNNNNNNNNNNNNNNNNNNNNNNNNNNNNNNNNNNNNNNNNNNATGCCCGGGGCTG
CACACGTGCTACAATGGGGCGGACAGAGCGACGCTAAACCGCAAGGCCACGCCAATCGCA
AAAACCGCCCCTCAGTTCGGATTGCGGGCTGCAACCCGCCCGCATGAAGCTGGAATCGCT
AGTAATCGCGGATCAGCACTGCCGCGGTGAATGTGTTCCTGAGCCTTGTACACACCGCCC
GTCAAGCCACCAAAGCGGGGGGCATCCGAAGTCGCCGGAGCCGTCACAGGCAGGCGCCGA
AGATGAAACCCGTGATGGGGACTAAGTCGTAACAAGGTAA
>703|563475 Prior=0.000924 Length=1290 NormPrior=0.001056
TTTTTCGGCCAGGGATGTGCTCGCGGCCTATCAGCTTGTTGGTGGGGTAATGGCCTACCA
AGGCTTTGACGGGTAGCCGGCCTGAGAGGGTGACCGGTCACACTGGGACTGAGACACGGC
CCAGACTCCTACGGGAGGCAGCAGTGGGGAATATTGGACAATGGGCGGAAGCCTGATCCA
GCAACGCCGCGTGAGGGATGACGGCCNNNNNNNNNNNNNNNNNNNNNNNNNNNNNNNNNN
NNNNNNNNNNNNNNNNNNNNNNNNNNNNNNNNNNNNNNNNNNNNNNNNNNNNNNNNNNNN
NNNNNNNNNNNNNNNNNNNNNNNNNNNNNNNNNNNNNNNNNNNNNNNNNNNNNNNNNNNN
NNNNNNNNNNNNNNNNNNNNNNNNNNNNNNNNNNNNNNNNNNNNNNNNNNNNNNNNNNNN
NNNNNNNNNNNNNNNNNNNNNNNNNNNNNNNNNNNNNNNNNNNNNNNNNNNNNNNNNNNN
NNNNNNNNNNNNNNNNNNNNNNNNNNNNNNNNNNNNNNNNNNNNNNNNNNNNNNNNNNNN
NNNNNNNNNNNNNNNNNNNNNNNNNNNNNNNNNNNNNNNNNNNNNNNGTCCACACCGTAA
ACGTTGGGCGCTAGGTGTGGGACCTATTCCATGGGTTCCGTGCCGTAGCTAACGCATTAA
GCGCCCCGCCTGGGGAGTACGGCCGCAAGGCTAAAACTCAAAGGAATTGACGGGGGCCCG
CACAAGCGGCGGAGCATGCGGATTAATTCGATGCAACGCGAAGAACCTTACCTGGGTTTG
ACATACACCGGAAGCCTCTAGAGATAGGGGTCTCTTTGATACTGGTGTACAGGTGGTGCA
TGGCTGTCGTCAGCTCGTGTCGTGAGATGTTGGGTTAAGTCCCGCAACGAGCGCAACCCT
CGTTCCATGTTGCCAGCACGCCCTTCGGGGTGGTGGGGACTCATGGGAGACTGCCGGGGT
CAACTCGGAGGAAGGTGGGGATGACGTCAAGTCATCATGCCCCTTATGTCCAGGGCTTCA
CGCATGCTACAATGGCCGGTACAAAGGGCTGCGATGCCGCGAGGTGGAGCGAATCCCAAA
AAGCCGGTCTCAGTTCGGATTGGGGTCTGCAACTCGACCCCATGAAGTCGGAGTCGCTAG
TAATCGCAGATCAGCAACGCTGCGGTGAATACGTTCCCGGGCCTTGTACACACCGCCCGT
CACGTCACGAAAGTCGGCAACACCCGAAGCCGGTGGCCTAACCCGTAAGGGAGGGAGCCG
TCGAAGGTGGGGCTGGCGATTGGGACGAAG
>657|L1B40 Prior=0.000924 Length=1263 NormPrior=0.001079
AGGAACGTATCCACGGCTGGGGGATAACGCCTGGAAACGGGCGCTAATACCGCATGGGTC
CTGAGGGACAAAGCCGCGAGGCGGCTGTGGAGCGGCCTGCGTCCGATTAGGTTGTTGGTG
GGGTAATGGCCTACCAAGCCTACGATCGGTAGCTGGTCTGAGAGGACGACCAGCCACACT
GGGACTGAGACACGGCCCAGACTCCTACGGGAGGCAGCAGTGGGGAATATTGGGCAATGG
GCGAAAGCCTGACCCAGCAATGCCGCGTGGGTGAAGAAGGTCTTCGGATTGTAAAGCCCT
TTCGGCGGGGACGATGATGACGGTACCCGCAGAAGAAGCCCCGGCTAACTTCGTGCCAGC
AGCCGCGGTAATACGAAGGGGGCTAGCGTTGCTCGGAATCACTGGGCGTAAAGGGCGCGT
AGGCGGCGCAGCTAGTCAGGCGTGAAATTCCTGGGCTCAACCTGGGGGCTGCGCTTGAGA
CTGCCGTGCTAGAGGACGGAAGAGGCTCGTGGAATTCCCAGTGTAGAGGTGAAATTCGTA
GATATTGGGAAGAACACCGGTGGCGAAGGCGGCGAGCTGGTCCATTACTGACGCTGAGGC
GCGACAGCGTGGGGAGCAAACAGGATTAGATACCCTGGTAGTCCACGCCGTAAACGATGT
GCGCTGGATGTTGGGACCCCTAGGGTCTCAGTGTCGTAGCCAACGCGGTAAGCGCACCGC
CTGGGGAGTACGGCCGCAAGGTTGAAACTCAAAGGAATTGACGGGGGCCCGCACAAGCGG
TGGAGCATGTGGTTTAATTCGAAGCAACGCGCAGAACCTTACCAGCCCTTGACATGGGTG
CGACCGGCCGAGAGATCGGCTTTCCCCGCAAGGGGCGCACTGCACAGGTGCTGCATGGCT
GTCGTCAGCTCGTGTCGTGAGATGTTGGGTTAAGTCCCGCAACGAGCGCAACCCTCGCCC
TTAGTTGCCAGCACGTTTGGGTGGGCACTCTAGGGGAACTGCCGGTGACAAGCCGGAGGA
AGGTGGGGATGACGTCAAGTCCTCATGGCCCTTATGGGCTGGGCTACACACGTGCTACAA
TGGCGGTGACAGTGGGAAGCCAGGTGGTGACACCGAGCCGATCCCGAAAAGCCGTCTCAG
TTCAGATTGCAGCCTGCAACTCGGCTGCATGAAGGCGGAATCGCTAGTAATCGTGGATCA
GCACGCCACGGTGAATACGTTCCCGGGCCTTGTACACACCGCCCGTCACACCATGGGAGT
TGG
>495|559986 Prior=0.000924 Length=1323 NormPrior=0.001030
CGAACGGTGAAAGGGTCTTCGGACCCTGGATCAGTGGCGAACGGGTGAGTAACACGTGGG
CAACCTGCCCCTAGCTCCGGAATAACCCCGGGAAACCGAGGCTAATACCGGATACGACCC
TGCGCGGCATCTCGCGGGGTGGAAAGTTTTTCGGCTAGGGATGGGCCCGCGGCCTATCAG
CTTGTTGGTGGGGTAGTGGCCTACCAAGGCGACGACGGGTAGCCGGCCTGAGAGGGTGAC
CGGCCACACTGGGACTGAGACACGGCCCAGACTCCTACGGGAGGCAGCAGTGGGGAATAT
TGCGCAATGGGCGGAAGCCTGACGCAGCGACGCCGCGTGGGGGATGACGGCCTTCGGGTT
GTAAACCTCTTTCAGCAGGGACGAAGCCCTGGGGTGACGGTACCTGCAGAAGAAGCACCG
GCTAACTACGTGCCAGCAGCCGCGGTAATACGTAGGGTGCGAGCGTTGTCCGGAATTATT
GGGCGTAAAGAGCTCGTAGGTGGTCCGTCACGTCGGATGTGAAAACCCAGGGCTCAACCC
TGGACCTGCATTCGATACGGGCGGACTAGAGTTCGGTAGGGGAGACTGGAATTCCTGGTG
TNNNNNNNNNNNNNNNNNNNNNNNNNNNNNNNNNNNNNNNNNNNNNNNNNNNNNNNNNNN
NNNNNNNNNNNNNNNNNNNNNNNNNNNNNNNNNNNNNNNNNNNNNNNNNNNNNNNNNNNN
NNNNNNNCCGTAAACGTTGGGCGCTAGGTGTGGGGAACCTTCCACGTTCTCTGTGCCGCA
GCTAACGCATTAAGCACCCCGCCTGGGGAGTACGGCCGCAAGGCTAAAACTCAAAGGAAT
TGACGGGGGCCCGCACAAGCAGCGGAGCATGTGGCTTAATTCGACGCAACGCGAAGAACC
TTACCAAGGCTTGACATGCATGGAAATCTCACAGAGATGTGAGGTCCGCAAGGGTCCTGC
ACAGGTGGTGCATGGTTGTCGTCAGCTCGTGTCGTGAGATGTTGGGTTAAGTCCCGCAAC
GAGCGCAACCCTCGTCCTATGTTGCCAGCACGTGATGGTGGGGACTCATAGGAGACTGCC
GGGGTCAACTCGGAGGAAGGTGGGGATGACGTCAAATCATCATGCCCCTTATGTCTTGGG
CTGCACACATGCTACAATGGCCGGTACAAAGGGCTGCGAAACCGCAAGGTGGAGCGAATC
CCAAAAAGCCGGTCTCAGTTCGGATCGGGGTCTGCAACTCGACCCCGTGAAGTCGGAGTC
GCTAGTAATCGCAGATCAGCAACGCTGCGGTGAATACGTTCCCGGGCATTGTACACACCG
CCC
>426|146359 Prior=0.000924 Length=1348 NormPrior=0.001011
CGGACGAAAGGAAGCTTCGGCCTCCGCATCGGGATGGGCCCGCGGCGCATTAGCTTGTTG
GTGGGGTAACGGCCTACCAAGGCGACGATGCGTAGCTGGTCTGAGAGGACGATCAGCCAC
ACTGGGACTGAGACACGGCCCAGACTCCTACGGGAGGCAGCAGTGGGGAATCTTGCACAA
TGCGCGAAAGCGTGATGCAGCAACGCCGCGTGGAGGAAGACGGCCTTCGGGTTGTAAACC
GCTTTCAGTTGGGACGAAGCTCTTGCCGTTAATAGCGGTTGGGAGTGACGGTACCTTCAG
AAGAAGCCCCGGCTAACTACGTGCCAGCAGCCGCGGTAATACGTAGGGGGCAAGCGTTGT
CCGGAATCATTGGGCGTAAAGCGCGTGTAGGCGGCTCAGTANNNNNNNNNNNNNNNNNNN
NNNNNNNNNNNNNNNNNNNNNNNNNNNNNNNNNNNNNNNNNNNNNNNNNNNNNNNNNNNN
NNNNNNNNNNNNNNNNNNNNNNNNNNNNNNNNNNNNNNNNNNNNNNNNNNNNNNNNNNNN
NNNNNNNNNNNNNNNNNNNNNNNNNNNNNNNNNNNNNNNNNNNNNNNNNNNNNNNNNNNN
NNNNNNNNNNNNNNNNNNNNNNNNNNNNNNNNNNNNNNNNNNNNNNNNNNNNNNNNNNNN
NNNNNNNNNNNNNNNNNNNNNNNNNNNNNNNNNNNNNNNNNNNNNNNNNNNNNNNNNNNN
NNNNNNNNNNNNNNNNNNNNNNNNNNNNNNNNNNNNNNNNNNNNNNNNNNNNNNNNNNNN
NNNNNNNNNNNNNNNNNNNNNNNNNNNNNNNNNNNNNNNNNNNNNNNNNNNNNNNNNNNN
NNNNNNNNNNNNNNNNNNNNNNNNNNNNNNNNNNNNNNNNNNNNGAGATGTTGGGTTAAG
TCCCGCAACGAGCGCAACCCCCGTCGTATGTTGCCAGCATTTAGTTGGGGACTCATGCGA
GACTGCCGGTGACAAACCGGAGGAAGGTGGGGATGACGTCAAGTCATCATGCCCCTTATG
TCCAGGGCTACACACGTGCTACATTGGCGCATACAGAGGGCTGCGATACCGCGAGGTGGA
GCGAATCCCTTAAAGCGCGTCTCGGTTCGGATTGCAGGCTGAAACTCGCCTGCATGAAGG
TGGAGTTGCTAGTAATCGCGGATCAGCATTGCCGCGGTGAATACGTTCCCGGGCCTTGTA
CACACCGCCCGTCACACCACGGGAGTGAGCAACACCCGAAGCCGGTGGCCTAACCCGCAA
GGGAGGGAGCCGTCGAAGGTGGGGCTCGTGACTGGGGTGAAGTCGTAACAAGGTAGCCGT
ACCGGAAGGTGCGGCTGGATCACCTCCT
>536|253077 Prior=0.000902 Length=1418 NormPrior=0.000938
CTTAACACATGCAAGTCGAACGAGGTCCATGCAGTCGCAAGACTGCGGAAGACCTAGTGG
CGAACGGGTGCGTAACACGTGAGGAACTTGTCCCGGTCTCTGGAATAACAGGTGGAAACA
CCTGCTAATACCGGATGCCGTCGGACCATCGCATGGTGGACTGACGAAAGGGTTACCGGA
TCGGGAGAGCCTCGCGGCCTATCAGCTTGTTGGTGAGGTAACGGCTCACCAAGGCATCGA
CGGGTAGCTGGTCTGAGAGGATGATCAGCCACACTGGGACTGAGACACGGCCCAGACTCC
TACGGGAGGCAGCAGTGGGGAATCTTGCACAATGGGCGAAAGCCTGATGCAGCAACGCCG
CGTGCGGGAAGAAGGCCCTAGGGTTGTAAACCGCTTTCAGCAGGGAAGAAAATGACGGTA
CCTGTAGAAGAAGGTGCGGCCAACTACGTGCCAGCAGCCGCGGTGACACGTAGGCACCAA
GCGTTGTCCGGATTTATTGGGCGTAAAGAGCTCGTAGGCGGTTCGGTAAGTCGGGTGTGA
AAACTCTGGGCTCAACCCAGAGCCGCCACCCGATACTGCTGTGACTTGAGTGCGGTAGGG
GAGCGGGGAATTCCTGGTGTAGCGGTGAAATGCGCAGATATCAGGAGGAACACCAGTGGC
GAAGGCGCCGCTCTGGGCCGAGACTGACGCTGAGGAGCGAAAGCGTGGGTAGCAAACAGG
ATTAGATACCCTGGTAGTCCACGCCGTAAACGTTGGGCACTAGGTGTGGGTCTCAACCAA
CGAGATCCGCGCCGTCGCTAACGCATTAAGTGCCCCGCCTGGGGAGTACGGCCGCAAGGT
TAAAACTCAAAGGAATTGACGGGGGCCCGCACAAGCAGCGGAGCGTGTTGCTTAATTCGA
TGCAACGCGAAGAACCTTACCTGGGTTTGACATGTAGGGAAAAGCTCTGGAGACAGGGTG
TCCTAACGGGCCCTACACAGGTGGTGCATGGCTGTCGTCAGCTCGTGTCGTGAGATGTTG
GGTTAAGTCCCGCAACGAGCGCAACCCTTATCCTGTGTTGCCAGCAAGTCATGTTGGGGA
CTCGCATGAGACTGCCGGGGTCAACTCGGAGGAAGGTGGGGACGACGTCAAGTCATCATG
CCCCTTATGCCCAGGGCTGCAAACACGCTACAATGGCCGGTACAGAGGGCTGCGATCCCG
TGAGGGTGAGCGAATCCCACAAAGCCGGTCTCAGTTCGGATTGGAGTCTGCAACTCGACT
CCATGAAGCCGGAGTTGCTAGTAATCCCGGATCAGCACGCCGGGGTGAATACGTTCCCGG
GCCTTGTACACACCGCCCGTCACACCACGAAAGTCGGCAACACCCGAAGCCGGTGGCCCA
ACTCGCAAGAGAGGGAGCCGTCGAAGGTGGGGTCGGTG
>268|550231 Prior=0.000902 Length=1251 NormPrior=0.001063
TCTGGGAGCGGGCGATTTCGTATCAGCTAGTTGGTGGGGTAACGGCCCACCAAGGCGACG
ACGCGTAGCCGGACTGAGAGGTTGGCCGGCCTCATTGGGACTGAGACACTGCCCAGACTC
CTACGGGGGGCTGCAGTAACGAATCTTCCGCAATGCACGAAAGTGTGACGGAGCGACGCC
GCGTGTGGGACGAAGCCCTTCGGGGTGTAAACCACTGTCAGGGGTTACCAAGTTCTGAGG
AGCCCCAGAGGAAGGCACGGCTAACTCTGTGCCAGCAGCCGCGGTAAGACAGAGGTGCCA
AGCGTTAGGCGGAATCACTGGGCTTAAAGCGTGTGTAGGCGGACCGCTAAGTACCTTGTG
AAATCCCACGGCTCAACCGTGGAACTGCTCGGTATACTGGGGATCTTGAGCCACTTAGGG
GCTGTCGGAACAAACGGTGGAGCGGTGAAATGCGTAGATATCGTTTGGAACGCCAACGGT
GAAAACAGACAGCTGGGAGTGTGCTGACGCTGAGACACGAAAGCCAGGGGAGCGAACGGG
ATTAGATACCCCGGTAGTCCTGGCCCTAAACGATGTCGACTAGGTCGTGGCGGCTCTGAC
GCCTTCACGGTCGAAGCAAAAGTGCTAAGTCGACCGCCTGGGAAGTACGGTCGCAAGGCT
AAAACTCAAAGGAATTGACGGGGGCTCACACAAGCGGTGGAGCATGTGGTTCAATTCGAA
GCAACGCGCAGAACCTTACCTGGGCTTGACATGCCAGGATTATCCCCATGAAAGTGGGGT
AGGCCCTTCGGGGTACAACTGGTACAGGTGCTGCATGGCTGTCGTCAGCTCGTGTCGTGA
GATGTCGGGTTAAGTCCCTTAACGAGCGAAACCTTTGCCCTTAGTTACCAGCGGGTCATG
CCGGGGACTCTAAGGGGACTGCCGGTGTCAAACCGGAGGAAGGTGGAGATGACGTCAAGT
CCTCATGGCCTTTATGCCCAGGGCCACACACGTGCTACAATGCGGCGGACAAAGCGAACC
TAAAGCGCGAGCTCATGGAAATCGCAGAAATCGCCGCCCAGTTCAGATCGGAGGCTGCAA
CCCGCCTCCGTGAAGTTGGAATCGCTAGTAATCGCGGATCAGCTACGCCGCGGTGAATGT
GTTCCTGAGCCTTGTACACACCGCCCGTCAAGTCATGGGAGCCGGGAATGGCCGAAGTGG
CCACACCACTGTGGTCCCTACGCTAGGTTCGGTGACTGGGACTAAGTCGTA
>240|235741 Prior=0.000902 Length=1114 NormPrior=0.001194
CCCGCGGCCGATTAGCTGGCTGGTGGGGTAACGGCCTACCAAGGCTGCGATCGATAGCTG
GTCTGAGAGGATGATCAGCCAGACTGGGACTGCGAACGGCCCAGACTCCTACGGGAGGCA
GCAGTTAGGAATTTTGGGCAATGGGCGGAAGCCTGACCCAGCAACGCCGCGTGGGTGATG
AAGGCCCTCGGGTCGTAAAGCCCTTTTCCCAGGGAAGATGGTGACGGTACCTGGGGAATC
AGCCCCGGCTAACTACGTGCCAGCAGCCGCGGTAATACGTAGGGGGCAAGCGTTGTCCGG
ATTTATTGGGCGTAAAGCGCTCGCAGGTGGCCCGTCGCGTCGTGCGTGAAAGGCCCCGGC
TCAACCGGGGGGGGTCGTGCGATACGGGCGGGCTGGAGGCCAGTAGGGGGATGCGGAATT
CCGGGTGTAGTGGTGGAATGCGTAGAGATCCGGAGGAACACCAGCGGCGAAGGCGGCATC
CTGGACTGGTCCTGACACTCAGGAGCGAAAGCGTGGGGAGCGATCCGGATTAGATACCCG
GGTAGTCCACGCCGTAAACGATGCGGACTAGGTGTCGGGGGTATCGACCCCCTCGGTGCC
GCAGCTAACGCGATAAGTCCGCCGCCTGGGGACTACGGCCGCAAGGCTAAAACTCAAAGG
AATTGACGGGGGCCCGCACAAGCAGCGGAGCGTGTGGTTTAATTCGACGCAACGCGAAGA
ACCTTACCTGGGCTTGACATGCGCGTGGTACGACCCCGAAAGGGGGAGGACCCGCAAGGG
AGCGTGCACAGATGCTGCATGGCTGTCGTCAGCTCGTGCCGTGAGGTGTTGGGTTAAGTC
CCGCAACGAGCGCAACCCTCGCTGCCAGTTACCATGTCTGGCGGGACCGCCGGGTCCAAC
CCGGAGGAAGGTGGGGATGACGTCAAGTCAGCACGGCTCTTACGTCCAGGGCTACACACA
CGCTACAATGGCCGGTACAACGCGCGGCGACGGGGCGACCCGGAGCGAATCGCACCAAAG
CCGGTCTCAGTTGGGATCGCAGGCTGCAACTCGCCTGCGTGAACGCGGAGTTGCTAGTAA
CCGCGGGTCAGCACACCGCGGTGAATACGTTCCC
>198|104603 Prior=0.000902 Length=1186 NormPrior=0.001122
CCAAGGCTACGATGTATAGCTGGTCTGAGAGGATGATCAGCCACACTGGGACTGAGACAC
GGCCCAGACTCCTACGGGAGGCAGCAGTCGGGAATCTTGCGCAATGGGCGAAAGCCTGAT
GCAGCAACACCGTGTGAGCGATGAAGGCCTTCGGGTCGTAAAGCTCTGTTGTTGGGGACG
AAGGGCGAGGGGTTAATAGCCCCGAGCTTGACGGTACCTTTCGAGGAAGCCCCGGCTAAC
TACGTGCCAGCAGCCGCGGTAATACGTAGGGGGCGAGCGTTGTCCGGAATTATTGGGCGT
AAAGAGCGTGTAGGCGGTTCGGTAAGTCTGCTGTGAAATCCTGGGGCTCAACCCCGGGCG
TGCAGCGGATACTNNNNNGCTAGAGGGTGGTAGAGGCGAGTGGAATTCCCGGTGTAGCGG
TGAAATGCGCAGATATCGGGAGGAACACCAGTAGCGAAGGCGGCTCGCTGGGCCATTCCT
GACGCTGAGACGCGAAAGCTAGGGGAGCGAACAGGATTAGATACCCTGGTAGTCCTAGCC
GTAAACGATGAACACTAGGTGTGGGGGGAGTCGAATCCCTCTGTGCCGAAGCCAACGCGA
TAAGTGTTCCGCCTGGGGAGTACGGCCGCAAGGCTAAAACTCAAAAGAATTGACGGGGGC
CCGCACAAGCAGCGGAGCATGTTCTTTAATTCGATGCAACGCGAAGAACCTTACCTGGGC
TTGACATGGCACTGCAAGCGCACGGAAACGTGTGACCTTCGAGGGTGTGCCACAGGTGCT
GCATGGCTGTCGTCAGCTCGTGTCGNNNNNNNNNNNNNNNNNNNNNNNNNNNNNNNNNNN
NNNNNNNNNNNNNNNNNNNNNNNNNNNNNNNNNNNNNNNNNNNNNNNNNNNNNNNNNNNN
NNNNNNNNNNNNNNNNNNNNNNNNNNNNNNNNNNNNNNNNNNNNNNNNNNNNNNNNNNNN
NNNNNNNNNNNNNNNNNNNNNNNNNNNNNNNNNNNNNNNGGAGCGAATCTCATCAAAGTA
CGTCCAAGTTCGGATCGGGGTCTGCAACTCGACCCCGTGAAGGCGGAGTTGCTAGTAATC
GCGGATCAGCATGCCGCGGTGAATACGTTCCCGGGCCTTGTACACACCGCCCGTCACACC
ACGGGAGTAAGCAATACCCGAAGTCGGCGCTGCCAACCCCTTTTGG
>98|366196 Prior=0.000880 Length=1245 NormPrior=0.001042
TTGTTGGTGGGGTGATGGCCTACCAAGGCGGTGACGGGTAGCCGGCCTGAGAGGGCGACC
GGCCACACTGGGACTGAGACACGGCCCAGACTCCTACGGGAGGCAGCAGTGGGGAATATT
GCGCAATGGGCGAAAGCCTGACGCAGCGACGCCGCGTGGGGGATGAAGGCCTTCGGGTTG
TAAACCTCTTTCAGCTCTGACGAAGCGTAAGTGACGGTAGGGGCAGAAGAAGCACCGGCT
AACTACGTGCCAGCAGCCGCGGTAATACGTAGGGTGCAAGCGTTGTCCGGAATTATTGGG
CGTAAAGAGCTCGTAGGCGGTTTGTCGCGTCTGCTGTGAAAGCCCGGGGCTTAACCCTGG
GTCTGCAGTGGGTACGGGCAGACTGGAGTGCGGTAGGGGAGATCGGAATTCCTGGTGTAG
CGGTGAAATGCGCAGATATCAGGAGGAACACCGGTGGCGAAGGCGGATCTCTGGGCCGTA
ACTGACGCTGAGGAGCGAAAGCATGGGGAGCGAACAGGATTAGATACCCTGGTAGTCCAT
GCCGTAAACGTTGGGCGCTAGGTGTGGGGCTCATTCCACGAGTTCTGTGCCGCAGCAAAC
GCATTAAGCGCCCCGCCTGGGGAGTACGGCCGCAAGGCTAAAACTCAAAGGAATTGACGG
GGGCCCGCACAAGCGGCGGAGCATGCGGATTAATTCGATGCAACGCGAAGAACCTTACCA
AGGCTTGACATGCAGGGTAATCCGGCAGAGACGTCGGGTCCGCAAGGGATCCTGTACAGG
TGGTGCATGGTTGTCGTCAGCTCGTGTCGTGAGATGTTGGGTTAAGTCCCGCAACGAGCG
CAACCCTCGTTCTATGTTGCCAGCGCGTGATGGCGGGGACTCATAGGAGACTGCCGGGGT
CAACTCGGAGGAAGGTGGGGATGACGTCAAATCATCATGCCCCTTATGTCTTGGGCTTCA
CACATGCTACAATGGCCGGTACAAAGGGCTGCGAAATCGCAAGATGGAGCGAATCCCAAA
AAGCCGGTCTCAGTTCGGATTGGGGTCTGCAACTCGACCCCATGAAGTCGGAGTCGCTAG
TAATCGCAGATCAGCAACGCTGCGGTGAATACGTTCCCGGGCCTTGTACACACCGCCCGT
CAAGTCACGAAAGTCGGTAACACCCGAAGCCGGTGGCCCAACCCCTTGTGGGGGGGAGCC
GTCGAAGGTGGGACTGGCGATTGGGACTAAGTCGTAACAAGGTAG
>413|227059 Prior=0.000836 Length=1312 NormPrior=0.000940
AGGATGAACGCTGGCGGTATGCTTAACACATGCAAGTCGAACGGAATGCTTCGGCATTTA
GTGGCGGACGGGTGAGTAACGCGTGAGAATCTGGCTTTAGGTTCGGGACAACAGTGGGAA
ACTGCTGCTAATACCGAATGTGCCGTAAGGTGAAAGATTAATTGCCTGAAGAAGAGCTCG
CGTCTGATTAGCTAGTTGGTGAGGTAAAGGCTCACCAAGGCGACGATCAGTAACTGGTCT
GAGAGGATGACCAGTCACACTGGGACTGAGACACGGCCCAGACTCCTACGGGAGGCAGCA
GTNNNNNNNNNNNNNNNNNNNNNNNNNNNNNNNNNNNNNNNNNNNNNNNNNNNNNNNNNN
NNNNNNNNNNNNNNNNNNNNNNNNNNNNNNNNNNNNNNNNNNNNNNNNNNNNNNNNNNNN
NNNNNNNNNNNNNNNNNNNNNNNNNNNNNNNNNNNNNNNNNNNNNNNNNNNNNNNNNNNN
NNNNNNNNNNNNNNNNNNNNNNNNNNNNNNNNNNNNNNNNNNNNNNNNNNNCTGTCAAAG
GTTCTGGCTCAACCAGGGACAGGCAGTGGAAACTGAATAGCTAGAGTGCGGTAGGGGCAG
AGGGAATTCCCAGTGTAGCGGTGAAATGCGTAGAGATTGGGAAGAACACCGGTGGCGAAA
GCGCTCTGCTAGGCCGTAACTGACACTCATGGACGAAAGCTAGGGGAGCGAATGGGATTA
GATACCCCAGTAGTCCTAGCCGTAAACGATGGATACTAGGCGTTGCTCGCATCGACCCGA
GCAGTGCCGTAGCTAACGCGTTAAGTATCCCGCCTGGGGAGTACGCGCGCAAGCGTGAAA
CTCAAAGGAATTGACGGGGGCCCGCACAAGCGGTGGAGTATGTGGTTTAATTCGATGCAA
CGCGAAGAACCTTACCAGGACTTGACATGTCGCGAATCTTTGGGAAACTAAAGAGTGCCT
TCGGGAGCGCGAACACAGGTGGTGCATGGCTGTCGTCAGCTCGTGTCGTGAGATGTTGGG
TTAAGTCCCGCAACGAGCGCAACCCTCGTTCTTAGTTGCCAGCATTAAGTTGGGCACTCT
AGGGAGACTGCCGGTGATAAACCGGAGGAAGGTGGGGATGACGTCAAGTCAGCATGCCCC
TTACGTCCTGGGCTACACACGTACTACAATGCTACGGACAAAGGGTCGCAAGCATGCGAA
TGCAAGCAAATCCCATAAACCGTGGCTCAGTTCAGATTGCAGGCTGCAACTCGCCTGCAT
GAAGGCGGAATCGCTAGTAATCCCAGATCAGCACGCTGGGGTGAATACGTTC
>337|4803 Prior=0.000836 Length=1248 NormPrior=0.000988
ATTGCCGATGGATCGGCCCGCGTCTGATTAGCTAGTTGGCGAGGTAACGGCTCACCAAGG
CGACGATCAGTAGCTGGTCTGAGAGGATGATCAGCCACACTGGGACTGAGACACGGCCCA
GACTCCTACGGGAGGCAGCAGTGGGGAATATTGGACAATGGGCGCAAGCCTGATCCAGCC
ATGCCGCGTGAGTGATGAAGGCCTTAGGGTTGTAAAGCTCTTTCGCACGCGACGATAATG
ACGGTAGCGTGAGAAGAAGCCCCGGCTAACTTCGTGCCAGCAGCCGCGGTAATACGAAGG
GGGCTAGCGTTGCTCGGAATCACTGGGCGTAAAGGGCGCGTAGGCGGCCGTTTAAGTCAG
GGGTGAAAGCCTGTGGCTCAACCCTGGAATTGCCTTTGANNNNNNNNNNNNNNNNNNNNN
NNNNNNNNNNNNNNNNNNNNAGTGTAGAGGTGAAATTCGTAGATATTCGCAAGAACACCA
GTGGCGAAGGCGGCTTACTGGACCGGATCTGACGCTGAGGCGCGAAAGCGTGGGGAGCAA
ACAGGATTAGATACCCTGGTAGTCCACGCCGTAAACGATGAATGCCAGCCGTTGGGCAGC
TTGCTGCTCAGTGGCGCAGCTAACGCTATGAGCATTCCGCCTGGGGAGTACGGTCGCAAG
ATTAAAACTCAAAGGAATTGACGGGGGCCCGCACAAGCGGTGNNNNNNNNNNNNNNNNNN
NNNNNNNNNNNNNNNNNNNNNNNNNNNNNNNNNNNNNNNNNNNNNNNNNNNNNNNNNNNN
NNNNNNNNNNNNNNNNNNNNNNNNNNNNNNNNNNNNNNNNNNNNNNNNNNNNNNNNNNNN
NNNNNNNNNNNNNNNNNNNNNNNNNNNNNNNNNNNNNNNNNNNNNNNNNNNNNNNNNNNN
NNNNNNNNNNNNNNNNNNNNNNNNNNNNNNNNNNNNNNNNNNNNNNNNNNNNNNNNNNNN
NNNNNNNNNNNNNNNNNNNNNNNNNNNNNNNNNNNNNNNNNNNNNNNNNNNNNNNNNNNN
NNNNNNNNNNNNNNNNNNNNNNNNNNNNNNNNNNNNNNNNNNNNATTGCACTCTGCAACT
CGAGTGCATGAAGGCGGAATCGCTAGTAATCGTGGATCAGCATGCCACGGTGAATACGTT
CCCGGGCCTTGTACACACCGCCCGTCACACCATGGGAGTTGGTCTTACCCGACGGCGCTG
CGCCAACCCGCAAGGGGGGCAGGCGACCACGGTAGGGTCAGCGACTGG
>513|237284 Prior=0.000814 Length=1089 NormPrior=0.001102
GGAGGATGAAGGTCTTTGGATTGTAAACTCCTGTCAGCAGGGAAAAAGCGAATCGACCTA
ATACGTCGGTGAGTTGATTGTACCTGCAGAGGAAGCCCCGGCTAACTCTGTGCCAGCAGC
CGCGGTAATACAGAGGGGGCAAGCGTTATTCGGAATTATTGGGCGTAAAGGGCGCGTAGG
CGGCTATTCAAGTGACGGGTGAAATCCCTCGGCTTAACCGAGGAACTGCCTGTCAGACTG
GGTGGCTTGAGTCCGGGAGAGGTGAGTGGAATTCCCAGTGTAGCGGTGAAATGCGTAGAT
ATTGGGAGGAACACCAGTGGCGAAGGCGGCTCACTGGACCGGAACTGACGCTGAGGCGCG
AAAGCGTGGGGAGCAAACAGGATTAGATACCCTGGTAGTCCACGCCGTAAACGATGAGTG
CTTGGTGTAGCGGGTATCGACCCCTGCTGTGCCGAAGTCAACACATTAAGCACTCCGCCT
GGGGAGTACGGTCGCAAGACTGAAACTCAAAGGAATTGACGGGGGCCCGCACAAGCGGTG
GAGCATGTGGTTTAATTCGAAGCAACGCGCAGAACCTTACCTGGGTTTGAACTTCAGAGG
AAAGGCTCAGAGATGAGTCCCTCCCTTCGGGGATCTCTGGAGAGGTGCTGCATGGCTGTC
GTCAGCTCGTGTCGTGAGATGTTGGGTTAAGTCCCGCAACGAGCGCAACCCTTGTTCACA
GTTACTAACGGGTCAAGCCGAGGACTCTGTGGAGACTGCCGGTGATAAACCGGAGGAAGG
TGGGGATGACGTCAAGTCCTCATGGCCTTTATGTCCAGGGCTACACACGTGCTACAATGG
ACGGTACAGAGAGTCGCGAGACCGCGAGGTGGAGCTAATCTCAAAAAGCCGTTCTCAGTT
CGGATTGCACTCTGCAACTCGAGTGCATGAAGTTGGAATCGCTAGTAATCGCGGATCAGC
ACGCCGCGGTGAATACGTTCCCGGGCCTTGTACACACCGCCCGTCACATCACGAAAGTCG
GTTGCACTAGAAGTCGGTGGGCTAACCCGCAAGGGAGGCAGCCGCCTAAAGTGTGATCGG
TAATTGGGG
>434|347509 Prior=0.000814 Length=1243 NormPrior=0.000966
TGAAGATGGGTCTGCGGCCTATCAGTTTGTTGGTGGGGTAACGGCCTACCAAGACGACGA
CGGGTAGCGGGTCTGAGAGGATGATCCGCCAGACGGGGACTGAGACACGGCCCCGACTCC
TTCGGGAGGCAGCAATGAGGGATATTGCGCAATGGGCGAAAGCCTGACGCAGCGACGCCG
CGTGGGTGAGGAAGTCCTTCGGGATGTAAAGCCCTTTTATCGGGGACGATCCAAGACGGT
ACCCGATGAATAAGCCCCGGCTAACTACGTGCCAGCAGCCGCGGTAATACGTAGGGGGCA
AGCGTTGTCCGGATTTACTGGGCGTAAAGAGCGCGTAGGCGGAGCGTTAAGTCTGGCCTG
AAAGCCCCCGGNNNNNNNNNNNNNNNNNNNNNNNNNNNNNNNNNNNNNNNNNNNNNNNNN
NNNNNNNNNNNTCCTGGTGTAGCGGTGAAATGCGTAGAGATCAGGAGGAACACCCGTGGC
GAAGGCGGCACTCTGGGTCACACCTGACGCTGAGACGCGAAAGCGTGGGGAGCGAACGGG
ATTAGATACCCCGGTAGTCCACGCCGTAAACGATGGTCACTAGGTGTGTGCGGTATCGAC
CCCGCACGTGCCGGAGCTAACGCAATAAGTGACCCGCCTGGGGAGTACGGCCGCAAGGTT
GAAACTCAAAGGAATTGACGGGGGCCCGCACAAGCGGTGGAGCATGTGGATTAATACGTC
ACTAACCGTAGAACCTTACCCAGGCTNNNNNNNNNNNNNNNNNNNNNNNNNNNNNNNNNN
NNNNNNNNNNNNNNGCCGCAAGACAGGTGTTGCATGGCTGTCGTCAGCTCGTGTCGTGAG
ATGTTGGGTTAAGTCCCGCAACGAGCGCAACCCTCACCGCATGTTGCCAGCGTCAAGTCG
GGCACTCTTCCGGAACTGCCCGGGTAACCGGGAGGAAGGTGGGGACGACGTCAAGTCAGC
ATGGCCCTTACGCCTGGGGCTTCACACATGCTACAATGGCCGGTACAGAGGGTCCCGAGC
CCGCGAGGGGGAGGCAATCCCAAAAAGCCGGTCTCAGTTCGGATCGCAGGCTGCAACTCG
CCTGCGTGAAGTCGGAATCGCTAGTAACCGCCGGTCAGCTAAACGGCGGTGAATACGTTC
CCGGGCCTTGTACACCCCGCCCGTCACGTCACCTGAGTCTGCTGCACCCGAAGCCGCTGG
CCCAACTCGCAAGAGAGGGAGGCGTCGAAGGTGTGGCCGGTAA
>423|582735 Prior=0.000814 Length=1046 NormPrior=0.001148
TGGTCTGAGAGGATGATCAGCCACACTGGGACTGAGACACGGCCCAGACTCCTACGGGAG
GCAGCAGTGGGGAATATTGGACAATGGGGGCAACCCTGATCCAGCCATGCCGCGTGAGTG
ATGAAGGCCTTAGGGTTGTAAAGCTCTTTCGCACGCGACGATAATGACNNNNNNNNNNNN
NNNNNNNNNNNNNNNNNNNNNNNNNNNNNNNNNNNNNNNNNNNNNNNNNNNNNNNNNNNN
NNNNNNNNNNNNNNNNNNNNNNNNNNNNNNNNNNNNNNNNNNNNNNNNNNNNNNNNNNNN
NNNNNNNNNNNNNNNNNNNNNNNNNNNNNNNNNNNNNNNNNNNNNNNNNNNNNNNNNNNN
NNNNNNNNNNNNNNNNNNNNNNNNNNNNNNNNNNNNNNNNNNNNNNNNNNNNNNNNNNNN
NNNNNNNNNNNNNNNNNNNNNNNNNNNNNNNNNNNNNNNNNNNNNNNNNNNNNNNNNNNN
NNNNNNNNNNNNNNNNNNNNNNNNNNNNNNNNNNNNNNNNNNNNNNNNNNNNNNNNNNNN
NNNNNNNNNNNNNNNNNNNNNNNNNNNNNNNNNNNNNNNNNNNNNNNNNNNNNNNNNNNN
NNNNNNNNNNNNNNNNNNNNNNNNNNNNNNNNNNNNNNNNNNNNNNNNNNNNNNNNNNNN
NNNNNNNNNNNNNNNNNNNNNNNNNNNNNNNNNNNNNNNNNNNNNNNNNNNNNNNNNNNN
NNNGCACACAGGTGCTGCATGGCTGTCGTCAGCTCGTGTCGTGAGATGTTGGGTTAAGTC
CCGCAACGAGCGCAACCCTCGCCCCTAGTTGCCATCATTCAGTTGGGCACTCTAGGGGGA
CTGCCGGTGATAAGCCGAGAGGAAGGTGGGGATGACGTCAAGTCCTCATGGCCCTTACGG
GCTGGGCTACACACGTGCTACAATGGCGGTGACAATGGGCAGCGAACCCGCGAGGGGGAG
CTAATCCCAAAAAGCCGTCTCAGTTCGGATTGCACTCTGCAACTCGAGTGCATGAAGGTG
GAATCGCTAGTAATCGTGGATCAGCA
>364|358664 Prior=0.000814 Length=1150 NormPrior=0.001044
CACTGGAACTGAGACACGGTCCAGACACCTACGGGTGGCAGCAGTCGAGAATTTTTCTCA
ATGGGGGAAACCCTGAAGGAGCGACGCCGCGTGGAGGATGAAGGTCTTCGGATTGTAAAC
TCCTGTCATTTGGGAACAATTGTCACCGGTTAACTGCCGGGGGCTTGATAGTACCAGAAG
AGGAAGGGACGGCTAACTCTGTGCCAGCAGCCGCGGTAATACAGAGGTCTCAAGCGTTGT
TCGGATTCATTGGGCGTAAAGGGTGCGTAGGTGGCGGGGCAAGTCTGATGTGAAATCCCG
GGGCTCAACCCCGGAACTGCATTTGATACTGCCTTGCTGGAGTACTGGAGAGGAGACTGG
AATTTACGGTGTAGCAGTGAAATGCGTAGAGATCGTAAGGAAGACCAGTGGCGAAGGCGA
GTCTCTGGACAGTTACTGACGCTGAGGCACGAAGGCCAGGGGAGCAAACGGGATTAGATA
CCCCGGTAGTCCTGGCAGTAAACGGTGCGCGTTTGGTGTGGGAGGATTCGACCCCTTCCG
TGCCGGAGCTAACGCGTTAAACGCGCCGCCTGGGGAGTACGGTCGCAAGATTAAAACTCA
AAGAAATTGACGGGGGCCCGCACAAGCGGTGGAGTATGTGGCTTAATTCGATGCAACGCG
AAGAACCTTACCTGGCCTTGACATGCATCTCTAAGTCGGTGAAAGCCGGCGACTCCCGCA
AGGGAGAATTTGCACAGGTGCTGCATGGCTGTCGTCAGCTCGTGTCGTGAGATGTTGGGT
TAAGTCCCGCAACGAGCGCAACCCTTGTGAACTGTTGCCACCGGCCCGCGAGAGCCGAGC
ACTCTGTTCAGACTGCCCTGTGAAACGGGGAGGAAGGTGGGGATGACGTCAAGTCAGCAT
GGCCCTTACGGCCAGGGCTGCACACGTACTACAATGCTCAGCACAGAACGAACCGAGACC
GCGAGGTGGAGGAAATCTCTAAAACTGAGCCCAATTCGGATCGCAGGCTGCAACTCGCCT
GCGTGAAGCCGGAATCGCTAGTAATGGCGTATCAGCTACGACGCCGTGAATACGTTCCCG
GGCCTTGTACACACCGCCCGTCACATCATGGAAGTTACTTGTACCCGAAGTGCATGCGCC
AACCCGCAAG
>47|266620 Prior=0.000814 Length=1316 NormPrior=0.000912
GTAACGCGTGGGAATCTGCCCTCAGGTACGGAATAACTCAGGGAAACTTGAGCTAATACC
GTATGATGTCTTCGGACCAAAGATTTATCGCCTAGGGATGAGCCCGCGTCGGATTAGCTA
GTTGGTGGGGTAAAGGCCTACCAAGGCGACGATCCGTAGCTGGTCTGAGAGGATGATCAG
CCACACTGGGACTGAGACACGGCCCAGACTCCTACGGGAGGCAGCAGTGGGGAATATTGG
ACAATGGGCGAAAGCCTGATCCAGCAATGCCGCGNNNNNNNNNNNNNNNNNNNNNNNNNN
NNNNNNNNNNNNNNNGAAGATAATGACTGTACCGGGAGAATAAGCCCCGGCTAACTCCGT
GCCAGCAGCCGCGGTAATACGGAGGGGGCTAGCGTTGTTCGGAATTACTGGGCGTAAAGC
GCACGTAGGCGGCTTTACAAGTCAGGGGTGAAAGCCCGCGGCTCAACCGCGGAATTGCCC
TTGAGACTGTATCGCTTGAACACGGGAGAGGTGAGTGGAATTCCGAGTGTAGAGGTGAAA
TTCGTAGATATTCGGAAGAACACCAGTGGCGAAGGCGGCTCACTGGACCGTTGTTGACGC
TGAGGTGCGAAAGCGTGGGGAGCAAACAGGATTAGATACCCTGGTAGTCCACGCCGTAAA
CGATGAAGACTAGCTGTCAGGGTGCTTAGCACTTTGGTGGCGCAGCTAACGCATTAAGTC
TTCCGCCTGGGGAGTACGGCCGCAAGGTTAAAACTCAAAGGAATTGACGGGGGCCTGCAC
AAGCGGTGGAGCATGTGGTTTAATTCGAAGCAACGCGCAGAACCTTACCAGCGTTTGACA
TCCTGGTCNNNNNNNNNNNNNNNNNNNNNNNNNNNNNNNNNNNNNNNNNNNNNNNNNNNN
NNNNNNNNNNNNNNNNNNNNNNNNNNNNNNNNNNNNNNNNNNNNNNNNNNNNNNNNNNAA
CCCTCGCCTTTAGTTGCCATCATTTAGTTGGGCACTCTAAAGGAACTGCCGGTGATAAGC
CGGAGGAAGGTGGGGATGACGTCAAGTCCTCATGGCCCTTACGCGCTGGGCTACACACGT
GCTACAATGGCGGTGACAGTGGGCTGCAATCCCGCGAGGGTGAGCAAATCTCCAAAAGCC
GTCTCAGTTCGGATTGTTCTCTGCAACTCGAGAGCATGAAGGCGGAATCGCTAGTAATCG
CGGATCAGCATGCCGCGGTGAATACGTTCCCAGGCCTTGTACACACCGCCCGTCACACCA
TGGGAGTTGGTTTCACCCGAAGGCTGTGCGCTAACCGCAAGGAGGCAGCAGACCAC
>358|585514 Prior=0.000792 Length=1308 NormPrior=0.000893
TTGGTCTAATACCGGATGTCCCCACCGGATCGCATGGTCTGGTGAGGAAATGGATTCCGC
TCTGGGAGCGCCTCGCGGCCTATCAGCTAGTTGGTGAGGTAACGGCCCACCAAGGCGTCG
ACGGGTAGCTGGTCTGAGAGGATGATCAGCCACACTGGGACTGAGACACGGCCCAGACTC
CTACGGGAGGCAGCAGTGGGGAATCTTGCGCAATGGGCGAAAGCCTGACGCAGCAACGCC
GCGTGCGGGACGACGGCCCTCGGGTTGTAAACCGCTTTCAGCAGGAACGATGATGACGGT
ACCTGCAGAAGAAGCTCCGGCCAACTACGTGCCAGCAGCCGCGGTAATACGTAGGGAGCA
AGCGTTGTCCGGATTTATTGGGCGTAAAGAGCTCGTAGGCGGTTCGGTAAGTCGGGTGTG
AAAACTCTGGGCTCAACCCGGAGAGGCCACTCGATACTGCTGTGACTTGAGTCTGGTAGG
GGAGCACGGAATTCCTGGTGTAGCGGTGAAATGCACAGATATCAGGAGGAACACCGGTGG
CGAAGGCGGTGCTCTGGGCCAGTACTGACGCTGAGGAGCGAAAGCGTGGGGAGCGAACAG
GATTAGATACCCTGGTAGTCCACGCCGTAAACGTTGGGCACTAGGTGTGGGGGGACGTCA
ACTCCCTCCGTGCCGTAGCTAACGCATTAAGTGCCCCGCCTGGGGAGTACGGCCGCAAGG
CTAAAACTCAAAGGAATTGACGGGGGCCCGCACAAGCGGCGGAGCATGTTGCTTAATTCG
ATGCAACGCGAAGAACCTTACCTGGGTTTGACATGCGGGGAAAAGCCACAGAGATGTGGT
GTCCTACGGGGCCTCGCACAGGTGGTGCATGGCTGTCGTCAGCTCGTGTCGTGAGATGTT
GGGTTAAGTCCCGCAACGAGCGCAACCCTTGTCCTGTGTTGCCAGCGGGTAAAGCCGGGG
ACTCGCAGGAGACTGCCGGGGTCAACTCGGAGGAAGGTGGGGATGACGTCAAGTCTTCAT
GCCCCTTACATCCAGGGCTGCAAACATGCTACAATGGCCGGTACAAAGGGCTGCTATCCC
GCGAGGGTGAGCGAATCCCAAAAAGCCGGTCTCAGTTCGGATTGGAGTCTGCAACTCGAC
TCCATGAAGTCGGAGTCGCTAGTAATCCCGGATCAGCAACGCCGGGGTGAATACGTTCCC
GGGCCTTGTACACACCGCCCGTCACACCACGAAAGTCGGTAACACCCGAAGCCAGTGGCC
CAACCCGCAAGGGAGGGAGCTGTCGAAGGTGGGATCGGTGATTGGGGT
>256|258809 Prior=0.000792 Length=1445 NormPrior=0.000808
CCTGGCTCAGGACGAACGCTGGCGGCGTGGATTAGGCATGCAAGTCGAGCGACGGACCTT
CGGGTTACGGAGCGGCGAACGGGTGAGTAACACGTGAACAATCTACCCTCTCATTCCGGA
TAATTGGCTGAAAAGCCTTGTAATACGGGGGAGGNNNNNNNNNNNNNNNNNNNNNNNNNN
NNNNNNNNTAACTGGTGCGAGGAGGAGTTCGCGGATTATCAGGTAGTTGGTGGGGTAACG
GCCTACCAAGCCTACGACGATTAGCTGGTCTGAGAGGATGGTCAGCCACATTGGAACTGA
GATACTGTCCAGACTCCTACGGGAGGCTGCAGTCGAGAATCTTGGGCAATGCACGAAAGT
GTGACCCAGCGACGCCGCGTGGAGGATGAAGGCCCTCTGGGTTGTAAACTTCTTTTACGG
GAGAAGAATCAATGACGGTATCCCGTGAATAAGCCACGGCTAACTACGTGCCAGCAGCCG
CGGTAATACGTAGGTGGCAAGCGTTGTCCGGATTTACTGGGCGTAAAGCGAACGCAGGCG
GATTGTTAAGTAGAAAGTGAAAGGTCGGAGCTCAACTCCAACATTGCTTTCTATACTGGC
TATCTTGAGTAGCGGAGAGGAAGGGGGAACGACACGTGTAGCGGTGAAATGCGTTGATAT
GTGTCGGAACACCCATGGCGAAAGCACCCTTCTGGACGCAAACTGACGCTCATGTTCGAA
AGCCAAGGTAGCGAACAGGATTAGATACCCTGGTAGTCTTGGCCCTAAACTATGTTCACT
AGGTGTCGGGGGGTTTCCCTCGGTGCCGCAGCTAACGCATTAAGTGAACCGCCTGGGGAC
TACGGCCGCAAGGTTGAAACTCAAAGGAATTGGCGGGGGCCCGCACAAGCGGTGGAGCAT
ATGGCTTAATTCGATGCAACGCGAAGAACCTTACCAGGGCTTGACATGCACCTGCAATCC
CCCGAAACGGGGCCGCCTTCGAGGGTGGTGCACAGGTGGTGCATGGCTGTCGTCAGCTCG
TGTTGTGAAATGTTGGGTTAAGTCCCGCAACGAGCGCAACTCTCATGTTTTGTTACCAGC
GGGTAATGCCGGGGACTCGAGACAAACTGCCTCTGTAAAGAGGAGGAAGGTGGGAACGAC
GTCAAGTCATCATGCCCCTTACGCCCTGGGCTGCACATATGCTACAATGGCGTCGACAAA
GGGTTGCTATCCCGCGAGGGCTTGCTAATCTCAAAAACGACGTCTCAGTTCGGATTGGAG
TCTGCAACTCGACTCCATGAAGTTGGAATCGCTAGTAACCGCAGGTCAGCAATACTGCGG
TGAATACGTTCCCGGGCCTTGCACACACCGCCCGTCACATGACGAAAGTTGGTATTACCC
GAAGTCGCCGGGCTAACCGCAAGGAAGCAAGCGCCGAAGGTAGTGCCGATGATTGGCGTG
AAGTC
>235|169877 Prior=0.000792 Length=1276 NormPrior=0.000915
GGAGAGAAGCCCGCGGCAGATTAGCTAGTTGGTAAGGTAATGGCTTACCAAGCCTGCGAT
CCATATCCGGTCTTAGAGGACGGTCGGACACACTGACACTGAATAACGGGTCAGACTCCT
ACGGGAGGCAGCAGTCGGGAATTTTGGGCAATGGGCGAAAGCCTGACCCAGCAACGCCGC
GTGAAGGATGAAGTCCTTCGGGATGTAAACTTCGGAAGAATGGGAAGAATAAATGACGGT
ACCATTTTTAAGCCCCGGCTAACTCCGTGCCAGCAGCCGCGGTAATACGGAGGGGGCAAG
CGTTGTTCGGATNNNNNNNNNNNNNNNNNNNNNNNNNNNNNNNNNNNNNNNNNNNNNNNN
NNNNNNNNNNNNNNNNNNNNNNNNNNNNNNNNNNNNNTTAGACTAGAGTGCAGAAGGGGC
AACTGGAATTCTTGGTGTAGCGGTGAAATGCGTAGATATCAAGAGGAACACCTGAGGCGA
AGGCGGGTTGCTGGGCTGACACTGACGCTGAGGCGCGAAAGCTAGGGGAGCAAACAGGAT
TAGATACCCTGGTAGTCCTAGCCTTAAACGATGGATGCTTGGTGTCTGGAGTAACAGTCT
CCGGGTGCCGTCGCTAACGCTGTTAGCATCCCGCCTGGGGAGTACGCACGCAAGTGTGAA
ACTCAAAGGAATTGACGGGGACCCGCACAAGCGGTGGAGCATGTGGTTTAATTCGACGCA
ACGCGAAGAACCTTACCTGGACTAGAATGCGAGGGAATGTTGCCTAATNNNNNNNNNNNN
NNNNNNNNNNNNNNNNNNNNNNNNNNNNNNNNNNNNNNNNNNNNNNNNNNNNNNNNNNNN
NNNNNNNNNNNNNNNNNNNNNNNNNNNNNNNNNNNNNNNNNNNNNNNNNNNNNNNNNNNN
NNNNNNNNNNNNNNNNNNNNNNNNNNNCGGAGGAAGGTGGGGATGACGTCAAGTCCTCAT
GGCCTTTATGTTCAGGGCTACACACGTGCTACAATGGACGGTACAAACTGAAGCAATCCC
GCGAGGGGGAGCAAATCGGAAAAAGCCGTTCTCAGTTCGGATTGGAGTCTGCAACTCGAC
TCCATGAAGCTGGAATCGCTAGTAATCGCAGATCAGCACGCTGCGGTGAATACGTTCCCG
GGTCTTGTACACACCGCCCGTCACATCACGAAAGTGGGTTGTACTAGAAGTGGGAGAGCC
AACTTGCAAAAGAGGCATCTCACCACGGTATGATTCATGATTGGGGTGAAGTCGTAACAA
GGTAGCTGTAGGAGAA
>473|549650 Prior=0.000770 Length=1236 NormPrior=0.000919
GATAGAAGATGGGCATGCGTGACATTAGCTAGTTGGTTGGGGTAACGGCCCACCAAGGCG
ACGATGTCTAGGGGTTCTGAGAGGATGATCCCCCACACTGGTACTGAGATACGGACCAGA
CTCCTACGGGAGGCAGCAGTAGGGAATATTGGGCAATGGTCGGAAGACTGACCCAGCCAT
GCCGCGTGCAGGATGAAGGCCTTCTGGGTTGTAAACTGCTTTTANNNNNNNNNNNNNNNN
NNNNNCGAAGGGAACTGACGGTACCTGGTGAATAAGCACCGGCTAACTCCGTGCCAGCAG
CCGCGGTAATACGGAGGGTGCAAGCGTTGTCCGGATTTATTGGGTTTAAAGGGTGCGTAG
GCGGCTTAATAAGTCCGTGGTGAAAGCCAACAGCTCAACTGTTGAACTGCCATGGATACT
GTTAGGCTTGAGTACAGACGAGGTAGGCGGAATGGATCGTGTAGCGGTGAAATGCATAGA
TACTATCCAGAACACCGATTGCGTAGGCAGCTTACTAGGCTGTAACTGACGCTGAGGCAC
GAAAGCGTGGGGAGCGAACAGGATTAGATACCCTGGTAGTCCACGCTGTAAACGATGATA
ACTCGATGTTGGCGATACACAGTCAGCGTCTTAGCGAAAGCGTTAAGTTATCCACCTGGG
GAGTACGCCCGCAAGGGTGAAACTCAAAGGAATTGACGGGGGCCCGCACAAGCGGTGGAG
CATGTGGTTTAATTCGATGATACGCGAGGAACCTTACCTAGGCTAGAATGCGCGTGACCG
CTTCAGAGATGGACCTTTCCTTCGGGACACAAAGCAAGGTGCTGCATGGCTGTCGTCAGC
TCGTGCCGTGAGGTGTTGGGTTAAGTCCCGCAACGAGCGCAACCCCTATCTTTAGTTGCC
AGCACGTCATGGTGGGGACTCTAAAGAGACTGCCTGCGCAAGCAGTGAGGAAGGTGGGGA
TGACGTCAAGTCATCATGGCCCTTACGCCTAGGGCTACACACGTGCTACAATGGGCGGTA
CAAAGGGTTGCTACCTGGTAACAGGATGCCAATCTCAAAAAACCGTTCTCAGTTCGGATT
GAGGTCTGCAACTCGACCTCATGAAGCTGGAATCGCTAGTAATCGCGCATCAGCAATGGC
GCGGTGAATACGTTCCCGGGCCTTGTACACACCGCCCGTCAAGCCATGGAAGTCAGGGAG
ACCTGAAGACGGTACCCGTTAAAGGAGCCGTTTAGG
>293|151174 Prior=0.000770 Length=1434 NormPrior=0.000792
CGAGGGGCAGCGCGGGTGTAGCAATACACTTGGCGGCGACCGGCAAACGGGTGCGGAACA
CGTACGCAACTTACCCAGAACTGGGGCATAGCCCTCCGAAAGGAGGATTAACACCCCATA
AGATAGTAAAGTGGCATCACTTAGCTATTAAAACTCCGGTGGTTTTGGATGGGCGTGCGG
CCCATTAGATAGTTGGTGAGGTAACGGCTCACCAAGTNNNNNNNNNNNNNNNNNNNNNNN
NNNNNNNNNNNNNNNNNNNNNNNNNNNNNNNNNNNNNNNNNNNNNNNNNNNNNNNNNNNN
NNNNNNNNNNNNNNNNNNNNNNNNNNNNNNNNNNNNNNNNNNNNNNNNNNNNNNNNNNNN
NNNNNNNNNNNNNNNNNNNNNNNNNNNNNNNNNNNNNNNNNNNNTCTTGTTTGTTTGACG
GTACCTTAGGAATAAGCACCGGCTAACTCCGTGCCAGCAGCCGCGGTAATACGGAGGGTG
CAAGCGTTATCCGGATTCACTGGGTTTAAAGGGTGCGTAGGCGGGCAGGTAAGTCAGTGG
TGAAATCTTCGAGCTTAACTCGGAAACTGCCGTTGATACTATCTGTCTTGAATACTCGGG
AGGTGAGCGGAATATGTCATGTAGCGGTGAAATGCTTAGATATGACATAGAACACCAATT
GCGAAGGCAGCTCACTACAGAGTCATTGACGCTGAGGCACGAAAGCGTGGGGATCAAACA
GGATTAGATACCCTGGTAGTCCACGCCCTAAACTATGGATACTCGACGTGCGCGATATGA
CAGTGCGCGTCTGAGCGAAAGCATTAAGTATCCCACCTGGGAAGTACGACCGCAAGGTTG
AAACTCAAAGGAATTGGCGGGGGTCCGCACAAGCGGTGGAGCATGTGGTTTAATTCGATG
ATACGCGAGGAACCTTACCTGGGCTAGAATGTAGTCTGACCGTGGGTGAAAGCTCATTTT
GTAGCAATACACAGATTATAAGGTGCTGCATGGCTGTCGTCAGCTCGTGCCGTGAGGTGT
TGGGTTAAGTCCCGCAACGAGCGCAACCCCCATCAGTAGTTGCCATCAGGTAACGCTGGG
AACTCTACTGAAACTGCCGTCGTAAGACGCGAGGAAGGAGGGGATGATGTCAAGTCATCA
TGGCCTTTATGCCCAGGGCTACACACGTGCTACAATGGGGCGTACAAAGGGCTGCCACTT
AGCGATAAGGAGCCAATCCCAAAAAACGCCTCTCAGTTCAGATCGCAGTCTGCAACTCGA
CTGCGTGAAGCTGGAATCGCTAGTAATCGTATATCAGCAATGATACGGTGAATACGTTCC
CGGACCTTGCACACACCGCCCGTCAAGCCATGGAAGCCGGGGGGACCTGAAGTCGGTAAC
CGCAAGGAGCCGCCTAGGGTAAAACCGGTAACTGGGGCTAAGTCGTAACAAGGT
>40|214033 Prior=0.000770 Length=1096 NormPrior=0.001036
CTAATACCGGATGTGCTCCTTCCACATCAGTGGTTTGAGTAAAGGTAGCTTCGGCCTCCG
CATCGGGATGGGCCCGCGGCGCATTAGCTTGTTGGTGGGGTAACGGCCTACCAAGGCGAC
GATGCGTAGCTGGTCTGAGAGGACGATCAGCCACACTGGGACTGAGACACGGCCCAGACT
CCTACGGGAGGCAGCAGTGGGGAATCTTGCGCAATGCGCGAAAGCGTGACGCAGCAACGC
CGCGTGGGGGAAGAAGGCCTTCGGGTTGTAAACCTCTTTCAGTTGGGACGAAGCGTTTGC
GGTGAATAGCCGTTTCACATGACGGTACCTTCACAAGAAGCCCCGGCTAACTACGTGCCA
GCAGCCGCGGTAATACGTAGGGGGCAAGCGTTGTCCGGAATCATTGGGCGTAAAGAGCGC
GTAGGCGGCCCTGTAAGTCCGCTGTGAAAGTCAAGGGCTCAACCCTTGAATGCCGGTGGA
TACTGCAGGGCTAGAGTCCGGAAGAGGCGAGTGGAATTCCTGGTGTAGCGGTGAAATGCG
CAGATATCAGGAGGAACACCTATGGCGAAGGCAGCTCGCTGGGACGGTACTGACGCTGAG
GCGCGAAAGCGTGGGGAGCAAACAGGATTAGATACCCTGGTAGTCCACGCCGTAAACGAT
GGGCACTAGGTGTGGGAGGTGTCGACTCCTCCCGTGCCGAAGCTAACGCATTAAGTGCCC
CGCCTGGGGAGTACGGCCGCAAGGCTAAAACTCAAAGGAATTGACGGGGGCCCGCACAAG
CAGCGGAGCATGTGGTTTAATTCGACGCAACGCGAAGAACCTTACCTGGGCTTGACATGT
CCGTGACAGCCGTGGAAACACGGTCTCCCTTCGGGGCACGGTCACAGGTGGTGCATGGCT
GTCGTCAGCTCGTGTCGTGAGATGTTGGGTTAAGTCCCGCAACGAGCGCAACCCTCGTCG
TATGTTGCCAGCATTTAGTTGGGGACTCATGCGAGACTGCCGGTGACAAACCGGAGGAAG
GCGGGGATGACGTCAAGTCCTCATGCCCCTTATGTCCAGGGCTACACACGTGCTACATTG
GCGCATACAAAGGGCT
>515|133194 Prior=0.000748 Length=1443 NormPrior=0.000764
CATGCAAGTCGAACGAGACCTTCGGGTCTAGTGGCGCACGGGTGCGTAACGCGTGGGAAT
CTGCCCTTAGGTTCGGAATAACTCAGGGAAACTTGAGCTAATACCGGATGATGTCTTCGG
TCCAAAGATTTATCGCCTAAGGATGAGCCCGCGTAGGATTAGCTTGTTGGTGGGGTAAAA
GCCTACCAAGGCGACGATCTTTAGCTGGTCTGAGAGGATGATCAGCCACACTGGGACTGA
GACACGGCCCAGACTCCTACGGGAGGCAGCAGTGGGGAATATTGGACAATGGGCGAAAGC
CTGATCCAGCAATGCCGCGTGAGTGATGAAGGCCTTAGGGTTGTAAAGCTCTTTTACCCG
GGATGATAATGACAGTACCGGGAGAATAAGCTCCGGCTAACTCCGTGCCAGCAGCCGCGG
TAATACGGAGGGAGCTAGCGTTGTTCGGAATTACTGGGCGTAAAGCGCGCGTAGGNNNNN
NNNNNNNNNNNNNNNNNNNNNNNNNNNNNNNNNNNNNNNNNNNNNNNNNNNNNNNNNNNN
CTAGAATCTTGGAGAGGTCAGTGGAATTCCGAGTGTAGAGGTGAAATTCGTAGATATTCG
GAAGAACACCAGTGGCGAAGGCGACTGACTGGACATGTATTGACGCTGAGGTGCGAAAGC
GTGGGGAGCAAACAGGATTAGATACCCTGGTAGTCCACGCCGTAAACGATGATAACTAGC
TGTCTGGGCTCTTGGAGCTTAGGTGGCGCAGCTAACGCGTTAAGTTATCCGCCTGGGGAG
TACGGTCGCAAGATTAAAACTCNNNNNNNNNNNNNGGGGCCTGCACAAGCGGTGGAGCAT
GTGGTTTAATTCGAAGCAACGCGCAGAACCTTACCAGCGTTTGACATCCTCATCGCGGAT
TAGAGAGATCTTTTCCTTCAGTTCGGCTGGATCAGTGACAGGTGCTGCATGGCTGTCGTC
AGCTCGTGTCGTGAGATGTTGGGTTAAGTCCCGCAACGAGCGCAACCCTCGTCCTTAGTT
GCCATCATTNNNNNNNNNNNNNNNNNNNNNNNNNNNNNNNNNNNNNNNNNNNNNNNNNNN
NNNNNNNNNNNNNNNNNNNNNNNNNNNNNNNNNNNNNNNNNNNNNNNNNNNNNNNNNNNN
NNNNNNNNNAGCAAACTCGCGAGGGTGAGCTAATCTCCAAAAGCCGTCTCAGTTCGGATT
GGACTCTGCAACTCGAGTGCATGAAGGCGGAATCGCTAGTAATCGCGGATCAGCACGCCG
CGGTGAATACGTTCCCAGGCCTTGTACACACCGCCCGTCACACCATGGGAGTTGGTTTCA
CCCGAAGGCAGTGCGCTAACCCGCAAGGGAGGCAGCTGACCACGGTGGGATCAGCGACTG
GGGTGAAGTCGTAACAAGGTAGCCGTAGGGGAACCTGCGGCTGGATCACCTCCTTTCTAA
GGA
>424|24067 Prior=0.000726 Length=1126 NormPrior=0.000951
ACACGGCCCAGACTCCTACGGGAGGCAGCAGTGGGGAATCTTGCGCAATGCGCGAAAGCG
TGACGCAGCAACGCCGCGTGGGGGAAGAAGGCCTTCGGGTTGTAAACCCCTTTCAGGAGG
GACGAAGCCTGGCTGGTGAATAGCCAGTCCAGGTGACGGTACCTCCACAAGAAGCCCCGG
CTAACTACGTGCCAGCAGCCGCGGTAATACGTAGGGGGCAAGCGTTGTCCGGAATCATTG
GGCGTAAAGAGCGCGTAGGCGGCCCGACAAGTCCGCTGTGAAAGTCAGGGGCTCAACCCT
TGGATGCCGGTGGATACTGTCGGGCTAGAGTCCGGAAGAGGCGAGTGGAATTCCTGGTGT
AGCGGTGAAATGCGCAGATATCAGGAGGAACACCGATGGCGAAGGCAGCTCGCTGGGACG
GTACTGACGCTGAGGCGCGAAAGCGTGGGGAGCAAACAGGATTAGATACCCTGGTAGTCC
ACGCCGTAAACGATGGGCACTAGGTGTGGGGGNNNNNNNNNNNNNNNNNNNNNNNNNNNN
NNNNNNNNNNNNNNNNNNNNNNNNNNNNNNNNNNNNNNNNNNNNNNNNNNNNNNNNNNNN
NNNACGGGGGCCCGCACAAGCAGCGGAGCATGTGGTTTAATTCGACGCAACGCGAAGAAC
CTTACCTGGGCTTGACATGTAGGTGACAGCCGTGGAAACACGGCCTCCCTTCGGGGCACG
TACACAGGTGGTGCATGGCTGTCGTCAGCTCGTGTCGTGAGATGTTGGGTTAAGTCCCGC
AACGAGCGCAACCCTCGTCGCATGTTGCCAGCGGTTCGGCCGGGGACTCATGCGAGACTG
CCGGTGACAAACCGGAGGAAGGCGGGGATGACGTCAAGTCCTCATGCCCCTTATGTCCAG
GGCTACACACGTGCTACATTGGCGCATACAAAGGGCTGCGATACCGCGAGGTGGAGCGAA
TCCCAAAAAGTGCGTCTCGGTTCGGATTGGAGGCTGAAACTCGCCTCCATGAAGGCGGAG
TTGCTAGTAATCCCGAATCAGCAACGTCGGGGTGAATACGTTCCCGGGCCTTGTACACAC
CGCCCGTCACACCACGAAAGCGGGCAACACCCGAAGCCGGTGGCCT
>251|194216 Prior=0.000726 Length=415 NormPrior=0.002580
GATCAGGAAGAACATCGGTGGCGAAGGCGCTCTGCTGGGCCTTATCTGACACTCAGGGAC
GAAAGCTAGGGGAGCGAATGGGATTAGATACCCCAGTAGTCCTAGCCGTAAACGATGGAT
ACTAGGTGTTGTCTGTATCGACCCGGACAGTGCCGTAGCTAACGCGTTAAGTATCCCGCC
TGGGGAGTACGCACGCAAGTGTGAAACTCAAAGGAATTGACGGGGGCCCGCACAAGCGGT
GGAGTATGTGGTTTAATTCGATGCAACGCGAAGAACCTTACCAGGGCTTGACATGTCGCG
AATCTTCTGGAAACAGAGGAGTGCCTTCGGGAGCGCGAACACAGGTGGTGCATGGCTGTC
GTCAGCTCGTGTCGTGAGATGTTGGGTTAAGTCCCGCAACGAGCGCAACCCTCGT
>300|62967 Prior=0.000704 Length=805 NormPrior=0.001290
TGGAGTGCGGTAGGGGAGATCGGAATTCCTGGTGTAGCGGTGAAATGCGCAGATATCAGG
AGGAACACCGGTGGCGAAGGCGGATCTCTGGGCCGTAACTGACGCTGAGGAGCGAAAGCA
TGGGGAGCGAACAGGATTAGATACCCTGGTAGTCCATGCCGTAAACGTTGGGCGCTAGGT
GTGGGGCTCATTCCACGAGTTCTGTGCCGCAGCTAACGCATTAAGCGCCCCGCCTGGGGA
GTACGGCCGCAAGGCTAAAACTCAAAGGAATTGACGGGGGCCCGCACAAGCGGCGGAGCA
TGCGGATTAATTCGATGCAACGCGAAGAACCTTACCAAGGCTTGACATACACCGGAAAAG
TGCAGAGATGTGCTCCCCGCAAGGTCGGTGTACAGGTGGTGCATGGTTGTCGTCAGCTCG
TGTCGTGAGATGTTGGGTTAAGTCCCGCAACGAGCGCAACCCTCGTTCCATGTTGCCAGC
ACGTGATGGTGGGGACTCATGGGAGACTGCCGGGGTCAACTCGGAGGAAGGTGGGGATGA
CGTCAAATCATCATGCCCCTTATGTCTTGGGCTTCACGCATGCTACAATGGCCGGTACAA
AGGGCTGCGATACCGCGAGGTGGAGCGAATCCCAAAAAACTGGTCTCAGTTCGGATTGGG
GTCTGCAACTCGACCCCATGAAGTCGGAGTCGCTAGTAATCGCAGATCAGCATTGCTGCG
GTGAATACGTTCCCGGGCCTTGTACACACCGCCCGTCAAGTCACGAAAGTCGGTAACACC
CGAAGCCGGTGGCCTAACCCATGCG
>305|583060 Prior=0.000704 Length=1010 NormPrior=0.001028
AAACGGTGAGGGCTAATATCCCTTGCTAATGACGGTACCTGAAGAATAAGCACCGGCTAA
CTACGTGCCAGCAGCCGCGGTAATACGTAGGGTGCAAGCGTTAATCGGAATTACTGGGCG
TAAAGCGTGCGCAGGCGGTTTTGTAAGTCTGTCGTGAAATCCCCGGGCTCAACCTGGGAA
TTGCGATGGAGACTGCAAGGCTAGAATCTGGCAGAGGGGGGTAGAATTCCACGTGTAGCA
GTGAAATGCGTAGAGATGTGGAGGAACACCGATGGCGAAGGCAGCCCCCTGGGTCAAGAT
TGACGCTCATGCACGAAAGCGTGGGGAGCAAACAGGATTAGATACCCTGGTAGTCCACGC
CCTAAACGATGTCTACTAGTTGTCGGGTTTTAATTAACTTGGTAACGCAGCTAACGCGTG
AAGTAGACCGCCTGGGGAGTACGGTCGCAAGATTAAAACTCAAAGGAATTGACGGGGACC
CGCACAAGCGGTGGATGATGTGGATTAATTCGATGCAACGCGAAAAACCTTACCTACCCT
TGACATGTACGGAAGCCACGAGAGATCGAGGCGTGCTCGAAAGAGAGCCGTAACACAGGT
GCTGCATGGCTGTCGTCAGCTCGTGTCGTGAGATGTTGGGTTAAGTCCCGCAACGAGCGC
AACCCTTGTCATTAGTTGCTACGAAAGAGCACTCTAATGAGACTGCCGGTGACAAACCGG
AGGAAGGTGGGGATGACGTCAAGTCCTCATGGCCCTTATGGGTAGGGCTTCACACGTCAT
ACAATGGTACATACAGAGGGCCGCCAACCCGCGAGGGGGAGCTAATCCCAGAAAGTGTAT
CGTAGTCCGGATTGTAGTCTGCAACTCGACTACATGAAGTTGGAATCGCTAGTAATCGCG
GATCAGCATGTCGCGGTGAATACGTTCCCGGGTCTTGTACACACCGCCCGTCACACCATG
GGAGCGGGTTTTACCAGAAGTAGGTAGCTTAACCGCAAGGAGGGCGCTTA
>91|256677 Prior=0.000704 Length=1223 NormPrior=0.000849
GGGCCCGCGTCCGATTAGGTAGACGGCGGGGTAACGGCCCACCGTGCCTGCGATCGGTAG
CCGGTCTGAGAGGACGGCCGGCCACACTGGGACTGAGACACGGCCCAGACTCCTACGGGA
GGCAGCAGTGGGGAATCTTGGGCAATGGGCGCAAGCCTGACCCAGCGACGCCGCGTGGGT
GACGAAGGCCTTCGGGTTGTAAAGCCCTTTTCCCGGGGACGATGGTGACGGTACCCGGGG
AACAAGCACCGGCTAACTCCGTGCCAGCAGCCGCGGTAAGACGGAGGGTGCTAGCGTTGT
TCGGAATCACTGGGCGTAAAGGGCGCGTAGGCGNNNNNNNNNNNNNNNNNNNNNNNNNNN
NNNNNNNNNNNNNNNNNNNNNNNNNNNNNNNNNNNNNNNNNNNNNNNNNNNNNNNNNNNN
NNNNNNNNNNNNNNNNNNNNNNNNNNNNNNNNNNNNNNNNNNNNNNNNNNNNNNNNNNNN
NNNNNNNNNNNNNNNNNNNNNNNNNNNNNNNNNNNNNNNNNNNNNNNNNNNNNNNNNNNN
NNNNNNNNNNNNNNNNNNNNNNNNNNNNNNNNNNNNNNNNNNNNNNNNNNNNNNNNNNNN
NNNNNNNNNNNNNNNNNNNNNNNNNNNNNNNNNNNNNNNNNNNNNNNNNNNNNNNNNNNN
NNNNNNNNNNNNNNNNNNNNNNNNNNNNNNNNNNNNNNNNNNNNNNNNNNNNNNNNNNNN
NNNNNNNNNNNNNNNNNNNNNNNNNNNNNNNNNNNNNNNNNNNNNNNNNNNNNNNNNNNN
NNNNNNNNNNNNNNNNNNNNNNNNNNNNNNNNNNNNNNNNNNNNNNNNNNNNNNNNNNNN
NNNNNNNNNNNNNNNNNNNNNNNNNNNNNNNNNNNNNNNNNNNNNNNNNNNNNNNNNNNN
NNNNNNNNNNNNNNNNNNNNNNNNNNNNNNNNNNNNNNNNNNNNNNNNNNNNNNNNNNNN
NNNNNNNNNNNNNNNNNNNNNNNNNNNNNNNNNNNNNNNNNNNNNNNNNNNNNNNNNNNN
NNNCCAATCCCCAAAAGCCGCCTCAGTTCGGATCGCGGGCTGCAACCCGCCCGCGTGAAG
GTGGAATCGCTAGTAATCGCGGATCAGCACGCCGCGGTGAATACGTTCCCGGGCCTTGTA
CACACCGCCCGTCACACCATGGGAGTTGGCTCTACCCGAAGCCGGCGGGCTAACCCGCGA
GGGGGGCAGCCGTCCACGGTCGG
>765|353816 Prior=0.000682 Length=1275 NormPrior=0.000789
ATGACAGTTGTTAAAGTATTTATACGTCTGAAGAGGAGCTTGCGGCAGATTAGCTAGTTG
GTAGGGTAACGGCTTACCAAGGCGACGATCTGTATCCGACCTGAGAGGGTGGTCGGACAC
ACTGACACTGAATAACGGGTCAGACTCCTACGGGAGGCAGCAGTCGGGAATTTTGGGCAA
TGGGCGAAAGCCTGACCCAGCAACGCCGCGTGAAGGATGAAGTCTTTCGGGATGTAAACT
TCGTAAGAATGGGAAGAATAAATGACGGTACCATTTGTAAGCCCCGGCTAACTACGTGCC
AGCAGCCGCGGTAATACGGAGGGGGCAAGCGTTGTTCGGATTTACTGGGCGTAAAGGGCG
CGTAGGCGGCGTGACAAGTCACTTGTGAAATCTCCGGGCTTAACTCGGAACTGCCAAGTG
ATACTGTCGTGCTAGAGTGCAGAAGGGGCAATCGGAATTCTTGGTGTAGCGGTGAAATGC
GTAGATATCAAGAGGAACACCAGAGGCGAAGGCGGATTGCTGGGCTGACACTGACGCTGA
GGCGCGAAAGCTAGGGTAGCAAACGGGATTAGATACCCCGGTAGTCCTAGCCCTAAACGA
TGAATACTTGGTGTCTGGAGTTTAATTCTCCGGGTGCCGTCGCTAACGTTTTTAGTATTC
CGCCTGGGGAGTACGCACGCAAGTGTGAAACTCAAAGGAATTGACGGGGACCCGCACAAG
CGGTGGAGCATGTGGTTTAATTCGACGCAACGCGAAGAACCTTACCTGNNNNNNNNNNNN
NNNNNNNNNNNNNNNNNNNNNNNNNNNNNNNNNNNNNNNNNNNNNNCAAGGTGCTGCATG
GCTGTCGTCAGCTCGTGTCGTGAGATGTTGGGTTAAGTCCCGCAACGAGCGCAACCCCTA
TTGATAGTTGCTAACAGGTAATGCTGAGAACTCTATCAAGACTGCTGTTGATAAAACGGA
GGAAGGTGGGGATGATGTCAAGTCATCATGGCCTTTATGTTCAGGGCTACACACGTGCTA
CAATGGTTGGTACAAAACGTCGCAATCTCGCAAGAGTGAGCTAATCGCTTAAAACCAATC
TCAGTTCGGATTGAAGTCTGCAACTCGACTTCATGAAGTTGGAATCGCTAGTAATCGCGG
ATCAGAACGCCGCGGTGAATACGTTCCCGGGTCTTGTACACACCGCCCGTCACATCACGA
AAGTAGGTTGTACTAGAAGTAGCTGGGCTAACCCGCAAGGGAGGCAGGTTACCACGGTAT
GATTTATGATTGGGG
>322|244375 Prior=0.000682 Length=1480 NormPrior=0.000680
TGATCCTGGCTCAGGACGAACGCTGGCGGCGTGCTTAACACATGCAAGTGGAGCGACGAA
CCAGGGCTTGCCCTGGGGCAGAGCCGCGAACGGGTGAGTAACACGTGGGTAACGTGCCCC
GATGACTGGGACAACCCGGGGAAACCCGGGCTAATACCGGATATGCCCCCTCACATCGGT
GAGGTGTGTAAAGGAAGCTTCGGCCTCCGCATCGGGATCGGCCCGCGGCGCATTAGCTTG
TTGGTGGGGTAACAGCCTACCAAGGCAACGATGCGTAGCTGGTCTGAGAGGACGATCAGC
CACACTGGGACTGAGACACGGCCCAGACTCCTACGGGAGGCAGCAGTGGGGAATCTTGCA
CAATNNNNNNNNNNNNNNNNNNNNNNNNNNNNNNNNNNNNNNNNNNNNNNNNNNNNNNNN
NNNNNNNNNNNNNNNNNNNNNNNNNNNNNNNNNNNNNNNNNNNNNNNNNNNNNNNNNNNN
NNNNNNNNNNNNNNNNNNNNNNNNNNNNNNNNNNNNNNNNNNNNNNNNNNNNNNNNNNNN
NNNNNNNNNNNNNNNNNNNNNNNNNNNNNNNNNNNNNNNNNNNNNNNNNNNNNNNNNNNN
NNNNNNNNNNNNNNNNNNNNNNNNNNNNNNNNNNNNNNNNNNNNNNNNNNNNNNNNNNAG
TGGAATTCCTGGTGTAGCGGTGAAATGCGCAGATATCAGGAGGAACACCGATGGCGAAGG
CAGCTCGCTGGGACGGTACTGACGCTGAGACGCGAAAGCGTGGGGAGCAAACAGGATTAG
ATACCCTGGTAGTCCACGCTGTAAACGATGGGCACTAGGTGTGGGAGGTGTCGACTCCTT
CCGTGCCGAAGCTAACGCATTAAGTGCCCCGCCTGGGGAGTACGGCCGCAAGGCTAAAAC
TCAAAGGAATTGACGGGGGCCCGCACAAGCAGCGGAGCATGTGGTTTAATTCGACGCAAC
GCGAAGAACCTTACCTGGGCTTGACATGTTTCTGACAGGTGTGGAAACACACCCTCCCTT
CGGGGCAGGATCACAGGTGGTGCATGGCTGTCGTCAGCTCGTGTCGTGAGATGTTGGGTT
AAGTCCCGCAACGAGCGCAACCCCCGTCGTATGTTGCCAGCATTTAGTTGGGGACTCATA
CGAGACTGCCGGTGACAAACCGGAGGAAGGTGGGGATGACGTCAAGTCATCATGCCCCTT
ATGTCCAGGGCTACACACGTGCTACATTGGCCGGTACAAAGGGCTGCGATACCGCGAGGT
GGAGCGAATCCCATAAAGCCGGTCTCGGTTCGGATTGGAGGCTGAAACTCGCCTCCATGA
AGGCGGAGTTGCTAGTAATCCCGGATCAGCAACGTCGGGGTGAATACGTTCCCGGGTCTT
GTACACACCGCCCGTCACACCACGAAAGCGGGCAACACCCGAAGCCGGTGACCCAACCCT
CGGGAGGGAGCCGTCGAAGGTGGGGCTCGTGATTGGGGTG
>181|252146 Prior=0.000682 Length=1389 NormPrior=0.000724
GAACGAGGGCTTCGGCCCTAGTGGCGCACGGGTGAGTAACGCGTGGGAACCTGCCCTGTG
GTACGGAATAACTCCGGGAAACTGGAGCTAATACCGTATGTGTCCTGTGGGACAAAGATT
TATCGCCATGGGATGGGCCCGCGTAGGATTAGCTTGTTGGTGGGGTAACGGCCTACCAAG
GCTACGATCCTTAGCTGGTCTGAGAGGATGATCAGCCACACTGGGACTGAGACACGGCCC
AGACTCCTACGGGAGGCAGCAGTGGGGAATATTGGACAATGGGCGCAAGCCTGATCCAGC
AATGCCGCGTGAGTGATGAAGGCCTTCGGGTTGTAAAGCTCTTTCGCACGCGACGATGAT
GACGGTAGCGTGAGAAGAAGCCCCGGCTAACTTCGTGCCAGCAGCCGCGGTAATACGAAG
GGGGCTAGCGTTGTTCGGAATTACTGGGCGTAAAGGGCGCGTAGGCGGTGTGTCAAGTCA
GGCGTGAAAGCCCCGGGCTCAACCTGGGAACCGCGCTTGAGACTGGCACGCTAGAGTTCG
GGAGAGGATGGTGGAATTCCCAGTGTAGAGGTGAAATTCGTAGATATTGGGAAGAACACC
GATGGCGAAGGCAGCCATCTGGACCGACACTGACGCTGAGGCGCGAAAGCGTGGGGAGCA
AACAGGATNNNNNNNNNNNNNNNNNNNNNNNNNNNNNNNNNNNNNNNNNNNNNNNNNNNN
NNNNNNNNNNNNNNNNNNNNNNNNNNNNNNNNNNNNNNNNNNNNNNNNNNNNNNNNNNNN
NNNNNNNNNNNNNNNNNNNNNNNNNNNNNNNNNNNNNNNNNNNNNNNNNNNNNNNNNNNN
NNNNNNNNNNNNNNNNNNNNNNNNNNNNNNNNNNNNNNNNNNNNNNNNNNNNNNNNNNNN
NNNNNNNGTTCGGCCGGACGCCGCACAGGTGCTGCATGGCTGTCGTCAGCTCGTGTCGTG
AGATGTTGGGTTAAGTCCCGCAACGAGCGCAACCCCCATCCTCAGTTGCCATCAGGTAAT
GCTGGGCACTCTGGGGAAACCGCCGGTGACAAGCCGGAGGAAGGCGGGGATGACGTCAAG
TCCTCATGGCCCTTATGGGCTGGGCTACACACGTGCTACAATGGTGGTGACAGTGGGCAG
CGAGATCGCGAGATCGAGCCAATCTCCAAAAGCCATCTCAGTTCGGATCGCACTCTGCAA
CTCGGGTGCGTGAAGTTGGAATCGCTAGTAATCGCGGATCAGCACGCCGCGGTGAATACG
TTCCCGGGCCTTGTACACACCGCCCGTCACACCATGGGAGTTGGTTTTACCCGAAGCCGG
TGGGCTAACCTCGCAAGAGGAGGCAGCCGACCACGGTCAGGTCAGCGACTGGGGTGAAGT
CGTAACAAG
>116|257862 Prior=0.000682 Length=1207 NormPrior=0.000833
AGATGGGCATGCGTTAGATTAGCTAGTTGGTGAGGTAGCAGCTCACCAAGGCGATGATCT
ATAGGGGTTCTGAGAGGAAGATCCCCCACACTGGTACTGAGATACGGACCAGACTCCTAC
GGGAGGCAGCAGTAGGGAATATTGGGCAATGCTCGCAAGAGTGACCCAGCCATGCCGCGT
GCAGGAAGAAGGCCTTCTGGGTTGTAAACTGCTTTTGGAAGGGAACAAAACGGGCATGCG
TGCCAACTTGAGTGTACCTTCAGAATAAGCACCGGCTAACTCCGTGCCAGCAGCCGCGGT
AATACGGAGGGTGCAAGCGTTGTCCGGATTTATTGGGTTTAAAGGGTGCGTAGGCGGCTT
ATTAAGTCAGGGGTGAAAGACTATTGCTTAACAATGGCAGTGCCTTTGATACTGATAAGC
TTGAGTACAGCTGAGGCAGATGGAACGGGTGGTGTAGCGGTGAAATGCATAGATACCATC
CAGAACACCGATTGCGAAGGCAGTCTGCTAAACTGTAACTGACGCTGAGGCACGAAAGCG
TGGGGATCGAACAGGATTAGATACCCTGGTAGTCCACGCTGTAAACGATGAAGACTCGAT
GTTAGGGATATACTCTTAGCGTCCAAGCGAAAGCGTTAAGTCTTCCACCTGGGGAGTACG
CCCGCAAGGGTGAAACTCAAAGGAATTGACGGGGGTCCGCACAAGCGGTGGAGCATGTGG
TTTAATTCGATGATACGCGAGGAACCTTACCTGGGCTAGAATGTGAGGGAAGAGATCAGA
GATGGTCTCGCCTGCAAAGGCCCAAAACAAGGTGCTGCATGGCTGTCGTCAGCTCGTGCC
GTGAGGTGTTGGGTTAAGTCCCGCAACGAGCGCAACCCCTATTCTTAGTTGCTAACAGGT
AAAGCTGAGGACTCTAAATAGACTGCCTGCGCAAGCAGAGAGGAAGGAGGGGATGACGTC
AAGTCATCATGGCCCTTACGCCCAGGGCTACACACGTGCTACAATGGCCTCTACAAAGGG
TTGCTACTTGGTAACAAGATGCCAATCTCAAAAAAGAGGTCTCAGTTCGGATTGAGGGCT
GCAACTCGCCCTCATGAAGCTGGAATCGCTAGTAATCGCGCATCAGCAATGGCGCGGTGA
ATACGTTCCCGGACCTTGTACACACCGCCCGTCAAGCCATGGAAGTCTGGGAGACCTGAA
GACGGTG
>397|32581 Prior=0.000660 Length=1394 NormPrior=0.000698
CGGGTGCGGAACACGTACGCAACTTACCCTTAAGTGGGGAATAGCCCGGGGAAACCCGGA
TTAATACCTCGTAAGATTATAAAGTGGCATCACTATATAATTATAGCTCCGGCGCTTAAG
GATGGGCGTGCGTCCCATTAGGTAGTTGGTTGAGGTAACGGCTCACCAAGCCTGCGATGG
GTAACTGGTGTGAGAGCACGACCAGTCACACGGGCACTGAGACACGGGCCCGACTCCTAC
GGGAGGCAGCAGTAAGGAATATTGGTCAATGGACGCAACTCTGAACCAGCCATGCCGCGT
GGAGGATGAAGGCCCTCTGGGTTGTAAACTTCTTTTATGGGGGACGAAACCCTGGATTTT
TATCCAGCCTGACGGTACCCCAGGAATAAGCACCGGCTAACTCCGTGCCAGCAGCCGCGG
TAATACGGAGGGTGCAAGCGTTATCCGGATTCACTGGGTTTAAAGGGTGCGTAGGCGGGT
TTGTAAGTCAGTGGTGAAATCCCGAAGCTTAACTTCGGAACTGCCGTTGATACTACAGGT
CTTGAATACTCGGGAGGTGAGCGGAATATGTCATGTAGCGGTGAAATGCTTAGATATGAC
ATAGAACACCGATTGCGAAGGCAGCTCACTACACAGTCATTGACGCTGAGGCACGAAAGC
GTGGGGATCAAACAGGATTAGATACCCTGGTAGTCCACGCCCTAAACGATGGATACTCGA
CGTATGAGATATGACTTTATGCGTCTGAGCGAAAGCATTAAGTATCCCACCTGGGAAGTA
CGACCGCANNNNNNNNACTCAAAGGAATTGGCGGGGGTCCGCACAAGCGGTGGAGCATGT
GGTTTAATTCGATGATACGCGAGGAACCTTACCTGGGCTAGAATGCTGAGTGACCGCGGG
TGAAAGCTCGTTTTATAGCAATATACACTCAGTAAGGTGCTGCATGGCTGTCGTCAGCTC
GTGCCGTGAGGTGTTGGGTTAAGTCCCGCAACGAGCGCAACCCCCATCAGTAGTTGCCAT
CAGGTAACGCTGGGAACTCTACTGAAACTGCCGTCGTAAGACGTGAGGAAGGAGGGGATG
ATGTCAAGTCATCATGGCCTTTATGCCCAGGGCTACACACGTGCTACAATGGGGCGTACA
AAGGGCTGCCACTTAGCGATAAGGAGCCAATCCCAAAAAACGCCTCTCAGTTCAGATCGC
AGTCTGCAACTCGACTGCGTGAAGCTGGAATCGCTAGTAATCGTATATCAGCAATGATAC
GGTGAATACGTTCCCGGACCTTGCACACACCGCCCGTCAAGCCATGGAAGCCGGGGGGAC
CTGAAGTCGGTAACCGCAAGGAGCCGCCTAGGGTAAAACCGGTAACTGGGGCTAAGTCGT
AACAAGGTAGCCGT
>396|225724 Prior=0.000660 Length=1269 NormPrior=0.000767
GTGGTGGAAAGTTCTTCGGCTGAGGATGGGCCCGCGGCCTATCAGCTTGTTGGTGGGGTA
ACGGCCCACCAAGGCGACGACGGGTAGCCGGCCTGAGAGGGCGACCGGCCACACTGGGAC
TGAGACACGGCCCAGACTCCTACGGGAGGCAGCAGTGGGGAATATTGCGCAATGGGCGAA
AGCCTGACGCAGCGACGCCGCGTGAGGGATGAAGGCCTTCGGGTTGTAAACCTCTTTCAG
CAGGGACGAAGCGCAAGTGACGGTACCTGCAGAAGAAGCACCGGCCAACTACGTGCCAGC
AGCCGCGGTAATACGTAGGGTGCAAGCGTTGTCCGGANNNNNNNNNNNNNNNNNNNNNNN
NNNNNNNNNNNNNNNNNNNNNNNNAAAACTTGGGGCTCAACCCCAAGCCTGCAGTCGATA
CGGGCAGACTAGAGTGCGGTAGGGGAGACTGGAATTCCTGGTGTAGCGGTGAAATGCGCA
GATATCAGGAGGAACACCGGTGGCGAAGGCGGGTCTCTGGGCCGTAACTGACGCTGAGGA
GCGAAAGCGTGGGGAGCGAACAGGATTAGATACCCTGGTAGTCCACGCCGTAAACGTTGG
GCNNNNNNNNNNNNNNNNNNNNNNNNNGTTCCGTGCCGCAGCTAACGCATTAAGCGCCCC
GCCTGGGGAGTACGGCCGCAAGGCTAAAACTCAAAGGAATTGACGGGGGCCCGCACAAGC
GGCGGAGCATGCGGATTAATTCGATGCAACGCGAAGAACCTTACCTGGGCTTGACATATG
CCGTAAACTCGTAGAGATACGGGGTCCGCAAGGGCGGTGTACAGGTGGTGCATGGTTGTC
GTCAGCTCGTGTCGTGAGATGTTGGGTTAAGTCCCGCAACGAGCGCAACCCTCGTTCTAT
GTTGCCAGCGGGTCATGCCGGGGACTCATAGGAGACTGCCGGGGTCAACTCGGAGGAAGG
TGGGGACGACGTCAAATCATCATGCCCCTTATGTCTTGGGCTGCACACATGCTACAATGG
CCGGTACAAAGGGCTGCTAAGCCGCAAGGTGGAGCGAATCCCAAAAAGCCGGTCTCAGTT
CGGATTGGGGTCTGCAACTCGACCCCATGAAGTCGGAGTCGCTAGTAATCGCAGATCAGC
AACGCTGCGGTGAATACGTTCCCGGGCCTTGTACACACCGCCCGTCACGTCACGAAAGTC
GGTAACAGCCGAAGCCGGTGGCCCAACCCGTAAGGGAGGGAGCCGTCGAAGCTGGGATCG
GCGATTGGG
>288|580173 Prior=0.000660 Length=1374 NormPrior=0.000708
TGGGACAACCCGGGGAAACCCGGGCTAATACCGGATGTGCTCCTTCCACATCAGTGGATT
GAGTAAAGGTAGCTTCGGCTTCCGCATTGGGATCGGCCCGCGGCGCATTAGCTTGTTGGT
GGGGTAATGGCCTACCAAGGCTACGATGCGTAGCTGGTCTGAGAGGACGATCAGCCACAC
TGGGACTGAGACACGGCCCAGACTCCTACGGGAGGCAGCAGTGGGGAATCTTGCGCAATG
CGCGAAAGCGTGACGCAGCAACGCCGCGTGAGGGAAGACGGCCTTCGGGTTGNNNNNNNN
NNNNNNNNNNNNNNNNNNNNNNNNNNNNNNNNNNNNNNNNNNNNNNNNNNNNNNNNNNNN
NNNNNNNNGGCTAACTACGTGCCAGCAGCCGCGGTAATACGTAGGGGGCAAGCGTTGTCC
GGAATTATTGGGCGTAAAGAGCGCGTAGGCGGTCCGGTAAGTCGGTTGTGAAAGTCGGGG
GCTCAACCCTCGGATGCCGATCGATACTGTCGGGCTAGAGTCCGGAAGAGGCGAGTGGAA
TTCCTGGTGTAGCGGTGAAATGCGCAGATATCAGGAGGAACACCAATGGCGAAGGCAGCT
CACTGGGACGGTATTGACGCTGAGACGCGAAAGCGTGGGGAGCAAACAGGATTAGATACC
CTGGTAGTCCACGCCGTAAACGATGGACACTAGGTGTGGGAGGTGTCGACTCCTTCCGTG
CCGAAGCTAACGCATTAAGTGTCCCGCCTGGGGAGTACGGCCGCAAGGCTAAAACTCAAA
GGAATTGACGGGGGCCCGCACAAGCAGCGGAGCATGTGGTTTAATTCGACGCAACGCGAA
GAACCTTACCTGGGCTTGACATGTTCCTGACCGGTGTGGAAACACACCTTCCCTTCGGGG
CAGGGTCACAGGTGGTGCATGGCTGTCGTCAGCTCGTGTCGTGAGATGTTGGGTTAAGTC
CCGCAACGAGCGCAACCCCCGTCGCATGTTGCCAGCGGTTCGGCCGGGGACTCATGCGAG
ACTGCCGGTGACAAACCGGAGGAAGGTGGGGATGACGTCAAGTCATCATGCCCCTTATGT
CCAGGGCTACACACGTGCTACATTGGCGCCTACAAAGGGCTGCGATACCGCGAGGTGGAG
CGAATCCCAAAAAGGGCGTCTCGGTTCGGATTGGAGGCTGAAACTCGCCTCCATGAAGGT
GGAGTTGCTAGTAATCGCGGATCAGCAACGCCGGGGTGAATACGTTCCCGGGCCTTGTAC
ACACCGCCCGTCACACCACGAAAGCGGGCAACACCCGAAGCCGGTGGGCTAACCCTTACG
GGAGGCAGCCGTCGAAGGTGGGGCTCGTGATTGGGGTGAAGTCGTAACAAGGTA
>199|4715 Prior=0.000660 Length=830 NormPrior=0.001173
GGGAACGTACCCTTTGGTTCGGAACAACTCCGGGAAACTGGAGCTAATACCGGATACGCC
CTTTTGGGGAAAGATTTATCGCCGAAGGATCGGCCCGCGTCTGATTAGCTAGTTGGTGAG
GTAATGGCTCACCAAGGCGACGATCAGTAGCTGGTCTGAGAGGATGATCAGCCACACTGG
GACTGAGACACGGCCCAGACTCCTACGGGAGGCAGCAGTGGGGAATATTGGACAATGGGC
GCAAGCCTGATCCAGCCATGCCGCGTGAGTGATGAAGGCCCTAGGGTTGTAAAGCTCTTT
CGGCGNNNNNNNNNNNNNNNNNNNNNNNNNNNNNNNNNNNNNNNNNNNNNNNNNNNNNNN
NNNNNNNNNNNNNNNNNNNNNNNNNNNNNNNNNNNNNNNNNNNNNNNNNNNNNNNNNNNN
NNNNNNNNNNNNNNNNNNNNNNNNNNNNNNNNNNNNNNNNNNNNNNNNNNNNNNNNNNNN
NNNNNNCTCGAGACCGGAAGAGGTTGGTGGAACTGCGAGTGTAGAGGTGAAATTCGTAGA
TATTCGCAAGAACACCAGTGGCGAAGGCGGCCAACTGGTCCGGTTCTGACGCTGAGGCGC
GAAAGCGTGGGGAGCAAACAGGATTAGATACCCTGGTAGTCCACGCCGTAAACGATGAAT
GCCAGCCGTTGGGCAGCTTGCTGCTCAGTGGCGCAGCTAACGCTTTAAGCATTCCGCCTG
GGGAGTACGGTCGCAAGATTAAAACTCAAAGGAATTGACGGGGGCCCGCACAAGCGGTGG
AGCATGTGGTTTAATTCGAAGCAACGCGCAGAACCTTACCAGCTCTTGAC
>172|154761 Prior=0.000660 Length=837 NormPrior=0.001163
CGTGGAGGTGAGCGGAATATGTCATGTAGCGGTGAAATGCTTAGATATGACATAGAACAC
CAATTGCGAAGGCAGCTCGCTACACGAATATTGACTCTGAGGCACGAAAGCGTGGGGATC
AAACAGGATTAGATACCCTGGTAGTCCACGCCCTAAACTATGGATACTCGACATACGCGA
TACACTGTGTGTGTCTGAGCGAAAGCATTAAGTATCCCACCTGGGAAGTACGACCGCAAG
GTTGAAACTCAAAGGAATTGGCGGGGGTCCGCACAAGCGGTGGAGCATGTGGTTTAATTC
GATGATACGCGAGGAACCTTACCTGGGCTAGAATGCTAAGTGACCGTGGGTGAAAGCTCA
TTTTGTAGCAATACACACTTAGTAAGGTGCTGCATGGCTGTCGTCAGCTCGTGCCGTGAG
GTGTTGGGTTAAGTCCCGCAACGAGCGCAACCCCCATCAGTAGTTGCCATCAGGTAACGC
TGGGAACTCTACTGAAACTGCCGTCGTAAGACGTGAGGAAGGNNNNNNNNNNNNNNAGTC
ATCATGGCCTTTATGCCTAGGGCTACACACGTGCTACAATGGGAGGGACAAAGGGCTGCC
ACTTAGTGATAAGGAGCCAATCCCAAAAACCCTCTCTCAGTTCAGATCGGAGTCTGCAAC
TCGACTCCGTGAAGCTGGAATCGCTAGTAATCGTATATCAGCAATGATACGGTGAATACG
TTCCCGGACCTTGCACACACCGCCCGTCAAGCCATGGAAGCCGGGTGTACCTAAAGTCGG
TAACCGCAAGGAGCCGCCTAGGGTAAAACTGGTAACTGGGGCTAAGTCGTAACAAGG
>668|254635 Prior=0.000638 Length=1131 NormPrior=0.000832
GAAAGTTTTTCGGCTGAGGATGGGCCCGCGGCCTATCAGCTTGTTGGTGGGGTGATGGCC
TACCAAGGCGACGACGGGTAGCCGGCCTGAGAGGGTGACCCGCCACACTGGGACTGAGAC
ACGGCCCAGACTCCTACGGGAGGCAGCAGTGGGGAATATTGCGCAATGGGCGAAAGCCTG
ACGCAGCGACGCCGCGTGAGGGACGAAGGCCTTCGGGTTGTAAACCTCTTTCAGCAGGGA
CGAAGCGGAAGTGACGGTACCTGCAGAAGAAGCACCGGCCAACTACGTGCCAGCAGCCGC
GGTAATACGTAGGGTGCAAGCGTTGTCCGGAATTATTGGGCGTAAAGAGCTCGTAGGCGG
TCTGTCGCGTCGGCTGTGAAAACTCGGGGCTCAACTCCGGGCCTGCAGTCGATACGGGCA
GACTAGAGTTCGGCAGGGGAGACTGGAATTCCTGGTGTAGCGGTGAAATGCGCAGATATC
AGGAGGAACACCGGTGGCGAAGGCGGGTCTCTGGGCCGATACTGACGCTGAGGAGCGAAA
GCGTGGGGAGCGAACAGGATTAGATACCCTGGTAGTCCACGCCGTAAACGTTGGGCGCTA
GGTGTGGGTTCCCTTCCACGGGATCCGTGCCGCAGCTAACGCATTAAGCGCCCCGCCTGG
GGAGTACGGCCGCAAGGCTAAAACTCAAAGGAATTGACGGGGGCCCGCACAAGCGGCGGA
GCATGTGGCTTAATTCGAGGCAACGCGAAGAACCTTACCTGGGTTTGACATGCAGGGAAA
TCTCCCAGAGATGGGAGGTCCGCAAGGGCCTTGCACAGGTGNNNNNNNNNNNNNNNNNNN
NNNNNNNNNNNNNNNNNNNNNNNNNNNNNNNNNNNNNNNNNNNCCTCGTTCTATGTTGCC
AGCGGTTCGGCCGGGGACTCATAGGAGACTGCCGGGGTCAACTCGGAGGAAGGTGGGGAT
GACGTCAAATCATCATGCCCCTTATGTCTTGGGCTGCACACATGCTACAATGGCCGGTAC
AAAGGGCTGCTAAGCCGCGAGGTGGAGCGAATCCCAAAAAGCCGGTCTCAGTTCGGATTG
GGGTCTGCAACTCGACCCCATGAAGTCGGAGTTGCTAGTAATCGCAGATCA
>493|554330 Prior=0.000638 Length=1288 NormPrior=0.000730
CTAACGGGGAAAGGTTACGCCGAAGGAGCGGCCCGCGTCTGATTAGCTTGTTGGTGAGGT
AAAGGCTCACCAAGGCTACGATCAGTAGCTGGTCTGAGAGGATGATCAGCCACACTGGGA
CTGAGACACGGCCCAGACTCCTACGGGAGGCAGCAGTGGGGAATCTTGCGCAATGGGCGA
AAGCCTGACGCAGCCATGCCGCGTGAATGATGAAGGTCTTAGGATTGTAAAATTCTTTCA
GCGGGGACGATAATGACGGTACCCGCAGAAGAAGCCCCGGCTAACTTCGTGCCAGCAGCC
GCGGTAATACGAAGGGGGCTAGCGTTGCTCGGATTTACTGGGCGTAAAGGGCGCGTAGGC
GGATCAACAAGTTGGGGGTGAAAGCCCGGGGCTCAACCTCGGAATTGCCTTCAAGACTGT
TGGTCTTGAGTTTGGGAGAGGTGTGTGGAACTCCGAGTGTAGAGGTGAAATTCGTAGATA
TTCGGAAGAACACCAGTGGCGAAGGCGACACACTGGCCCAATACTGACGCTGAGGCTCGA
AAGCGTGGGGAGCAAACAGGATTAGATACCCTGGTAGTCCACGCCGTAAACGATGAGTGC
TAGTTGTCGGACGGCATGCCGTTCGGTGACGCAGCTAACGCATTAAGCACTCCGCCTGGG
GAGTACGGTCGCAAGATTAAAACTCAAAGGAATTGACGGGGGCCCGCACAAGCGGTGGAG
CATGTGGTTTAATTCGAAGCAACGCGCAGAACCTTACCACCTTTTGACATGCCTCGCTAT
CTAGGGAGACCTGGAGTTCCCTTCGGGGACGAGGACACAGGTGCTGCATGGCTGTCGTCA
GCTCGTGTCGTGAGATGTTGGGTTAAGTCCCGCAACGAGCGCAACCCTCGCTGTTAGTTG
CCATCATTAAGTTGGGCACTCTAGCAGGACTGCCGGTGCTAAGCCGGAGGAAGGTGGGGA
TGACGTCAAGTCCTCATGGCCCTTACGGGGTGGGCTACACACGTGCTACAATGGCGACTA
CAGAGGGCTGCAACCCAGCGATGGTGAGCCAATCCCTAAAAGTCGTCTCAGTTCGGATTG
CTCTCTGCAACTCGAGAGCATGAAGTCGGAATCGCTAGTAATCGCGGATCAGCATGCCGC
GGTGAATACGTTCCCGGGCCTTGTACACACCGCCCGTCACACCATGGGAGTTGGTTCTAC
CCGAAGGCGCTGCGCTGACCGCAAGGGGGCAGGCGACCACGGTAGGGTCAGCGACTGGGG
TGAAGTCGTAACAAGGTAGCCGTAGGGG
>372|254895 Prior=0.000638 Length=1232 NormPrior=0.000764
GACGACGCGTAGCCGATCTGAGAGGATGATCGGCCACATTGGGACTGAGATACGGCCCAG
ACTCCTACGGGAGGCAGCAGTGGGGAATCTTGCGCAATGGGCGAAAGCCTGACGCAGCGA
CGCCGCGTGGGGGAGGAAGCCTTTCGGGGTGTAAACCTCTGTCANNNNNNNNNNNNNNNN
NNNNNNNNNNNNNNNNNNNNNNNNNNNNNNNNNNNNNNNNNNNNNNNNNNNNNNNNNNNN
NNNNNNNNNNNNNNNNNNNNNNNNNNNNNNNNNNNNNNNNNNNNNNNNNNNNNNNNNNNN
NNNNNNNNNNNNNNNNNNNNNNNNNNNNNNNNAATGCCGGAGCTCAACTCCGTGCACGCC
GGGGGATACTGGAGGACTGGAGACGAGTAGAGGCAAGCGGAATTCCGGGTGTAGCGGTGG
AATGCGTAGAGATCCGGAAGAACACCAGAGGCGAAGGCGGCTTGCTGGGCCTGGTCTGAC
GCTGAGGCGCGAAAGCGTGGGGAGCGAACAGGATTAGATACCCTGGTAGTCCACGCCGTA
AACGATGGGCACTGGACGCGGGTGGGATCGACCCCTTCCGTGTCGCAGCTAACGCGCTAA
GTGCCCCGCCTGGGGAGTACGGCCGCAAGGCTGAAACTCAAAGGAATTGACGGGGGCCCG
CACAAGCGGTGGAGCATGTGGTTTAATTCGAAGCAACGCGAAGAACCTTACCTGGGCTTG
ACATCTTAGTGAAATCCTCGTGAAAGCGGAGACCTCCTTCGGGACNNNNNNNNNNNNNNN
NNNNNNNNNNNNNNNNNNNNNNNNNNNNNNNNNNNNNNNAAGTCCCGCAACGAGCGCAAC
CCTTATCTGCTGTTGCTAACGGGTGAAGCCGAGGACTCTGCAGAGACTGCCGGTGACAAA
CCGGAGGAGGGTGGGGACGACGTCAAGTCATCATGGTCCTTACGCCCAGGGCCACACACG
TGCTACAATGGCCGGGACAAACCGCTGCGAACCCGCGAGGGGGAGCGAATCGGAGAAAGC
CGGTCCAAGTTCGGATTGCAGTCTGTAACTCGACTGCATGAAGCTGGAATCGCTAGTAAT
CGTGGGTCAGCTACACCACGGTGAATACGTTCCCGGGCCTTGTACACACCGCCCGTCACG
CCATGGGAGTCGGGAGCGCCCGAAGTCCGTGACCCAACCCGCAAGGGAGGGAGCGGCCGA
AGGCGAGCTCGATGACTGGGGCGAAGTCGTAA
>226|240933 Prior=0.000638 Length=1269 NormPrior=0.000741
GACGGGCCGTCGTGGTATTAGCTAGTTGGCGGGGTGACGGCCCACCAAGGCGGCGATGCC
TACCGGGCGTGCGAGCGTGGCCCGGCACACTGGGACTGAGACACTGCCCAGACTCCTACG
GGAGGCTGCAGTCGAGAATCTTCGGCAATGGGCGCAAGCCTGACCGAGCGACGNNNNNNN
NNNNNNNNNNNNNNNNNNNNNNNNNNNNNNNNNNNNNNNNNNNNNNNNNNNNNNNNNNNN
NNNNNNNNNNNNNNNNNNNNNNNNNNNNNNNNNNNNNNNNNNNNNNNNNNNNNNNNNNNN
NNNNNNNNNNNNNNNNNNNNNNNNNNNNNNNNNNNNNNNNNNNNNNNNNNNNNNNNNNNN
NNNNNNNNNNNNNNNNNNNNNNNNNNNNNNNNNNNNNNNNNNNNNNNNNNNNNNNNNNNN
NNNNNNNNNNNNNNNNNNNNNNNNGGTGGAGCGGTGAAATGCGTTGAGATCGGGAGGAAC
GCCCGTGGCGAAAGCGAGGCCCTGGACCCTTTCTGACGCTGAGACGCGAAAGCCAGGGGA
GCGAACGGGATTAGATACCCCGGTAGTCCTGGCCGTAAACGATGAGCACTGGGTAGGGGG
CTCGCCGATGGGCTCCCTGCCGCAGGGAAACCGTGAAGTGCCCCGCCTGGGGAGTATGGT
CGCAAGGCTGAAACTCAAAGGAATTGACGGGGGCTCACACAAGCGGTGGAGCATGTGGCT
TAATTCGAGGCTACGCGCAGAACCTTATCCCGGGCTTGACATGCACGGATTAGCCGGCGG
AAACGTCGGCGAGGCCGCAAGGTACAACGTGCACAGGTGCTGCATGGCTGTCGTCAGCTC
GTGCCGTGAGGTGTTGGGTTAAGTCCCCTAACGAGCGCAACCCCTGTGTCCAGTTGCCAA
CGGGTCATGCCGGGAACTCTGGACAGACCGCCGGCGTCAAGCCGGAGGAAGGCGGGGATG
ACGTCAAGTCCTCATGGCCCTTATGCCCGGGGCTGCACACGTACTACAATGGCGCGGACA
GAGCGATGCCAAGCCGCAAGGCCGAGCCAATCGCACAAACCGCGCCCCAGTTCGGATTGC
GGGCTGCAACCCGCCCGCATGAAGCCGGAATCGCTAGTAATCGCGGATCAGCATGCCGCG
GTGAATGGGTTCCTGAGCCTTGTACACACCGCCCGTCAAGCCACCAAAGCGGGGGGCATC
CGAAGTCGCCGGAGTCGCGAGACAGGCGCCGAAGATGAAACCCGTGATGGGGACTAAGTC
GTAACAAGG
>102|585940 Prior=0.000638 Length=1141 NormPrior=0.000825
CACCAAGGCGATGACGGGTAGCTGGTCTGAGAGGACGATCAGCCGGATTGGGACTGAGAT
ACGGCCCAGACTCCTACGGGGGGCAGCAATTAGGAATCTTGCGCAATGGGCGAAAGCCTG
ACGCAGCGACGCCGCGTGGGGGACGAAGGCCTTCGGGTCGNNNNNNNNNNNNNNNNNNNN
NNNNNNNNNNNNNNNNNNNNNNNNNNNNNNNNNNNNNNNNNNNNNNNNNNNNNNNNNNNN
NNNNNNNNNNNNNNNNNNNNNNGTCCGAAGTTACTGGGCGTAAAGCGCGCGTAGGCGGTC
ATTTAAGTTCGGGGTGAAAGGTTCAGCGCTCAACGCGAACAGTGCCTTGAATACTGGGTG
ACTTGAGTTCGGGAGAGGGCAGTGGAATTCCTGGTGTAGCGGTGAAATGCGTAGATATCA
GGAGGAACACCGATGGCGAAGGCAGCTGCCTGGCCTAGAACTGACGCTGAGGTGCGAAAG
CGTGGGGAGCGAACGGGATTAGATACCCCGGTAGTCCACGCCGTAAACGATGAGTGCTAG
GTGTTCGGGGTATCGACCCCCCGGGTGCCGCAGCTAACGCAGTAAGCACTCCGCCTGGGG
AGTACGGCCGCAAGGTTGAAACTCAAAGGAATTGACGGGGGCCCGCACAAGCGGTGGAGC
ATGTGGTTTAATTCGTCACTAACCGAAGAACCTTACCCAGGCTTGACATCNNNNNNNNNN
NNNNNNNNNNNNNNNNNNNNNNNNNNNNNNNNNNNNNNNNNNNNNNNNNNNNNNNNNNNN
NNNNNNNNNNNNNNNNNNNNNNNNNNNNNNNNNNNNNNNNNNNNNNNNNNNNNNNNNNNN
NNNNNNNNNNNNNNNNNNNNNNNNNNNNNNNNNNNNNNNNNNNNNNNNNNNNNNNNNNNN
NNNNNNNNNNNNNNNNNNNNNNNNNNNNNNNNNNNNNNNNNNNNNNNNNNNNNNNNNCAG
AGGGACCCGAGACCGCGAGGTGGAGGCAATCTCACAAACGCGTCCTCAGTTCGGATCGCA
GGCTGCAACTCGCCTGCGTGAAGCTGGAATCGCTAGTAACCGCAGGTCAGCTAAACTGCG
GTGAATACGTTCCCGGGCCTTGTACACACCGCCCGTCAAGTCACCTGAATTGTCTGCACC
C
>97|99405 Prior=0.000638 Length=1102 NormPrior=0.000854
ATCCCCCACACTGGTACTGAGATACGGACCAGACTCCTACGGGAGGCAGCAGTAGGGAAT
ATTGGGCAATGGACGGAAGTCTGACCCAGCCATGCCGCGTGCAGGATGAAGGCCTTCTGG
GTTGTAAACTGCTTTTATCTAGGAAGAAAATACCCTTGCGAGGGGAACTGACGGTACTAG
ATGAATAAGCACCGGCTAACTCCGTGCCAGCAGCCGCGGTAATACGGAGGGTGCAAGCGT
TGTCCGGATTTATTGGGTTTAAAGGGTGCGTAGGCGGCTTAGTAAGTCAGTGGTGAAAGC
CCATAGCTCAACTATGGAACTGCCATTGATACTGCAGGGCTTGAGTACAGACGAGGTTGG
CGGAATTGATAGTGTAGCGGTGAAATGCATAGATACGATCCAGAACACCGATTGCGTAGG
CAGCTTACTAGGCTGTAACTGACGCTGAGGCACGAAAGCGTGGGGAGCGAACAGGATTAG
ATACCCTGGTAGTCCACGCTGTAAACGATGATTACTCGATGTTGGCGATACACAGTCAGC
GTCTTAGCGAAAGCGTTAAGTAATCCACCTGGGGAGTACGCCCGCAAGGGTGAAACTCAA
AGGAATTGACGGGGGCCCGCACAAGCGGTGGAGCATGTGGTTTAATTCGATGATACGCGA
GGAACCTTACCTAGGCTAGAATGCGCGTGACCGGTCCAGAGATGGACCTTTCCTTCGGGA
CACAAAGCAAGGTGCTGCATGGCTGTCGTCAGCTCGTGCCGTGAGGTGTTGGGTTAAGTC
CCGCAACGAGCGCAACCCCTATCTTTAGTTGCCAGCACATTATGGTGGGGACTCTAGAGA
GACTGCCTGCGCAAGCAGTGAGGAAGGTGGGGACGACGTCAAGTCATCATGGCCCTTACG
CCTAGGGCTACACACGTGCTACAATGGGCGGTACAGAGGGTCGCTACTTAGTAATAAGAT
GCCAATCTCAAAAAACCGTTCTCAGTTCGGATTGAGGTCTGCAACTCGACCTCATGAAGC
TGGAATCGCTAGTAATCGCGTATCAGCAATGACGCGGTGAATACGTTCCCGGGCCTTGTA
CACACCGCCCGTCAAGCCATGG
>48|102265 Prior=0.000638 Length=1286 NormPrior=0.000732
AGACCAAAGATTTATCGCCCTGAGATGAGCCCGCGTCCGATTAGCTTGTTGGTGGGGTAA
TGGCCTACCAAGGCGACGATCCTTAGCTGGTCTGAGAGGATGATCAGCCACACTGGGACT
GAGACACGGCCCAGACTCCTACGGGAGGCAGCAGTGGGGAATATTGGACAATGGGCGAAA
GCCTGATCCAGCAATGCCGCGTGAGTGATGAAGGCCTTAGGGTTGTAAAGCTCTTTTACC
CGGGATGATAATGACAGTACCGGGAGAATAAGCCCCGGCTAACTCCGTGCCAGCAGCCGC
GGTAATACGGAGGGGGCTAGCGTTGTTCGGAATTACTGGGCGTAAAGCGCACGTAGGCGG
CTTTGCAAGTCAGAGGTGAAAGCCTGGAGCTCAACTCCGGAATTGCCTTTGAGACTGCAT
CGCTTGAATCCAGGAGAGGTGAGTGGAATTCCGAGTGTAGAGGTGAAATTCGTAGATATT
CGGAAGAACACCAGTGGCGAAGGCGGCTCACTGGACTGGTATTGACGCTGAGGTGCGAAA
GCNNNNNNNNNNNNNNNNNNNNNNNNNNNNNNNNNNNNNNNNNNNNNNNNNNNNNNNNNN
NNNNNNNNNNNNNNNNNNNNNNNNNNNNNNNNNNNAACGCATTAAGTTATCCGCCTGGGG
AGTACGGCCGCAAGGTTAAAACTCAAAGGAATTGACGGGGGCCTGCACAAGCGGTGGAGC
ATGTGGTTTAATTCGAAGCAACGCGCAGAACCTTACCAGCGTTTGACATGTCCGGACGAT
TTCCAGAGATGGATCTCTTCCCTTCGGGGACTGGAACACAGGTGCTGCATGGCTGTCGTC
AGCTCGTGTCGTGAGATGTTGGGTTAAGTCCCGCAACGAGCGCAACCCTCGCCTTTAGTT
ACCATCATTTAGTTNNNNNNNNNNNNNNNNNNNNNNNNNNNNNNNNNNNNNNNNNNNNNN
NNNNNNNNNNNNNNNNNNNNNNNNNNNNNNNNNNNNNNNNNNNNNNNNNNNNNNNNNNNN
NNAGAGGGCTGCAATCCCGCGAGGGGGAGCTAATCTCCAAAAGCCGTCTCAGTTCGGATT
GCTCTCTGCAACTCGAGAGCATGAAGGCGGAATCGCTAGTAATCGCGGATCAGCATGCCG
CGGTGAATACGTTCCCAGGCCTTGTACACACCGCCCGTCACACCATGGGAGTTGGATTCA
CCCGAAGGCGTTGCGCTAACTCGCAAGAGAGGCAGGCGACCACGGTGGGCTTAGCGACTG
GGGTGAAGTCGTAACAAGGTAGCCGT
>651|278687 Prior=0.000616 Length=1252 NormPrior=0.000726
CCAAAGATTTATCGCCTAGGGATGAGCCCGCGTAAGATTAGCTAGTTGGTGGGGTAAAGG
CCTACCAAGGCGACGATCTTTAGCTGGTCTGAGAGGATGATCAGCCACACTGGGACTGAG
ACACGGCCCAGACTCCTACGGGAGGCAGCAGTGGGGAATATTGGACAATGGGCGAAAGCC
TGATCCAGCAATGCCGCGTGAGTGATGAAGGCCTTAGGGTTGTAAAGCTCTTTTACCCGG
GAAGATAATGACTGTACCGGGAGAATAAGCCCCGGCTAACTCCGTGCCAGCAGCCGCGGT
AATACGGAGGGGGCTAGCGTTGTTCGGAATTACTGGGCGTAAAGCGTNNNNNNNNNNNNN
NNNNNNNNNNNNNNNNNNNNNNNNNNNNNNNNNNNNNNNNNNNNNNNNNNNNNNNNNNNN
NNNNNNNNNNNNNNNNNNNNNNNNNNNNNNNNNNNNNNNNNNNNNNNNNNNNNNNNNNNN
NNNNNNNNNNNNNNNNNNNNNNNNNNNNNNNNNNNNTGTTGACGCTGAGGTACGAAAGCG
TGGGGAGCAAACAGGATTAGATACCCTGGTAGTCCACGCCGTAAACGATGATAACTAGCT
GTCCGGGCACTTAGTGCCTGGGTGGCGCAGCTAACGCATTAAGTTATCCGCCTGGGGAGT
ACGGCCGCAAGGTTAAAACTCAAAGAAATTGACGGGGGCCTGCACAAGCGGTGGAGCATG
TGGTTTAATTCGAAGCAACGCGCAGAACCTTACCAGCGTTTGACATGGCAGGACGGCTTC
CAGAGATGGATTCCTTCCCTTCGGGGACCTGCNNNNNNNNNNNNNNNNGCTGTCGTCAGC
TCGTGTCGTGAGATGTTGGGTTAAGTCCCGCAACGAGCGCAACCCTCGCCTTTAGTTACC
ATCATTTAGTTGGGGACTCTAAAGGAACCGCCGGTGATAAGCCGGAGGAAGGTGGGGATG
ACGTCAAGTCCTCATGGCCCTTACGCGCTGGGCTACACACGTGCTACAATGGCGACTACA
GTGGGCAGCAAACTCGCGAGGGTGAGCTAATCTCCAAAAGCCGTCTCAGTTCGGATTGGA
CTCTGCAACTCGAGTCCATGAAGGCGGAATCGCTAGTAATCGCGGATCAGCACGCCGCGG
TGAATACGTTCCCAGGCCTTGTACACACCGCCCGTCACACCATGGGAGTTGGTTTCACCC
GAAGGCAGTGCGCTAACCCGCAAGGGAGGCAGCTGACCACGGTGGGATCAGC
>297|534493 Prior=0.000616 Length=1141 NormPrior=0.000796
ATGCAAGTCGTGGGGCAGCAGGACTGTAGCAATACAGTTGCTGGCGACCGGCAAACGGGT
GCGGAACACGTACGCAATCTACCCAAAACTGGTGAATAGCCTTCCGAAAGGAAGATTAAT
ACACCGTAACCTAATTGTAGTGGCATCACTATATTAGTATAGCTCCGGCGGTTTTGGATG
AGCGTGCGGCTGATTAGATAGTTGGTGTGGGTAACGGCCCACCAAGTCTGCGATCAGTAA
CTGGTGTGAGAGCACGACCAGTCACACGGGCACTGAGACACGGGCCCGACTCCTACGGGA
GGCAGCAGTAAGGAATATTGGTCAATGGACGCAAGTCTGAACCAGCCATGCCGCGTGAAG
GATGAAGGTCCTCTGGATTGTAAACTTCTTTTATAGGGGACGAAACCTCTTTTTCTAAAG
AGACTGACGGTACCCTAGGAATAAGCACCGGCTAACTCCGTGCCAGCAGCCGCGGTAATA
CGGAGGGTGCAAGCGTTATCCGGATTCACTGGGTTTAAAGGGTGCGTAGGAGGGCAGGTA
AGTCAGTGGTGAAATCTCTGGGCTTAACCCGGAAACTGCCGTTGATACTATCTGTCTTGA
ATACTGTGGAGGTGAGCGGAATATGTCATGTAGCGGTGAAATGCTTAGATATGACATAGA
ACACCAATTGCGAAGGCAGCTCACTACACATATATTGACTCTGAGGCACGAAAGCGTGGG
GATCAAACAGGATTAGATACCCTGGTAGTCCACGCCCTAAACGATGGATACTCGACATAC
GCGATACACTGTGTGTGTCTGAGCGAAAGNNNNNNNNNNNNNNNNNNNNNNNNNNNNNNN
NNNNNNNNNNNNNNNNNNAATTGGCGGGGGTCCGCACAAGCGGTGGAGCATGTGGTTTAA
TTCGATGATACGCGAGGAACCTTACCTGGGCTAGAATGTTACTGGACCGCCTGTGAAAGC
AGGTTTCCCCGCAAGGGGCCGGTAATAAGGTGCTGCATGGCTGTCGTCAGCTCGTGCCGT
GAGGTGTTGGGTTAAGTCCCGCAACGAGCGCAACCCCCATCACTAGTTGCCATCAGGTAA
CGCTGGGAACTCTAGTGAAACTGCCGTCGTAAGACGCGAGGAAGGAGGGGATGATGTCAA
G
>120|545434 Prior=0.000616 Length=1024 NormPrior=0.000887
TTTACCGCCGAGGGATTGGCCCGCGTCCGATTAGCTTGTTGGTGAGGTAACGGCTCACCA
AGGCGACGATCGGTAGCTGGTCTGAGAGGATGATCAGCCACACTGGGACTGAGACACGGC
CCAGACTCCTACGGGAGGCAGCAGTGGGGAATATTGGACAATGGGGGCAACCCTGATCCA
GCCATGCCGCGTGAGTGATNNNNNNNNNNNNNNNNNNNNNNNNNNNNNNNNNNNNNNNNN
NNNNNNNNNNNNNNNNNNNNNNNNNNNNNNNNNNNNNNNNNNNNNNNNNNNNNNNNNNNN
NNNNNNNNNNNNNNNNNNNNNNNNNNNNNNNNNNNNNNNNNNNNNNNNNNNNNNNNNNNN
NNNNNNNNNNNNNNNNNNNNNNNNNNNNNNNNNNNNNNNNNNNNNNNNNNNNNNNNNNNN
NNNNNNNNNNNNNNNNNNNNNNNNNNNNNNNNGTGAAATTCGTAGATATTCGCAAGAACA
CCAGTGGCGAAGGCGGCCAACTGGTCCGGTTCTGACGCTGAGGCGCGAAAGCGTGGGGAG
CAAACAGGATTAGATACCCTGGTAGTCCACGCCGTAAACGATGAATGCCAGCCGTTGGGC
AGCTTGCTGCTCAGTGGCGCAGCTAACGCTTTAAGCATTCCGCCTGGGGAGTACGGTCGC
AAGATTAAAACTCAAAGGAATTGACGGGGGCCCGCACAAGCGGTGGAGCATGTGGTTTAA
TTCGAAGCAACGCGCAGAACCTTACCAGNNNNNNNNNNNNNNNNNNNNNNNNNNNNNNNN
NNNNNNNNNNNNNNNNNNNNNNNAACACAGGTGCTGCATGGCTGTCGTCAGCTCGTGTCG
TGAGATGTTGGGTTAAGTCCCGCAACGAGCGCAACCCTCGCCCTTAGTTGCCATCATTCA
GTTGGGCACTCTAGGGGGACTGCCGGTGATAAGCCGCGAGGAAGGTGGGGATGACGTCAA
GTCCTCATGGCCCTTACGGGCTGGGCTACACACGTGCTACAATGGCGGTGACAGCGGGAC
GCCA
>112|261978 Prior=0.000616 Length=1256 NormPrior=0.000723
GATAATGTCTTCGGACCAAAGGTTTACTGCCTTAGGATGAGCCCGCGTAGGATTAGCTAG
TTGGTGAGGTAAAGGCTCACCAAGGCGACGATCCTTAGCTGGTCTGAGAGGATGATCAGC
CACACTGGGACTGAGACACGGCCCAGACTCCTACGGGAGGCAGCAGTGGGGAATATTGGN
NNNNNNNNNNNNNNNNNNNNNNNNNNNNNNNNNNNNNNNNNNNNNNNNNNNNNNNNNNNN
NNNNNNNNNNNNNNNNNNNNNNNNNNNNNNNNNNNNNNNNNNNNNNNNNNNNNNNNNNNN
NNNNNNNNNNNNNNNNNNNNNNNNNNNNNNNNNNNNNNNNNNNNNNNNNNNNNNNNNNNN
NNNNNNNNNNNNNNNNNNNNNNNNNNNNNNNNNNNCCGGGGCTCAACTCCGGAACTGCCT
TTAAGACTGCATCGCTAGAATCATGGAGAGGTGAGTGGAATTCCGAGTGTAGAGGTGAAA
TTCGTAGATATTCGGAAGAACACCAGTGGCGAAGGCGACTCACTGGACAGGTATTGACGC
TGAGGTGCGAAAGCGTGGGGAGCAAACAGGATTAGATACCCTGGTAGTCCACGCCGTAAA
CGATGATAACTAGCTGTCAGGGCTCTTAGAGCTTTGGTGGCGCAGCTAACGCATTAAGTT
ATCCGCCTGGGGAGTACGGCCGCAAGGTTAAAACTCAAAGAAATTGACGGGGGCCTGCAC
AAGCGGTGGAGCATGTGGTTTAATTCGAAGCAACGCGCAGAACCTTACCAGCGTTTGACA
TCCTNNNNNNNNNNNNNNNNNNNNNNNNNNNNNNNNNNNNNNNNNNNNNNNNNNNNNNNN
NNNNNNNNNNNNNNNNNNNNNNNNNNNNNNNNNNNNNNNNNNNNNNNNNNNNNNNNNNNN
NNNNNNNNNNNNNNNNNNNNNNNNNNNNNNNNNNNNNNNNNNNNNNNNNNNNNNNNNNNN
NNNNNNNNNNNNNNNNNNNNNNNNNNNNNNNNNNNNNNNNNNNNNNNNNNNNNNNNNNNN
NNNNNNNNNNNNNNNNNNNNNNNNNNNNNNNNNNNNNNNNNNNNCTCCAAAAACCGTCTC
AGTTCGGATTGTCCTCTGCAACTCGAGGGCATGAAGGCGGAATCGCTAGTAATCGCGGAT
CAGCATGCCGCGGTGAATACGTTCCCAGGCCTTGTACACACCGCCCGTCACGCCATGGGA
GTTGGTTTCACCCGAAGATGGTGCGCTAACCTGCTTGCAGGAGGCAGCCAGCCACG
>877|248838 Prior=0.000594 Length=1420 NormPrior=0.000617
GAACGGGTGAGTAACACGTGAGCAACCTACCCTCAACTTCGGGATAAGCCTCGGAAACGG
GGTCTAATACCGGATATCATCACGGACTTCATGGTTTGTGGTTGAAAGTTCTGGCGGTTG
GGGATGGGCTCGCGGCCTATCAGCTTGTTGGTGGGGTAATGGCCTACCAAGGCGTCGACG
GGTANNNNNNNNNNNNNNNNNNNNNNNNNNNNNNNNNNNNNNNNNNNNNNNNNNNNNNNN
NNNNNNNNNNNNNNNNNNNNNNNNNNNNNNNNNNNNNNNNNNNNNNNNNNNNACGCCGCG
TGAGGGATGACGGCCTTCGGGTTGTAAACCTCTTTCAGTAGGGACGAAGCGGAAGTGACG
GTACCTACAGAAGAAGCACCGGCCAACTACGTGCCAGCAGCCGCGGTAATACGTAGGGTG
CGAGCGTTGTCCGGAATTATTGGGCGTAAAGGGCTCGTAGGCGGTTCGTCGCGTCGGGAG
TGAAAACTCGGGGCTTAACCCTGAGCCTGCTTCCGATACGGGCGGACTAGAGGTAGGTAG
GGGAGNNNNNNNNNNNNNNNNNNNNNNNNNNNNNNNNNNNNNNNNNNNNNNNNNNNNNTG
GCGAAGGCGGCTCTCTGGGCCTTACCTGACGCTGAGGAGCGAAAGCGTGGGTAGCGAACA
GGATTAGATACCCTGGTAGTCCACGCCGTAAACGTTGGGCGCTAGGTGTGGGGGACATTC
CACGTCCTCCGTGCCGCAGCTAACGCATTAAGCGCCCCGCCTGGGGAGTACGGCCGCAAG
GCTAAAACTCAAAGGAATTGACGGGGGCCCGCACAAGCGGCGGAGCATGCGGATTAATTC
GATGCAACGCGAAGAACCTTACCTGGGTTTGACATATAGGNNNNNNNNNNNNNNNNNNNN
NNNNNNNNNNNNNNNNNNNNNNNNNNNNNNNNNNTGTCGTCAGCTCGTGTCGTGAGATGT
TGGGTTAAGTCCCGCAACGAGCGCAACCCTCGTCCTATGTTGCCAGCACGTAATGGTGGG
GACTCATAGGAGACTGCCGGGGTCAACTCGGAGGAAGGTGGGGATGACGTCAAGTCATCA
TGCCCCTTATGTCCAGGGCTTCACACATGCTACAATGGCCGGTACAAAGGGCTGCGAAAC
CGCAAGGTGGAGCGAATCCCAAAAAGCCGGTCTCAGTTCGGATTGGGGTCTGCAACTCGA
CCCCATGAAGTCGGAGTCGCTAGTAATCGCAGATCAGCAACGCTGCGGTGAATACGTTCC
CGGGCCTTGTACACACCGCCCGTCACGTCATGAAAGTCGGCAACACCCGAAGCCGGTGGC
CTAACCCCTTGTGGGAGGGAGCCGTCGAAGGTGGGGCTGGCGATTAGGACGAAGTCGTAA
CAAGGTAGCCGTACCGGAAGGTGCGGCTGGATCACCTCCT
>714|238196 Prior=0.000594 Length=997 NormPrior=0.000879
GTCTAAAGCTTTATGTGCTTCGGGATGGGCTTGCGGCCTATCAGTTAGTTGGTGGGGTAA
CGGCCTACCAAGGCGTTGACGGGTAGCTGGTCTGAGAGGATGGTCAGCCGGATTGGGACT
GAGACACGGCCCAGACTCCTACGGGGGGCAGCAATTAGGAATCTTGCGCAATGGGGGCAA
CCCTGACGCAGCGACGCCGCGNNNNNNNNNNNNNCCTTCGGGTCGTAAACCGCTTTTCTG
GGGGAAGAATAAATGACGGTACCCCAGGAATAAGCCCCGGCTAACTACGTGCCAGCAGCC
GCGGTAATACGTAGGGGGCGAGCGTTGTCCGAAGTTACTGGGCGTAAAGCGCGCGTAGGC
GGTCCGTTTAGTCTGGGGTGAAAGGTTCAGCGCTCAACGTGAACAGTGCCTTGGNNNNNN
NNNNNNNNNNNNNNNNNNNNNNNNNNNNNNNNNNNNNNNNNNNNGGTGAAATGCGTAGAT
ATCAGGAGGAACACCGATGGCGAAGGCAGCTTTCTGGTCGGCAACTGACGCTGAGGTGCG
AAAGCGTGGGGAGCGAACGGGATTAGATACCCCGGTAGTCCACGCCGTAAACGATGAGTG
CTAGGTGTCGGGGGTATCGACCCCTCCGGTGCCGCCGCTAACGCATTAAGCACTCCGCCT
GGGGAGTACGGCCGCAAGGTTGAAACTCAAAGGAATTGACGGGGGCCCGCACAAGCGGTG
GAGCATGTGGTTTAATTCGTCACTAACCGAAGAACCTTACCCAGGCTTGACATCGCGTGA
AAGGCCCTGAAAGGGGTCCCTCCCCGCAAGGGGACACAAAGACAGGTGTTGCATGGCTGT
CGTCAGCTCGTGTCGTGAGATGTTGGGTTAAGTCCCGCAACGAGCGCAACCCTCACCGGA
TGTTGCCAGCGTCGAGTCGGGCACTCTTCCGGAACTGCCCGTGCAAGCGGGAGGAAGGTG
GGGATGACGTCAAGTCGGCATGGCCCTTACGCCTGGG
>710|2602 Prior=0.000594 Length=1296 NormPrior=0.000676
TATTGGTTGTGGATGGGGTTGCGTAGCATTAGCTAGATGGCGGGGTAACGGCCCACCATG
GCGACGATGCTTAGGGGACCTGAGAGGGTGATCCCCCACACTGGCACTGAGATACGGGCC
AGACTCCTACGGGAGGCAGCAGTAGGGAATATTGGGCAATGGGCGAGAGCCTGACCCAGC
CATGCCGCGTGCCGGATGAAGGCCTTCTGGGTTGTAAACGGCTTTTCTCAGGGAAGAAAA
AGGGGATGCGTCCCAAACTGACGGTACCTGAGGAATAAGCACCGGCTAACTCCGTGCCAG
CAGCCGCGGTAATACGGAGGGTGCAAGCGTTGTCCGGATTTATTGGGTTTAAAGGGTGCG
TAGGTGGCTTGTTAAGTCCGGGGTGAAAGCCCACAGCTCAACTGTGGAACTGCCCTGGAT
ACTGGCAAGCTTGAGAGTAGTCGAGGNNNNNNNNNNNNNNNNNNNNNNNNNNNNNNNNNN
NNNNNCCGTCCAGAACCCCAATTGCGTAGGCAGCTGCCTAGGCTACATCTGACACTGAGG
CACGAAAGCGTGGGGAGCGAACAGGATTAGATACCCTGGTAGTCCACGCCGTAAACGATG
GATACTCGTTGCCAGCGATAGACTGTTGGTGACTTAGCGAAAGCGGTAAGTATCCCACCT
GGGGAGTACGCTCGCAAGAGTGAAACTCAAAGGAATTGACGGGGGCCCGCACAAGTGGTG
GAGCATGTGGTTTAATTCGATGATACGCGAGGAACCTTACCTAGGCTAGAATGTGCGTGA
CCGGCCCAGAGATGAGCCTTTCCTTCGGGACACAAAGCAAGGTGCTGCATGGCCGTCGTC
AGCTCGTGCCGTGAGGTGTTGGGTTAAGTCCCGCAACGAGCGCAACCCCTACTTTTAGTT
GCCAGCGGGTAATGCTGGGGACTCTAGAAGGACTGCCTGCGCAAGCAGTGAGGAAGGCGG
GGACGACGTCAGGTCATCATGGCCCTTACGCCTAGGGCTACACACGTGCTACAATGGCCG
GTACAGAGGGTCGCTACTGCGCGAGCAGACGCCAATCTCACAAAACCGGTCTCAGTTCGG
ATCGGAGTCTGCAACTCGACTCCGTGAAGCTGGAATCACTAGTAATCGCGTATCAGCAAT
GACGCGGTGAATACGTTCCCGGGCCTTGTACACACCGCCCGTCAAGCCATGGAAGTCTGG
TAGACCTGAAGCTGGTGCTCGTCACAGAAGCCAGTTAGGGTAGAACAGGTAACTGGGGCT
AAGTCGTAACAAGGTAGCCGTACCGGAAGGTGCGGC
>452|209617 Prior=0.000594 Length=947 NormPrior=0.000925
AGGCAGCAGTAGGGAATATTGGGCAATGGCCGAGAGGCTGACCCAGCCATGCCGCGTGCA
GGACGAAGGCTTTCTGAGTCGTAAACTGCTTTTGCCCGGGAAGAATAAGGGTCATGCGTG
GTCCGACGACGGTACCGGGTGAATAAGCACCGGCTAACTCCGTGCCAGCAGCCGCGGTAA
TACGGAGGGTGCAAGCGTTGTCCGGATTTATTGGGTTTAAAGGGTGCGTAGGCGGCTGAT
TAAGTCCGGGGTGAAAGCCCGTTGCTCAACAACGGAACTGCCCTGGAAACTGGTGAGCTT
GAGTACAGACGAGGGCGGCGGAATGGATGGTGTAGCGGTGAAATGCATAGATACCATCCA
GAACCCCGATTGCGAAGGCAGCTGCCTAGACTGTAACTGACGCTGAGGCACGAAAGCGTG
GGGAGCGAACAGGATTAGATACCCTGGTAGTCCACGCCGTAAACGATGGATACTCGCTGC
CGGCGATACAATGTCGGTGGCTTAGCGAAAGCGTTAAGTATCCCACCTGGGGAGTACGCC
CGCAAGGGTGAAACTCAAAAGAATTGACGGGGGCCCGCACAAGTGGTGGAGCATGTGGTT
TAATTCGATGATACGCGAGGAACCTTACCTAGGCTAGAATGCGCGTGACCGGTTCAGAGA
TGGACCTTTCCTTCGGGACACAAAGCAAGGTGCTGCATGGCTGTCGTCAGCTCGTGCCGT
GAGGTGTTGGGTTAAGTCCCGCAACGAGCGCAACCCCTATCTTTAGTTGCCAGCACGTTA
TGGTGGGGACTCTAGAGAGACTGCCTGCGCAAGCAGTGAGGAAGGCGGGGACGACGTCAG
GTCATCATGGCCCTTACGCCTAGGGCTACACACGTGCTACAATGGACGGTACAGCGGGTT
GCCAACCAGCGATGGTGCGCCAATCCCGAAAAGCCGTTCTCAGTACG
>363|554144 Prior=0.000594 Length=974 NormPrior=0.000899
AAAGGCTTACCAAGGCAGCGATCAGTAACTGGTCTGAGAGGATGACCAGTCACACTGGGA
CTGAGACACGGCCCAGACTCCTACGGGAGGCAGCAGTGGGGAATTTTCCGCAATGGGCGA
AAGCCTGACGGAGCAATACCGCGTGAGGGAGGAAGGCTCTTGGGTTGTAAACCTCTTTTC
TCAGGGAAGAACAAAATGACGGTACCTGAGGAATAAGCATCGGCTAACTCCGTGCCAGCA
GCCGCGGTAAGACGGAGGATGCAAGCGTTATCCGGAATGATTGGGCGTAAAGCGTCCGCA
GGTGGCAGTTCAAGTCTGCTGTCAAAGACCGGGGCTCAACCTCGGAAAGGCAGTGGAAAC
TGAACAGCTAGAGTATGGTAGGGGCAAAGGGAATTCCTGGTGTAGCGGTGAAATGCGTAG
AGATCAGGAAGAACATCGGTGGCGAAGGCNNNNNNNNNNNNNNNNNNNNNNNNNNNNNNN
NNNNNNNNNNNNNNNNNNNNNNNNNNNNNNNNNNNNNNNNNNNNNNNNNNNNNNNNNNNN
NNNNNNNNNNNNNNNNNNNNNNNNNNNNNNNNNNNNNNNNNNNNNNNNNCTGGGGAGTAC
GCACGCAAGTGTGAAACTCAAAGGAATTGACGGGGGCCCGCACAAGCGGTGGAGTATGTG
GTTTAATTCGATGCAACGCGAAGAACCTTACCAGGGCTTGACATGTCCGGAACCTCTGGG
AAACCAGGGGGTGCCTTCGGGAGCCGGAACACAGGTGGTGCATGGCTGTCGTCAGCTCGT
GTCGTGAGATGTTGGGTTAAGTCCCGCAACGAGCGCAACCCTCGTGCTTAGTTGCCATCA
TTAAGTTGGGCACTCTAAACAGACTGCCGGTGACAAACCGGAGGAAGGTGGGGATGACGT
CAAGTCAGCATGCCCCTTACGCTCTGGGCTACACACGTACTACAATGCTGTGGACAAAGG
GAAGCAAGCCGGCG
>230|175060 Prior=0.000594 Length=341 NormPrior=0.002569
ATGGGATTAGATACCCCAGTAGTCCTAGCCGTAAACGATGGATACTAGGTGTTGTCTGTA
TCGACCCGGACAGTGCCGTAGCTAACGCGTTAAGTATCCCGCCTGGGGAGTACGCACGCA
AGTGTGAAACTCAAAGGAATTGACGGGGGCCCGCACAAGCGGTGGAGTATGTGGTTTAAT
TCGATGCAACGCGAAGAACCTTACCAGGACTTGACATGTCCGGAATCCAGTGGAAACACA
GGAGTGCCTTCGGGAGCCGGAACACAGGTGGTGCATGGCTGTCGTCAGCTCGTGTCGTGA
GATGTTGGGTTAAGTCCCGCAACGAGCGCAACCCTCGTGTT
>185|186537 Prior=0.000594 Length=782 NormPrior=0.001120
AAGATTAATTGCCTGAAGAGGAGCTCGCGTCTGATTAGCTAGTTGGAGTGGTAAAGGCAC
ACCAAGGCGACGATCAGTAGCTGGTCTGAGAGGATGATCAGCCACACTGGGACTGAGACA
CGGCCCAGACTCCTACGGGAGGCAGCAGTGGGGAATTTTCCGCAATGGGCGAAAGNNNNN
NNNNNNNNNNNNNNNNNNNNNNNNNNNNNNNNNNNNNNNNNNNNNNNNNNNNNNNNNNNN
NNNNNNNNNNNNNNNNNNNNNNNNNNNNNNNNNNNNNNNNNNNNNNNNNNNNNNNNNNNN
NNNNNNNNNNNNNNNNNNNNNNNNNNNNNNNNNNNNNNNNNNNNNNNNNNNNNNNNNNNN
NNNNNNNNNNNNNNNNNNNNNNNNNNNNNNNNNNNNNNNNNNNNNNNNNNNNNNNNNNNN
NNNNNNNNNNNNNNNNNNNNNNNNNNGGTGTAGCGGTGAAATGCGTAGAGATCAGGAAGA
ACATCGGTGGCGAAGGCGCTCTGCTGGACCATAACTGACACTCAGGGACGAAAGCTAGGG
GAGCGAATGGGATTAGATACCCCAGTAGTCCTAGCTGTAAACGATGGATACTAGGTGTTG
TCTGTATCGACCCGGACAGTGCCGTAGCTAACGCGTTAAGTATCCCGCCTGGGGAGTACG
CACGCAAGTGTGAAACTCAAAGGAATTGACGGGGGCCCGCACAAGCGGTGGAGTATGTGG
TTTAATTCGATGCAACGCGAAGAACCTTACCAGGACTTGACATGTCCGGAATCCAGTGGA
AA
>617|540097 Prior=0.000572 Length=1001 NormPrior=0.000843
GGGAGCGGCCTGCGTCCGATTAGCTTGTTGGTTAGGTAATGGCTGACCAAGGCGATGATC
GGTAGCTGGTCTGAGAGGATGATCAGCCACACTGGGACTGAGACACGGCCCAGACTCCTA
CGGGAGGCAGCAGTGGGGAATATTGGACAATGGGCGCAAGCCTGATCCAGCAATTCCGCG
TGGGTGAAGAAGGTCTTCGGATTGTAAAGCCCTTTCGGCGGGGACGATGATGACGGTACC
CGCAGAAGAAGCCCCGGCTAACTTCGTGCCAGCAGCCGCGGTAATACGAAGGGGGCTAGC
GTTGCTCGGAATGACTGGGCGTAAAGGGCGCGTAGGCGGCACGGACAGTCAGGCGTGAAA
TTCCTGGGCTTAACCTGGGGGCTGCGCTTGATACGTGCGAGCTAGAGGATGGAAGAGGCT
CGTGGAATTCCCAGTGTAGAGGTGAAATTCGTAGATATTGGGAAGAACACCGGTGGCGAA
GGCGGCGAGCTGGTCCATTACTGACGCTGAGGCGCGAAAGCGTGGGGAGCAAACAGGATT
AGATACCCTGGTAGTCCACGCTGTAAACGATGTGCGCTGGATGTTGGGTGGCTTAGCCAC
TCAGTGTCGTAGCTAACGCGATAAGCGCACCGCCTGGGGAGTACGGCCGCAAGGTTGAAA
CTCAAAGGAATTGACGGGGGCCCGCACAAGCGGTGGAGCATGTGGTTTAATTCGAAGCAA
CGCGCAGAACCTTACCAGCTCTTGACATCTGTCGAACTTCCGAGAGATCGGTTGGTGCCC
GCAAGGGAGCGACAAGACAGGTGCTGCATGGCTGTCGTCAGCTCGTGTCGTGAGATGTTG
GGTTAAGTCCCGCAACGAGCGCAACCCTCGCCTTTAGTTGCCAGCACGTTTGGGTGGGCA
CTCTAGAGGAACTGCCGGTGACAAGCCGGAGGAAGGTGGGGATGACGTCAAGTCCTCATG
GCCCTTATGGGCTGGGCTACACACGTGCTACAATGGTGGTG
>533|224825 Prior=0.000572 Length=1413 NormPrior=0.000597
AACGGCAGCACGGGGGCAACCCTGGTGGCGAGTGGCGAACGGGTGAGTAATACATCGGAA
CGTGCCCAGTCGTGGGGGATAACGTAGCGAAAGCTACGCTAATACCGCATACGATCTATG
GATGAAAGCGGGGGACCGTAAGGCCTCGCGCGATTGGAGCGGCCGATGGCAGATTAGGTA
GTTGGTGGGGTAAAGGCTCACCAAGCCTGCGATCTGTAGCTGGTCTGAGAGGACGACCAG
CCACACTGGGACTGAGACACGGCCCAGACTCCTACGGGAGGCAGCAGTGGGGAATTTTGG
ACAATGGGCGCAAGCCTGATCCAGCCATTCCGCGTGCAGGATGAAGGCCTTCGGGTTGTA
AACTGCTTTTGTACGGAACGAAAAGGCTCTTTCTAATACAGAGGGCTCATGACGGTACCG
TAAGAATAAGCACCGGCTAACTACGTGCCAGCAGCCGCGGTAATACGTAGGGTGCAAGCG
TTAATCGGAATTACTGGGCGTAAAGCGTGCGCAGGCGGTGATGTAAGACAGATGTGAAAT
CCCCGGGCTCAACCTGGGAACTGCATTTGTGACTGCATGGCTGGAGTGCGGCAGAGGGGG
ATGGAATTCCGCGTGTAGCAGTGAAATGCGTAGATATGCGGAGGAACACCGATGGCGAAG
GCAATCCCCTGGGCCTGCACTGACGCTCATGCACGAAAGCGTGGGGAGCAAACAGGATTA
GATACCCTGGTAGTCCACGCCCTAAACGATGTCAACTGGTTGTTGGACGGCTTGCTGTTC
AGTAACGAAGCTAACGCGTGAAGTTGACCGCCTGGGGAGTACGGCCGCAAGGTTGAAACT
CAAAGGAATTGACGGGGACCCGCACAAGCGGTGGATGATGTGGTTTAATTCGATGCAACG
CGAAAAACCTTACCTACCCTTGACATGTCTGGAATCCTGGAGAGATCTGGGAGTGCTCGA
AAGAGAGCCAGAACACAGGTGCTGCATGGCCGTCGTCAGCTCGTGTCGTGAGATGTTGGG
TTAAGTCCCGCAACGAGCGCAACCCTTATCATTAGTTGCTACGCAAGGGCACTCTAATGA
GACTGCCGGTGACAAACCGGAGGAAGGTGGGGATGACGTCAGGTCATCATGGCCCTTATG
GGTAGGGCTACACACGTCATACAATGGCCGGTACAGAGGGCTGCCAACCCGCGAGGGGGA
GCTAATCTCAGAAAACCGGTCGTAGTCCGGATCGCAGTCTGCAACTCGACTGCGTGAAGT
CGGAATCGCTAGTAATCGCGGATCAGCATGCCGCGGTGAATACGTTCCCGGGTCTTGTAC
ACACCGCCCGTCACACCATGGGAGCGGGTTCTGCCAGAAGTAGTTAGCCTAACCGCAAGG
AGGGCGATTACCACGGCAGGGTTCGTGACTGGG
>531|165578 Prior=0.000572 Length=931 NormPrior=0.000906
GCCTACCAAGGCGACGACGGGTAGCCGGCCTGAGAGGGTGACCGGCCACACTGGGACTGA
GACACGGCCCAGACTCCTACGGGAGGCAGCAGTGGGGAATATTGCGCAATGGGCGGAAGC
CTGACGCAGCGACGCCGCGTGGGGGATGACGGCCTTCGGGTTGTAAACCTCTTTCAGCAG
GGACGAAGCGCAAGTGACGGTACCTGCAGAAGAAGCACCGGCCAACTACGTGCCAGCAGC
CGCGGTAATACGTAGGGTGCAAGCGTTGTCCGNNNNNNNNNNNNNNNNNNNNNNNNNNNN
NNNNNNNNNNNNNNNNNNNNNNNNNNNNNNNNNNNNNNNNNNNNNNNNNNNNNNNNNNNN
NNNNNNNNNNNNNNNNNNNNNNNNNNNNNNNNNNNNNNNNNNNNNNNNNNNNNNNNNNNN
NNNNNNNNNNNNNNNNNNNNNNNNNNNNNNNNNNNNNNNNNNNNNNNNNNNNNNNNNNNN
NNNNNNNNNNNNNNNNNNNNNNNNNNNNNNNNNNNNNNNNNNNNNNNNNNNNNNNNNNNN
NNNNNNNNNNNNNNNNNNNNNNNNNNNNNNNNNNNNNNNNNNNNNNNNNNNNNNNNNNNN
NNNNNNNNNNNNNNNNNNNNNNNNNNNNNNNNNNNNNNNNNNNNNNNNNNNNNNNNNNNN
NNNNNNNNNNNNNNNNNNNNNNNNNNNNNNNNNNNNNNNNNNNNNNNNNNNNNNNNNNNN
NNNNNNNNNNNNNNNNNNNNNNCCGTAAGGCGTCGTGCACAGGTGGTGCATGGTTGTCGT
CAGCTCGTGTCGTGAGATGTTGGGTTAAGTCCCGCAACGAGCGCAACCCTCGTTCCATGT
TGCCAGCGCGTGATGGCGGGGACTCATGGGAGACTGCCGGGGTCAACTCGGAGGAAGGTG
GGGATGACGTCAAATCATCATGCCCCTTATG
>317|193533 Prior=0.000550 Length=470 NormPrior=0.001726
GCCGTGCCGAAGCTAACGCGTTAAGTATCCCGCCTGGGGAGTACGCACGCAAGTGTGAAA
CTCAAAGGAATTGACGGGGGCCCGCACAAGCGGTGGAGTATGTGGTTTAATTCGATGCAA
CGCGAAGAACCTTACCAGGGCTTGACATGTCCGGAACCCTACCGAAAGGTGGGGGTGCCT
TCGGGAGCCGGAACACAGGTGGTGCATGGCTGTCGTCAGCTCGTGTCGTGAGATGTTGGG
TTAAGTCCCGCAACGAGCGCAACCCTCGTTCTTAGTTGCCAGCATTCAGTTGGGCACTCT
AGGGAGACTGCCGGTGACAAACCGGAGGAAGGTGGGGATGACGTCAAGTCAGCATGCCCC
TTACGTCCTGGGCTACACACGTACTACAATGCGACGGACAAAGGGCAGCAAGCGAGCGAT
CGCAAGCTAATCCCATAAACCGTGGCTCAGTTCAGATCGCAGGCTGCAAC
>281|151061 Prior=0.000550 Length=1252 NormPrior=0.000648
AGCTAGTTGGCGGGGTAACGGCCCACCAAGGCGACGATGGCTAGGGGAGCTGAGAGGCTG
GTCCCCCACACGGGCACTGAGATACGGGCCCGACTCCTACGGGAGGCAGCAGTAGGGAAT
ATTGGGCAATGGCCGAGAGGCTGACCCAGCCATGCCGCGTGCAGGATGAAGGCTTTCTGA
GTCGTAAACTGCTTTTGCCAGGGAAGAAAAAAGGGGATGCGTCCTCTACTGACGGTACCT
GGTGAATAAGCACCGGCTAACTCCGTGCCAGCAGCCGCGGTAATACGGAGGGTGCAAGCG
TTGTCCGGATTTATTGGGTTTAAAGGGTGCGTAGGCGGCTGATTAAGTCCGGGGTGAAAG
CCCGTTGCTCAACAACGGAACTGCCCTGGAAACTGGTGAGCTTGAGTACAGACGAGGGTG
GCGGAATGGATGGTGTAGCGGTGAAATGCATAGATACCATCCAGAACCCCGATTGCGAAG
GCAGCTGCCTAGACTGTAACTGACGCTGAGGCACGAAAGCGTGGGGAGCGAACAGGATTA
GATACCCTGGTAGTCCACGCCGTAAACGATGGATACTCGCTGGTGGCGATAGATGGTCAG
TGGCTTAGCGAAAGCGTTAAGTATCCCACCTGGGGAGTACGCCCGCAAGGGTGAAACTCA
AAAGAATTGACGGGGGCCCGCACAAGTGGTGGAGCATGTGGTTTAATTCGATGATACGCG
AGGAACCTTACCTAGGCTAGAATGCGCGTGACCGCGCCAGAGATGGGGCTTTCCTTCGGG
ACACAAAGCAAGGTGCTGCATGGCCGTCGTCAGCTCGTGCCGTGANNNNNNNNNNNNNNN
NNNNNNNNNNNNNNNNNNNNNNNNNNNNNNNNNNNNNNNNNNNNNNNNNNNNNNNNNNNC
AGACTGCCTGCGCAAGCAGTGAGGAAGGCGGGGACGACGTCAGGTCATCATGGCCCTTAC
GCCTAGGGCTACACACGTGCTACAATGGACGGTACAGCGGGTTGCCAACCAGCGATGGTG
CGCCAATCCCGAAAAGCCGTTCTCAGTTCGGATCGGAGTCTGCAACTCGACTCCGTGAAG
CTGGAATCACTAGTAATCGCGTATCAGCAACGACGCGGTGAATACGTTCCCGGGCCTTGT
ACACACCGCCCGTCAAGCCATGGAAGTCTGGTAGACCTGAAGCCGGTGCTCGACCCAGAA
GCCGGTTAGGGTAGAACAGGTAACTAGGGCTAAGTCGTAACAAGGTAGCCGT
>255|278185 Prior=0.000550 Length=1318 NormPrior=0.000615
AGGAATGTGAAAGATTAATTGCCTGAAGAAGAGCTCGCGTCTGATTAGCTAGTTGGTAGG
GTAAAAGCCTACCAAGGCATCGATCAGTAGCTGGTCTGAGAGGATGACCAGCCACACTGG
GACTGAGACACGGCCCAGACTCCTACGGGAGGCAGCAGTGGGGAATTTTCCGCAATGGGC
GAAAGCCTGACGGAGCAAGACCGCGTGAGGGAGGAAGGCTCTTGGGTTGTAAACCTCTTT
TGTCAGGGAAGAAGAAAGTGACGGTACCTGACGAATCAGCATCGGCTAACTCCGTGCCAG
CAGCCGCGGTAATACGGAGGATGCAAGCGTTATCCGGAATTATTGGGCGTAAAGCGTCCG
CAGGTGGCACTTCAAGTCTGTCGTCAAAGACCGGGGNNNNNNNNNNNNNNNNNNNNNNNN
NNNNNNNNNNNNNNNNNNNNNNNNNNNNNNNNNAATTCCCGGTGTAGCGGTGAAATGCGT
AGAGCTCGGGAAGAACATCGGTGGCGAAAGCGCTCTACTGGACTGCAACTGACACTCAGG
GACGAAAGCTAGGGGAGCGAATGGGATTAGATACCCCAGTAGTCCTAGCCGTAAACGATG
GATACTAGGTGTGGCTTGTATCGACCCGAGCCGTGCCGAAGCTAACGCGTTAAGTATCCC
GCCTGGGGAGTACGCACGCAAGTGTGAAACTCAAAGGAATTGACGGGGGCCCGCACAAGC
GGTGGAGTATGTGGTTTAATTCGATGCAACGCGAAGAACCTTACCAGGGCTTGACATGTC
CGGAACCCTCTTGAAAGGGAGGAGTGCCTTCGGGAGCCGGAACACAGGTGGNNNNNNNNN
NNNNNNNNNNNNNNNNNNNNNNNNNNNNNNNNNNNNNNNNNNNNNNNNNNNNNNNNNNNN
NNNNNNNNNNNNNNNNNNNNNNNNNNNNNNNNNNNNNNNNNNNNNNNNNNNNNNNNNNNN
NNNNNNNNNNNNNNNNNNNNNNNNNNNNNNNNNNNNNNNNNNNNNNNNNNNNNNNNNNNN
NNNNNNNNNNNNNNNNNNNNNNNNNNNNNNNNNNNNNAATCCCATAAACCGTGGCACAGT
TCAGATTGCAGGCTGCAACTCGCCTGCATGAAGGTGGAATCGCTAGTAATCGCAGGTCAG
CATACTGCGGTGAATCCGTTCCCGGGCCTTGTACACACCGCCCGTCACACCATGGAAGCT
GGCTTAGCCCGAAGTCGTTACCCTAACCCGCAAGGGAGGGGGACGCCGAAGGCAGGGCTG
GTGACTGGGGTGAAGTCGTAACAAGGTAGCCGTACCGGAAGGTGTGGCTGGATCACCT
>81|550173 Prior=0.000550 Length=1283 NormPrior=0.000632
GAAAGTTCCGGCGGCTAGGGATGGGCTCGCGGCCTATCAGCTTGTTGGTGGGGTAATGGC
CTACCAAGGCGACGACGGGTAGCCGGCCTGAGAGGGTGACCGGCCACACTGGGACTGAGA
CACGGCCCAGACTCCTACGGGAGGCAGCAGTGGGGAATATTGCACAATGGGCGAAAGCCT
GATCCAGCAACGCCGCGTGAGGGATGACGGCCTTCGGGTTGTAAACCTCTTTCAGCAGGG
ACGAAGCGCAAGTNNNNNNNNNNNNNNNNNNNNNNNNNNNNNNNNNNNNNNNNNNNNNNN
NNNNNNNNNNNNNNNNNNNNNNNNNNNNNNNNNNNNNNNNNNNNNNNNNNNNNNNNNNNN
NNNNNNNNNNNNNNNNNNNNNNNNNNNNNNNNNNNNNNNNNNNNNNNNNNNNNNNNNNNN
NNNNNNNNNNNNNNNNNNNNNNNNNNNNNNNNNNNNNNNNNNNNNNNNNNNNNNNNNNNN
NNNNNNNNNNNNNNNNNNNNNNNNNNNNNNNNNNNNNNNNNNNNNNNNCTGAGGAGCGAA
AGCGTGGGGAGCGAACAGGATTAGATACCCTGGTAGTCCACGCCGTAAACGTTGGGCGCT
AGGTGTGGGGGTCCTTCCACGGGCTCCGTGCCGCAGCTAACGCATTAAGCGCCCCGCCTG
GGGAGTACGGCCGCAAGGCTAAAACTCAAAGGAATTGACGGGGGCCCGCACAAGCGGCGG
AGCATGTGGCTTAATTCGATGCAACGCGAAGAACCTTACCTGGTCTTGACATGCAGGGAA
AACTGGCAGAGATGTCAGGTCCGCAAGGGCGGTGCACAGGTGGTGCATGGTTGTCGTCAG
CTCGTGTCGTGAGATGTTGGGTTAAGTCCCGCAACGAGCGCAACCCTCGTCCTATGTTGC
CAGCGGGTAATGCCGGGGACTCATAGGAGACTGCCGGGGTCAACTCGGAGGAAGGTGGGG
ATGACGTCAAATCATCATGCCCCTTATGTCTTGGGCTGCACACATGCTACAATGGCCGGT
ACAAAGGGCTGCTAAACCGCGAGGTGGAGCGAATCCCAAAAAGCCGGTCTCAGTTCGGAT
TGGGGTCTGCAACTCGACCCCATGAAGTCGGAGTCGCTAGTAATCGCAGATCAGCAACGC
TGCGGTGAATACGTTCCCGGGCCTTGTACACACCGCCCGTCACGTCACGAAAGTCGGTAA
CACCCGAAGCCAGTGGCCCAACTCGCAAGAGAGGGAGCTGTCGAAGGCGGGATCGGCGAT
TGGGACGAAGTCGTAACAAGGTA
>154|6365 Prior=0.000550 Length=1356 NormPrior=0.000598
TCTAGTGGCGCACGGGTGCGTAACGCGTGGGAATCTGCCCAAGGGTTCGGAATAACTCAG
GGAAACTTGAGCTAATACCGAATGATGCCGCAAGACCAAAGATTTATCGCCTTTGGATGA
GCCCGCGTAGGATTAGCTAGTTGGTGGGGTAAAGGCCTACCAAGGCGACGATCCTTAGCT
GGTCTGAGAGGATGATCAGCCACACTGGGACTGAGACACGGCCCAGACTCCTACGGGAGG
CAGCAGTGGGGAATATTGGACAATGGGCGAAAGCCTGATCCAGCAATGCCGCGTGAGTGA
AGAAGGCCTTCGGGTTGTAAAGCTCTTTTGCCCGGGAAGATAATGACTGTACCGGGAGAA
TAAGCCCCGGCTAACTCCGTGCCAGCAGCCGCGGTAATACGGAGGGGGCTAGCGTTGTTC
GGAATTACTGGGCGTAAAGCGCACGTAGGCGGCTTTGCAAGTCAGAGGTGAAAGCCCGGG
GCTCAACTCCGGAATTGCCTTTGAAACTGGCTCGCTTGAACACGGGAGAGGTGAGTGGAA
TTCCGAGTGTAGAGGTGAAATTCGTAGATATTCGGAAGAACACCAGTGGCGAAGGCGGCT
CACTGGACCGTTGTTGACGCTGAGGTGCGAAAGCGTGGGGAGCAAACAGGATTAGATACC
CTGGTAGTCCACGCCGTAAACGATGACAACTAGCTGTTGGGGCTCTTAGAGTTTCAGTGG
CGCAGCTAACGCATTAAGTTGTCCGCCTGGGGAGTACGGCCGCAAGGTTAAAACTCAAAG
GAATTGACGGGGGCCTGCACAAGCGGTGGAGCATGTGGTTTAATTCGAAGCAACGCGCAG
AACCTTACCAGCGTTTGACATGGTAGGACGACTTCCAGAGATGGATTTCTCCCTTCAGGG
CCTACACACAGGTGCTGCATGGCTGTCGTCAGCTCGTGTCGTGAGATGTTGGGTTANNNN
NNNNNNNNNNNNNNNNNNNNNNNNNNNNNNNNNNNNNNNNNNNNNNNNNNNNNNNNNNNN
NNNNNNNNNNNNNNNNNNNNNNNNNNNNNNNNNNNNNNNNNNNNNNNNNNNNNNNNNNNN
NNNNNNNNNNNNNNNNNNNNNNNNNNNNNNNNNNNNNNNNNNNNNNNNNNNNNNNNNNNN
NAATCTCCAAAAACCGTCTCAGTTCGGATCGGACTCTGCAACTCGAGTGCATGAAGGCGG
AATCGCTAGTAATCGCGGATCAGCACGCCGCGGTGAATACGTTCCCAGGCCTTGTACACA
CCGCCCGTCACACCATGGGAGTTGGATTGACCCGAAGGCAGTGGGCTAACCCGCAAGGGA
GGCAGCTGACCACGGTCGGTTCAGCGACTGGGGTGA
>1141|253651 Prior=0.000528 Length=1058 NormPrior=0.000736
GGATGACGGCCTTCGGGTTGTAAACCTCTTTCACCCATGACGAAGCGAAAGTGACGGTAG
TGGGAGAAGAAGCACCGGCCAACTACGTGCCAGCAGCCGCGGTAATACGTAGGGTGCAAG
CGTTGTCCGGAATTATTGGGCGTAAAGAGCTCGTAGGCGGTTTGTTGCGTCGGCTGTGAA
ATCCCGAGGCTCAACCTCGGGTCTGCAGTCGATACGGGCAGACTCGAGTGTTGCAGGGGA
GACTGGAATTCCTGGTGTAGCGGTGAAATGCGCAGATATCAGGAGGAACACCGGTGGCGA
AGGCGGGTCTCTGGGCAACAACTGACGCTGAGGAGCGAAAGCGTGGGGAGCGAACAGGAT
TAGATACCCTGGTAGTCCACGCCGTAAACGTTGGGCGCTAGGTGTGGGGGCCATTCCACG
GTCTCCGTGCCGCAGCTAACGCATTAAGCGCCCCGCCTGGGGAGTACGGCCGCAAGGCTA
AAACTCAAAGGAATTGACGGGGGCCCGCACAAGCGGCGGAGCATGTTGCTTAATTCGATG
CAACGCGAAGAACCTTACCTAGGCTTGACATGCACGGAAATCTCGCAGAGATGCGGGGTC
CGTAAGGGCCGTGCACAGGTGGTGCATGGTTGTCGTCAGCTCGTGTCGTGAGATGTTGGG
TTAAGTCCCGCAACGAGCGCAACCCTCGTTCTATGTTGCCAGCGCGTCATGGCGGGGACT
CATAGGAGACTGCCGGGGTCAACTCGGAGGAAGGTGGGGATGACGTCAAATCATCATGCC
CCTTATGTCTTGGGCTGCACACATGCTANNNNNNNNNNNNNNNNNNNNNNNNNNNNNNNN
NNNNNNNNNNNNNNNNNNNNNNNNNNNNNNNNNNNNNNNNNNNNNCTGCAACTCGACCCC
ATGAAGTCGGAGTCGCTAGTAATCGCAGATCAGCAACGCTGCGGTGAATACGTTCCCGGG
CCTTGTACACACCGCCCGTCAAGTCATGAAAGTCGGTAACACCCGAAGCCGGTGGCCCAA
CCCTTGTGGAGGGAGCCGTCTAAGGTGGGACTGGCGAT
>594|551380 Prior=0.000528 Length=1141 NormPrior=0.000682
TGTAAACAAGCTCGCGCCAAAGGATGAGCCTGCGGCCCATCAGCTAGTTGGTAGGGTAAT
GGCCTACCAAGGCGAAGACGGGTAGCTGGTCTGAGAGGATGGCCAGCCACACTGGAACTG
AGACACGGTCCAGACTCCTACGGGAGGCAGCAGTGGGGAATCTTGCGCAATGGGCGAAAG
CCTGACGCAGCGACGCCGCGTGAGCGATGAAGGCCTTCGGGTTGTAAAGCTCTGTGGGGA
GGGACGAATAAGTCGGAGCGAATAGCTCCGATGATGACGGTACCTCCTTAGCAAGCACCG
GCTAACTCTGTGCCAGCAGCCGCGGTAAGACAGAGGGTGCAAACGTTGTTCGGAATTACT
GGGCGTAAAGCNNNNNNNNNNNNNNNNNNNNNNNNNNNNNGAAAGCCCTGGGCTCAACCC
AGGAAGTGCATTCGAAACTGCAAAGCTGGAGTCCTGGAGAGGAAGGCGGAATTCTCGGTG
TAGAGGTGAAATTCGTAGATATCGAGAGGAACACCGGTGGCGAAGGCGGCCTTCTGGACA
GCAACTGACGCTGAGACGCGAAAGCGTGGGGAGCAAACAGGATTAGATACCCTGGTAGTC
CACGCCGTAAACGATGGGTGCTAGGTGTCGCGGGCTTTGACCCCTGCGGTGCCGTAGCTA
ACGCATTAAGCACCCCGCCTGGGGAGTACGGCCGCAAGGCTAAAACTCAAAGGAATTGAC
GGGGGCCCGCACAAGCGGTGGAGCATGTGGTTCAATTCGACGCAACGCGCAGAACCTTAC
CTGGGCTAGAAAATGCAAGGACCTGGTTGAAAGATCGGGGTGCCCTTCGGGGAGCTTGTA
GTTAGGTGCTGCATGGCTGTCGTCAGCTCGTGTCGTGAGATGTTGGGTTAAGTCCCGCAA
CGAGCGCAACCCTTGTCGTTAGTTGCCAGCGGTTCGGCCGGGCACTCTAGCGAGACTGCC
GATATTTAAATCGGAGGAAGGTGGGGATGACGTCAAGTCATCATGGCCCTTATGTCCAGG
GCTACACGCGTGCTACAATGGTCGGTACAAACGGTTGCGAAGTCGCGAGGCGAAGCTAAT
CCGAAAAAACCGGCCTCAGTACGGATAAGAGTCTGCAACTCGACTCTTTGAAGTCGGAAT
C
>412|89660 Prior=0.000528 Length=1081 NormPrior=0.000720
CGAGTGGGAAGAATGGATCGCGGGTGAATAATCCGCGGTATTGACGGTACCACTAAAGGA
AGCCCCGGCTAACTCCGTGCCAGCAGCCGCGGTAATACGGGGGGGGCAAGCGTTGTTCGG
AATTACTGGGCGTAAAGGGCTCGTAGGCGGCCAACTAAGTCAGATGTGAAATCCCCAGGC
TCAACCTGGGAACTGCATCTGATACTGGATGGCTTGAATCCGGGAGAGGGATGCAGAATT
CCAGGTGTAGCGGTGAAATGCGTAGATATCTGGAGGAATACCGGTGGCGAAGGCGGCATC
CTGGACCGGCATTGACGCTGAGGAGCGAAAGCTAGGGGAGCAAACGGGATTAGATACCCC
GGTAGTCCTAGCCCTAAACGATGAATGCTTGGTGTAACGGGTATCGATCCCTGTCGTGCC
GAAGCTAACGCATTAAGCATTCCGCCTGGGGAGTACGGTCGCAAGGCTGAAACTCAAAGG
AATTGACGGGGGCCCGCACAAGCGGTGGAGCATGTGGTTCAATTCGACGCAACGCGAAGA
ACCTTACCCAGGCTTGAACAGCAAGTGACATCCGGCGAAAGCCGGCTCCCGCAAGGGCCG
TTACCGAGGTGCTGCATGGCTGTCGTCAGCTCGTGTCGTGAGATGTTGGGTTAAGTCCCG
CAACGAGCGCAACCCTTGTCCGCTGTTGCCATCAGGTAATGCTGGGCACTCTGCGGAGAC
TGCCGGTGATAAACCGGAGGAAGGTGGGGATGACGTCAAGTCAGCATGGCCTTTATGTCT
GGGGCTACACACGTGCTACAATGGCCGACACAAACCGTCGCGATGCCGCAAGGTGGAGCT
AATCGGACAAAGTCGGTCTCAGTTCGGATTGCAGGCTGCAACTCGCCTGCATGAAGTTGG
AATCGCTAGTAATCGCGGATCAGCACGCCGCGGTGAATACGTTCCCGGGCCTTGTACACA
CCGCCCGTCACATCACGAAAGCTGGCTGTACTAGAAGTCGCCGCGCTAACCCGCAAGGGA
GGCAAGCGCCTAAGGTATGGTTAGTGATTGGGGTGAAGTCGTAACAAGGTAGCTGTAGGA
G
>321|228891 Prior=0.000528 Length=945 NormPrior=0.000824
GTTGGTAAGGTAATGGCTTACCAAGCCTGCGATCCATATCCGGTCTTAGAGGACGGTCGG
ACACACTGACACTGAATAACGGGTCAGACTCCTACGGGAGGCAGCAGTCGGGAATTTTGG
GCAATGGGCGAAAGCCTGACCCAGCAACGCCGCGTGAAGGATGAAGTCTTTCGGGATGTA
AACTTCGTAAGAATAGGAAGAATAAATGACGGTACTATTTGTAAGGTCCGGCTAACTACG
TGCCAGCAGCCGCGGTAATACGTAGGGACCAAGCGTTGTTCGGATTTACTGGGCGTAAAG
GGCGCGTAGGCGGCGTGTTAAGTCAGCTGTGAAATCTCCGAGCTTAACTCGGAACGGTCA
ACTGATACTGATGTGCTAGAGTGCAGAAGGGGCAATCGGAATTCTTGGTGTAGCGGTGAA
ATGCGTAGATATCAAGAGGAACACCTGAGGTGAAGACGGGTTGCTGGGCTGACACTGACG
CTGAGGCGCGAAAGCTAGGGTAGCAAACGGGATTAGATACCCCGGTAGTCCTAGCCCTAA
ACGATGAATACTTGGTGTCTGGAGTTTAATTCTCCGGGTGCCGTCGCTAACGTTTTTAGT
ATTCCGCCTGGGGAGTACGCACGCAAGTGTGAAACTCAAAGGAATTGACGGGGACCCGCA
CAAGCGGTGGAGCATGTGGTTTAATTCGACGCAACGCGAAGAACCTTACCTGGACTAGAA
TGCCTTTGACCGTTCCGTAATGGGAACTTCCCGAGCAATCGGGCAAAGTGCAAGGTGCTG
CATGGCTGTCGTCAGCTCGTGTCGTGAGATGTTGGGTTAAGTCCCGCAACGAGCGCAACC
CCTATTGATAGTTGCTAACAGGTAAAGCTGAGAACTCTATCAAGACTGCTGTTGATAAAA
CGGAGGAAGGTGGGGATGATGTCAAGTCATCATGGCCTTTATGTT
>139|166256 Prior=0.000528 Length=1013 NormPrior=0.000769
AGCCTACCAAGGCGACGATCAGTAACTGGTCTGAGAGGATGACCAGTCACACTGGGACTG
AGACACGGCCCAGACTCCTACGGGAGGCAGCAGTGGGGAATTTTCCGCAATGGGCGAAAG
CCTGACGGAGCAATACCGCGTGAGGGAGGAAGGCTCTAGGGTTGTAAACCTCTTTTCTCA
GGGAAGAACAAAATGACGGTACCTGAGGAATAAGCATCGGCTAACTCCGTGCCAGCAGCC
GCGGTAATACGGAGGATGCAAGCGTTATCCGGAATTATTGGGCGTAAAGCGTCCGCAGGT
GGCAGTTCAAGTCTGCTGTCAAAGGTCGGGGCTCAACCCCGAACAGGCAGTGGAAACTGA
ACAGCTAGAGTGCGGTAGGGGCAGAGGGAATTCCCAGTGTAGCGGTGAAATGCGTAGAGA
TTGGGAAGAACACCGGTGGCGAAAGCGCTCTGCTAGGCCGAAACTGACACTCATGGACGA
AAGCTAGGGGAGCGAATGGGATTAGATACCCCAGTAGTCCTAGCCGTANNNNNNNNNNNN
NNNNNNNNNNNNNNNNNNNNNNNNNNNNNNNNNNNNNNNNNNNNNNNNNNNNNNNNNNNN
NNNNNNNNNNNNNNNNNCGTGAAACTCAAAGGAATTGACGGGGGCCCGCACAAGCGGTGG
AGTATGTGGTTTAATTCGATGCAACGCGAAGAACCTTACCAGGGCTTGACATGTCGCGAA
CCTCAGGGAAACTTGAGGGTGCCTTCGGGAGCGCGAACACAGGTGGTGCATGGCTGTCGT
CAGCTCGTGTCGTGAGATGTTGGGTTAAGTCCCGCAACGAGCGCAACCCTCGTCCTAAGT
TGCCAGCATTAAGTTGGGCACTCTGAGGAGACTGCCGGTGACAAACCGGAGGAAGGTGGG
GATGACGTCAAGTCAGCATGCCCCTTACGTCCTGGGCTACACACGTACTACAATGCTACG
GACAAAGGGAAGCCAGCCAGCGATGGTGCGCCAATCCCATAAACCGTGGCTCA
>134|225849 Prior=0.000528 Length=1223 NormPrior=0.000637
CTTGTTGGTGGGGTAACGGCCTACCAAGGCGACGACGGCTAGCTGGTCTGAGAGGACGAC
CAGCCACACTGGGACTGAGACACGGCCCAGACTCCTACGGGAGGCAGCAGTGGGGAATCT
TGCGCAATGGGCGAAAGCCTGACGCAGCAACGCCGCGTGGGGGATGAAGGCCTTCGGGTC
GTAAACCCCTTTCAGCAGGGACGAAACTGACGGTACCTGCAGAAGAAGCCCCGGCCAACT
ACGTGCCAGCAGCCNNNNNNNNNNNNNNNNNNNNNNNNNNNNNNNNNNNNNNNNNNNNNN
NNNNNNNNNNNNNNNNNNNNNNNNNNNNNNNNNNNNNNNNNNNNNNNNNNNNNNNNNNNN
NNNNNNNNNNNNNNNNNNNNNNNNNNNNNNNNNNNNNNNNNNNNNNNNNNNNNNNNNNNN
NNNNNNNNNNNNNNNNNNNNNNNNNNNNNNNNNNNNNNNNNNNNNNNNNNNNNNNNNNNN
NNNNNNNNNNNNNNNNNNNNNNNNNNNNNNNNNNNNNNNNNNNNNNNNNNNNNNNNNNNN
NNNNNNNNNNNNNNNNNNNNNNNNNNNNNNNNNNNNNNNNNNNNNNNNNNNNNNNNNNNA
TTAAGTGCCCCGCCTGGGGAGTACGGCCGCAAGGCTAAAACTCAAAGGAATTGACGGGGG
CCCGCACAAGCGGCGGAGCATGTTGCTTAATTCGATGCAACGCGAAGAACCTTACCTGGG
CTTGACATGTAGGGAAAAGCCGTAGAGATACGGTGTCCTTCGGGGCCCTACACAGGTGGT
GCATGGCTGTCGTCAGCTCGTGTCGTGAGATGTTGGGTTAAGTCCCGCAACGAGCGCAAC
CCTTGTCCTATGTTGCCAGCGGGTAATGCCGGGGACTCGTAGGAGACTGCCGGGGTCAAC
TCGGAGGAAGGTGGGGATGACGTCAAGTCATCATGCCCCTTACGTCTAGGGCTGCAAACA
TGCTACAATGGCCGGTACAAAGGGCTGCTATTCCGCGAGGATGAGCGAATCCCAAAAAGC
CGGTCTCAGTTCGGATTGGAGTCTGCAACTCGACTCCATGAAGTCGGAGTCGCTAGTAAT
CCCGGATCAGCACTGCCGGGGTGAATACGTTCCCGGGCCTTGTACACACCGCCCGTCACA
CCACGAAAGTTGGCAACACCCGAAGCCAGTGGCCCAACCGCAAGGAGGGAGCTGTCGAAG
GTGGGATCGGTGATTGGGGTGAA
>369|90198 Prior=0.000506 Length=1149 NormPrior=0.000649
CTTCGGCCTTCGCATCGGGACGGGCCCGCGGCCCATTAGCTCGTTGGTGAGGTAACGGCT
CACCAAGGCAACGATGGGTAGCTGGTCTGAGAGGACGATCAGCCACACTGGGACTGAGAC
ACGGCCCAGACTCCTACGGGAGGCAGCAGTGGGGAATCTTGCGCAATGCGCGAAAGCGTG
ACGCAGCAACGCCGCGTGGGGGAAGAAGGCCTTCGGGTTGTAAACCCCTTTCAGGAGGGA
CGAAGCCCGAGCGGTGAACAGCCGACTCGGGTGACGGTACCTCCAGAAGAAGCCCCGGCT
AACTACGTGCCAGCAGCCGCGGTAATACGTAGGGGGCAAGCGTTGTCCGGAATCATTGGG
CGTAAAGAGCGTGTAGGCGGTCCGGTTAGTCGGCTGTGAAAGTCCAGGGCTCAACCCTGG
GATGCCGGTCGATACTGCCGGACTAGAGTCCGGAAGAGGCAAGTGGAATTCCCGGTGTAG
CGGTGAAATGCGCAGATATCGGGAGGAACACCAATGGCGAAGGCANNNNNNNNNNNNNNN
NNNNNNNNNNNNNNNNNNNNNNNNNNGGAGCAAACAGGATTAGATACCCTGGTAGTCCAC
GCCGTAAACGATGGGCACTAGGTGTGGGGGGTGTCGACTCCCCCCGTGCCGCAGCTAACG
CATTAAGTGCCCCGCCTGGGGAGTACGGCCGCAAGGCTAAAACTCAAAGGAATTGACGGG
GGCCCGCACAAGCAGCGGAGCATGTGGTTTAATTCGACGCAACGCGAAGAACCTTACCTG
GGCTTGACATGTAGGTGACAACCGTGGAAACACGGTCTCCCTTCGGGGCACTTACACAGG
TGGTGCATGGCTGTCGTCAGCTCGTGTCGTGAGATGTTGGGTTAAGTCCCGCAACGAGCG
CAACCCTCGTCGCATGNNNNNNNNNNNNNNNNNNNNNNNNNNNNNNNNNNNNCCGGTGAC
AAATCGGAGGAAGGTGGGGACGACGTCAAGTCATCATGCCCCTTATGTCTTGGGCTACAC
ACGTGCTACATTGGCCGGTACAAAGGGCTGCGATGCCGCGAGGCGGAGCGAATCCCATAA
AGCCGGTCTCGGTTCGGATTGGAGGCTGAAACTCGCCTCCATGAAGGCGGAGTTGCTAGT
AATCCCGGA
>214|88422 Prior=0.000506 Length=1396 NormPrior=0.000535
GATAACGTTCCGAAAGGAGCGCTAATACCGCATGACGTTCTGGATTTGAACATCTGGAAA
CCAAAGCCGGGGACCGCAAGGCCTGGCGCTTGGAGAGGAGCCCGCGTCTGATTAGCTAGT
TGGTGGGGTAATGGCTCACCAAGGCGACGATCAGTAGCCGGCCTGAGAGGGCGGACGGCC
ACACTGGGACTGAGACACGGCCCAGACTCCTACGGGAGGCAGCAGTGGGGAATTGTTCGC
AATGGGCGCAAGCCTGACGACGCAACGCCGCGTGGAGGATGAAGGTCTTCGGATTGTAAA
CTCCTGTTGATCGGGAAGAATGGCCTCCGGGTGAATACTCCGGAGGAATGACGGTACCGA
TTGAGGAAGCCACGGCTAACTCTGTGCCAGCAGCCGCGGTAATACAGAGGTGGCAAGCGT
TGTTCGGAATTACTGGGCGTAAAGGGCGCGTAGGTGGCCGTCTTAGTCAGACGTGAAATC
CCCAAGCTTAACTTGGGAACTGCGTCTGATACTGGAGGGCTTGAGTTCGGGAGAGGAATG
TGGAATTCCAGGTGTAGCGGTGAAATGCGTAGATATCTGGAGGAACACCGGTGGCGAAGG
CGGCATCCTGGACCGAAACTGACACTGAGGCGCGAAAGCTAGGGGAGCAAACGGGATTAG
ATACCCCGGTAGTCCTAGCCCTNNNNNNNNNNNNNNNNNNNNNNNNNGTATCGATCCCTG
CCGTGCCGAAGCTAACGCATTAAGCACTCCGCCTGGGGAGTACGGTCGCAAGGCTGAAAC
TCAAAGGAATTGACGGGGGCCCGCACAAGCGGTGGAGCATGTGGTTCAATTCGACGCAAC
GCGAAGAACCTTACCTGGGCTCGAAATGCAGATGACATCCGGCGAAAGCCGGCTCCCGCA
AGGGCATCTGTATAGGTGCTGCATGGCTGTCGTCAGCTCGTGTCGTGAGATGTTGGGTTA
AGTCCCGCAACGAGCGCAACCCTCGTCCTCTGTTGCCATCAGGTTATGCTGGGCACTCTG
AGGAGACTGCCGGTGATAAACCGGAGGAAGGTGGGGATGACGTCAAGTCAGCATGGCCTT
TATGTCCAGGGCTACACACGTGCTACAATGGCGGATACAAAGCGCTGCAAACTCGCAAGA
GTGAGCCAATCGCATAAAGTCCGTCTCAGTTCGGATTGCAGGCTGCAACTCGCCTGCATG
AAGTTGGAATCGCTAGTAATCGCGGATCAGCATGCCGCGGTGAATACGTTCCCGGGCCTT
GTACACACCGCCCGTCACATCACGAAAGCTGGCTGTACTAGAAGTAGCCCCGCCAACCCG
CAAGGGAGGCAGGTTCCTAAGGTATGGTCAGTGATTGGGGTGAAGTCGTAACAAGGTAGC
TGTAGGAGAACCTGTG
>191|251244 Prior=0.000506 Length=980 NormPrior=0.000761
AGCTCACCAAGGCGACGATCTTTAGCTGGTCTGAGAGGATGATCAGCCACACTGGGACTG
AGACACGGCCCAGACTCCTACGGGAGGCAGCAGTGGGGAATATTGGACAATGGGCGAAAG
CCTGATCCAGCAATGCCGCGTGAGTGATGAAGGCCTTAGGGTTGTAAAGCTCTTTTACCC
GGGATGATAATGACAGTACCGGGAGAATAAGCTCCGGATAACTCCNNNNNNNNNNNNNNN
NNNNNNNNNNNNNNNNNNNNNNNNNNNNNNNNNNNNNNNNNNNNNNNNNNNNNNNNNNNN
NNNNNNNNNNNNNNNNNNNNNNNNNNNNNNNNNNNNNNNNNNNNNNNNNNNNNNNNNNNN
NNNNNNNNNNNNNNNNNNNNNNNNNNNNNNNNNNNNNNNNNNNNNNNNNNNNNNNNNATC
AAGAGGAACACCTGCGGCGAAGGCGGGTTGCTGGGCCGACACTGACGCTGAGGCGCGAAA
GCTAGGGGAGCGAACGGGATTAGATACCCCGGTAGTCCTAGCCTTAAACGATGAATGCTT
GGTGTCCGGGGTTAGATAGTCCCCGGGTGCCGTCGCTAACGCTTTAAGCATTCCGCCTGG
GGAGTACGGTCGCAAGACTGAAACTCAAAGGAATTGACGGGGACCCGCACAAGCGGTGGA
GCATGTGGTTTAATTCGACGCAACGCGAAGAACCTTACCTGGGCTAGAATGCCTCTGACA
ACCCTGGAGACAGGGCCTTCTGGGTAAAACCAGACAGAGTGCAAGGTGCTGCATGGCTGT
CGTCAGCTCGTGTCGTGAGATGTTGGGTTAAGTCCCGCAACGAGCGCAACCCTTGTCAGT
AGTTGCCAGCGGTTCGGCCGGGCACTCTACTGAGACTGCCGTTGATAAAACGGAGGAAGG
TGGGGATGACGTCAAGTCCTCATGGCCTTTATGTCCAGGGCTACACACGTGCTACAATGG
CAGGCACAAAACGCTGCAAA
>146|220404 Prior=0.000506 Length=303 NormPrior=0.002463
ATATTCGGAGGAACACCAGTGGCGAAGGCGGCTCACTGGCTCGACACTGACGCTGAGGTG
CGAAAGCGTGGGGAGCAAACAGGATTAGATACCCTGGTAGTCCACGCCGTAAACGATGAA
TGCCAGACGTCGGGGGGCTTGCCCTTCGGTGTCACACCTAACGGATTAAGCATTCCGCCT
GGGGAGTACGGTCGCAAGATTAAAACTCAAAGGAATTGACGGGGGCCCGCACAAGCGGTG
GAGCATGTGGTTTAATTCGAAGCAACGCGCAGAACCTTACCAACCCTTGACATCGCCTGA
CCG
>137|367617 Prior=0.000506 Length=1089 NormPrior=0.000685
AGACTCCTACGGGAGGCAGCAGTGGGGAATCTTGGACAATGGGGGCAACCCTGATCCAGC
GACGCCGCGTGGGTGACGAAGGCCTTCGGGTTGTAAAGCCCTTTTGCCGGGGGCGATGAT
GACGGTACCCGGCGAATAAGCACCGGCTAACTCCGTGCCAGCAGCCGCGGTAAGACGGAG
GGTGCTAGCGTTGTTCGGAATTACTGGGCGTAAAGGGNNNNNNNNNNNNNNNNNNNNNNN
NNNNNNNNNNNNNNNNNNNNNNNNNNNNNNNNNNNNNNNNNNNNNNNNNNCTCGAGACCG
AGAGAGGTGAGTGGAATACCCAGTGTAGAGGTGAAATTCGTAGATATTGGGTGGAACACC
GGTGGCGAAAGCGGCTCACTGGCCCGGTTCTGACGCTGAGGCGCGAAAGCGTGGGGAGCA
AACAGGATTAGATACCCTGGTAGTCCACGCCCTAAACGATGTGCGCTGGGCGTTGGGGGG
CTCGCCCCCCGGTGCCGGAGCTAACGCGGTAAGCGCACCGCCTGGGGAGTACGGCCGCAA
GGCTAAAACTCAAAGGAATTGACGGGGGCCCGCACAAGCGGTGGAGCATGTGGTTTAATT
CGACGCAACGCGCAGAACCTTACCGGCCCTTGACATGCAGGCTAAAGCCGGGCGAGAGCC
CGGGGTCCCTTCGGGGNNNNNNNNNNNNNNNNNNNNNNNNNNNNNNNNNNNNNNNNNNNN
NNNNNNNNNNNNNNNNNNNNNNNNNNNNNNNNNNNNNNNNNNNNNNNNNNNNNNNNNNNN
NNNNNNNNNNNNNNNNNNNNNNNNNNNNNNNNNNNNNNNNNNNNNNNNNNNNNNNNNNNN
NNNNNNNNNNNNNNNNNNNNNNNNNNNNNNNNNNNNNNNNNNNNNNNNNNNNNNNNNNNN
NNNNNNNNNNNNNNNNNNNNNNNNNNNNNNNNCGCCTCAGTTCGGATCGCGGGCTGCAAC
TCGCCCGCGTGAAGGTGGAATCGCTAGTAATCGCGGATCAGCACGCCGCGGTGAATACGT
TCCCGGGCCTTGTACACACCGCCCGTCACACCATGGGAGTTGGCTCTACCCGAAGCCGGT
GGGCTAACC
>68|242304 Prior=0.000506 Length=1496 NormPrior=0.000499
ATCCTGGCTCAGAATCAACGCTGGCGGCGTGCCTCAGACATGCAAGTCGAACGATTAAAG
CCCTCTTCGGAGGGTGTATAGAGTGGCGCACGGGTGAGTAACACGTAAGTAATCTACCCT
CGAGTGGGGAATAACAACCGGAAACGGTTGCTAATACCGCATAATNNNNNNNNNNNNNNN
NNNNNNNNNNNNNNAAGATTTATCGCTTGAAGAGGAGCTTGCGGCAGATTAGCTAGTTGG
TAAGGTAATGGCTTACCAAGGCTACGATCTGTAACCGGTCTAAGAGGACGGTCGGTCACA
CTGACACTGAATAACGGGTCAGACTCCTACGGGAGGCAGCAGTCGGGAATTTTGGGCAAT
GGGCGAAAGCCTGACCCAGCAACGCCGCGTGAAGGATGAAGTATTTCGGTATGTAAACTT
CGAAAGAATGGGAAGAATAAATGACGGTACTATTTATAAGGTCCGGCTAACTACGTGCCA
GCAGCCGCGGTAATACGTAGGGACCAAGCGTTGTTCGGATTTACTGGGCGTAAAGGGCGC
GTAGGCGGCAATTCAAGTCAGCTGTGAAATCTCCGGGCTTAACCCGGAACGGTCAGCTGA
TACTGTTTTGCTAGAGTGCAGAAGGGGCAATCGGAATTCTTGGTGTAGCGGTGAAATGCG
TAGATATCAAGAGGAACACCTGAGGTGAAGACGGGTTGCTGGGCTGACACTGACGCTGAG
GCGCGAAAGCCAGGGGAGCAAANNNNNNNNNNNNNNNNNNNNNNNNNNNNNNNNNNNNNN
NNNNNNNNNNNNNNNNNNNNNNNNNNNNNNNCGGGTGCCGTCGCTAACGCTGTTAGCATC
CCGCCTGGGGAGTACGCACGCAAGTGTGAAACTCAAAGGAATTGACGGGGACCCGCACAA
GCGGTGGAGCATGTGGTTTAATTCGACGCAACGCGAAGAACCTTACCTGGACTAGAATGC
GAGGGAATGTTGCCTAATAGCAACAGTCTGGGAANNNNNNNNNNNNNNNNNNNNNNNNNN
NNNNNNCGTCAGCTCGTGTCGTGAGATGTTGGGTTAAGTCCCGCAACGAGCGCAACCCCT
ATTGATAGTTGCTAACATTAAGTTGAGAACTCTATCAAGACTGCTGTTGATAAAACGGAG
GAAGGTGGGGATGATGTCAAGTCATCATGGCCTTTATGCTTAGGGCTACACACGTGCTAC
AATGGTTGGTACAAAACGTCGCAATCTCGTAAGAGGGAGCTAATCGCTAAAACCAATCTC
AGTTCGGATTGAAGTCTGCAACTCGACTTCATGAAGTTGGAATCGCTAGTAATCGCGGAT
CAGAACGCCGCGGTGAATACGTTCCCGGGTCTTGTACACACCGCCCGTCACATCACGAAA
GTAGGTTGTACTAGAAGTAGCTGGGCTAACCCGCAAGGGAGGCAAGTTACCACGGTATGA
TTTATGATTGGGGTGAAGTCGTAACAAGGTAGCTGTAGGAGAACCTGTGGCTGGAT
>610|252888 Prior=0.000484 Length=1327 NormPrior=0.000538
GGAAAGGGTTTCCGGCTGGGGATGGGCCCGCGGCCTATCAGCTTGTTGGTGGGGTAACGG
CCTACCAAGGCGACGACGGGTAGCCGGCCTGAGAGGGCGACCGGCCACACTGGGACTGAG
ACACGGCCCAGACTCCTACGGGAGGCAGCAGTGGGGAATATTGCGCAATGGGCGAAAGCC
TGACGCAGCGACGCCGCGTGGGGGATGACGGCCTTCGGGTTGTAAACCTCTTTCAGCAGG
GACGAAGCGCAAGTGACGGTACCTGCAGAAGNNNNNNNNNNNNNNNNNNNNNNNNNNNNN
NNNNNNNNNNNNNNNNNNNNNNNNNNNNNNNNNNNNNNNNNNNNNNNNNNNNNNNNNNNN
NNNNNNNNNNNNNNNNNNNNNNNNNNNNNNNNNNNNNNNNNNNNNNNNNNNNNNNNNNNN
NNNNNNNNNNNNNNNNNNNNNNNNNNNNNNNNNNNNNNNNNNNNNNNNNNNNNNNNNNNN
NNNNNNNNNNNNNNNNNNNNNNNNNNNNNNNNNNNNNNNNNNNNNNNCGCTGAGGAGCGA
AAGCGTGGGGAGCAAACAGGATTAGATACCCTGGTAGTCCACGCTGTAAACGTTGGGCGC
TAGGTGTGGGGGACATTCCACGTCCTCCGTGCCGCAGCTAACGCATTAAGCGCCCCGCCT
GGGGAGTACGGCCGCAAGGCTAAAACTCAAAGGAATTGACGGGGGCCCGCACAAGCGGCG
GAGCATGTTGCTTAATTCGATGCAACGCGAAGAACCTTACCTAGGCTTGACATGCACGGA
AATCTCGCAGAGATGTGGGGTCCGTAAGGGCCGTGCACAGGTGGTGCATGGTTGTCGTCA
GCTCGTGTCGTGAGATGTTGGGTTAAGTCCCGCAACGAGCGCAACCCTCGTTCCATGTTG
CCAGCGGATAATGCCGGGGACTCATGGGAGACTGCCGGGGTCAACTCGGAGGAAGGTGGG
GATGACGTCAAGTCATCATGCCCCTTACGTCCAGGGCTGCAAACATGCTACAATGGCCAG
TACAAAGGGCTGCTAAACCGCGAGGTGGAGCGAATCCCAAAAAGCCGGTCTCAGTTCGGA
TCGGGGTCTGCAACTCGACCCCATGAAGTCGGAGTTGCTAGTAATCGCAGATCAGCAACG
CTGCGGTGAATACGTTCCCGGGCCTTGTACACACCGCCCGTCACGTCACGAAAGTCGGTA
ACACCCGAAGCCAGTGGCCCAACCCGCAAGGGGGGGAGCTGTCGAAGGTGGGATCGGCGA
TTGGGACGAAGTCGTAACAAGGTAGCCGTACCGGAAGGTGCGGCTGGATCACCTCCTTTC
TAAGGAG
>572|278544 Prior=0.000484 Length=1284 NormPrior=0.000556
CCGAAAGGGAAAATATTTATAGCCTGAAGATGAGCTCGCGTCCGATTAGCTAGTTGGGGG
GGTAAAGGCCCACCAAGGCGACGATCGGTAGCTGGTCTGAGAGGACGATCAGCCACACTG
GGACTGAGACACGGCCCAGACTCCTACGGGAGGCAGCAGTGGGGAATTTTCCGCAATGGG
CGAAAGCCTGACGGAGCAAGACCGCGTGGGGGAAGAAGGCTCTTGGGTTGTAAACCCCTT
TTCTCTGGGAAGAACAAAATGACGGTACCAGAGGAATCAGCATCGGCTAACTCCGTGCCA
GCAGCCGCGGTAAGACGGAGGATGCAAGCGTTATCCGGAATGATTGGGCGTAAAGCGTCC
GCAGGTGGCAGTTCAAGTCTGCTGTCAAAGACCGGGGCTCAACCTCGGAAAGGNNNNNNN
NNNNNNNNNNNNNNNNNNNNNNNNNNNNNNNNNNNNNNNNNNNNNNNNNNNNNNNNNNNN
NNNNNNNNNNNNNNNNNNNNNNNNNNNNNNNNNNNNNNNNNNNNNNNNNNNNNNNNNNNN
NNNNNNNNNNNNNNNNNNNNNNNNNNNNNNNATACCCCAGTAGTCCTAGCCGTAAACGAT
GGATACTAGGTGTGGCCTGTATCGACCCGGGCCGTGCCGTAGCTAACGCGTTAAGTATCC
CGCCTGGGGAGTACGCACGCAAGTGTGAAACTCAAAGGAATTGACGGGGGCCCGCACAAG
CGGTGGAGTATGTGGTTTAATTCGATGCAACGCGAAGAACCTTACCAGGACTTGACATGT
CCGGAATCCTCTGGAAAGAGAGGAGTGCCTTCGGGAACCGGAACACAGGTGGTGCATGGC
TGTCGTCAGCTCGTGTCGTGAGATGTTGGGTTAAGTCCCGCAACGAGCGCAACCCTCGTT
TTTAGTTGCCAGCATTAAGTTGGGCACTCTAGGGAGACTGCCGGTGACAAACCGGAGGAA
GGTGGGGATGNNNNNNNNNNNNNNNNNNNNNNNNNNNNNNNNNNNNNNNNNNNNNNNNNN
NNNNNNNNNNNNNNNNNNNNNNNNNNNNNNNNNNNNNNNNNNNNNNNNACCGTGGCTCAG
TTCAGATCGCAGGCTGCAACTCGCCTGCGTGAAGGCGGAATCGCTAGTAATCGCCGGTCA
GCATACGGCGGTGAATTCGTTCCCGGGCCTTGTACACACCGCCCGTCACACCATGGAAGC
TGGCCACGCCCGAAGTCGTTACTCCAACCCGCAAGGGAGGAGGATGCCGAAGGCAGGGCT
GGTGACTGGGGTGAAGTCGTAACA
>539|565457 Prior=0.000484 Length=1105 NormPrior=0.000646
GGGGGGTAACGGCTTCCCAAGGCAGTGATCGGTAGCTGGTCTGAGAGGACGGCCAGCCAC
ACGGGGACTGAGACACGGCCCCGACTCCTACGGGAGGCAGCAGCAAGGAATCTTCCGCAA
TGGGGGCAACCCTGACGGAGCAACGCCGCGTGGGGGATGACGCGCTTCGGCGTGTAAACC
CCTTTTCTGCGGGAAGAAGGNNNNNNNNNNNNNNNNNNNNNNNNNNGAAGAAGGACCGGC
TAACTACGTGCCAGCAGCCGCGGTAATACGTAGGGTCCGAGCGTTGTCCGGAGTTACTGG
GCGTAAAGCGCGCGCAGGCGGCGGCGTGGGTCCGGCGTGAAAGCCCCCGGCTCAACCGGG
GAGGGTCGCTGGGGACCGCGCCGCTTGAGGACGGCAGGGGCCGGTGGAATGCCCGGTGTA
GTGGTGAAATGCGTAGAGATCGGGCGGAACACCCGTGGCGAAGGCGGCCGGCTGGGCCGT
CCCTGACGCTGAGGCGCGAAGGCGTGGGGAGCGAACGGGATTAGATACCCCGGTAGTCCA
CGCAGTAAACGATGCGGACTGGGCGTGGGGGGACTTGACCCCCTCCGTGCCGGAGCCAAC
GCGGGAAGTCCGCCGCCTGGGGAGTACGGCCGCAAGGCTAAAACTCAAAGGAATTGACGG
GGGCCCGCACAAGCGGCGGAGCGTGCGGTTTAATTCGACGCAACGCGCAGAACCTTACCA
GGGCTTGACATGGACCTGCATCCCCCGGAAACGNNNNNNNNNNNNNNNNNNNNNNNNNNN
NNNNNNNNNNNNNNNNNNNNNNNNNNNNNNNNNNNNNNNNNNNNNNNNNNNNNNNNNNNN
NNNNNNNNNNNNNNNNNNNNNNNNNNNNNNNNNNNNNNNNNNNNNNNNNNNNNNNNNNNN
NNNNNNNNNNNNNNNNNNNNNNNNNNCTTACGCCCTGGGCGACACGCACGCTACAATGGC
CGGGACAGCGGGTCGCCAAGCCGCGAGGCGGAGCCAATCCCCCAAACCCGGCCCCAGTTC
GGATCGCGGGCTGCAACCCGCCCGCGTGAAGCCGGAGTCGCTAGTAACCGCGGGTCAGCA
GTACCGCGGTGAATATGTTCCCGGG
>460|L1B56 Prior=0.000484 Length=1211 NormPrior=0.000589
AACTCCCATGGTGTGACGGGCGGTGTGTACAAGGCCCGGGAACGTATTCACCGTGGCGTT
CTGATCCACGATTACTAGCGATTCCGCCTTCATGCACTCGAGTTGCAGAGTGCAATCTGA
ACTGAGACGGCTTTTTGGGATTAGCTCCAGCTCGCGGGTTCGCTGCCCATTGTCACCGCC
ATTGTAGCACGTGTGTAGCCCAACCTGTAAGGGCCATGAGGACTTGACGTCATCCCCACC
TTCCTCGCGGCTTATCACCGGCAGTCCCCCTAGAGTGCCCAACTGAATGATGGCAACTAG
GGGCGAGGGTTGCGCTCGTTGCGGGACTTAACCCAACATCTCACGACACGAGCTGACGAC
AGCCATGCAGCACCTGTGTTCCAGCCAGCCGAACTGAAGGAAGCCGTCTNNNNNNNNNNN
NNNNNNNNNNNNNNNNNNNNNNNNNNNNNNNNNNNNNNNNNNNNNNNNAAACCACATGCT
CCACCGCTTGTGCGGGCCCCCGTCAATTCCTTTGAGTTTTAATCTTGCGACCGTACTCCC
CAGGCGGAATGCTTAAAGCGTTAGCTGCGCCACTGAGCAGCAAGCTGCCCAACGGCTGGC
ATTCATCGTTTACGGCGTGGACTACCAGGGTATCTAATCCTGTTTGCTCCCCACGCTTTC
GCGCCTCAGCGTCAGAACCGGACCAGTTGGCCGCCTTCGCCACTGGTGTTCTTGCGAATA
TCTACGAATTTCACCTCTACACTCGCAGTTCCACCAACCTNNNNNNNNNNNNNNNNNNNN
NNNNNNNNNNGGCAATTCCAGGGTTGAGCCCTGGGCTTTCACCCCCGACTTAAAGATCCG
CCTACGCGCCCTTTACGCCCAGTGATTCCGAGCAACGCTAGCCCCCTTCGTATTACCGCG
GCTGCTGGCACGAAGTTAGCCGGGGCTTCTTCTGCGGGTACCGTCATTATCGTCCCNNNN
GAAAGAGCTTTACAACCCTAAGGCCTTCATCACTCACGCGGCATGGCTGGATCAGGCTTG
CGCCCATTGTCCAATATTCCCCACTGCTGCCTCCCGTAGGAGTCTGGGCCGTGTCTCAGT
CCCAGTGTGGCTGATCATCCTCTCAGACCAGCTACTGATCGTCGCCTTGGTGAGCCTTTA
CCTCACCAACTAGCTAATCAGACGCGGGCCGATCTCTCGGCAATAAATCTTTCTCCCTAA
GGACGTATCCG
>425|573413 Prior=0.000484 Length=818 NormPrior=0.000873
GATGACGTAAGTCCAAAGATTTATCGCCCAGGGATGAGCCCGCGTAGGATTAGCTAGTTG
GTGGGGTAAAGGCTCACCAAGGCGACGATCCTTAGCTGGTCTGAGAGGATGATCAGCCAC
ACTGGGACTGAGACACGGCCCAGACTCCTACGGGAGGCAGCAGTGGGGAATATTGGACAA
TGGGCGAAAGNNNNNNNNNNNNNNNNNNNNNNNNNNNNNNNNNNNNNNNNNNNNNNNNNN
NNNNNNNNNNNNNNNNNNNNNNNNNNNNCCGGGAGAATAAGCCCCGGCTAACTCCGTGCC
AGCAGCCGCGGTAATACGGAGGGGGCTAGCGTTGTTCGGAATTACTGGGCGTAAAGCGCA
CGTAGGCGGCTTTGTAAGTTAGAGGTGAAAGCCCGGGGCTCAACTCCGGAACTGCCTTTG
AGACTGCATCGCTTGAATCCAGGAGAGGTGAGTGGAATTCCGAGTGTAGAGGTGAAATTC
GTAGATATTCGGAAGAACACCAGTGGCGAAGGCGGCTCACTGGACTGGTATTGACGCTGA
GGTGCGAAAGCGTGGGGAGCAAACAGGATTAGATACCCTGGTAGTCCACGCCGTAAACGA
TGATAACTAGCTGTCCGGACACTTGGTGTTTGGGTGGCGCAGCTAACGCATTAAGTTATC
CGCCTGGGGAGTACGGCCGCAAGGTTAAAACTCAAAGGAATTGACGGGGGCCTGCACAAG
CGGTGGAGCATGTGGTTTAATTCGAAGCAACGCGCAGAACCTTACCAGCGTTTGACATGG
TAGGACGACTGGCAGAGATGCCTTTCTTCCCTTCGGGG
>362|505965 Prior=0.000484 Length=1297 NormPrior=0.000550
ATGAACGCTGGCGGTATGCTTAACACATGCAAGTCGAACGGATGTTTTCGGACATTAGTG
GCGGACGGGTGAGTAACGCGTGAGAATCTAGCTTCAGGTTGGGGACAACAGTTGGAAACG
ACTGCTAATACCGAATATGCCGAGAGGTGAAAGATTAATTGCCTGAAGAAGAGCTCGCGT
CTGATTAGCTAGTTGGTGGGGTAAGAGCTTACCAAGGCGACGATCGGTAGCTGGTCTGAG
AGGACGATCAGCCACACTGGGACTGAGACACNNNNNNNNNNNNNNNNNNNNNNNNNNNNN
NNNNNNNNNNNNNNNNNNNNNNNNNNNNNNNNNNNNNNNNNNNNNNNNNNNNNNNNNNNN
NNNNNNNTGTAAACCTCTTTTCTTAGGGAAGAAAAAAATGACGGTACCTAAGGAATAAGC
ATCGGCTAACTCCGTGCCAGCAGCCGCGGTAATACGGAGGATGCAAGCGTTATCCGGAAT
GATTGGGCGTAAAGCGTCCGCAGGTGGCAAGTCAAGTTTGCGGTTAAAGGTTCTGGCTNN
NNNNNNNNNNNNNNNNNNNNNNNNNNNNNNNNNNNNNNNNNNNNNNNNNNNNNNNNNNNN
NNNNNNNNNNNNNNNNNNNNNNAGATTGGGAAGAACACCGGTGGCGAAAGCGCTCTGCTA
GGCCAAGACTGACACTGAGGGACGAAAGCTAGGGGAGCGAATGGGATTAGATACCCCAGT
AGTCCTAGCCGTAAACGATGGATACTAGGTGTAGCTTGTATCGACCCAAGCTGTGCCGTA
GCTAACGCGTTAAGTATCCCGCCTGGGGAGTACGCGCGCAAGCGTGAAACTCAAAGGAAT
TGACGGGGGCCCGCACAAGCGGTGGAGTATGTGGTTTAATTCGATGCAACGCGAAGAACC
TTACCAGGACTTGACATGTCGCGAATCTTACTGAAAGGTAGGAGTGCCTTAGGGAGCGCG
AACACAGGTGGTGCATGGCTGTCGTCAGCTCGTGTCGTGAGATGTTGGGTTAAGTCCCGC
AACGAGCGCAACCCTCGTTTTTAGTTGCCAGCATTAAGTTGGGCACTCTAGAGAGACTGC
CGGTGACAAACCGGAGGAAGGTGGGGATGACGTCAAGTCAGCATGCCCCTTACGTTCTGG
GCTACACACGTACTACAATGCTACGGACAAAGGGTAGCAAGACAGCGATGTCAAGCCAAT
CCCATAAACCGTGGCTCAGTTCAGATTGCAGGCTGCAACTCGCCTGCATGAAGGCGGAAT
CGCTAGTAATCGCAGGTCAGCACTACTGCGGTGAATA
>315|257791 Prior=0.000484 Length=1391 NormPrior=0.000513
ATGCCTAACACATGCAAGTCGAACGAGACCTTCGGGTCTAGTGGCGCACGGGTGCGTAAC
GCGTGGGAACCTGCCTTGAGGTTCGGAATAACTCCCCGAAAGGGGTGCTAATACCGGATA
ATGTCTTCGGACCAAAGATTTATCGCCTTTAGATGGGCCCGCGTTGGATTAGCTAGTTGG
TGGGGTAAAGGCCTACCAAGGCGACGATCCTTAGCTGGTCTGAGAGGATGATCAGCCACA
CTGGGACTGAGACACGGCCCAGACTCCTACGGGAGGCAGCAGTGGGGAATATTGGACAAT
GGGCGAAAGCCTGATCCAGCAATGCCGCGTGAGTGATGAAGGCCCTAGGGTTGTAAAGCT
CTTTTACCCGGGATGATAATGACAGTACCGGGAGAATAAGCTCCGGCTAACTCCGTGCCA
GCAGCCGCGGTAATACGGAGGGAGCTAGCGTTGTTCGGAAATACTGGGCGTAAAGCGCAC
GTAGGCGGCGCAGCAAGTCAGGGGTGAAATCCCGGGGCTCAACCCCGGAACTGCCCTTGA
AACTGCAGTGCTAGAATCTTGGAGAGGCGAGTGGAATTCCGAGTGTAGAGGTGAAATTCG
TAGATATTCGGAAGAACACCAGTGGCGAAGGCGACTCGCTGGACAGGTATTGACGCTGAG
GTGCGAAAGCGTGGGGAGCAAACAGGATTAGATACCCTGGTAGTCCACGCCGTAAACGAT
GAGAACTAGCTGTCCGGGCTCATGGAGCCTGGGTGGCGCAGCTAACGCATTAAGTTATCC
GCCTGGGGAGTACGGTCGCAAGATTAAAACTCAAAGGAATTGACGGGGGCCTGCACAAGC
GGTGGAGCATGTGGTTTAATTCGAAGCAACGCGCAGAACCTTACCAGCCTTTGACATGTC
CGGTATGGGGACCAGAGATGGACCTCTTCAGTTCGGCTGGCCGGAACACAGGTGCTGCAT
GGCTGTCGTCAGCTCGTGTCGTGAGATGTTGGGTTAAGTCCCGCAACGAGCGCAACCCTC
GCCCCTANNNNNNNNNATTAAGTTGGGCACTCTAAGGAAACCGCCGGTGATAAGCCGGAG
GAAGGTGGGGATGACGTCAAGTCCTCATGGCCCTTACAAGCTGGGCTACACACGTGCTAC
AATGGCGGTGACAGTGGGCAGCTAACCCGCGAGGGTGAGCTAATCTCCAAAAGCCGTCTC
AGTTCGGATTGTTCTCTGCAACTCGAGAGCATGAAGGCGGAATCGCTAGTAATCGCGGAT
CAGCATGCCGCGGTGAATACGTTCCCAGGCCTTGTACACACCGCCCGTCACACCATGGGA
GTTGGTTTCACCCGAAGGCGCTGCGCTAACCCGCAAGGGAGGCAGGCGACCACGGTGGGA
TCAGCGACTGG
>298|158572 Prior=0.000484 Length=1392 NormPrior=0.000513
TGGCGGCATGCCTAACACATGCAAGTCGAACGAGACCTTCGGGTCTAGTGGCGCACGGGT
GCGTAACGCGTGGGAACCTGCCTTTAGGTTCGGAATAACTCCCCGAAAGGGGTGCTAATA
CCGAATAATGTCTTCGGACCAAAGATTTATCGCCTTTAGATGGGCCCGCGTAGGATTAGC
TAGTTGGTGGGGTAAAGGCCTACCAAGGCGACGATCCTTAGCTGGTCTGAGAGGATGATC
AGCCACACTGGGACTGAGACACGGCCCAGACTCCTACGGGAGGCAGCAGTGGGGAATATT
GGACAATGGGCGAAAGCCTGATCCAGCAATGCCGCGTGAGTGATGAAGGCCTTAGGGTTG
TAAAGCTCTTTTACCCGGGATGATAATGACAGTACCGGGAGAATAAGCCCCGGCTAACTC
CGTGCCAGCAGCCGCGGTAATACGGAGGGGGCTAGCGTTGTTCGGAAATACTGGGCGTAA
AGCGAACGTAGGCGGCTTTTCAAGTCAGGGGNNNNNNNNNNNNNNNNNNNNNNNNNNNNN
NNNNNNNNNNNNNNNNNNNNNNNNNNNNNNNNNNNNNNNNNNNNNNNNNNNNNNNNNNNN
NNNNNNNNNNNNNNNNNNNNNNNNNNNNNNNNNNNNNNNNNNNNNNNNNNNNNNNNNNNN
NNNNNNNNNNNNNNNNNNNNNNNNNNNNNNNNNNNNNNNNNNNNNNNNNNNNNNNNNNNN
NNNNNNNNNNNNNNNNNNNNNNNNNNNNNNNNNNNNNNNNNNNNNNNNNNNNNNNNNNNN
NNNNNNNNNNNNNNNNNNNNNNNNNNNNNNNNNNNNNNNNNNNNNNNNNNNNNNNNNNNN
NNNNNNNNNNNNNNNNNNNNNNNNNNNNNNNNNNNNNNNNNNNNNNNNNNNNNNNNNNNN
NNNNNNNNNNNNNNNNNNNNNNNNNNNNNCTTTTCCTTCAGTTCGGCTGGATGAGTGACA
GGTGCTGCATGGCTGTCGTCAGCTCGTGTCGTGAGATGTTGGGTTAAGTCCCGCAACGAG
CGCAACCCTCGTCCTTAGTTGCCATCATTCAGTTGGGCACTCTAAGGAAACCGCCGGTGA
TAAGCCGGAGGAAGGTGGGGATGACGTCAAGTCCTCATGGCCCTTACAGGCTGGGCTACA
CACGTGCTACAATGGCGGTGACAGTGGGCAGCTATCCCGCAAGGGTGAGCTAATCTCCAA
AAGCCGTCTCAGTTCGGATTGTCCTCTGCAACTCGAGGGCATGAAGGCGGAATCGCTAGT
AATCGCGGATCAGCACGCCGCGGTGAATACGTTCCCAGGCCTTGTACACACCGCCCGTCA
CGCCATGGGAGTTGGTTTCACCCGAAGATGGTGCGCTAACCCGCAAGGGAGGCAGCCAGC
CACGGTGGGATC
>279|22391 Prior=0.000484 Length=1454 NormPrior=0.000491
AGAGTGGCAAACGGGTGAGTAACACGTGGGTGACCTGCCTTCGAGTGGGGGATAACGTCC
CGAAAGGGACGCTAATACCGCATAACATCCTGCCTTTGAAGAGGCGGCGATCAAAGCCGG
GGACCGCAAGGCCTGGCGCTGGAAGAGGGGCCCGCGTCCGATTAGCTAGTTGGTGGGGTA
ACGNNTCACCAAGGCATCGATCAGTATCCGGCCTGAGAGGGCGGACGGACACACTGGGAC
TGAGACACGGCCCAGACTCCTACGGGAGGCAGCAGTGGGGAATTGTTCGCAATGGGCGCA
AGCCTGACGACGCAACGCCGCGTGGAGGATGAAGACCTTCGGGTCGTAAACTCCTTTCGA
TCGAGACGNNNNNNNNNNNNNNNNNNNNNNNNNNNNNNNNNNNNNNNNNNNNNNNNNNNN
NNNNNNNNNNNNNNNNNNNNNNNNNNNNNNNNNNNNNNNNNNNNNNNNNNNNNNNNNNNN
NNNNNNNNNNNNNNNNNNNNNNNNNNNNNNNNNNNNNNNNNNNNNNNNNNNNNNNNNNNN
NNNNNNNNNNNNNNNNNNNNNNNNNNNNNNNNNNNNNNNNNNNNNNNNNNNNNNNNNNNN
NNNNNNNNNNNNNNNNNNNNNNNNNNNNNNNNNNNNNNNNNNNNNNNNNNNNNNNNNNNN
NNNNNNNNNNNNNNNNNNNNNNNNNNNNNNNNNNNNNNNNNNNNNNNNNNNNNNNNNNNN
NNNNNNNNNNNNNNNNNNNNNNNNNNNNNNNNNNNNNNNNNNNNNNNNNNNNNNNNNNNN
NNNNNNNNNNNNNNNNNNNNNNNNNNNNNNNNNNNNNNNNNNNNNNNNNNNNNNNNATTG
ACGGGGGCCCGCACAAGCGGTGGAGCATGTGGTTCAATTCGACGCAACGCGAAGAACCTT
ACCCAGGCTTGAACTGCGAGTGACCACGCCCGAAAGGGCGCTTCCGCAAGGACACTCGTA
GAGGTGCTGCATGGCTGTCGTCAGCTCGTGTCGTGAGATGTTGGGTTNNNNNNNNNAACG
AGCGCAACCCTTGTCTACTGTTGCCATCAGGTGATGCTGGGCACTCTGTAGAGACTGCCG
GTGATAAACCGGAGGAAGGTGGGGATGACGTCAAGTCAGCATGGCCTTTATGTCTGGGGC
TACACACGTGCTACAATGGCAGATACAAACCGTCGCGAGACCGCAAGGTGGAGCTAATCG
GAGAAAGTCTGTCTCAGTTCGGATCGTAGGCTGCAACTCGCCTGCGTGAAGTTGGAATCG
CTAGTAATCGCGGATCAGCACGCCGCGGTGAATACGTTCCCGGGCCTTGTACACACCGCC
CGTCACATCACGAAAGCCGGTTGTACTAGAAGTCGCCATACTAACCCGCAAGGGAGGGAG
GCGCCTAAGGTATGGTCGGTGATTGGGGTGAAGTCGTAACAAGGTAGCTGTAGGAGAACC
TGTGGCTGGATCAC
>13|266368 Prior=0.000484 Length=1254 NormPrior=0.000569
CATGGGGGTTGGTGGAAAGTTCTTCGGCTGAGGATGGGCCCGCGGCCTATCAGCTTGTTG
GTGGGGTGATGGCCTACCAAGGCGACGACGGGTAGCCGGCCTGAGAGGGCGACCGGCCAC
ACTGGGACTGAGACACGGCCCAGACTCCTACGGGAGGCAGCAGTGGGGAATATTGCGCAA
TGGGCGGAAGCCTGACGCAGCGACGCCGCGTGGGGGATGACGGCCTTCGGGTTGTAAACC
TCTTTCAGCTCCGACGAAGCGAAAGTGACGGTAGGAGCAGAAGAAGCACCGGCTAACTAC
GTGCCAGCAGCCGCGGTAATACGTAGGGTGCAAGCGTTGTCCGGAATTATTGGGCGTAAA
GAGCTCGTAGGTGGTTCGTCGCGTCTGCTGTGAAAGTCCGGGGCTTAACCCTGGGTCTGC
AGTGGGTACGGGCAGACTAGAGTGCGGTAGGGGAGACTGGAATTCCTGGTGTAGCGGTGA
AATGCGCAGATATCAGGAGGAACACCGGTGGCGAAGGCGGGTCTCTGGGCCGTAACTGAC
GCTGAGGAGCGAAAGCATGGGGAGCGAACAGGATTAGATACCCTGGTAGTCCATGCCGTA
AACGTTGGGCGCTAGGTGTGGGGCTCTTTCCACGAGTTCCGTGCCGCAGCAAACGCATTA
AGCGCCCCGCCTGGGGAGTACGGCCGCAAGGCTAAAACTCAAAGGAATTGACGGGGCCCC
GCACAAGCGGCGGAGCATGCGGATTAATTCGATGCAACGCGAAGAACCTTACCAAGGCTT
GACATGCAGGGAAATCTTCCAGAGATGGAAGGTCCGCAAGGGTCCTGCGCAGGTGGTGCA
TGGTTGTCGTCAGCTCGTGTCGTGAGATGTTGGGTTAAGTCCCGCAACGAGCGCAACCCT
CGTCCTATGTTGCCAGCGGGTCATGCCGGGGACTCATAGGAGACTGCCGGGGTCAACTCG
GAGGAAGGTGGGGATGACGTCAAATCATCATGCCCCTTATGTCTTGGGCTTCACGCATGC
TACAATGGACGGTACAAAGGGCTGCGAGACCGTGAGGTGGAGCGAATCCCAAAAAGCCGG
CCTCAGTTCGGATCGGGGTCTGCAACTCGACCCCGTGAAGTCGGAGTCGCTAGTAATCGC
AGATCAGCAACGCTGCGGTGAATACGTTCCCGGGCCTTGTACACACCGCCCGTCACGTCA
CGAAAGTCGGTAACACCCGAAGCCGGTGGCCCAACCCGCAAGGGAGGGAGCCGT
>709|L2B33 Prior=0.000462 Length=770 NormPrior=0.000885
CCGGGAACGTATTCACCGCAGCGTTGCTGATCTGCGATTACTAGCGACTCCAACTTCACG
GGGTCGAGTTGCAGACCCCGATCCGAACTGAGACCCACTTTAAGGGATTCGCTCCACCTC
ACGGTCTCGCAGCCCTCTGTATAGGCCATTGTAGCATGTGTGAAGCCCTGGACATAAGGG
GCATGATGACTTGACGTCATCCCCACCTTCCTCCGAGTTGACCCCGGCAGTCTCCCATGA
GTCCCCGGCATCACCCGCTGGCAACATGGAACAAGGGTTGCGCTCGTTGCGGGACTTAAC
CCAACATCTCACGACACGAGCTGACGACAGCCATGCACCACCTGCACACCAACCACAAGG
GAACGCCTATCTCTAGACGCGTCTGGTGCATGTCAAACCCAGGTAAGGTTCTTCGCGTTG
CATCGAATTAATCCACATGCTCCGCCGCTTGTGCGGGCCCCCGTCAATTCCTTTGAGTTT
TAGCCTTGCGGCCGTACTCCCCAGGCGGGGCGCTTAATGCGTTAGCTGCGGCACAGAGAC
CGTGGAATGGCCCCCACACCTAGCGCCCAACGTTTACGGCGTGGACTACCAGGGTATCTA
ATCCTGTTCGCTCCCCACGCTTTCGCTCCTCAGCGTCAGTATCGGCCCAGAGACCCGCCT
TCGCCACCGGTGTTCCTCCTGATATCTGCGCATTTCACCGCTACACCAGGAATTCCAGTC
TCCCCTGCCGAACTCCAGTGATGCCCGTATCGACCGCAAGCCCAGAGTTA
>672|21210 Prior=0.000462 Length=421 NormPrior=0.001618
GCAGAGGGAATTCCCAGAGTAGCGGTGAAATGCGTAGAGCTCGGGAAGAACATCGGTGGC
GAAAGCGCTCTACTGGACTGCAACTGACACTCAGGGACGAAAGCTAGGGGAGCGAATGGG
ATTAGATACCCCAGTAGTCCTAGCCGTAAACGATGGATACTAGGTGTTGCCTGTATCGAC
CCGGGCAGTGCCGTAGCTAACGCGTTAAGTATCCCGCCTGGGGAGTACGCGCGCAAGCGT
GAAACTCAAAGGAATTGACGGGGGCCCGCACAAGCGGTGGAGTATGTGGTTTAATTCGAT
GCAACGCGAAGAACCTTACCAGGGCTTGACATGTCGCGAACCTCAGGGAAACTTGAGGGT
GCCTTCGGGAGCGCGAACACAGGTGGTGCATGGCTGTCGTCAGCTCGTGTCGTGAGATGT
T
>600|144976 Prior=0.000462 Length=766 NormPrior=0.000889
ATGCTTAGATATGACATAGAACACCAATTGCGAAGGCAGCTAACTACAGGGATATTGACA
CTGAGGCACGAAAGCGTGGGGATCAAACAGGATTAGATACCCTGGTAGTCCACGCCCTAA
ACGATGGATACTCGACATACGCGATACACAGTGTGTGTCTGAGCGAAAGCATTAAGTATC
CCACCTGGGAAGTACGACCGCAAGGTTGAAACTCAAAGGAATTGGCGGGGGTCCGCACAA
GCGGTGGAGCATGTGGTTTAATTCGATGATACGCGAGGAACCTTACCCGGGCTAGAATGC
CACTTGACCGTGGGTGAAAGCTCACTTTGTAGCAATACACAGTTGGTAAGGTGCTGCATG
GCTGTCGTCAGCTCGTGCCGTGAGGTGTTGGGTTAAGTCCCGCAACGAGCGCAACCCCTA
TCATTAGTTGCCATCAGGTAAAGCTGGGAACTCTAGTGAAACTGCCGTCGTAAGACGCGA
GGAAGGAGGGGATGATNNNNNNNNNNNNNNNNNNNNNNNNNNNNNNNNNNNNNNNNNNNN
NNNNNNNNNNNNNNNNNNNNNNNCACTTGGCAACAAGGCGCTAATCCCAAAAAACTCTTC
TCAGTTCAGATTGGAGTCTGCAACTCGACTCCATGAAGCTGGAATCGCTAGTAATCGTAT
ATCAGCAATGATACGGTGAATACGTTCCCGGACCTTGTACACACCGCCCGTCAAGCCATG
GAAGCTGGGTGTACCTAAAGTCGGTAACCGCAAGGAGCCGCCTAGG
>517|60251 Prior=0.000462 Length=1291 NormPrior=0.000528
AGAAATGACTGCTAATACCGTATGATGACGTAAGTCCAAAGATTTATCGCCCAGGGATGA
GCCCGCGTAGGATTAGCTAGTTGGTGAGGTAAAGGCTCACCAAGGCGACGATCCTTAGCT
GGTCTGAGAGGATGATCAGCCACACTGGGACTGAGACACGGCCCAGACTCCTACGGGAGG
CAGCAGTGGGGAATATTGGACAATGGGCGAAAGCCTGATCCAGCAATGCCGCGTGAGTGA
TGAAGGCCTTAGGGTTGTAAAGCTCTTTTACCCGGGATGATAATGACAGTACCGGGAGAA
TAAGCTCCGGCTAACTCCGTGCCAGCAGCCGCGGTAATACGGAGGGGGCTAGCGTTGTTC
GGAATTACTGGGCGTAAAGCGTACGTAGGCGGCTTTGTAAGTTAGAGGTGAAAGCCCGGA
GCTCAACTCCGGAACTGCCTTTAAGACTGCATCGCTTGAATCATGGAGAGGTCAGTGGAA
TTCCGAGTGTAGAGGTGAAATTCGTAGATATTCGGAAGAACACCAGTGGCGAAGGCGACT
GACTGGACATGTATTGACGCTGAGGTGCGAAAGCGTGGGGAGCAAACAGGATTAGATACC
CTGGTAGTCCACGCCGTAAACGATGATAACTAGCTGTCAGGGCTCTTGGAGCTTTGGTGG
CGCAGCTAACGCGTNNNNNNNNNNNNNNNNNNNNNNNNNNNNNNNNNNNNNNNNNNNNNN
NNNNNNNNNNNNNNNNNNNNNNNNNNNNNNNNNNNNNGTTTAATTCGAAGCAACGCGCAG
AACCTTACCAGCCCTTGACATGGCAGGACGGCTTCCGGAGACGGATTCCTTCCCTTCGGG
GACCTGCACACAGGTGCTGCATGGCTGTCGTCAGCTCGTGTCGTGAGATGTTGGGTTAAG
TCCCGCAACGAGCGCAACCCTCGCCCCTAGTTGCCATCATTTAGTTGGGCACTTTAAAGG
AACCGCCGGTGATAAGCCGGAGGAAGGTGGGGATGACGTCAAGTCCTCATGGCCCTTACG
CGTTGGGCTACACACGTGCTACAATGGCGGTGACAGTGGGCGGCAAACCCGCGAGGGTGA
GCTAATCTCCAAAAGCCGTCTCAGTTCGGATTGGACTCTGCAACTCGAGTCCATGAAGGC
GGAATCGCTAGTAATCGCGGATCAGCATGCCGCGGTGAATACGTTCCCAGGCCTTGTACA
CACCGCCCGTCACACCATGGGAGTTGGATTCACCCGAAGGCTTTGCGCTAACCCGTAAGG
GAGGCAGGCGACCACGGTGGGTTTAGCGACT
>487|134038 Prior=0.000462 Length=729 NormPrior=0.000935
ATTAGCTTGTTGGTGGGGTAACGGCTCACCAAGGCGACGATCGGTAGCTGGTGTGAGAGC
ATGACCAGCCACACTGGGACTGAGACACGGCCCAGACTCCTACGGGAGGCAGCAGTGGGG
AATCTTGCGCAATGGGCGAAAGCCTGACGCAGCGACGCCGCGTGCGGGAAGAAGGCCTTC
GGGTTGTAAACCGCTTTCAGGAGGGACGAAGCCACTCGGGTTAATAGCCCAGAGGGTGAC
GGTACCTCCAGAAGAAGCCCCGGCTAACTACGTGCCAGCAGCCGCGGTAATACGTAGGGG
GCAAGCGTTGTCCGGATTTATTGGGCGTAAAGAGCGTGTAGGCGGCCAGGCAGGTCTGAT
GTGAAATCTCGAGGCTCAACCTCGAGCGGTCGTTGGAAACTATTCGGCTAGAGTCCGGAA
GAGGAGAGTGGAATTCCCGGTGTAGCGGTGAAATGCGCAGATATCGGGAAGAACACCCAT
GGCGAAGGCAGCTCTCTGGGACGGTACTGACGCTGAGACGCGAAAGCGTGGGGAGCGAAC
AGGATTAGATACCCTGGTAGTCCACGCCGTAAACGATGGGTGCTAGGTGTGGGCGGTGTC
GACTCCGTCCGTGCCGAAGCTAACGCATTAAGCACCCCGCCTGGGGAGTACGGCCGCAAG
GCTAAAACTCAAAGGAATTGACGGGGGCCCGCACAAGCAGCGGAGCATGTGGTTTAATTC
GACGCAACG
>374|111493 Prior=0.000462 Length=668 NormPrior=0.001020
TGGGGAGTACGGCCGCAAGGTTAAAACTCAAAGAAATTGACGGGGGCCTGCACAAGCGGT
GGAGCATGTGGTTTAATTCGAAGCAACGCGCAGAACCTTACCAGCGTTTGACATCCTGAT
CGCGGATAGTGGAGACACTTTCCTTCAGTTCGGCTGGATCAGAGACANNNNNNNNNNNNN
NNNNNNNNNNNNNNNNNNNNNNNNNNNNNNNNNNNNNNNNNNNNNNNNNNNNNNNNNNNN
NNNNNNNNNNNNNNNNNNNNNNNNNNNNNNNNNNNNNNNNNNNNNNNNNNNNNNNNNNNN
NNNNNNNNNNNNNNNNNNNNNNNNNNNNNNNNNNNNNNNNNNNNNNNNNNNNNNNNNNNN
NNNNNNNNNNNNNNNNNNNNNNNNNNNNNGGGTGAGCTAATCTCCAAAAGCCGTCTCAGT
TCGGATTGTTCTCTGCAACTCGAGAGCATGAAGGCGGAATCGCTAGTAATCGCGGATCAG
CATGCCGCGGTGAATACGTTCCCAGGCCTTGTACACACCGCCCGTCACACCATGGGAGTT
GGATTCACCCGAAGGCGCTGCGCTAACCCGCAAGGGAGGCAGGCGACCACGGTGGGTTCA
GCGACTGGGGTGAAGTCGTAACAAGGTAGCCGTAGGGGAACCTGCGGCTGGATCACCTCC
TTTCTAAG
>894|511514 Prior=0.000462 Length=775 NormPrior=0.000879
CTCGCGGCCTATCAGCTAGTTGGCGGGGTAACGGCCCACCAAGGCGGCGACGGGTAGCTG
GCCTGAGAGGGTGGCCAGCCACATTGGGACTGAGAGACGGCCCAGACTCCTACGGGAGGC
AGCAGTGGGGAATCTTGCGCAATGGCCGCAAGGCTGACGCAGCGACGCCGCGTGGGGGAT
GAAGCATTTCGGTGTGTAAACCCCTGTTGCTCGGGACGAACATCCTCTTTCGAGAGGACT
GACGGTACCGGGTGAGGAAGCACCGGCTAACTCCGTGCCAGCAGCCGCGGTAATACGGAG
GGTGCGAGCGTTGTCCGGAATCACTGGGCGTAAAGGGCGCGTTGGNNNNNNNNNNNNNNN
NNNNNNNNNNNNNNNNNNNNNNNNNNNNNNNNNNNNNNNNNNNNNNNNGACTAGAGCACT
GTAGAGGCAGGCGGAATTCCGGGTGTAGCGGTGGAATGCGTAGAGATCCGGAAGAACACC
GGTGGCGAAGGCGGCCTGCTGGGCAGTGGCTGACGCTGAGGCGCGACAGCGTGGGGAGCA
AACAGGATTAGATACCCTGGTAGTCCACGCCGTAAACGATGGGCACTAGGTGCTTGGGGG
AGCGACCCCCTGAGTGCCGGCGCTAACGCATTAAGTGCCCCGCCTGGGGAGTACGGCCGC
AAGGCTGAAACTCAAAGGAATTGACGGGGGCCCGCACAAGCGGTGGAGCATGTGGTTTAA
TTCGACGCAACGCGAAGAACCTTACCTAGGCTTGACATGCACGGGAAACCCCTTG
>576|313934 Prior=0.000440 Length=1355 NormPrior=0.000479
ACGGGTGCGTAACGCGTGGGAATCTACCCTTAGGTTCGGAATAACAGTTAGAAATGACTG
CTAATAACGGATAATGACGTAAGTCCAAAGATTTATCGCCTAGGGATGAGCCCGCGTAGG
ATTAGCTAGTTGGTGGGGTAAAAGCCTACCAAGGCGACGATCCTTAGCTGGTCTGAGAGG
ATGATCAGCCACACTGGGACTGAGACACGGCCCAGACTCCTACGGGAGGCAGCAGTGGGG
AATATTGGACAATGGGCGAAAGCCTGATCCAGCAATGCCGCGTGAGTGATGAAGGCCTTA
GGGTTGTAAAGCTCTTTTACCCGGGATGATAATGACAGTACCGGGAGAATAAGCCCCGGC
TAACTCCGTGCCAGCAGCCGCGGTAATACGGAGGGNNNNNNNNNNNNNNNNNNNNNNNNN
NNNNNNNNNNNNNNNNNNNNNNNNNNNNNNNNNNNNNNNNNNNNNNNNNNNNNNNNNNNN
NNNNNNNNNNNNNNNNNNNAGAGCTTGAATCGTGGAGAGGTTAGTGGAATTCCGAGTGTA
GAGGTGAAATTCGTAGATATTCGGAAGAACACCAGTGGCGAAGGCGACTAACTGGACACG
TATTGACGCTGAGGTACGAAAGCGTGGGGAGCAAACAGGATTAGATACCCTGGTAGTCCA
CGCCGTAAACGATGATAACTAGCTGTCCGGGCACTTGGTGCTTGGGTGGCGCAGCTAACG
CATTAAGTTATCCGCCTGGGGAGTACGGTCGCAAGATTAAAACTCAAAGGAATTGACGGG
GGCCTGCACAAGCGGTGGAGCATGTGGTTTAATTCGAAGCAACGCGCAGAACCTTACCAG
CGTTTGACATGCCTAGTTTGGTTTCCAGAGATGGATTCCTTCAGTTCGGCTGGCTAGGAC
ACAGGTGCTGCATGGCTGTCGTCAGCTCGTGTCGTGAGATGTTGGGTTAAGTCCCGCAAC
GAGCGCAACCCTCGTCCTTAGTTGCCATCATTCAGTTGGGCACTCTAAGGAAACCGCCGG
TGATAAGCCGGAGGAAGGTGGGGATGACGTCAAGTCCTCATGGCCCTTACACGCTGGGCT
ACACACGTGCTACAATGGCGGTGACAGTGGGCAGCAAACTCGCGAGAGTGAGCTAATCTC
CAAAAGCCGTCTCAGTTCGGATTGCACTCTGCAACTCGAGTGCATGAAGGCGGAATCGCT
AGTAATCGCGGATCAGCATGCCGCGGTGAATACGTTCCCGGGTCTTGTACACACCGCCCG
TCACACCATGGGAGCGGGTTCTGCCAGAAGTAGTTAGCCTAACCGCAAGGAGGGCGATTA
CCACGGCAGGGTTCGTGACTGGGGTGAAGTCGTAA
>546|225699 Prior=0.000440 Length=479 NormPrior=0.001355
TTTAAGCATTCCGCCTGGGGAGTACGGTCGCAAGATTAAAACTCAAAGGAATTGACGGGG
GCCCGCACAAGCGGTGGAGCATGTGGTTTAATTCGAAGCAACGCGCAGAACCTTACCAGC
CCTTGACATGGCAGGACGGTGTCCGGAGACGGGCTCCTTCCCTTCGGGGACCTGCACACA
GGTGCTGCATGGCTGTCGTCAGCTCGTGTCGTGAGATGTTGGGTTAAGTCCCGCAACGAG
CGCAACCCTCGCCCCTAGTTGCCATCATTCAGTTGGGCACTCTAGGGGGACTGCCGGTGA
TAAGCCGAGAGGAAGGTGGGGATGACGTCAAGTCCTCATGGCCCTTACGGGCTGGGCTAC
ACACGTGCTACAATGGCGGTGACAATGGGCAGCGAACCCGCGAGGGGGAGCTAATCCCAA
AAAGCCGTCTCAGTTCAGATTGCACTCTGCAACTCGAGTGCATGAAGGCGGAATCGCTA
>519|11936 Prior=0.000440 Length=303 NormPrior=0.002141
CGATACCGCGAGGTGGAGCGAATCCCAAAAAGCCAGTCTCAGTTCGGATTGGGGTCTGCA
ACTCGACCCCATGAAGTCGGAGTCGCTAGTAATCGCAGATCAGCAACGCTGCGGTGAATA
CGTTCCCGGGCCTTGTACACACCGCCCGTCACGTCACGAAAGTCGGTAACACCCGAAGCC
GGTGGCCCAACCCCTTGTGGGAGGGAGCCGTCGAAGGTGGGACTGGCGATTGGGACGAAG
TCGTAACAAGGTAGCCGTACCGGAAGGTGCGGCTGGATCACCTCCTTTCTAAGGAGCACT
GGG
>160|170339 Prior=0.000440 Length=1062 NormPrior=0.000611
GAGGACGACCAGCCACACTGGGACTGAGACACGGCCCAGACTCCTACGGGAGGCAGCAGT
GGGGAATTTTGGACAATGGGCGCAAGCCTGATCCAGCCATTCCGCGTGCAGGATGAAGGC
CCTCGGGTTGTAAACTGCTTTTGTACGGAACGAAAAGCGCTGAGTTAATACCTCGGCGTC
ATGACGGTACCGTAAGAATAAGCACCGGCTAACTACGTGCCAGCAGCCGCGGTAATACGT
AGGGTGCAAGCGTTAATCGGAATTACTGGGCGTAAAGCGTGCGCAGGCGGTGATGTAAGA
CAGATGTGAAATCCCCGGGCTCAACCTGGGAACTGCATTTGTGACTGCATCGCTGGAGTG
CGGCAGAGGGGGATGGAATTCCGCGTGTAGCAGTGAAATGCGTAGATATGCGGAGGAACA
CCGATGGCGAAGGCAATCCCCTGGGCCTGCACTGACGCTCATGCACGAAAGCGTGGGGAG
CAAACAGGATTAGATACCCTGGTAGTCCACGCCCTAAACGATGTCAACTGGTTGTTGGTC
CTTCACTGACTCAGTAACGAAGCTAACGCGTGAAGTTGACCGCCTGGGGAGTACGGCCGC
AAGGTTGAAACTCAAAGGAATTGACGGGGACCCGCACAAGCGGTGGATGATGTGGTTTAA
TTCGATGCAACGCGAAAAACCTTACCTACCCTTGACATGGCTGGAATCCTGCAGAGATGC
GGGAGTGCTCGAAAGAGAGCCAGCACACAGGTGCTGCATGGCTGTCGTCAGCTCGTGTCG
TGAGATGTTGGGTTAAGTCCCGCAACGAGCGCAACCCTTGTCATTAGTTGCTACGAAAGG
GCACTCTAATGAGACTGCCGGTGACAAACCGGAGGAAGGTGGGGATGACGTCAAGTCCTC
ATGGCCCTTATGGGTAGGGCTACACACGTCATACAATGGCTGGTACAGAGGGTTGCCAAC
CCGCGAGGGGGAGCCAATCCCATAAAACCAGTCGTAGTCCGGATCGCAGTCTGCAACTCG
ACTGCGTGAAGTCGGAATCGCTAGTAATCGCGGATCAGCATG
>159|235428 Prior=0.000440 Length=1198 NormPrior=0.000542
AGACTCCTACGGGAGGCAGCAGTGGGGAATTTTGGACAATGGGCGCAAGCCTGATCCAGC
AATGCCGCGTGAGTGAAGAAGGCCTTCGGGTTGTAAAGCTCTTTTGTCAGGGAAGAAACG
GTGAAGGCTAATATCCTTTGCTAATGACGGTACCTGAAGAATAAGCACCGGCTAACTACG
TGCCAGCAGCCGCGGTAATACGTAGGGTGCAAGCGTTAATCGGAATTACTGGGCGTAAAG
CGTGCGCAGGCGGTTGTGCAAGACAGATGTGAAATCCCCGGGCTTAACCTGGGAATTGCA
TTTGTGACTGCACGGCTAGAGTGTGTCAGAGGGGGGTAGAATTCCACGTGTAGCAGTGAA
ATGCGTAGAGATGTGGAGGAATACCGATGGCGAAGGCAGCCCCCTGGGATAACACTGACG
CTCATGCACGAAAGCGTGGGGAGCAAACAGGATTAGATACCCTGGTAGTCCACGCCCTAA
ACGATGTCTACTAGTTGTCGGGCCTTCATTGGCTTGGTAACGCAGCTAACGCGTGAAGTA
GACCGCCTGGGGAGTACNNNNNNNNNNNNNNNNNNNNNNNNNNNNNNNNNNNNNNNNNNN
NNNNNNNNNNNNNNNNNNNNNNNNNNNNNNNNNNNNNNNNNNNNNNNNNNACCCTTGACA
TGTACGGAACCCCCGAGAGATCGGGGGGTGCTCGAAAGAGAGCCGTAACACAGGTGCTGC
ATGGCTGTCGTCAGCTCGTGTCGTGAGATGTTGGGTTAAGTCCCGCAACGAGCGCAACCC
TTGTCATTAGTTGCTACGAAAGAGCACTCTAATGAGACTGCCGGTGACAAACCGGAGGAA
GGTGGGGATGACGTCAAGTCCTCATGGCCCTTATGGGTAGGGCTTCACACGTCATACAAT
GGTACATACAGAGGGCCGCCAACCCGCGAGGGGGAGCTAATCCCAGAAAGTGTATCGTAG
TCCGGATTGTAGTCTGCAACTCGACTACATGAAGTTGGAATCGCTAGTAATCGCGGATCA
GCATGTCGCGGTGAATACGTTCCCGGGTCTTGTACACACCGCCCGTCACACCATGGGAGC
GGGTTTTACCAGAAGTAGGTAGCTTAACCGCAAGGAGGGCGCTTACCACGGTAGGATTCG
TGACTGGGGTGAAGTCGTAACAAGGTAGCCGTATCGGAAGGTGCGGCTGGATCACCTC
>1112|568913 Prior=0.000418 Length=1256 NormPrior=0.000491
GGTTTTGGATGGACTCGCGGCCTATCAGCTTGTTGGTGGGGTAATGGCCTACCAAGGCGA
CGACGGGTAGCCGGCCTGAGAGGGTGACCGGCCACACTGGGACTGAGACACGGCCCAGAC
TCCTACGGGAGGCAGCAGTGGGGAATATTGCACAATGGGCGCAAGCCTGATGCAGCGACG
CCGCGTGAGGGATGAAGGCCTTCGGGTTGTAAACCTCTTTCAGTAGGGAAGAAGCGAAAG
TGACGGTACCTGCAGAAGAAGCGCCGGCTAACTACGTGCCAGCAGCCGCGGTAATACGTA
GGGCGCAAGCGTTNNNNNNNNNNNNNNNNNNNNNNNNGCTCGTAGGCGGTTTGTCGCGTC
TGCCGTGAAAGTCCGGGGCTTAACCCCGGATCTGCGGTGGGTACGGGCAGACTAGAGTGC
AGTAGGGGAGACTGGAATTCCTGGTGTAGCGGTGAAATGCGCAGATATCAGGAGGAACAC
CGATGGCGAAGGCAGGTCTCTGGGCTGTAACTGACGCTGAGGAGCGAAAGCATGGGGAGC
GAACAGGATTAGATACCCTGGTAGTCCATGCCGTAAACGTTGGGCACTAGGTGTGGGGGA
CATTCCACGTTTTCCGCGCCGTAGCTAACGCATTAAGTGCCCCGCCTGGGGAGTACGGCC
GCAAGGCTAAAACTCAAAGGAATTGACGNNNNNNNNNNNNNNNNNNNNNNNNNNNNNNNN
NNNNNNNNNNNNNNNNNNNNNNNNNNNNNNNNNNNNNNNNNNNNNNNNNNNNNNNNNNNN
NNNNNNNNNNNNNNNNNNNNNNNNNNNNNNNNNNNNNNNNNNNNNNNNNNNNNNNNNNNN
NNNNNNNNNNNNNNNNNNNNNNNNNNNNNNNNNNNNNNNNNNNNNNNNNNNNNNNNNNNN
NNNNNNNNNNNNNNNNNNNNNNNNNNNNNNNNNNNNNNNNNNNNNNNNNNNNNNNNNNNN
NNNNNNNNNNNNNNNNNNNNNNNNNNNNNNNNNNNNNNNNNNNNNNNNNNNNNNNNNNNN
NNNNNNNNNNNNNNNNNNNNNNNNNNNNNNNNNNNNNNCAACTCGACCCCATGAAGTTGG
AGTCGCTAGTAATCGCAGATCAGCAACGCTGCGGTGAATACGTTCCCGGGCCTTGTACAC
ACCGCCCGTCACGTCACGAAAGTCGGTAACGCCCGAAGCCGGTGGCCCAACCCCTTGTGG
GAGGGAGCCGTCGAAGGCGGGATCGGCGATTGGGACGAAGTCGTAACAAGGTAGCA
>601|261663 Prior=0.000418 Length=1145 NormPrior=0.000538
GGGTAACGGCCTACCAAGGCGACGATCGATAGCTGGTCTGAGAGGATGATCAGCCAGACT
GGGACTGCGAACGGCCCAGACTCCTACGGGAGGCAGCAGTTAGGAATTTTGGGCAATGGG
GGCAACCCTGACCCAGCAACGCCGCGTGGGTGATGAAGGCCTTCGGGTCGTAAAGCCCTT
TTCCGGGGGACGATGGTGACGGTACCTCGGGAATCAGCCCCGGCTAACTACGTGCCAGCA
GCCGCGGTAATACGTAGGGGGCGAGCGTTGTCCGGATTCATTGGGCGTAAAGCGCTCGCA
GGTGGCCCGTCGCGTCGTGCGTGAAAGACCCCGGCTCAACCGGGGGGCGTCGTGCGATAC
GGGCGGGCTGGAGGCCAGTAGGGGGATGCGGAATTCCGGGTGTAGTGGTGGAATGCGTAG
AGATCCGGAGGAACACCAGCGGCGAAGGCGGCATCCTGGACTGGTCCTGACACTCAGGAG
CGAAAGCGTGGGGAGCGATCCGGATTAGATACCCGGGTAGTCCACGCTGTAAACGATGAG
CACTAGGTGTTGGGGGTATCGACCCCCTCGGTGCCGCAGCTAACGCGATAAGTTCGCCGC
CTGGGGACTACGGCCGCAAGGCTAAAACTCAAAGGAATTGACGGGGGCCCGCACAAGCAG
CGGAGCGTGTGGTTTAATTCGATGCAACGCGAAGAACCTTACCCGGGCTTGACATGCACG
TGGTACGGAGGGGAAACCAGGAGGACCCGCAAGGGAGCGTGCACAGATGCTGCATGGCTG
TCGTCAGCTCGTGCCGTGAGGTGTTGGGTTAAGTCCCGCAACGAGCGCAACCCTCGTCGC
CAGTTACCTTTTCTGGCGGGACCGCCGGGTCCAACCCGGAGGAAGGTGGGGATGACGTCA
AGTCAGCACGGCTCTTACGTCCAGGGCTACACACACGCTACAATGGCCGGTACAACGCGC
AGCGATGGGGCGACCCGGAGCGAATCGCATCAAAGCCGGTCTCAGTTGGGATCGCAGGCT
GCAACTCGCCTGCGTGAACGCGGAGTTGCTAGTAACCGCGGGTCAGCACACCGCGGTGAA
TACGTTCCCGGGCCTTGTACACACCGCCCGTCACGTCATGAAAGTTGGACACGCCTGAAG
CCGGT
>563|509610 Prior=0.000418 Length=1168 NormPrior=0.000528
GGTAGCTGGTCTGAGAGGACGGCCAGCCACACGGGGACTGAGACACGGCCCCGACTCCTA
CGGGAGGCAGCAGCAAGGAATCTTCCGCAATGGGCGAAAGCCTGACGGAGCAACGCCGCG
TGGGGGAGGACGCCCTTCGGGGTGTAAACCCCTTTTCTCGGGGACGAAGCTCTGACGGTA
CCCGAGGAAGAAGGACCGGCTAACTACGTGCCAGCAGCCGCGGTAATACGTAGGGTCCGA
GCGTTGTCCGGAGTTACTGGGCGTAAAGCGCGCGCAGGCGGCGGTGCTGGCCCGGCGTGA
AAGCCCCCGGCTCAACCGGGGAGGGTNNNNNNNNNNNNNNNNNNNNNNNNNNNNNNNNNN
NNNNNNNNNNNNNNNNNNNNNNNNNNNNNNNNNNNNNNNNNNNNNNNNNNNNNNNNNNNN
NNAAGGCGGCCAACTGGCCCGACCCTGACGCTGAGGCGCGAAGGCGTGGGGAGCGAACGG
GATTAGATACCCCGGTAGTCCACGCAGTAAACGATGCGGACTGGGCGTGGGGGGACTTGA
CCCCCTCCGTGCCGGAGCCAACGCGGGAAGTCCGCCGCCTGGGGAGTACGGCCGCAAGGC
TAAAACTCAAAGGAATTGACGGGGGCCCGCACAAGCGGCGGAGCGTGCGGTTTAATTCGA
CGCAACGCGCAAAACCTTACCAGGGTTTGACATGCTCCTGCAGAGCCGGGAAACCGGTTG
GCCTTCGAGGGTGGGGCACAGGTGCTGCATGGCTGTCGTCAGCTCGTGTCGTGAGATGTT
GGGTTAAGTCCCGCAACGAGCGCAACCCCCGCGGCTAGTTGCCGATGTTTCTAGCCGNNN
NNNNNNNNNNNNNNNNNNNNNNNNNNNNNNNNNNNNNNNNNNNNNNNNNNNNNNNNNNNN
NNNGCTACACGCACGCTACAATGGCCGGGACAGTGGGTAGCCAAGCCGCGAGGCGGAGCG
AATCCCCCAAACCCGGTCTCAGTTGGGATCGCGGGCTGCAACTCGCCCGCGTGAACGTGG
AGTCGCTAGTAACCGCGGGTCAGCACTACCGCGGTGAATACGTTCCCGGGCCTTGTACAC
ACCGCCCGTCACGTCACGAAAGCCGGCAACACCTGAAGCCGGTGGGCCAACCCGCAAGGG
GGGCAGCCGTCGAGGGTGGGGCGGATGA
>376|L2D36B Prior=0.000418 Length=1103 NormPrior=0.000559
CGGGTGAGTAACGCGTAGGAACATGTCCAGGGGTGGGGGATAACGCTGGGAAACTGGCGC
TAATACCGCATGTGAGCTGAGGCTCAAAGCCTTCGGGTGCCTTGGGAGTGGCCTGCGTCC
GATTAGCTTGTTGGTGGGGTAATGGCTTACCAAGGCGACGATCGGTAGCTGGTCTGAGAG
GACGACCAGCCACACTGGGACTGAGACACGGCCCAGACTCCTACGGGAGGCAGCAGTGGG
GAATATTGGACAATGGGCGCAAGCCTGATCCAGCAATGCCGCGTGGGTGAAGAAGGTCTT
CGGATCGTAAAGCCCTTTCGACGGGGACGATGATGACGGTACCCGTAGAAGAAGCCCCGG
CTAACTTCGTGCCAGCAGCCGCGGTAATACGAAGGGGGCTAGCGTTGCTCGGAATTACTG
GGCGTAAAGGGCGCGTAGGCGGTCATTTTAGTCAGGCGTGAAATTCCCGGGCTTAANNNN
NNGGCTGCGCTTGAGACTGTGGGGCTTGAGGGTGGAAGAGGGTCGCGGAATTCCCAGTGT
AGAGGTGAAATTCGTAGATATTGGGAAGAACACCGGTGGCGAAGGCGGCGGCCTGGTCCA
TTACTGACGCTGAGGCGCGACAGCGTGGGGAGCAAACAGGATTAGATACCCTGGTAGTCC
ACGCCGTAAACGATGTGCGCTGGATGTTGGGGGCCCTAGGCCCTCAGTGTCGAAGCAAAC
GCGATAAGCGCACCGCCTGGGGAGTACGGCCGCAAGGTTGAAACTCAAAGGAATTGACGG
GGGCCCGCACAAGCGGTGGAGCATGTGGTTTAATTCGAAGCNNNNNNNNNNNNNNNNNNN
NNNNNNNNNNNNNNNNNNNNNNNNNNNNNNNNNNNNNNNNNNNNNNNGGGGCGTGGTGCA
CAGGTGCTGCATGGCTGTCGTCAGCTCGTGTCGTGAGATGTTGGGTTAAGTCCCGCAACG
AGCGCAACCCTCGCCTCTAGTTGCCAGCACTATCAGGTGGGCACTCTAGTGGAACTGCCG
GTGACAAGCCGGAGGAAGGTGGGGATGACGTCAAGTCCTCATGGCCCTTATGGGCTGGGC
TACACACGTGCTACAATGGCGGT
>184|163347 Prior=0.000418 Length=403 NormPrior=0.001530
ACCAAGCCTTCGATCGGTAGCTGGTTTGAGAGGATGATCAGCAACACTGGGACTGAGACA
CGGCCCAGACTCCTACGGGAGGCAGCAGTGGGGAATCTTAGACAATGGGGGCAACCCTGA
TCTAGCCATGCCGCGTGGGTGATGAAGGCCTTAGGGTCGTAAAGCCCTTTCGCTGGGGAA
GATAATGACGGTACCCGGTAAAGAAACCCCGGCTAACTCCGTGCCAGCAGCCGCGGTAAT
ACGGAGGGGGTTAGCGTTGTTCGGAATGACTGGGCGTAAAGCGCGCGTAGGCGGATCGGA
AAGTTGGGGGTGAAATCCCGGGGCTCAACCTCGGAATGGCCTTCAAAACTCCTGGTCTTG
AGTTCGAGAGAGGTGAGTGGAATTCCGAGTGTAGAGGTGAAAT
>796|171696 Prior=0.000396 Length=1218 NormPrior=0.000479
GTCCGATTAGCTTGTTGGCGGGGTAACGGCCCACCAAGGCTCCGATCGGTAGCTGGTCTG
AGAGGATGATCAGCCACACTGGGACTGAGACACGGCCCAGACTCCTACGGGAGGCAGCAG
TGGGGAATATTGGGCAATGGGCGCAAGCCTGACCCAGCAATTCCGCGTGGGTNNNNNNNN
NNNNNNNNNNNNNNNNNNNNNNNNNNNNNNNNNNNNNNNNNNNNNNNNNNNNNNNNNNNN
NNNNNNNNNNNNNNNNNNNCAGCCGCGGTAATACGAAGGGGGCGAGCGTTGCTCGGAATG
ACTGGGCGTAAAGGGCGCGTAGGCGGATCTCGCAGTCGGGCGTGAAATCCCCGGGCTCAA
CCCGGGACGTGCGCCAGAGACGCGGGGTCTGGAGTGGGGGAGAGGGTCGCGGAATTCCCA
GTGTAGAGGTGAAATTCGTAGATATTGGGAAGAACACCGGTGGCGAAGGCGGCGACCTGG
CCCTTGACTGACGCTGAGGCGCGACAGCGTGGGGNNNNNNNNNNNNNNNNNNNNNNNNNN
NNNNNNNNNNNNNNNNNNNNNNNNNNNNNNNNNNNNNNNNNNNNNNNNNNNNNNNNNNNN
NNNNNNNNNNNNNNNNNNNNNNNNNNNNNNNNNNNNNNNNNNNNNNNNNNNNNNNNNNNN
NNNNNNNNNNNNNNNNNNNNNNNNNNNNNNNNNNNNNNNNNNNNNNNNNNNNNNNNNNNN
NNNNNNNNNNNNNNNNNNNNNNNNNNNNCGGGAGACCGGCCTTCCCCGCGAGGGGCCGGC
CGCACAGGTGCTGCATGGCTGTCGTCAGCTCGTGTCGTGAGATGTTGGGTTAAGTCCCGC
AACGAGCGCAACCCTCGCCTCCAGTTGCCAGCGAGTAGGGTCGGGCACTCTGGAGGAACT
GCCGGTGACAAGCCGGAGGAAGGTGGGGATGACGTCAAGTCCTCATGGCCCTCATGGGCT
GGGCCACACACGTGCTACAATGGCGGTGACAGCGGGACGCCAGGCCGCGAGGCCGCGCCG
ATCCCGAAAAGCCGTCTCAGTTCGGATCGCGGCCTGCAACTCGGCCGCGTGAAGGTGGAA
TCGCTAGTAATCGCGGATCAGCACGCCGCGGTGAATACGTTCCCGGGCCTTGTACACACC
GCCCGTCACACCATGGGAGTCGGCTCGACCCTAAGCCGGCGCGCCAACCCCGCGAGGGGG
GGCAGCCGACCACGGTCG
>752|71748 Prior=0.000396 Length=222 NormPrior=0.002630
CAACTCGCCTGCATGAAGGCGGAATCGCTAGTAATCGCAGGTCAGCATACTGCGGTGAAT
CCGTTCCCGGGCCTTGTACACACCGCCCGTCACACCATGGAAGTTGGCCACGCCCGAAGT
CATTACTCTAACCTTTCGAGGAGGAGGATGCCGAAGGCAGGGCTGATGACTGGGGTGAAG
TCGTAACAAGGTAGCCGTACCGGAAGGTGTGGCTGGATCACC
>510|141216 Prior=0.000396 Length=357 NormPrior=0.001636
TCCTGGGGTGGAAAGTTTTTCGGCTAGGGATGGGCCCGCGGCCTATCAGCTTGTTGGTGG
GGTCACGGCCCACCAAGGCGACGACGGGTAGCCGGCCTGAGAGGGCGACCGGCCACACTG
GGACTGAGACACGGCCCAGACTCCTACGGGAGGCAGCAGTGGGGAATATTGCGCAATGGG
CGAAAGCCTGACGCAGCGACGCCGCGTGGGGGATGAAGGCCTTCGGGTTGTAAACCTCTT
TCAGCAGGGACGAATTCAGACGGTACCTGCAGAAGAAGCACCGGCCAACTACGTGCCAGC
AGCCGCGGTAATACGTAGGGTGCAAGCGTTGTCCGGAATTATTGGGCGTAAAGAGCT
>417|240983 Prior=0.000396 Length=1091 NormPrior=0.000535
GAAAGAGGAGCCCGCGGCTGATTAGCTAGTTGGTGGGGTAAAGGCTCACCAAGGCTATGA
TCGGTAGCCGGCCTGAGAGGGCACACGGCCACACTGGCACTGAAACACGGGCCAGACTCC
TACGGGAGGCAGCAGTGGGGAATCTTGCACAATGGGGGAAACCCTGATGCAGCGACGCCG
CGTGAGCGATGAAGCCCTTCGGGGTGTAAAGCTCTTTCGGCAGGGACGATAATGACGGTA
CCTGAAGAAGAAGCTGCGGCTAACTNNNNNNNNNNNNNNNNNNNNNNNNNNNNNNNNNNN
NNNNNNNNNNNNNNNNNNNNNNNNNNNNNNNNNNNNNNNNNNNNNNNNNNNNNNNNNNNN
NNNNNNNNNNNNNNNNNNGGGAGGGTGCGCCGGAAACTGTGCTGCTGGAGTGCGGGAGAG
TTAAGCGGAATTCCCGGTGTAGCGGTGAAATGCGTAGATATCGGGAGGAACACCTGTGGT
GTAGACGGCTTACTGGACCGTGACTGACGCTGAGGCACGAAAGCGTGGGTAGCAAACAGG
ATTAGATACCCTGGTAGTCCACGCCCTAAACGATGCATACTTGGTGTGGGCAGTTCAGTC
TGTCCGTGCCGAAGCTAACGCGATAAGTATGCCGCCTGGGGAGTACGGTCGCAAGGCTGA
AACTCAAAGGAATTGACGGGGGCCCGCACAAGCGGTGGAGCATGTGGTTTAATTCGACGC
AACGCGAAGAACCTTACCTGGGCTCGAACGGCTTCCGACGGCCGGTGGAAACACGGGCTT
TCCCGCAAGGGACTGGAGTCGAGGTNNNNNNNNNNNNNNNNNNNNNNNNNNNNNNNNNNN
NNNNNNNNNNNNNNNNNNNNNNNNNNNNNNNNNNNNNNNNNNNNNNNNNNNNNNNNNNNN
NNNCAGGAGACCGCCAGCGATAAGCTGGAGGAAGGTGGGGATGACGTCAAGTCATCATGG
CCTTTATGTCCAGGGCTACACACGTGCTACAATGGGCGGTACAGACCGCTGCAAACCCGC
GAGGGGGAGCAAATCGGAAAAAACCGTTCTCAGTTCGGATTGCAGGCTGCAACTCGCCTG
CGTGAAGCTGG
>323|248323 Prior=0.000396 Length=1097 NormPrior=0.000532
GTGGTGGAAAGTTTTTCGGCGAGGGATGGGCCCGCGGCCTATCAGCTTGTTGGTGGGGTG
ATGGCCTACCAAGGCGACGACGGGTAGCCGGCCTGAGAGGGCGACCGGCCACACTGGGAC
TGAGACACGGCCCAGACTCCTACGGGAGGCAGCAGTGGGGAATATTGCGCAATGGGCGAA
AGCCTGACGCAGCGACGCCGCGTGAGGGACGAAGGCCTTCGGGTTGTAAACCTCTTTCAG
CAGGGACGAAGCGAGAGTGACGGTACCTGCAGAAGAAGCACCGGCCAACTACGTGCCAGC
AGCCGCGGTAATACGTAGGGTGCAAGCGTTGTCCGGAATTATTGGGCGTAAAGAGCTCGT
AGGCGGTCTGTCGCGTCGGCTGTGAAAACCCGAGGCTCAACCTCGGGCCTGCAGTCGATA
CGGGCAGACTAGAGTTCGGTAGGGGAGACTGGAATTCCTGGTGTAGCGGTGAAATGCGCA
GATATCAGGAGGAACACCGGTGGCGAAGGCGGGTCTCTGGGCCGAAACTGACGCTGAGGA
GCGAAAGCGTGGGGAGNNNNNNNNNNNNNNNNCCCTGGTAGTCCACGCCGCAAACGTTGG
GCGCTAGGTGTGGGGGCCATTCCACGGTCTCCGTGCCGCAGCTAACGCATTAAGCGCCCC
GCCTGGGGAGTACGGCCGCAAGGCTAAAACTCAAAGGAATTGACGGGGGCCCGCACAAGC
GGCGGAGCATGTTGCTTAATTCGATGCAACGCGAAGAACCTTACCAAGGCTTGACATGCG
CAGAAATCCGGCAGAGATGGCGGGTCCGTAAGGGCTGCGTACAGGTGGTGCATGGTTNNN
NNNNNGCTCGTGTCGTGAGATGTTGGGTTAAGTCCCGCAACGAGCGCAACCCTCGTTCTA
TGTTGCCAGCGGGTTATGCCGGGGACTCATAGGAGACTGCCGGGGTCAACTCGGAGGAAG
GTGGGGATGACGTCAAATCATCATGCCCCTTATGTCTAGGGCTGCAAACATGCTACAATG
GCCGGTACAAAGGGCTGCGATACCGCGAGGTGGAGCGAATCCCAAAAAGCCGGTCTCAGT
TCGGATTGGGGTCTGCA
>285|532097 Prior=0.000396 Length=868 NormPrior=0.000673
CCCAGACTCCTACGGGAGGCAGCAGTGGGGAATATTGCGCAATGGGCGAAAGCCTGACGC
AGCGACGCCGCGTGAGGGATGAAGGCCTTCGGGTTGTAAACCTCTTTCAGCAGGGAAGAA
GCGAAAGTGACGGTACCTGCAGAAGAAGCACCGGCTAACTACGTGCCAGCAGCCGCGGTA
ATACGTAGGGTGCAAGCGTTGTCCGGAATTATTGGGCGTAAAGAGCTCGTAGGCGGTTTG
TTGCGTCGGCTGTGAAATCCCGAGGCTCAACCTCGGGTCTGCAGTCGATACGAGCAAACT
AGAGTGTTGCAGGGGANNNNNNNNNNNNNNNNNNNNNNNNNNNNNNNNNNNNNNNNNNNN
NNNNNNNNNNNNNNNNNNNNNNNNNNNNNNNNNNNNNNNNACGCTGAGGAGCGAAAGCAT
GGGGAGCGAACAGGATTAGATACCCTGGTAGTCCATGCCGTAAACGTTGGGCACTAGGTG
TGGGGCTCATTCCACGAGTTCCGTGCCGCAGCAAACGCATTAAGTGCCCCGCCTGGGGAG
TACGGCCGCAAGGCTAAAACTCAAAGAAATTGACGGGGGCCCGCACAAGCGGCGGAGCAT
GCGGATTAATTCGATGCAACGCGAAGAACCTTACCAAGGCTTGACATATACCGAAAACTC
ATAGAGATATGGGGTCCGCAAGGGCGGTATACAGGTGGTGCATGGTTGTCGTCAGCTCGT
GTCGTGAGATGTTGGGTTAAGTCCCGCAACGAGCGCAACCCTCGTTCTATGTTGCCAGCG
CGTAATGGCGGGGACTCATAGGAGACTGCCGGGGTCAACTCGGAGGAAGGTGGGGATGAC
GTCAAATCATCATGCCCCTTATGTCTTG
>150|220924 Prior=0.000396 Length=1160 NormPrior=0.000503
TTCGTATCAGCTGGTTGGCGGGGTAACGGCCCACCAAGGCGACGACGCGTAGCCGGACTG
AGAGGTTGGCCGGCCACATTGGGACTGAGACACTGCCCAGACTCCTACGGGGGGCTGCAG
TAACGAATCTTCCGCAATGCACGCAAGTGTGACGGAGCGACGCCGCGTGTGGGACGAAGC
CCTTCGGGGTGTAAACCACTGTCAGGGGCCACCAAGTTCTGAGGGGCCCCAGAGGAAGGC
ACGGCTAACTCTGTGCCAGCAGCCGCGGTAAGACAGAGGTGCCGAGCGTTAGGCGGAATC
ACTGGGCTTAAAGCGCGTGTAGGCGGGTCGTTCAGTGCCTTGTGAAATCCCACGGCTCAA
CCGTGGAACCGCTGGGCATACTGGCGATCTTGGGCCGGCTAGGGGTCATCGGAACAAACG
NNNNNNNNNNNNNNNNNNNNNNNNNNNNNNNNNNNNNNNNNNNNNNNNNNNNNNNNNNNN
NNNNNNNNNNNNNNNNNNNNNNNNNNNNCAGGGGAGCGAACGGGATTAGATACCCCGGTA
GTCCTGGCCCTAAACGATGTCGACTAGGTCGTGGCGCCTCTGACGGCGTCGCGGCCGAAG
CAAAAGTGCTAAGTCGACCGCCTGGGAAGTACGGTCGCAAGGCTAAAACTCAAAGGAATT
GACGGGGGCTCACACAAGCGGTGGAGCATGTGGTTTAATTCGAAGCAACGCGCAGAACCT
TACCTGGGCTTGACATGCCAGGATTATCCCCGTGAAAGTAGGNNNNNNNCCGCAAGGGGT
GGAACTGGTACAGGTGCTGCATGGCTGTCGTCAGCTCGTGTCGTGAGATGTCGGGTTAAG
TCCCTTAACGAGCGAAACCTTTGCCCTTAGTTACCAGCGGGTCATGCCGGGGACTCTAAG
GGGACTGCCGGTGTCAAACCGGAGGAAGGTGGAGATGACGTCAAGTCCTCATGGCCTTTA
TGCCCAGGGCCACACACGTGCTACAATGGGGTGGACAGAGCGAGCCGAGGCCGCGAGGCG
GAGGAAATCGCACAAATCACCCCCCAGTTCGGATCGGAGGCTGCAACCCGCCTCCGTGAA
GTTGGAATCGCTAGTAATCGCGGATCAGCCACGCCGCGGTGAATGTGTTCCTGAGCCTTG
TACACACCGCCCGTCAAGTC
>784|207369 Prior=0.000374 Length=1236 NormPrior=0.000446
AATGGCCTACCAAGGCGACGATCTGTAGCTGGTCTGAGAGGATGATCAGCCACACTGGGA
CTGAGACACGGCCCAGACTCCTACGGGAGGCAGCAGTGGGGAATATTGGACAATGGGCGC
AAGCCTGATCCAGCCATGCCGCGTGAGTGATGACGGCCTTAGGGTTGTAAAGCTCTTTCG
CACGCGACGATAATGACGGTAGCGTGAGAAGAAGCCCCGGCTAACTTCGTGCCAGCAGCC
GCGGTAATACGAAGGGGGCTAGCGTTGTTCGGAATCACTGGGCGTAAAGCGCACGTAGGC
GGATTGTTAAGTCGGGGGTGAAATGCTGAGGCTCAACCTCAGAACTGCCTTCNNNNNNNN
NNNNNNNNNNNNNNNNNNNNNNNNNNNNNNNNNNNNNNGTAGAGGTGAAATTCGTAGATA
TTAGCTAGAACACCAGTGGCGAAGGCGGCCAACTGGTCCGGTACTGACGCTGAGGTGCGA
AAGCGTGGGGAGCAAACAGGATTAGATACCCTGGTAGTCCACGCCGTAAACGATGGATGC
TAGCCGTTGGGGAGCTTGCTCTTCGGTGGCGCAGTCAACACTTTAAGCATCCCGCCTGNN
NNNNNNNNNNNNNNNNNNNNNNNNNNNNNNNNNNNNNNNNNNNNNNNNNNNNNNNNNNNN
NNNNNNNNNNNNNNNNNNNNNNNNNNNNNNNNNNNNNNNNNNNNNNNNNNNNNNNNNNNN
NNNNNNNNNNNNNNNNNNNNNNNNNNNNNNNNNNNNGAACACAGGTGCTGCATGGCTGTC
GTCAGCTCGTGTCGTGAGATGTTGGGTTAAGTCCCGCAACGAGCGCAACCCTCGCCCCTA
GTTGCCATCATTCAGTTGGGCACTCTAGGGGGACTGCCGGTGATAAGCCGCGAGGAAGGT
GGGGATGACGTCAAGTCCTCATGGCCCTTACAGGTTGGGCTACACACGTGCTACAATGGC
GGTGACAATGGGCAGCGAAGGGGCGACCCTGGGCAAATCTCCAAAAGCCGTCTCAGTTCG
GATTGCACTCTGCAACTCGAGTGCATGAAGGCGGAATCGCTAGTAATCGTGGATCAGAAC
GCCACGGTGAATACGTTCCCGGGCCTTGTACACACCGCCCGTCACACCATGGGAGTTGGT
TTTACCCGAAGGCGCTGCGCCAACCGCAAGGAGGCAGGCGACCACGGTAGGGTCAGCGAC
TGGGGTGAAGTCGTAACAAGGTAGCCGTAGGGGAAC
>674|594393 Prior=0.000374 Length=1241 NormPrior=0.000444
CTGAGAGGGCGATCGGCCACACTGGGACTGAGATACGGCCCAGACTCCTACGGGAGGCAG
CAGTGGGGAATATTGCACAATGGGCGGAAGCCTGATGCAGCAACGCCGCGTGCGGGATGA
CGGCCTTCGGGTTGTAAACCTCTTTCGCCCATGACGAAGCGTAAGTGACGGTAGTGGGAG
AAGAAGCACCGGCCAACTACGTGCCAGCAGCCGCGGTAATACGTAGGGTGCGAGCGTTGT
CCGGAATTATTGGGCGTAAAGGGCTCGTAGGCGGTTTGTCGCGTCGGCTGTGAAAACCCG
GAGCTCAACTCCGGGCCTGCAGTCGATACGGGCAGACTCGAGTGTTGCAGGGGAGACTGG
AATTCCTGGTGTAGCGGTGAAATGCGCAGATATCAGGAGGAACACCGGTGGCGAAGGCGG
GTCTCTGGGCAACAACTGACGCTGNNNNNNNNNNNNNNNNNNNNNNNNNNNNNNNNNNNN
NNNNNNNNNNNNNNNNNNNNNNNNNNNNNNNNNNNNNNNNNNNNNNNNNNNNNNNNNNNN
NNNNNNNNNNNNNNNNNNNNNNNNNNNNNNNNNNNNNNNNNNNNNNNNNNNNNNNNNNNN
NNNNNNNNNNNNNNNNNNNNNNNNNNNNNNNNNNNNNNNNNNNNNNNNNNNNNNNNNNNN
NNNNNNNNNNNNNNNNNNNNNNNNNNNNNNNNNNNNNNNNNNNNNNNNNNNNNNNNNNNN
NNNNNNNNNNNNNNNNNNNNNNNNNNNNNNNNNNNNNNNNNNNNNNNNNNNNNNNNNNNN
NNNNNNNNNNNNNNNNNNNNNNNNNNNNNNNNNNNNNNNNNNNNNNNNNNNNNNNNNNNN
NNNNNNNNNNNNNNNNNNNNNNNNNNNNNNNNNNNNNNNNNNNNNNNNNNNNNNNNNNNN
NNNNNNNNNNNNNNNNNNNNNNNNNNNNNNNNNNNNNNNNNNNNNCGATACCGTGAGGTG
GAGCGAATCCCAAAAAGCCGGTCTCAGTTCGGATTGGGGTCTGCAACTCGACCCCATGAA
GTTGGAGTCGCTAGTAATCGCAGATCAGCAACGCTGCGGTGAATACGTTCCCGGGCCTTG
TACACACCGCCCGTCACGTCACGAAAGTCGGTAACGCCCGAAGCCGGTGGCCCAACCCCT
TGTGGGAGGGAGCCGTCGAAGGCGGGATCGGCGATTGGGACGAAGTCGTAACAAGGTAGC
CGTACCGGAAGGTGCGGCTGGATCACCTCCTTTCTAAGGAG
>441|D2B09 Prior=0.000374 Length=1033 NormPrior=0.000534
CCCCACCTTCCTCCGAGTTGACCCCGGCAGTCTCCTATGAGTCCCCACCATTACGTGCTG
GCAACATAGGACGAGGGTTGCGCTCGTTGCGGGACTTAACCCAACATCTCACGACACGAG
CTGACGACAGCCATGCACCACCTGTATAGGGCCCTTACGGACCTGCCATCTCTGGCAGAT
TTCCCTATATGTCAAATCCAGGTAAGGTTCTTCGCGTTGCATCGAATTAATCCGCATGCT
CCGCCGCTTGTGCGGGCCCCCGTCAATTCCTTTGAGTTTTAGCCTTGCGGCCGTACTCCC
CAGGCGGGGCGCTTAATGCGTTAGCTGCGGCACGGAGGACGTGGAATGTCCCCCACACCT
AGCGCCCAACGTTTACGGCGTGGACTACCAGGGTATCTAATCCTGTTTGCTCCCCACGCT
TTCGCTCCTCAGCGTCAGGTAAGGCCCAGAGAACCGCCTTCGCCACCGGTGTTCCTCCTG
ATATCTGCGCATTCCACCGCTACACCAGGAATTCCGTTCTCCCCTACCTACCTCTAGTCC
GCCCGTATCGGAAGCAGGCTCAGGGTTAAGCCCCGAGTTTTCACTCCCGACGCGACGAAC
CGCCTACGAGNNNNNNNNNNNNNNNNNNNNNNNNNNNNNNNNNNNNNNNNNNNNNNNNNN
NNNNNNNNNNNNNNNNNNNNNNNNNNNNNNCTTCTGCAGGTACCGTCACTTGCGCTTCTT
CCCTGCTGAAAGAGGTTTACAACCCGAAGGCCGTCATCCCTCACGCGGCGTTGCTGCGTC
AGGCTTTCGCCCATTGCGCAATATTCCCCACTGCTGCCTCCCGTAGGAGTCTGGGCCGTG
TCTCAGTCCCAGTGTGGCCGGTCGCCCTCTCAGGCCGGCTACCCGTCGACGCCTTGGTAG
GCCATTACCCCACCAACAAGCTGATAGGCCGCGAGCCCATCCCCAACCGCCAGAACTTTC
AACCCCAAACCATGAAGAATGAGGTGATATCCGGTATTAGACCCCGTTTCCGAGGCTTAT
CCCGAAGTTGAGG
>409|152150 Prior=0.000374 Length=1338 NormPrior=0.000412
AGACCTCGCGCCTAAAGAGAAGCCCGCGGCAGATTAGCTAGTTGGTAGGGTAATGGCCTA
CCAAGGCAACGATCTGTAACCGGCCTGAGAGGGCGGTCGGTCACACTGACACTGACATAC
GGGTCAGACTCCTACGGGAGGCAGCAGTCGGGAATTTTGGGCAATGGGCGAAAGCCTGAC
CCAGCAACGCCGCGTGAAGGATGAAATCCCTCGGGATGTAAACTTCGCAAGAATGGGAAG
AATAAGTAGAAGATAATACCTTCTATGATGACGGTACCATTTGTAAGCTCCGGCTAACTC
CGTGCCAGCAGCCGCGGTAATACGGGGGGAGCAAGCGTTGTTCGGATTTACTGGGCGTAA
AGGGCGCGTAGGCGGCCACGACAAGTCACTTGTGAAATCTCTGGGCTTAACCCAGAACGG
TCAAGTGATACTGTCGTGCTAGAGTGCAGAAGGGGCAACTGGAATTCTCGGTGTAGCGGT
GAAATGCGTAGATATCGAGAGGAACACCTGCGGCGAAGGCGGGTTGCTGGGCTGACACTG
ACGCTGAGGCGCGAAAGCTAGGGGAGCGAACGGGATTAGATACCCCGGTAGTCCTAGCCT
TAAACGATGAATGCTTGGTGTCTCGGGTTACATAGTCCCGGGGTGCCGTCNNNNNNNNNN
NNNNNNNNNNNNNNNNNNNNNNNNNNNNNNNNNNNNNNNNNNNNNNNNNNNNNNNNNNNN
NNNNNNNNNNNNNNNNNNNNNNNNNNNNNNNNNNNNNNNNNNNNNNNNNNNNNNNNNNNN
NNNNNNNNNNNNNNNNNNNNNNNNNNNNNNNNNNNNNNNNNNNNNNNNNNNNNNGTGCAA
GGTGCTGCATGGCTGTCGTCAGCTCGTGTCGTGAGATGTTGGGTTAAGTCCCGCAACGAG
CGCAACCCTTATCAACTGTTGCCAGCGGGTAATGCCGGGAACTCGGTTGAGACTGCCGTT
GACAAAACGGAGGAAGGTGGGGATGACGTCAAGTCCTCATGGCCTTTATGTCCAGGGCTA
CACACGTGCTACAATGGCAGGTACAAACCGCTGCAAACCAGCGATGGGGAGCCAATCGGA
AAAAGCCTGTCTCAGTTCGGATTGGAGTCTGCAACTCGACTCCATGAAGCTGGAATCGCT
AGTAATCGCAGATCAGCACGCTGCGGTGAATACGTTCCCGGGTCTTGTACACACCGCCCG
TCACATCACGAAAGTGGGTTGTACTAGAAGCGGCAGGGCTAACCCGCAAGGGAGGCATGT
CGTAACGGTATGATCCATGATTGGGGTGAAGTCGTAACAAGGTAGCTGTAGGAGAACCTG
TGGCTGGATCACCTCCTT
>216|535545 Prior=0.000374 Length=1234 NormPrior=0.000447
CAGCTTGTTGGTGGGGTTACGGCCTACCAAGGCGACGACGGGTAGCCGGCCTGAGAGGGC
GACCGGCCACACTGGGACTGAGACACGGCCCAGACTCCTACGGGAGGCAGCAGTGGGGAA
TATTGCGCAATGGGCGAAAGCCTGACGCAGCGACGCCGCGTGAGGGATGACGGCCTTCGG
GTTGTAAACCTCTTTCAGCAGGGACGAAGCGAGAGTGACGGTACCTGCAGAAGAAGCACC
GGCCAACTACGTGCCANNNNNNNNNNNNNNNNNNNNNNNNNNNNNNNNNNNNNNNNTTAT
TGGGCGTAAAGAGCTCGTAGGCGGTTCGTCGCGTCGGCTGTGAAAACCTGAGGCTCAACC
TCAGGCCTGCAGTCGATACGGGCGGACTTGAGTTCGGCAGGGGAGACTGGAATTCCTGGT
GTAGCGGTGAAATGCGCAGATATCAGGAGGAACACCGGTGGCGAAGGCGGGTCTCTGGGC
CGATACTGACGCTGAGGAGCGAAAGCGTGGGGAGCGAACAGGATTAGATACCCTGGTAGT
CCACGCCGTAAACGTTGGGCGCTAGGTGTGGGGNNNNNNNNNNNNNNNNNNNNNNNNNNN
NNNNNNNNNNNNNNNNNNNNNNNNNNNNNNNNNNNNNNNNNNNNNNNNNNNNNNNNNNNN
NNNNNNNNNNNNNNNNNNNNNNNNNNNNNNNNNNNNNNNNNNNNNNNNNNNNNNNNNNNN
NNNNNNNNNNNNNNNNNNNNNNNNNNNNNNNNNNNNNNNNNNNNNNNNNNNNNNNNNNNN
NNNNNNNNNNNNNNNNNNNNNNNNNNNNNNNNNNNNNNNNNNNNNNNNNNNNNNNNNNNN
NNNNNNNNNNNNNNNNNNNNNNNNNNNNNNNNNNNNNNNNNNNNNNNNNNNNNNNNNNNN
NNNNNNNNNNNNNNNNNNNNNNNNNNNNNNNNNNNNNNNNNNNNNNNNNNNCCAGGGCTT
CACACATGCTACAATGGCCGGTACAAAGGGCTGCGAAACCGCAAGGTGGAGCGAATCCCA
AAAAACCGGTCTCAGTTCGGATCGGGGTCTGCAACTCGACCCCGTGAAGTCGGAGTCGCT
AGTAATCGCAGATCAGCAACGCTGCGGTGAATACGTTCCCGGGCCTTGTACACACCGCCC
GTCACGTCACGAAAGTCGGTAACACCCGAAGCCCGTGGCCCAACCCGTAAGGGGGGGAGC
GGTCGAAGGTGGGACTGGCGATTGGGACGAAGTC
>147|225933 Prior=0.000374 Length=1046 NormPrior=0.000527
CCAGCAATGCCGCGTGAGTGATGAAGGCCTTAGGGTTGTAAAGCTCTTTTACCCGGGATG
ATAATGACAGTACCGGGAGAATAAGCTCCGGCTAACTCCGTGCCAGCAGCCGCGGTAATA
CGGAGGGAGCTAGCGTTGTTCGGAATTACTGGGCGTAAAGCGCACGTAGGCGGCTTTGTA
AGTTAGAGGTGAAAGCCCGGGGCTCAACTCCGGAACTGCCTTTAAGACTGCATCGCTTGA
ATCCAGGAGAGGTGAGTGGAATTCCGAGTGTAGAGGTGAAATTCGTAGATATTCGGAAGA
ACACCAGTGGCGAAGGCGGCTCACTGGACNNNNNNNNNNNNNNNNNNNNNNNNNNNNNNN
NNNNNNNNNNNNNNNNNNNNNNNNNNNNNNNNNNNNNNNAACGATGAGAACTAGCTGTCG
GGGGGCTTAGCCCTTCGGTGGCGCAGCTAACGCATTAAGTTCTCCGCCTGGGGAGTACGG
CCGCAAGGTTAAAACTCAAAGGAATTGACGGGGGCCTGCACAAGCGGTGGAGCATGTGGT
TTAATTCGAAGCAACGCGCAGAACCTTACCAGCGTTTGACATGCCGGTCGCGGGGAGTGG
AGACACTTTCCTTCAGTTCGGCTGGACCGTGCACAGGTGCTGCATGGCTGTCGTCAGCTC
GTGTCGTGAGATGTTGGGTTAAGTCCCGCAACGAGCGCAACCCTCGTCTTTAGTTGCCAT
CATTTAGTTGGGCACTCTAAAGAAACCGCCGGTGATAAGCCGGAGGAAGGTGGGGATGAC
GTCAAGTCCTCATGGCCCTTACGCGCTGGGCTACACACGTGCTACAATGGCGGTGACAGT
GGGCAGCAAACCCGCGAGGGTGAGCTAATCTCCAAAAGCCGTCTCAGTTCGGATTGTTCT
CTGCAACTCGAGAGCATGAAGGCGGAATCGCTAGTAATCGCGGATCAGCATGCCGCGGTG
AATACGTTCCCAGGCCTTGTACACACCGCCCGTCACACCATGGGAGTTGGTTTCACCCGA
AGGCGCTGCGCTAACCCGCAAGGGAG
>124|114903 Prior=0.000374 Length=1336 NormPrior=0.000413
AACTCAGGGAAACTTGAGCTAATACCGGATAATGTCTTCGGACCAAAGATTTATCGCCCA
GGGATGAGCCCGCGTAGGATTAGCTAGTTGGTGAGGTAAAGGCTCACCAAGGCGACGATC
CTTAGCTGGTCTGAGAGGATGATCAGCCACACTGGGACTGAGACACGGCCCAGACTCCTA
CGGGAGGCAGCAGTGGGGAATATTGGACAATGGGCGAAAGCCTGATCCAGCAATGCCGCG
TGAGTGATGAAGGCCCTAGGGTTGTAAAGCTCTTTTACCCGGGATGATAATGACAGTNNN
NNNNNNNNNNNNNNNNNNNNNNNNNNNNNNNNNNNNNNNNNNNNNNNNNNNNNNNNNNNN
NNNNNNNNNNNNNNNNNNNNNNNNNNNNNNNNNNNNNNNNNNNNNNNNNNNNNNNNNNNN
NNNNNNNNNNNNNNNNNNNNNNNNNNNNNNNNNNNNNNNNNNNNNNNNNNNNNNNNNNNN
NNNNNNNNNNNNNNNNNNNNNNNNNNNNNNNNNNNNNNNNNNNNNNNNNNNNNNNNNNNN
NNNNNNNNNNNNNNNNNNNNNNNNNNNNNNNNNNNNNNNNNNNNNNNNNNNNNNNNNNNN
NNNNNNNNNNNNNNNNNNNNNNNNNNNNNNNNNNNNNNNNNNNNNNNNNNNNNNNNNNNN
NNNNNNNNNNNNNNNNNNNNNNNNNNNNNNNNNNNNNNNNNNNNNNNNNNNNNNNNNNNN
NNNNNNNNNNNNNNNNNNNNNNNNNNNNNNNNNNNNNNNNNNTGGTTTAATTCGAAGCAA
CGCGCAGAACCTTACCAGCGTTTGACATCCCGGTCGCGGATTCCAGAGATGGTTTCCTTC
AGTTCGGCTGGACCGGTGACAGGTGCTGCATGGCTGTCGTCAGCTCGTGTCGTGAGATGT
TGGGTTAAGTCCCGCAACGAGCGCAACCCTCGTCTTTAGTTGCCATCATTTAGTTGGGCA
CTCTAAAGAAACCGCCGGTGATAAGCCGGAGGAAGGTGGGGATGACGTCAAGTCCTCATG
GCCCTTACGCGCTGGGCTACACACGTGCTACAATGGCGGTGACAGTGGGCTGCAATCCCG
CGAGGGTGAGCTAATCTCCAAAAGCCGTCTCAGTTCGGATTGCACTCTGCAACTCGAGTG
CATGAAGGTGGAATCGCTAGTAATCGTGGATCAGCATGCCACGGTGAATACGTTCCCAGG
CCTTGTACACACCGCCCGTCACACCATGGGAGTTGGTTTCACCCGAAGGCAGTGCGCTAA
CCGCAAGGAGGCAGCTGACCACGGTGGGATCAGCGACTGGGGTGAAGTCGTAACAAGGTA
GCCGTAGGGGAACCTG
>57|204976 Prior=0.000374 Length=655 NormPrior=0.000842
AGTTGGTGGGGTAATGGCTCACCAAGGCATCGATCAGTATCCGGCCTGAGAGGGCGGACG
GACACACTGGGACTGAGACACGGCCCAGACTCCTACGGGAGGCAGCAGTGGGGAATTGTT
CGCAATGGGCGCAAGCCTGACGACGCAACGCCGCGTGGAGGATGAAGACCTTCGGGTCGT
AAACTCCTTTCGATCGAGACGAATGGTCTTTGGGTGAACAGCCTGAGGAAGTGACGGTAC
CGAGAGAAGAAGCCCCGGCTAACTCCGTGCCAGCAGCCGCGGTAATACGGGGGGGGCAAG
CGTTGTTCGGAATTACTGGGCGTAAAGGGCTCGTAGGTGGCCAACTAAGTCAGACGTGAA
ATCCCTCGGCTTAACCGGGGAACGGCGTCTGATACTGGATGGCTTGAGTTCGGGAGAGGG
ATGCGGAATTCCAGGTGTAGCGGTGAAATGCGTAGATATCTGGAGGAACACCGGTGGCGA
AGGCGGCATCCTGGACCGAGACTGACACTGAGGAGCGAAAGCCAGGGGAGCAAACGGGAT
TAGATACCCCGGTAGTCCTGGCCCTAAACGATGAATGCTTGGTGTGGCGGGTATCGATCC
CTGCCGTGCCGAAGCTAACGCATTAAGCATTCCGCCTGGGGAGTACGGTCGCAAG
>49|148208 Prior=0.000374 Length=1067 NormPrior=0.000517
GAAGAAGCGAAAGTGACGGTACCTGCAGAAAAAGCACCGGCTAACTACGTGCCAGCAGCC
GCGGTAATACGTAGGGTGCAAGCGTTATCCGGAATTATTGGGCGTAAAGAGCTCGTAGGC
GGTTTGTCGCGTCTGCTGTGAAACCCCGAGGCTCAACCTCCGGCCTGCAGTGGGTACGGG
CAAACTAGAGTGCGGTAGGGGAGNNNNNNNNNNNNNNNNNNNNNNNNNNNNNCGCAGATA
TCAGGAGGAACACCGATGGCGAAGGCAGATCTCTGGGCCGTAACTGACGCTGAGGAGCGA
AAGCATGGGGAGCGAACAGGATTAGATACCCTGGTAGTCCATGCCGTAAACGTTGGGCGC
TAGATGTAGGGACCATTCCACGGNNNNNNNNNNNNNNNNNNNNNNNNNNNNNNNNNNNNN
NNNNNNNNNNNNNNNNNNNNNNNNNNNNNNNNNNNNNNNNNNNNNNNNNNNNNNNNNNNN
NNNNNNNNNNNNNNNNNNNNNNNNNNNNNNNNNNNNNNNNNNNNNNNNNNNNNNNNNNNN
NNNNNNNNNNNNNNNNNNNNNNNNNNNNNNNNNNNNNNNNNNNNNNNNNNNNNNNNNNNN
NNNNNNNNNNNNNNNNNNNNNNNNNNNNNNNNNNNNNNNNNNNNNNNNNNNNNNNNNNNN
NNNNNNNNNNNNNNNNNNNNNNNNNNNNNNNNNNNNNNNNNNNNNNNNNNNNNNNNNNNN
NNNNNNNNNNNNAATCATCATGCCCCTTATGTCCAGGGCTTCACGCATGCTACAATGGCC
GGTACAAAGGGCTGCGATACCGCGAGGTGGAGCGAATCCCAAAAAGCCGGTCTCAGTTCG
GATTGGGGTCTGCAACTCGACCCCATGAAGTCGGAGTCGCTAGTAATCGCAGATCAGCAA
CGCTGCGGTGAATACGTTCCCGGGCCTTGTACACACCGCCCGTCAAGTCATGAAAGTCGG
TAACACCCGAAGCCGGTGGCCTAACCCTTGTGGAGGGAGCCGTCGAAGGTGGGACTGGCG
ATTAGGACTAAGTCGTAACAAGGTAGCCGTACCGGAAGGTGCGGCTG
>1008|241355 Prior=0.000352 Length=311 NormPrior=0.001669
CTCGAGAGCAGCCTGCGTCCGATTAGCTAGTTGGCGGGGTAACGGCCCACCAAGGCGTCG
ATCGGTAGCTGGTCTGAGAGGATGATCAGCCACACTGGGACTGAGACACGGCCCAGACTC
CTACGGGAGGCAGCAGTGGGGAATATTGGGCAATGGGCGCAAGCCTGACCCAGCAATTCC
GCGTGGGTGAAGAAGGTCTTCGGATTGTAAAGCCCTTTCGGCGGGGACGATGGTGACGGT
ACCCGCAGAAGAAGCCCCGGCTAACTTCGTGCCAGCAGCCGCGGTAATACGAAGGGGGCT
AGCGTTGCTCG
>849|593430 Prior=0.000352 Length=676 NormPrior=0.000768
TGGTAGTCCACGCCGTAAACGATGGGCACTAGGTGTGGGGGGTGTCGACTCCCCCCGTGC
CGGAGCTAACGCATTAAGTGACCCGCCTGGGGAGTACGGCCGCAAGGCTAAAACTCAAAG
GAATTGACGGGGGCCCGCACAAGCAGCGGAGCATGTGGTTTAATTCGACGCAACGCGAAG
AACCTTACCTGGGCTTGACATGTGGGTGACAGCCGTGGAAACACGGTTTCCCTTCGGGGC
ACCTTCACAGGTGGTGCATGGCTGTCGTCAGCTCGTGTCGTGAGATGTTGGGTTAAGTCC
CGCAACGAGCGCAACCCCCGTCGCATGTTGCCAGCATTCAGTTGGGGACTCATAGGAGAC
TGCCGGTGACAAACCGGAGGAAGGTGGGGATGACGTCAAGTCATCATGCCCCTTATGTCC
AGGGCTACACACGTGCTACATTGGCGCGTACAAAGGGCTGCAAGACCGCGAGGTGGAGCG
AATCCCAAAAAGCCGGTCTCGGTTCGGATTGGAGGCTGAAACTCGCCTCCATGAAGGCGG
AGTTGCTAGTAATCGCGGATCAGCAATGCCGCGGTGAATACGTTCCCGGGCCTTGTACAC
ACCGCCCGTCACACCACGAAAGCGGGCAACACCCGAAGCCGGTGACCCAACCCTCTAGGG
AGGGAGCCGTCGAAGG
>464|537138 Prior=0.000352 Length=963 NormPrior=0.000539
GGTGCAGGCGTTAATCGGAATTACTGGGCGTAAAGCGTGCGCAGGCGGTCTTTTAAGTCA
GATGTGAAATCCCCGGGCTTAACCTGGGAACTGCGTTTGAAACTGGAAGGCTAGAGTGTG
GCAGAGGGGGGTGGAATTCCACGTGTAGCAGTGAAATGCGTAGAGATGTGGAGGAACACC
GATGGCGAAGGCAGCCCCCTGGGCTAACACTGACGCTCATGCACGAAAGCGTGGGGAGCA
AACAGGATTAGATACCCTGGTAGTCCACGCCCTAAACTATGTCAACTGGTTGTCGGGGAA
GCAATTCCTTGGTAACGAAGCTAACGCGTGAAGTTGACCGCCTGGGGAGTACGGCCGCAA
GGTTAAAACTCAAAGGAATTGACGGGGACCCGCACAAGCGGTGGATTATGTGGATTAATT
CGATGCAACGCGAAAAACCTTACCTACCCTTGACATGCCAGGAACCTCGCAGAGATGTGA
GGGTGCCCGAAAGGGAACCTGGACACAGGTGCTGCATGGCTGTCGTCAGCTCGTGTCGTG
AGATGTTGGGTTAAGTCCCGCAACGAGCGCAACCCNNNNNNNNNNNNNNNNNNNNNNNNN
NNNNNNNNNNNNNNNNNNNNNNNNNNTGACAAACCGGAGGAAGGTGGGGATGACGTCAAG
TCCTCATGGCCCTTATGGGTAGGGCTTCACACGTAATACAATGGCCGGTACAGAGGGCAG
CCAACCCGCGAGGGGGAGCTAATCCCAGAAAGCCGGTCGTAGTCCGGATTGCAGTCTGCA
ACTCGACTGCATGAAGCCGGAATCGCTAGTAATCGCGGATCAGCATGTCGCGGTGAATAC
GTTCCCGGGTCTTGTACACACCGCCCGTCACACCATGGGAGTGGGTTCCACCAGAAGTAG
TTAGCCTAACCGCAAGGGGGGCGACTACCACGGTGAGATTCATGACTGGGGTGAAGTCGT
AAC
>400|557002 Prior=0.000352 Length=235 NormPrior=0.002209
AGTTCAGATTGCAGGCTGCAACTCGCCTGCATGAAGCTGGAATCGCTAGTAATCGTAGAT
CAGCAACGCTACGGTGAATACGTTCCCGGACCTTGCACACACCGCCCGTCAAGCCATGGA
AGCTGGGTGTACCTAAAGTCGGTAACCGCAAGGAGCCGCCTAGGGTAAAACTAGTAACTG
GGGCTAAGTCGTAACAAGGTAGCCGTATCGGAAGGTGCGGCTGGAATACCTCCTT
>388|313723 Prior=0.000352 Length=1277 NormPrior=0.000406
CGGCCTATCAGCTTGTTGGTGGGGTAGTGGCCTACCAAGGCGGTGACGGGTAGCCGGCCT
GAGAGGGTGATCGGCCACACTGGGACTGAGACACGGCCCAGACTCCTACGGGAGGCAGCA
GTAGGGAATATTGCGCAATGGGCGGAAGCCTGACGCAGCAACGCCGCGTGGGGGATGACG
GCCTTCGGGTTGTAAACCTCTTTCAGCAGGGACGAAGCTTTGGGGTGACGGNNNNNNNNN
NNNNNNNNNNNNNNNNNNNNNNNNNNNNNNNNNNNNNNNNNNNNNNNNNNNNNNNNNNNN
NNNNNNNNNNNNNNNNNNNNNNNNNNNNNNNNNNNNNNNNNNNNNNNNNNNNNNNNNNNN
NNNNNNNNNNNNNNNNNNNNNNNNNNNNNNNNNNNNNNNNNNNNNNNNNNNNNNNNNNNN
NNNNNNNNNNNNNNNNNNNNNNNNNNNNNNNNNNNNNNNNNNNNNNNNNNNNNNNNNNNN
NNNNNNNNNNNNNNNNNNNNNNNNNNNNNNNNNNNNNNNNNNNNNNNNNNNNNNNNNNNN
NNNNNNNNNNNNNNNNNNNNNNNNNNNNNNNNNNNNNNNNNNNNNNNNNNNNNNNNNNNN
NNNNNNNNNNNNNNNNNNNNNNNNNNNNNNNNNNNNNNNNNNNNNNNNNNNNNNNNNNNN
NNNNNNNNNNNNNNNNNNNNNNNNNNNNNNNNNNNNNNNNNNNNNNNNNNNNNNNNNNNN
NNNNNNNNNNNNNNNNNNNNNNNNNNNNNNNNNNNNNNNNNNNNNNNNNNNNNNNNNNNN
NNNNNNNNNNNNNNNNNNNNATGGCTGTCGTCAGCTCGTGTCGTGAGATGTTGGGTTAAG
TCCCGCAACGAGCGCAACCCTCGTCCTATGTTGCCAGCGGGTAATGCCGGGGACTCATAG
GAGACTGCCGGGGTCAACTCGGAGGAAGGTGGGGATGACGTCAAGTCATCATGCCCCTTA
TGTCCAGGGCTTCACGCATGCTACAATGGCCGGTACAAAGGGCTGCGATACCGTGAGGTG
GAGCGAATCCCAAAAAGCCGGTCTCAGTTCGGATCGGGGTCTGCAACTCGACCCCGTGAA
GTCGGAGTCGCTAGTAATCGCAGATCAGCAACGCTGCGGTGAATACGTTCCCGGGCCTTG
TACACACCGCCCGTCACGTCACGAAAGTCGGTAACACCCGAAGCCGGTGGCCTAACCCCT
TGTGGGAGGGAGCCGTCGAAGGTGGGACTGGCGATTGGGACGAAGTCGTAACAAGGTAGC
CGTACCGGAAGGTGCGG
>309|141231 Prior=0.000352 Length=1444 NormPrior=0.000359
GAACGCTGGCGGCATGCCTAACACATGCAAGTCGAACGAAGCCTTCGGGCTTAGTGGCGC
ACGGGTGCGTAACGCGTGGGAATCTGCCCTTGGGTTCGGAATAACAGTTAGAAATGACTG
CTAATACCGGATGATGTCTTCGGACCAAAGATTTATCGCCCAAGGATNNNNNNNNGTAGG
ATTAGGTAGTTGGTGGGGTAATGGCCTACCAAGCCTGCGATCCTTAGCTGGTCTGAGAGG
ATGATCAGCCACACTGGGACTGAGACACGGCCCAGACTCCTACGGGAGGCAGCAGTGGGG
AATATTGGACAATGGGCGAAAGCCTGATCCAGCAATGCCGCGTGAGTGATGAAGGCCTTC
GGGTCGTAAAGCTCTTTTACCAGGGATGATAATGACAGTACCTGGAGAATAAGCTCCGGC
TAACTCCGTGCCAGCAGCCGCGGTAATACGGAGGGAGCTAGCGTTGTTCGGAATTACTGG
GCGTAAAGCGCACGTAGGCGGCTATTCAAGTCAGAGGTGAAAGCCCGGGGCTCAACCCCG
GAACTGCCTTTGAAACTAGGTAGCTAGAATCTTGGAGAGGTCAGTGGAATTCCGAGTGTA
GAGGTGAAATTCGTAGATATTCGGAAGAACACCAGTGGCGAAGGCGACTGACTGGACAAG
TATTGACGCTGAGGTGCGAAAGCGTGGGGAGCAAACAGGATTAGATACCCTGGTAGTCCA
CGCCGTAAACGATGATAACTAGCTGTCCGGTCACTTGGTGACTGGGTGGCGCAGCTAACG
CATTAAGTTATCCGCCTGGGGAGTACGGTCGCAAGATTAAAACTCAAAGGAATTGACGGG
GGCCTGCACAAGCGGTGGAGCATGTGGTTTAATTCGAAGCAACGCGCAGAACCTTACCAG
CGTTTGACATCCCGCGCTATCACGAGAGATCGTGAGTTCCCTTCGGGGACGCGGTGACAG
GTGCTGCATGGCTGTCGTCANNNNNNNNNNNNNNNNNNNNNNNNNNNNNNNNNAACGAGC
GCAACCCTCGTCCTTAGTTGCCATCATTTAGTTGGGCACTCTAAGGAAACCGCCGGTGAT
AAGCCGGAGGAAGGTGGGGATGACGTCAAGTCCTCATGGCCCTTACGCGCTGGGCTACAC
ACGTGCTACAATGGCGGTGACAGTGGGCAGCAAACCCGCGAGGGTGAGCTAATCTCCAAA
AGCCGTCTCAGTTCGGATTGTTCTCTGCAACTCGAGAGCATGAAGGCGGAATCGCTAGTA
ATCGCGGATCAGCATGCCGCGGTGAATACGTTCCCAGGCCTTGTACACACCGCCCGTCAC
ACCATGGGAGTTGGGTTCACCCGAAGGCGTTGCGCTAACTCGCAAGAGAGGCAGGCGACC
ACGGTGGGCTTAGCGACTGGGGTGAAGTCGTAACAAGGTAGCCGTAGGGGAACCTGCGGC
TGGA
>221|39056 Prior=0.000352 Length=1323 NormPrior=0.000392
GCGGCCTCTTCATGAAAGCCGACGCCAGGGGATGAGTCTGCGGCCCATCAGCTAGTTGGT
AGGGTAATGGCCTACCAAGGCGAAGACGGGTAGCTGGTCTGAGAGGATGATCAGCCACAC
TGGAACTGAGACACGGTCCAGACTCCTACGGGAGGCAGCAGTGGGGAATCTTGCGCAATG
GGCGAAAGCCTGACGCAGCGACGCCGCGTGAGTGATGAAGGCCCTCGGGTTGTAAAGCTC
TGTGGAGGGGGACGAATAAGGGCTGGCTAACATCCAGCCTGATGACGGTANNNNNNNNNN
NNNNNNNNNNNNNNNNNNNNNNNNNNNNNNNNNNNNNNNNNNNNNNNNNNNNNNNNNNNN
NNNNNNNNNNNNNNNNNNNNNNNNNNNNNNNNNNNNNNNNNNNNNNNNNNNNNNNNNNNN
NNNNNNNNNNNNNNNNNNNNNNNNNNNNNNNNNNNNNNNNNNNNNNNNNNNNNNNNNNNN
NNNNNNNNNNNNNNNNNNNNNNNNNNNNNNNNNNNNNNNNNNNNNNNNNNNNNNNNNNNN
NNNNNNNNNNNNNNNNNNNNNNNNNNNNNNNNNNNNNNNNNNNNNNNNNNNNNNNNNNNN
NNNNNNNNNNNNNNNNNNNNNNNNNNNNNNNNNNNNNNNNNNNNNNNNNNNNNNNNNNNN
NNNNNNNNNNNNNNNNNNNNNNNNNNNNNNNNNNNNNNNNNNNNNNNNNNNNNNNNNNNN
NNNNNNNNNNNNNNNNNNNNNNNNNNNNNNNNNNNNNNNNNNNNNNNNNNNNNNNNNNNN
NNNNNNNNNNNNNNNNNNNNNNNNNNNNNNNNNNNNNNNNNNNNNNNNNNNNNNNNNNNN
NNNNNNNNNNNNNNNNNNNNNNNNNNNNNNNNNNNNGCATGGCTGTCGTCAGCTCGTGTC
GTGAGATGTTGGGTTAAGTCCCGCAACGAGCGCAACCCCTGTCGTTAGTTGCCATCAGTT
CGGCTGGGCACTCTAGCGAGACTGCCGATATTTAAATCGGAGGAAGGTGGGGATGACGTC
AAGTCCTCATGGCCCTTATGTCCAGGGCTACACACGTGCTACAATGGTCGGTACAAACGG
TTGCGAACTCGCGAGGGGAAGCTAATCCGAAAAAACCGACCTCAGTACGGATAAGAGTCT
GCAACTCGACTCTTTGAAGTCGGAATCGCTAGTAATCCCTGATCAGCAGGCAGGGGTGAA
TACGTTCCCGGGCCTTGTACACACCGCCCGTCACACCATGGGAGTCGATTGCTCCAGAAG
TGGCTGCGCCAACCCGCAAGGGAGGCAGGCCCCCAAGGAGTGGTTGGTAACTGGGGTGAA
GTC
>140|340207 Prior=0.000352 Length=1273 NormPrior=0.000408
AGCAATCCGCTTGAAGAGGAGCTTGCGGCAGATTAGCTAGTTGGTAAGGTAACGGCTTAC
CAAGGCTACGATCTGTATCCGGCCTGAGAGGGCGGTCGGACACACTGACACTGAATAACG
GGTCAGACTCCTACGGGAGGCAGCAGTCGGGAATTTTGGGCAATGGGCGAAAGCCTGACC
CAGCAACGCCGCGTGAAGGATGAAGTATTTCGGTATGTAAACTTCGGAAGAATAGGAAGA
ATAAATGACGGTACTATTTATAAGGTCCGGCTAACTACGTGCCAGCAGCCGCGGTAATAC
GTAGGGACCAAGCGTTGTTCGGATTTACTGGGCGTAAAGGGCGCGTAGGCGGCGTGTTAA
GTCAGCTGTGAAATCTCCGAGCTTAACTCGGAACGGTCAGCTGATACTGATGTGCTAGAG
TGCAGAAGGGGCAATCGGAATTCTTGGTGTAGCGGTGAAATGCGTAGATATCAAGAGGAA
CACCTGAGGTGAAGACGGGTTGCTGGGCTGACACTGACGCTNNNNNNNNNNNNNNNNNNN
NNNNNNNNNNNNNNNNNNNNNNNNNNNNNNNNNNNNNNNNNNNNNNNNNNNNNNNNNNNN
NNNNNNNNNNNNNNNNNNNNNNNNNNNNNNNNNNNNNNNNNNNNNNNNNNNNNNNNNNNN
NNNNNNNNNNNNNNNNNNNNNNNNNNNNNNNNNNNNNNNNNNNNNNNNNNNNNNNNNNNN
NNNNNNNNNNNNNNNNNNNNNNNNNNNNNNNNNNNNNNNNNNNNNNNNNNNNNNNNNNNN
NNNNNNNNNNNNNNNNNNNNNNNNNNNNNNNNNNNNNNNNNNNNNNNNNNNNNNNNNNNN
NNNNNNNNNNNNNNNNNNNNNNNNNNNNNNNNNNNNNNNNNNNNNNNNNNNNNNNNNNNN
NNNNNNNNNNNNNNNNNNNNNNNNNNNNNNNNNNNNNNNNNNNNNNNNNNNNNNGGATGA
CGTCAAGTCCTCATGGCCCTTACGCGCTGGGCTACACACGTGCTACAATGGCGGTGACAG
TGGGCAGCAAACTCGCGAGAGTGAGCAAATCCCAAAAAGCCGTCTCAGTTCGGATTGTTC
TCTGCAACTCGAGAGCATGAAGGCGGAATCGCTAGTAATCGCGGATCAGCATGCCGCGGT
GAATACGTTCCCAGGCCTTGTACACACCGCCCGTCACACCATGGGAGTTGGTTTCACCCG
AAGGCAGTGCGCTAACCGCAAGGAGGCAGCTGACCACGGTGGGATCAGCGACTGGGGTGA
AGTCGTAACAAGG
>93|221405 Prior=0.000352 Length=1257 NormPrior=0.000413
GTCCAAAGCCTTGTGCGCTTCGGGATGGGCTTGCGGCCTATCAGTTAGTTGGTGGGGTAA
TGGCCTACCAAGCCGACGACGGGTAGCTGGTCTGAGAGGACGATCAGCCGGATTGGGACT
GAGATACGGCCCAGACTCCTACGGGGGGCAGCAATTAGGAATCTTGCGCAATGGGCGAAA
GCCTGACGCAGCGACGCCGCGTGGGGGATGACGGCCTTCGGGTCGTAAACCCCTTTTACC
GGGGAAGAAGAATGTGACGGTACCCGGTGAATAAGCCCCGGCTAACTACGTGCCAGCAGC
CGCGGTAATACGTAGGGGGCGAGCGTTGTCCGAAGTTACTGGGCGTAAAGCGCGCGTAGG
CGGCTTGGCAAGTCTGAGGTGAAAGGTTCAACGCTCAACGTGAACAGTGNNNNNNNNNNN
NNNNNNNNNNNNNNNNNNNNNNNNNNNNNNNNNNNNNNNNNNNNNNNNNNNNNNNGTAGA
TATCAGGAGGAACACCGATGGCGAAGGCAGCTTCCTGGCCTGCAACTGACGCTGAGGTGC
GAAAGCGTGGGGAGCGAACGGGACTAGATACCCCGGTAGTCCACGCCGTAAACGATGAGT
GCTAGGTGTAGGCGGTATCGACCCCCCGGGTGCCGTCGCTAACGCATTAAGCACTCCGCC
TGGGGAGTACGGCCGCAAGGTTGAAACTCAAAGGAATTGACGGGGGCCCGCACAAGCGGT
GGAGCATGTGGATTAATTCGTCACTAACCGAAGAACCTTACCCAGGCTTGANNNNNNNNN
NNNNNNNNNNNNNNNNNNNNNNNNNNNNNNNNNNNNNNNNNNNNNNNNNNNNNNNNNNNN
NNNNNNNNNNNNNNNNNNNNNNNNNNNNNNNNNNNNAACGAGCGCAACCCTCATTGTATG
TTGCCAGCGTAAAGTCGGGAACTCTTACAAAACTGCCCGTGCAAGCGGGAGGAAGGTGGG
GATGACGTCAAGTCGGCATGGCCCTTACGCCTGGGGCTTCACACATGCTACAATGGACGG
CACAAAGGGCAGCAATACCGCGAGGTGGAGCGAATCTCAAAAATCCGTCCTCAGTTCGGA
TTGCAGGCTGCAACTCGCCTGCATGAAGCCGGAATCGCTAGTAACCGCAGGTCAGCTAAA
CTGCGGTGAATACGTTCCCGGGCCTTGTACACACCGCCCGTCAAGTCACCTGAATTGTCT
GCACCCGACGCCGGTGGCCTAACTCTTCGGAGAGGGAGCCGTCTAAGGTGTGGGGAG
>1051|171397 Prior=0.000330 Length=1451 NormPrior=0.000335
CGTGCCTCAGACATGCAAGTCGAACGATTAAACTTTCCTTCGGGGAAGATATAAAGTGGC
GCACGGGTGAGTAACACGTAGGTAATCTACCTTTGAGTGGGGAATAACAATCGGAAACGA
TTGCTAATACCGCATAATGCAGCGGCATCTCAAGGTGACAGTTGTTAAAGGAGCAATCCG
CTTAAAGAGGAGCCTGCGGCAGATTAGCTAGTTGGTAAGGTAATGGCTTACCAAGGCGAC
GATCTGTAACCGACCTGAGAGGGTGGTCGGTCACACTGACACTGAATAACGGGTCAGACT
CCTACGGGAGGCAGCAGTCGGGAATTTTGGGCAATGGGCGAAAGCCTGACCCAGCAACGC
CGCGTGAAGGATGAAGTCTTTCGGGATGTAAACTTCGAAAGAATGGGAAGAATAAATGAC
GGTACCATTTATAAGGTCCGGCTAACTACGTGCCAGCAGCCGCGGTAATACGTAGGGACC
AAGCGTTGTTCGGATTTACTGGGCGTAAAGGGCGCGTAGGCGGCAATTCAAGTCAGTTGT
GAAATCTCCGAGCTTAACTCGGAACGGTCAGCTGATACTGATGTGCTAGAGTGCAGAAGG
GGCAATCGGAATTCTTGGTGTAGCGGTGAAATGCGTAGATATCAAGAGGAACACCTGAGG
CGAAGGCGGATTGCTGGGCTGACACTGACGCTGAGGCGCGAAAGCTAGGGTAGCAAACGG
GATTAGATACCCCGGTAGTCCTAGCCTTAAACGATGAATGTTTGGTGTCTGGAGTTTGAG
TCTCCGGGTGCCGTCGCTAACGCTGTTAACATTCCGCCTGGGGAGTACGCACGCAAGTGT
GAAACTCAAAGGAATNNNNNNNNNNNNNNNNNNNNNNNNNNNNNNNNNNNNNNNNNNNNN
NNNNNNNNNNNNNNNNNNNNNNNNNNNNNNNNNNNNNNNNNNNNNNNNNNNNNNNNNNNN
NNNNNNNNNNNNNNNNNNNNNNNNNNNNNNNNNNNNNNNNNNNNNNNNNNNNNNNNAGAT
GTTGGGTTAAGTCCCGCAACGAGCGCAACCCCTATCAACAGTTGCTAACATTAAGTTGAG
AACTCTGTTGAGACTGCCGTTGATAAAACGGAGGAAGGTGGGGATGATGTCAAGTCATCA
TGGCCTTTATGTTCAGGGCTACACACGTGCTACAATGGACGGTACAAACCGTTGCAATCC
CGCGAGGGGGAGCTAATCGGAGAAAACCGTTCTCAGTTCGGATTGAAGTCTGCAACTCGA
CTTCATGAAGCTGGAATCGCTAGTAATCGCAGATCAGAATGCTGCGGTGAATACGTTCCC
GGGTCTTGTACACACCGCCCGTCACATCACGAAAGTAGGTTGTACTAGAAGTAGCTGGGC
TAACCCGCAAGGGAGGCAGGTTACTACGGTATGATTTATGATTGGGGTGAAGTCGTAACA
AGGTAGCTGTA
>756|343298 Prior=0.000330 Length=1290 NormPrior=0.000377
GCTCCGGGAGAGCCTCGCGGCCTATCAGCTTGTTGGTGGGGTAACGGCCCACCAAGGCGT
CGACGGGTAGCTGGTCTGAGAGGACGATCAGCCACACTGGGACTGAGACACGGCCCAGAC
TCCTACGGGAGGCAGCAGTGGGGAATCTTGCGCAATGGGCGAAAGCCTGACGCAGCAACG
CCGCGTGCGGGATGAAGGCCCTCGGGTTGTAAACCGCTTTCAGTGGGGACGAATCAAGAC
GGTACCCACAGAAGAAGCCCCGGCCAACTACGTGCCAGCAGCCGCGGTAAGACGTAGGGG
GCAAGCGTTGTCCGGATTTATTGGGCGTAAAGAGCTCGTAGGCGGCTCAGAAAGTCGGGT
GTGAAACCTCCAGGCTCAACCTGGAGACGCCACCTGATACTGCTGTGGCTAGAGTCCGGT
AGGGGAGCACGGAATTCCCGNNNNNNNNNNNNNNNNNNNNNNNNNNNNNNNNNNNNNNNN
NNNNNNNNNNNNNNNNNNNNNNNNNAACTGACGCTGAGGAGCGAAAGCGTGGGGAGCAAA
CAGGATTAGATACCCTGGTAGTCCACGCCGTAAACGTTGGGTACTAGGTGTGGGGTCTTA
TCAACGGACTCCGTGCCGAAGCTAACGCATTAAGTGCCCCGCCTGGGGAGTACGGCCGCA
AGGCTAAAACTCAAAGGAATTGACGGGGGCCCGCACAAGCAGCGGAGCATGTTGCTTAAT
TCGAGGCAACGCGAAGAACCTTACCTGGGCTTGACATGTAGGGAAAAGCCGTAGAGATGC
GGTGTCCTTTTGGGCCCTACACAGGTGGTGCATGGCTGTCGTCAGCTCGTGTCGTGAGAT
GTTGGGTTAAGTCCCGCAACGAGCGCAACCCTTGTCCTATGTTGCCAGCGGGTTATGCCG
GGGACTCGTAGGAGACTGCCGGGGTCAACTCGGAGGAAGGTGGGGACGACGTCAAGTCAT
CATGCCCCTTACGTCCAGGGCTGCAAACATGCTACAATGGCCGGTACAAAGGGCTGCGAA
CCTGTGAGNNNNNNNNNNNNCCAGAAAGCCGGTCTCAGTTCGGATCGGAGTCTGCAACTC
GACTCCGTGAAGCTGGAGTTGCTAGTAATCCCGGATCAGCAACGCCGGGGTGAATACGTT
CCCGGGCCTTGTACACACCGCCCGTCACACCACGAAAGTTGGTAACACCCGAAGCCAGTG
GCCCAACCCGCCAGGGAGGGAGCTGTCGAAGGTGGGATCAGCGATTGGGGTGAAGTCGTA
ACAAGGTAGCCGTACCGGAAGGTGCGGCTG
>685|63126 Prior=0.000330 Length=1240 NormPrior=0.000392
GTCGAGGAAATGGATTCCGCTTCGGGAGGGCCTCGCGGCCTATCAGCTTGTTGGTGAGGT
AACGGCTCACCAAGGCGTCGACGGGTAGCTAGTCTGAGAGGACGATTAGCCACACTGGGA
CTGAGACACGGCCCAGACTCCTACGGGAGGCAGCAGTGGGGAATCTTGCGCAATGGGCGA
AAGCCTGACGCAGCAACGCCGCGTGGGGGATGAAGGCTTTCGGGTTGTAAACCCCTTTCA
GCAGGGACGATTGTGACGGTACCTGCAGAAGAAGCCCCGGCCAACTACGTGCCAGCAGCC
GCGGTAATACGTAGGGGGCAAGCGTTGTCCGGATTTATTGGGCGTAAAGAGCTCGTAGGC
GGCTCACTAAGTCGGATGTGAAAACTCTGGGCTCAACTCAGAGANNNNNNNNNNNNNNNN
NNNNNNNNNNNNNNNNNNNNNNNNNNNNNNNNNNNNNNNNNNNNNNNNNNNNNNNNNNNN
NNNNNNNNNNNNNNNNNNNNNNNNNNNNNNNNNNNNNNNNNNNNNNNNNNNNNNNNNNNN
NNNNNNNNNNNNNNNNNNNNNNNNAGATACCCTGGTAGTCCACGCCGTAAACGTTGGGCA
CTAGGTGTGGGACCCCATCGACGGGTTCTGTGCCGTAGCTAACGCATTAAGTGCCCCGCC
TGGGGAGTACGGCCGCAAGGCTAAAACTCAAAGGAATTGACGGGGGCCCGCACAAGCGGC
GGAGCATGTTGCTTAATTCGAGGCAACGCGAAGAACCTTACCTGGGTTTGACATGTAGGG
AAAAGCCGTGGAGACACGGTGTCCTTCGGGGCCCTACACAGGTGGTGCATGGCTNNNNNN
NNNNNNNNNNNNNNNNNNNNNNNNNNNNNNNNNNNNNNNNNNNNNNNNNNNNNNNNNNNN
NNNNNNNNNNNNNNNNNNNNNNNNNNNNNNNNNNNNNNNNNNNNNNNNNNNNNNNNNNNN
NNNNNNNNNNNNNNNNNNNNNNCCCTTATGTCCAGGGCTGCACACATGCTACAATGGCCG
GTACAAAGGGCTGCTATCCCGCGAGGGTGAGCGAATCCCAGAAAGCCGGTCTCAGTTCGG
ATTGGAGTCTGCAACTCGACTCCGTGAAGTCGGAGTCGCTAGTAATCCCGGATCAGCAAC
GCCGGGGTGAATACGTTCCCGGGCCTTGTACACACCGCCCGTCACACCACGAAAGTTGGT
AACACCCGAAGCCAGTGGCTCAACCCTTCGGGGAGGGAGC
>508|113190 Prior=0.000330 Length=676 NormPrior=0.000720
GGAGCACGGAATTCCTGGTGTAGCGGTGAAATGCGCAGATATCAGGAGGAACACCGGTGG
CGAAGGCGGTGCTCTGGGCCAGTACTGACGCTGAGGAGCGAAAGCGTGGGGAGCAAACAG
GATTAGATACCCTGGTAGTCCACGCCGTAAACGTTGGGCACTAGGTGTGGGACCCTATCG
ACGGGATCCGTGCCGCAGCTAACGCATTAAGTGCCCCGCCTGGGGAGTACGGCCGCAAGG
CTAAAACNNNNAGGAATTGACGGGGGCCCGCACAAGCGGCGGAGCATGTTGCTTAATTCG
AGGCAACGCGAAGAACCTTACCTGGGCTTGACATGCAGGGAAAAGCCGTAGAGATACGGT
GTCCTTCGGGGCCCTGCGCAGGTGGTGCATGGTTGTCGTCAGCTCGTGTCGTGAGATGTT
GGGTTAAGTCCCGCAACGAGCGCAACCCTTGTCCTATGTTGCCAGCGGGTAATGCCGGGG
ACTCGTAGGAGACTGCCGGGGTCAACTCGGAGGAAGGTGGGGATGACGTCAAGTCATCAT
GCCCCTTACGTCTAGGGCTGCAAACATGCTACAATGGCCGGTACAAAGGGCTGCTATCCC
GTGAGGGTGAGCGAATCCCAAAAAGCCGGTCTCAGTTCGGATCGGAGTCTGCAACTCGAC
TCCGTGAAGCTGGAGT
>476|241331 Prior=0.000330 Length=1260 NormPrior=0.000386
GAGGTAAAGGCTCACCAAGGCGACGATCAGTAGCTGGTCTGAGAGGATGATCAGCCACAC
TGGGACTGAGACACGGCCCAGACTCCTACGGGAGGCAGCAGTGGGGAATATTGGACAATG
GGCGCAAGCCTGATCCAGCCATGCCGCGTGAGTGATGAAGGCCTTAGGGTTGTAAAGCTC
TNNNNNNNNNNNNNNNNNNNNNNNNNNNNNNNNNNNNNNNNNNNNNNNNNNNNNNNNNNN
NNNNNNNNNNNNNNNNNNNNNNNNNNNNNNNNNNNNNNNNNNNNNNNNNNNNNNNNNNNN
NNNNNNNNNNNNNNNNNCAGGGGTGAAATCCCGGGGCTCAACCCCGGAACTGCCTTTGAT
ACTGGGGATCTTGAGTTCGAGAGAGGTTGGTGGAACTGCGAGTGTAGAGGTGAAATTCGT
AGATATTCGCAAGAACACCAGTGGCGAAGGCGGCCAACTGGCTCGACACTGACGCTGAGG
CGCGAAAGCGTGGGGAGCAAACAGGATTAGATACCCTGGTAGTCCACGCCGTAAACGATG
GATGCCAGCCGTTGGGAAGCTTGCTTCTCAGTGGCGCAGCTAACGCTTTAAGCATCCCGC
CTGGGGAGTACGGTCGCAAGATTAAAACTCAAAGGAATTGACGGGGGCCCGCACAAGCGG
TGGAGCANNNNNNNNNNNNNNNNNNNNNNNNNNNNNNNNNNNNNNNNNNNNNNNNNNNNN
NNNNNNNNNNNNNNNNNNNNNNNNNNNNGCAAGAGACCTGCACACAGGTGCTGCATGGCT
GTCGTCAGCTCGTGTCGTGAGATGTTGGGTTAAGTCCCGCAACGAGCGCAACCCTCGCCT
CTAGTTGCCATCATTCAGTTGGGCACTCTAGAGGGACTGCCGGTGATAAGCCGCGAGGAA
GGTGGGGATGACGTCAAGTCCTCATGGCCCTTACAGGTTGGGCTACACACGTGCTACAAT
GGCGGTGACAATGGGCAGCGAAGGGGCGACCCCGAGCTAATCCCAAAAAGCCGTCTCAGT
TCAGATTGCACTCTGCAACTCGAGTGCGTGAAGTTGGAATCGCTAGTAATCGCGGATCAG
CATGCCGCGGTGAATACGTTCCCGGGCCTTGTACACACCGCCCGTCACACCATGGGAGTT
GGTTCTACCCGAAGGCGCTGTGCTAACCCGCAAGGGAGGCAGGCGACCACGGTAGGGTCA
GCGACTGGGGTGAAGTCGTAACAAGGTAGCCGTAGGGGAACCTGCGGCTGGATCACCTCC
>379|113997 Prior=0.000330 Length=1236 NormPrior=0.000394
AAGTGGAGCGACGAACCAGGGCTTGCCCTGGGGCAGAGCCGCGAACGGGTGAGTAACACG
TGGGTAACCTACCCCGATGACCGGGACAACCCGAGGAAACTCGGGCTAATACCGGATATG
TCCGACAATCACGAGGTTGTCGAGCAAAGGAAGCTTCGGCCTCCGCATCGGGATGGGCCC
GCGGCCCATTAGCTTGTTGGTGGGGTAATGGCCTACCAAGGCATCGATGGGTAGCTGGTC
TGAGAGGACGATCAGCCACACTGGGACTGAGACACGGCCCAGACTCCTACGGGAGGCAGC
AGTGGGGAATCTTGCGCAATGCGCGAAAGCGTGACGCAGCAACGCCGCGTGGGGGAAGAC
GGCCTTCGGGTTGTAAACCCCTTTCAGGAGGGACGAAGGTCGGGCGGTTAACAGCCGTTG
CGACTGACGGTACCTTCACANNNNNNNNNNNNNNNNNNNNNNNNNNNNNNNNNNNNNNNN
NNNNNNNNNNNNNNNNNNNNNNNNNNNNNNNNNNNNNNNNNNNNNNNNNNNNNNNNNNNN
NNNNNNNNNNNNNNNNNNNNNNNNNNNNNNNNNNNNNNNNNNNNNNNNNNNNNNNNNNNN
NNNNNNNNNNNNNNNNNNGAATTCCTGGTGTAGCGGTGGAATGCGCAGATATCAGGAGGA
ACACCTACGGCGAAGGCAGCTTGCTGGGACGGTACTGACGCTAAGGCGCGAAAGCGTGGG
GAGCGAACAGGATTAGATACCCTGGTAGTCCACGCTGTAAACGATGAGAACTAGGTGTGG
GAGGTGTCGACTCCTCCCGTGCCGTCGCTAACGCATTAAGTTCTCCGCCTGGGGAGTACG
GCCGCAAGGCTAAAACTCAAAGGAATTGACGGGGGCCCGCACAAGCAGCGGAGCATGTGG
TTTAATTCGATGCAACGCGAAGAACCTTACCTGGGTTTGAAATGTTGGTGACAGGTGTGG
AAACACATCCTTCCTTCGGGACACCATCACAGGTGGTGCATGGCTGTCGTCAGCTCGTNN
NNNNNNNNNNNNNNNNNNNNNNNNNNNNNNNNNNAACCCCTGTCCTATGTTGCCAGCATT
CAGTTGGGGACTCATGGGAGACTGCCGGTGACAAACCGGAGGAAGGTGGGGACGACGTCA
AGTCATCATGCCCCTTATGTCCAGGGCTACACACGTGCTACATTGGCGCACACAGAGGGA
TGCAATGCCGTGAGGTGTAGCAAATCCCACAAAGTG
>329|235293 Prior=0.000330 Length=1086 NormPrior=0.000448
TAGCTTCGGCCTCCGCATTGGGATGGGCCCGCGGCCCATTAGCTTGTTGGTGGGGTAACG
GCCTACCAAGGCTGCGATGGGTAGCTGGTCTGAGAGGACGATCAGCCACACTGGGACTGA
GACACGGCCCAGACTCCTACGGGAGGCAGCAGTGGGGAATCTTGCGCAATGCACGAAAGT
GTGACGCAGCAACGCCGCGTGAGGGAAGAAGGCCTTCGGGTTGTAAACCTCTTTCAGNNN
NNNNNNNNNNNNNNNNNNNNNNNNNNNNNNNNNCTGACGGTACCTCCACAAGAAGCTCCG
GCTAACTACGTGCCAGCAGCCGCGGTAATACGTAGGGAGCAAGCGTTGTCCGGAATCATT
GGGCGTAAAGCGCGCGTAGGCGGCCCGGTAAGTCCGTTGTAAAAGTCGAAGGCTCAACCT
TCGAAAGCCGATGGATACTGCCGGGCTAGAGTCCGGAAGAGGCGAGTAGAATTCCTGGTG
TAGCGGTGGAATGCGCAGATATCNNNNNNNNNNNNNATAGCGAAGGCAGCTCGCTGGGAC
GGTACTGACGCTAAGGCGCGAAAGCGTGGGGAGCGAACAGGATTAGATACCCTGGTAGTC
CACGCCGTAAACGATGGGCACTAGGTGTGGGAGGTGTCGACTCCTCCCGTGCCGACGCTA
ACGCATTAAGTGCCCCGCCTGGGGAGTACGGCCGCAAGGCTANNNNNNNNAGGAATTGAC
GGGGGCCCGCACAAGCAGCGGAGCATGTGGTTTAATTCGACGCAACGCGAAGAACCTTAC
CAGGGCTTGACATGCACGGGAATGTCGTAGAAATACGGCAGCCCTTCGGGGCTCGTGCAC
AGGTGGTGCATGGCTGTCGTCAGCTCGTGTCGTGAGATGTTGGGTTAAGTCCCGCAACGA
GCGCAACCCCTGTCCTATGTTGCCAGCGAGTTATGTCGGGGACTCATAGGAGACTGCCGG
TGACAAACCGGAGGAAGGTGGGGATGACGTCAAGTCATCATGCCCCTTATGCTCTGGGCT
ACACACGTGCTACATTGGCCGGTACAAAGGGCTGCAAACCCGCGAGGGGGAGCGAATCCC
AAAAAG
>208|218287 Prior=0.000330 Length=1266 NormPrior=0.000384
ATAATTAAAGATTTATCACTTAAAGATGGCTGTGCGTATGATTAGGTAGTTGGCGGGGTA
ATGGCCCACCAAGCCTTCGATCAGTAACTGGTGTGAGAGCACGACCAGTCACACGGGCAC
TGAGACACGGGCCCGACTCCTACGGGAGGCAGCAGTAAGGAATATTGGTCAATGGAGGCA
ACTCTGAACCAGCCATGCCGCGTGAAGGATGAAGGTCCTCTGGATTGTAAACTTCTTTTA
TGTGGGAAGAAATGCATTCTTTATAAAGTGTTTGACGGTACCAGAGGAATAAGCACCGGC
TAACTCCGTGCCAGCAGCCGCGGTAATACGGAGGGTGCGAGCGTTATCCGGATTCACTGG
GTTTAAAGGGTGCGTAGGTGGGNNNNNNNNNNNNNNNNNNNNNNNNNNNNNNNNNNNNNN
NNNNNNNNNNNNNNNNNNNNNNNNNNNNNNNNNNNNNNNNNNNNNNNNNNNNNNNNNNNN
NNNNNNNNNNNNNNNNNNNNNNNNNNNNNNNNNNNNNNNNNNNNNNNNNNNNNNNNNNNN
NNNNNNNNNNNNNNNNNNNNNNNNNNNNNNNNNNNNNNNNNNNNNNNNNNNNNNNNNNNN
NNNNNNNNNNNNNNNNNNNNNNNNNNNNNNNNNNNNNNGTGTGTGTCTGAGCGAAAGCAT
TAAGTAATCCACCTGGGAAGTACGACCGCAAGGTTGAAACTCAAAGGAATTGGCGGGGGT
CCGCACAAGCGGTGGAGCATGTGGTTTAATTCGATGATACGCGAGGAACCTTACCTGGGC
TAGAATGCGGTCTGACCGCCGGTGAAAGCTGGTTTTGTAGCAATACACAGATCGTAAGGT
GCTGCATGGCTGTCGTCAGCTCGTGCCGTGNNNNNNNNNNNNNNNNNNNNNNNNNNNNNN
NNNNNNNNNNNNNNNNNNNNNNNNNNNNNNNNNNNNNNNNNNNNNNNNNNNNNNNNNNNN
NNNNNNNNNNNNNNNNNNNNNNNNNNNNNNNNNNNNNNNNNNNNNNNNNNNNNNNNNNNN
NNNNNNNNNNNNNNNNNNNNNNNNNNNNNNNNNNNNNNNNNNNNNNNNNNNNNNNNNNNN
NNNNNNNNNNNNTTCAGATTGCAGGCTGCAACTCGCCTGCATGAAGCTGGAATCGCTAGT
AATCGTAGATCAGCAACGCTACGGTGAATACGTTCCCGGACCTTGCACACACCGCCCGTC
AAGCCATGGAAGCTGGGTGTACCTAAAGTCAGTAACCGCAAGGAGCTGCCTAGGGTAAAA
CTGGTA
>9|267662 Prior=0.000330 Length=741 NormPrior=0.000657
AGTCCATGCCGTAAACGTTGGGCGCTAGGTGTGGGACCCATTCCACGGGTTCCGTGCCGC
AGCTAACGCATTAAGCGCCCCGCCTGGGGAGTACGGCCGCAAGGCTAAAACTCAAAGGAA
TTGACGGGGGCCCGCACAAGCGGCGGAGCATGTGGATTAATTCGATGCAACGCGAAGAAC
CTTACCTGGGTTTGACATATAGGGAAAACTGGCAGAGATGGCAGGTCCGCAAGGGCCCTA
TACAGGTGGTGCATGNNNNNNNNNNNNNNNNNNNNNNNNNNNNNNNNNNNNNNNNNNNNN
NNNNNNNNNNNNNNNNNNNNNNNNNNNNNNNNNNNNNNNNNNNNNNNNNNNNNNNNNNNN
NNNNNNNNNNNNNNNNNNNNNNNNNNNNNNNNNNNNNNNNNNNNNNNNNNNNNNNNNNNN
NNNNNNCACATGCTACAATGGCCGGTACAAAGGGCTGCGAAACCGCGAGGTGGAGCGAAT
CCCAAAAAGCCGGTCTCAGTTCGGATTGGGGTCTGCAACTCGACCCCATGAAGTCGGAGT
CGCTAGTAATCGCAGATCAGCAACGCTGCGGTGAATACGTTCCCGGGCCTTGTACACACC
GCCCGTCACGTCACGAAAGTCGGTAACACCCGAAGCCGGTGGCCCAACCGTAGGGAGGGA
GCCGTCGAAGGTGGGACCGGCGATTGGGACGAAGTCGTAACAAGGTAGCCGTACCGGAAG
GTGCGGCTGGATCACCTCCTT
>582|243579 Prior=0.000308 Length=854 NormPrior=0.000532
GGTACCTCCAGAAGAAGCCCCGGCTAACTACGTGCCAGCAGCCGCGGTAATACGTAGGGG
GCAAGCGTTGTCCGGATTTATTGGGCGTAAAGCGCGTGTAGGCGGCCAGGTAGGTCTGGT
GTGAAAACTCGAGGCTCAACCTCGAGAGGTCATCGGAAACCATCTGGCTAGAGTCCGGAA
GAGGAGAGTGGAATTCCCGGTGTAGCGGTGAAATGCGCAGATATCGGGAAGAACACCCAT
GGCGAAGGCAGCTCTCTGGGACGGTACTGACGCTGAGACGCGAAAGCGTGGGGAGCGAAC
AGGATTAGATACCCTGGTAGTCCACGCCGTAAACGATGGGTGCTAGGTGTGGGTGGTGTC
GACTCCATCCGTGCCGAAGCTAACGCATTAAGCACCCCGCCTGGGGAGTACGGCCGCAAG
GCTAAAACTCAAAGGAATTGACGGGGGCCCGCACAAGCAGCGGAGCATGTGGTTTAATTC
GACGCAACGCGAAGAACCTTACCTGGGCTTGACATGCACAGGAATGTCGGAGAAATCCGG
CAGCCCTTCGGGGCCTGTGCACAGGTGGTGCATGGCTGTCGTCAGCTCGTGTCGTGAGAT
GTTGGGTTAAGTCCCGCAACGAGCGCAACCCCTGTCCCTAGTTGCCAGCGAGTAATGTCG
GGGACTCTAGGGAGACTGCCGGTGACAAACCGGAGGAAGGTGGGGATGACGTCAAGTCAT
CATGCCCCTTATGTCCAGGGCTACACACGTGCTACATTGGCCGGTACAGAGGGCTGCAAA
CCCGTGAGGGGGAGCGAATCCCAAAAAGCCGGTCCCGGTTCGGATTCGAGGCTGAAACTC
GCCTCGATGAAGGC
>474|D1B20 Prior=0.000308 Length=1211 NormPrior=0.000375
GCAGCGCCGTCGGGTAAGACCAACTCCCATGGTGTGACGGGCGGTGTGTACAAGGCCCGG
GAACGTATTCACCGTGGCGTGCTGATCCACGATTACTAGCGATTCCACCTTCATGCACTC
GAGTTGCAGAGTGCAATCCGAACTGAGACGGCTTTTTGGGATTAGCTCCCCCTCGNNNNN
NNNNNNNNNNNNNNNNNNNNNNNNNNNNNNNNNNNNNNNNNNNNNCCCGTAAGGGCCATG
AGGACTTGACGTCATCCACACCTTCCTCGCGGCTTATCACCGGCAGTCTCCCTAGAGTGC
CCAACTAAATGATGGCAACTAAGGACGTGGGTTGCGCTCGTTGCGGGACTTAACCCAACA
TCTCACGACACGAGCTGACGACAGCCATGCAGCACCTGTGTGCACGCCACCGAAGNNNNN
NNNNNNNNNNNNNNNNNNNNNNNNNNNNNNNNNNNNNNNNNNNNNNNNNNNNNNNNNNNN
NNNNNNNNNNNNNNNNNNNNNNNNNNNNNNNNNNNNNNNNNNNNNNNNNNNNNNNNNNNN
NNNNNNNNNNNACTCCCCAGGCGGAATGCTTAAAGCGTTAGCGGCGCCACTGACCCGCAA
GCGGGCCAACGGCTAGCATTCATCGTTTACGGCGTGGACTACCAGGGTATCTAATCCTGT
TTGCTCCCCACGCTTTCGCGCCTCAGCGTCAGAACCGGACCAGACAGCCGCCTTCGCCAC
TGGTGTTCTTGCGAATATCTACGAATTTCACCTCTACACTCGCAGTTCCGCTGTCCTCTT
CCGGTCTCAAGCCAAACAGTATCGAAGGCAATTCTGTNNNNNNNNNNNNNNNNNNNNNNN
NNNNNNNNNNNNNNNNNNNNNNNNNNNNNNNNNNNNNNNNNNNNNNNNNNNNNNNNNNNN
NNNNNNNNNNNNNNNNNNNNNNNCTGGCACGAAGTTAGCCGGGGCTTATTCTTCCGGTAC
CGTCATTATCGTCCCGGACAAAAGAGCTTTACAACCCTAAGGCCTTCATCACTCACGCGG
CATGGCTGGATCAGGCTTGCGCCCATTGTCCAATATTCCCCACTGCTGCCTCCCGTAGGA
GTCTGGGCCGTGTCTCAGTCCCAGTGTGGCTGATCATCCTCTCAGACCAGCTACTGATCG
TCGCCTTGGTAGGCCGTTACCCCACCAACTAGCTAATCAGACGCGGGCCGATCCTTCGGC
AATAAACCTTT
>408|L2D16A Prior=0.000308 Length=1103 NormPrior=0.000412
ACTGAGACGGCTTTTCGGGATCGGCTCGGCATCGCTGCCTGGCTTCCCACTGTCACCGCC
ATTGTAGCACGTGTGTAGCCCAGCCCATAAGGGCCATGAGGACTTGACGTCATCCCCACC
TTCCTCCGGCTTGTCACCGGCAGTTCCTCTAGAGTGCCCACCCAAACATGCTGGCAACTA
AAGGCGAGGGTTGCGCTCGTTGCGGGACTTAACCCAACATCTCACGACACGAGCTGACGA
CAGCCATGCAGCACCTGTGCAGCAGGCCCCTTGCGGGGAAAGCGCATCTCTGCGCCGATC
CTGCCCATGTCAAGGGCTGGTAAGGTTCTGCGCGTTGCTTCGAATTAAACCACATGCTCC
ACCGCTTGTGCGGGCCCCCGTCAATTCCTTTGAGTTTCAACCTTGCGGCCGTACTCCCCA
GGCGGTGCGCTTACCGCGTTAGCTACGACACTGAGTGGCTAGGCCACCCAACATCCAGCG
CACATCGTTTACGGCGTGGACTACCAGGGTATCTAATCCTGTTTGCTCCCCACGCTGTCG
CGCCTCAGCGTCAGTAATGGACCAGCTCGCCGCCTTCGCCACCGGTGTTCTTCCCAATAT
CTACGAATTTCACCTCTACACTGGGAATTCCGCGAGCCTCTTCCATCCTCAAGCACTGCC
GTCTCAAGCGCAGTCCCCAGGTTGAGCCCGGGCATTTCACGCCTGACTAACTGCGCCGCC
TACGCGCCCTTTACGCCCAATGATTCCGAGCAACGCTAGCCCCCTTCGTATTACCGCGGC
TGCTGGCACGAAGTTAGCCGGGGCTTCTTCTGCGGGTACCGTCACCATCGTCCCCGCCGA
AAGGGCTTTACAATCCGAAGACCTTCTTCACCCACGCGGAATTGCTGGATCAGGCTTTCN
NNNNNNNNNNNNNNNNNNNCACTGCTGCCTCCCGTAGGAGTCTGGGCCGTGTCTCAGTCC
CAGTGTGGCTGATCGTCCTCTCAGACCAGCTACCGATCGTCGCCTTGGTAAGCCATTACC
CCACCAACAAGCTAATCGGACGCAGGCCACTCCCAAGGCACCCGAAGGCTTTCTGCCAAA
GCAGATATGCGGTATTAGCCCCA
>215|L2D32 Prior=0.000308 Length=1172 NormPrior=0.000388
CCGCTCCCATGGTGTGACGGGCGGTGTGTACAAGACCCGGGAACGTATTCACCGCGGCAA
GCTGATCCGCGATTACTAGCGATTCCGACTTCACGCAGTCGAGTTGCAGACTGCGATCCG
GACTACGACCGGTTTTCTGAGATTGGCTCCCCCTCGCGGGTTNNNNNNNNNNNNNNNNNN
NNNNNNNNNNNNNNNNNNNNNNNNNNNNNNNNNNNNNNNNNNNNNNNNNNNNNNNNNNNN
NNNNNNNNNNNNNNNNNNNNNNNNNNNNNNNNNNNNNNNNNNNNNNNNNNNNNNNNNNNN
NAGGGTTGCGCTCGTTGCGGGACTTAACCCAACATCTCACGACACGAGCTGACGACGGCC
ATGCAGCACCTGTGTTCTGGCTCTCTTTCGAGCACTCCCAAATCTCTTCAGGATTCCAGA
CATGTCAAGGGTAGGTAAGGTTTTTCGCGTTGCATCGAATTAAACCACATCATCCACCGC
TTGTGCGGGTCCCCGTCAATTCCTTTGAGTTTCAACCTTGCGGCCGTACTCCCCAGGCGG
TCAACTTCACGCGTTAGCTACGTTACTGAGAAGGAACCTTCCCAACAACCAGTTGACATC
GTTTAGGGCGTGGACTACCAGGGTATCTAATCCTGTTTGCTCCCCACGCTTTCGTGCATG
AGCGTCAGTGCAGGCCCAGGGGATTGCCTTCGCCATCGGTGTTCCTCCGCATATCTACGC
ATTTCACTGCTACACGCGGAATTCCATCCCCCTCTGCCGCACTCCAGCCATGCAGTCACA
AATGCAGTTCCCAGGTTGAGCCCGGGGATTTCACATCTGTCTTGCAAAGCCGCCTGCGCA
CGCTTTACGCCCAGTAATTCCGATTAACGCTTGCACCCTACGTATTACCGCGGCTGCTGG
CACGTAGTTAGCCGGTGCTTATTCTTCAGGTACCGTCATTACTCCGAGGTATTAGCCCGG
AGCGTTTCTTCCCTGACAAAAGCGGTTTACAACCCGAAGGCCTTCTTCCCGCACGCGGCA
TGGCTGGATCAGGCTTGCGCCCATTGTCCAAAATTCCCCACTGCTGCCTCCCGTAGGAGT
CTGGGCCGTGTCTCAGTCCCAGTGTGGCTGGTCGTCCTCTCAGACCAGCTACAGATCGTC
GCCTTGGTAGGCCTTTACCCCACCAACTAGCT
>201|114406 Prior=0.000308 Length=652 NormPrior=0.000697
CAGCGACGCCGCGTGTGGGAGGACGCCTTTCGGGGTGTAAACCACTGTTGCCCGGGACGA
ACAAGCACTTTCGAGTGCTCTGACGGTACCGGGTGAGGAAGCACCGGCTAACTCCGTGCC
AGCAGCCGCGGTAATACGGAGGGTGCGAGCGTTGTCCGGAATCATTGNNNNNNNNNNNNN
NNNNNNNNNNNNNNNNNNNNNNNNNNGAAAGCCCGGGGCTCAACCCCGGGTCGGCCGTGC
GAACTCCCGGGCTCGAGCACTGTAGGGGCAGGCGGAATTCCGGGTGTAGCGGTGGAATGC
GTAGAGATCCGGAAGAACACCGGTGGCGAAGGCGGCCTGCTGGGCAGTGGCTGACGCTGA
GGCGCGACAGCGTGGGGAGCAAACAGGATTAGATACCCTGGTAGTCCACGCCGTAAACGA
TGGGCACTAGGTGCCCGGGGGAGCGACCCCCCGGGTGCCGGCGCTAACGCATTAAGTGCC
CCGCCTGGGGAGTACGGCCGCAAGGCTGAAACTCAAAGGAATTGACGGGGGCCCGCACAA
GCGGTGGAGCATGTGGTTTAATTCGACGCAACGCGAAGAACCTTACCTGGGCTTGACATG
CGCGGGAAACCCCCGGGAAACCCGGGGCCCCCTTCGGGGCCCGCGCACAGGT
>62|573191 Prior=0.000308 Length=594 NormPrior=0.000765
AGTTGGAAACGACTGCTAATACCGAATATGCCGAGAGGTGAAAGATTAATTGCCTGAAGA
AGAGCTCGCGTCTGATTAGCTAGTTGGTGGGGTAAGAGCTTACCAAGGCGACGATCGGTA
GCTGGTCTGAGAGGACGATCAGCCACACTGGGACTGAGACACGGCCCAGACTCCTACGGG
AGGCAGCAGTGGGGAATTTTCCGCAATGGGCGAAAGCCTGACGGAGCAATACCGCGTGAG
GGAAGAAGGCTCTTGGGTTGTAAACCTCTTTTCTGAGGGAAGAAAAAAATGACGGTACCT
CAGGAATAAGCATCGGCTAACTCCGTGCCAGCAGCCGCGGTAATACGGAGGATGCAAGCG
TTATCCGGAATGATTGGGCGTAAAGCGTCCGCAGGTGGCAATTCAAGTCTGCGGTTAAAG
GTTCTGGCTCAACCAGAGACAGGCCGTGAAAACTGAATAGCTAGAGTATGGTAGGGGCAG
AGGGAATTCCCAGTGTAGCGGTGAAATGCGTAGAGATTGGGAAGAACACCGGTGGCGAAA
GCGCTCTGCTAGGCCAAAACTGACACTGAGGGACGAAAGCTAGGGGAGCGAATG
