# Supplementary material for: Isolation of a significant fraction of non-phototroph diversity from a desert Biological Soil Crust
Source: Front Microbiol. 2015 Apr 14;6:277. doi: 10.3389/fmicb.2015.00277 (PMC4396413; doi:10.3389/fmicb.2015.00277)
Supplement: Supplementary file 4 [file DataSheet1.ZIP › Supplementary Material BSC_EMIRGE_outputs/BSC_Metatranscriptome_DayTime_DSNRNA_EMIRGEoutput.fasta]

>1226|565556 Prior=0.248512 Length=1461 NormPrior=0.232171
GTTTGATCCTGGCTCAGGATGAACGCTGGCGGTCTGCTTAACACATGCAAGTCGAACGGA
GTAGAAATACTTAGTGGCGGACGGGTGAGTAACGCGTGAGAATCTGCCTTCAGGACGGAG
ACAACAGTTGGAAACGACTGCTAAGCCCCGATGAACCGAAAGGGAAAATATTTATAGCCT
GAAGATGAGCTCGCGTCCGATTAGCTAGTTGGCGGAGTAAAAGCCCACCAAGGCGACGAT
CGGTAGCTGGTCTGAGAGGACGATCAGCCACACTGGGACTGAGACACGGCCCAGACTCCT
ACGGGAGGCAGCAGTGGGGAATTTTCCGCAATGGGCGAAAGCCTGACGGAGCAAGACCGC
GTGGGGGAAGAAGGCTCTTGGGTTGTAAACCCCTTTTCTCTGGGAAGAAAGTTGTGAAAG
CAACCTGACGGTACCAGAGGAATCAGCATCGGCTAACTCCGTGCCAGCAGCCGCGGTAAG
ACGGAGGATGCAAGCGTTATCCGGAATGATTGGGCGTAAAGCGTCCGCAGGTGGCAGTTC
AAGTCTGCTGTCAAAGACCGGGGCTTAACTTCGGAAAGGCAGTGGAAACTGAACAGCTAG
AGTATGGTAGGGGCAGAGGGAATTCCTGGTGTAGCGGTGAAATGCGTAGAGATCAGGAAG
AACATCGGTGGCGAAGGCGCTCTGCTGGACCATAACTGACACTCAGGGACGAAAGCTAGG
GGAGCGAATGGGATTAGATACCCCAGTAGTCCTAGCCGTAAACGATGGATACTAGGTGTT
GTCTGTATCGACCCGGACAGTGCCGTAGCTAACGCGTTAAGTATCCCGCCTGGGGAGTAC
GCACGCAAGTGTGAAACTCAAAGGAATTGACGGGGGCCCGCACAAGCGGTGGAGTATGTG
GTTTAATTCGATGCAACGCGAAGAACCTTACCAGGACTTGACATGTCGCGAATCTTCTGG
AAACAGAGGAGTGCCTTCGGGAGCGCGAACACAGGTGGTGCATGGCTGTCGTCAGCTCGT
GTCGTGAGATGTTGGGTTAAGTCCCGCAACGAGCGCAACCCTCGTGTTTAGTTGCCATCA
TTAAGTTGGGCACTCTAAACAGACTGCCGGTGACAAACCGGAGGAAGGTGGGGATGACGT
CAAGTCAGCATGCCCCTTACGTCCTGGGCTACACACGTACTACAATGGTAGGGACAGAGG
GCAGCCAACCCGCGAGGGCGAGCTAATCCCGTAAACCCTGCCTCAGTTCAGATTGCAGGC
TGCAACTCGCCTGCATGAAGGCGGAATCGCTAGTAATCGCAGGTCAGCATACTGCGGTGA
ATCCGTTCCCGGGCCTTGTACACACCGCCCGTCACACCATGGAAGTTGGCCACGCCCGAA
GTCATTACTCTAACCTTTCGAGGAGGAGGATGCCGAAGGCAGGGCTGATGACTGGGGTGA
AGTCGTAACAAGGTAGCCGTA
>828|278136 Prior=0.179966 Length=1363 NormPrior=0.180222
TCAGGATGAACGCTGGCGGTCTGCTTAACACATGCAAGTCGAACGCAAGTAGCAATACTT
GAGTGGCGGACGGGTGAGTAACGCGTGAGAATCTGCCTTTTGGTCGGGGACAACCACTGG
AAACGGTGGCTAATACCCGATGTGCCTATGGGTGAAAGATTTATTGCCAGAAGAGGAGCT
CGCGTCTGATTAGCTAGTTGGTAGGGTAAAAGCCTACCAAGGCATCGATCAGTAGCTGGT
CTGAGAGGATGACCAGCCACACTGGGACTGAGACACGGCCCAGACTCCTACGGGAGGCAG
CAGTGGGGAATTTTCCGCAATGGGCGAAAGCCTGACGGAGCAAGACCGCGTGAGGGAGGA
AGGCTCTTGGGTCGTAAACCTCTTTTGTCAGGGAAGAACACAATGACGGTACCTGACGAA
TCAGCCTCGGCTAACTCCGTGCCAGCAGCCGCGGTAATACGGAGGAGGCAAGCGTTATCC
GGAATTATTGGGCGTAAAGCGTCCGCAGGTGGCACCTCAAGTCTGCTGTCAAAGACCGGG
GCTTAACCCCAGAAAGGCAGTGGAAACTGAAGTGCTAGAGTGCAGTAGGGGTAGAGGGAA
TTCCCGGTGTAGCGGTGAAATGCGTAGAGATCGGGAAGAACATCGGTGGCGAAAGCGCTC
TGCTGGACTGCAACTGACACTCAGGGACGAAAGCTAGGGGAGCGAATGGGATTAGATACC
CCAGTAGTCCTAGCCGTAAACGATGGATACTAGGTGTGGCTTGTATCGACCCGAGCCGTG
CCGTAGCTAACGCGTTAAGTATCCCGCCTGGGGAGTACGCTCGCAAGAGTGAAACTCAAA
GGAATTGACGGGGGCCCGCACAAGCGGTGGAGTATGTGGTTTAATTCGATGCAACGCGAA
GAACCTTACCAGGGCTTGACATGTCGCGAATCTTCCTGAAAGGGAAGAGTGCCTTCGGGA
GCGCGAACACAGGTGGTGCATGGCTGTCGTCAGCTCGTGTCGTGAGATGTTGGGTTAAGT
CCCGCAACGAGCGCAACCCTCGTCTTTAGTTGCCAGCATTAAGTTGGGCACTCTAGAGAG
ACTGCCGGTGACAAACCGGAGGAAGGTGGGGATGACGTCAAGTCAGCATGCCCCTTACGC
CCTGGGCTACACACGTACTACAATGCGACGGACAAAGGGCAGCAAGCAGGCAACTGCAAG
CCAATCCCATAAACCGTGGCTCAGTTCAGATCGCAGGCTGCAACTCGCCTGCGTGAAGGA
GGAATCGCTAGTAATTGCAGGTCAGCATACTGCAGTGAATTCGTTCCCGGGCCTTGTACA
CACCGCCCGTCACACCATGGAAGTTGGCCATGCCCGAAGTCGT
>585|238740 Prior=0.038663 Length=1461 NormPrior=0.036121
TGGGAGTTTGATCCTGGCTCAGGATGAACGCTGGCGGTCTGCTTAACACATGCAAGTCGA
ACGGAGTAGAAATACTTAGTGGCGGAAATACTTAGTGGCGGACGGGTGAGTAACGCGTGA
GAATCTGCCTTCAGGACGGAGACAACAGTTGGAAACGACTGCTAAGCCCCGATGAACCGA
AAGGGAAAATATTTATAGCCTGAAGATGAGCTCGCGTCCGATTAGCTAGTTGGGGGGGTA
AAGGCCCACCAAGGCGACGATCGGTAGCTGGTCTGAGAGGACGATCAGCCACACTGGGAC
TGAGACACGGCCCAGACTCCTACGGGAGGCAGCAGTGGGGAATTTTCCGCAATGGGCGAA
AGCCTGACGGAGCAAGACCGCGTGGGGGAAGAAGGCACTTGGGTCGTAAACCTCTTTTAT
CAGGGAAGGCAACCTGACGGTACCAGAGGAATCAGCATCTGCTAACTCCGTGCCAGCAGC
CGCGGTAAGACGGAGGATGCAAGCGTTATCCGGAATGATTGGGCGTAAAGCGTCCGCAGG
TGGCAGTTCAAGTCTGCTGTCAAAGACCGGGGCTTAACTTCGGAAAGGCAGTGGAAACTG
AAGAGCTAGAGTGCAGTAGGGGTAGAGGGAATTCCCGGTGTAGCGGTGAAATGCGTAGAT
ATTGGGAAGAACATCAGTGGCGAAAGCGCTCTACTGGACCTTATCTGACATTGAGGGACG
AAAGCTAGGGGAGCGAATGGGATTAGATACCCCAGTAGTCCTAGCCGTAAACGATGGATA
CTAGGTGTTGTCCGTATCGACCCGGACAGTGTCGTAGCTAACGCGTTAAGTATCCCGCCT
GGGGAGTACGCACGCAAGTGTGAAACTCAAAGGAATTGACGGGGGCCCGCACAAGCGGTG
GAGTATGTGGTTTAATTCGATGCAACGCGAAGAACCTTACCAGGACTTGACATGTCGCGA
ATCCAGTGGAAACACAGGAGTGCCTTCGGGAGCGCGAACACAGGTGGTGCATGGCTGTCG
TCAGCTCGTGTCGTGAGATGTTGGGTTAAGTCCCGCAACGAGCGCAACCCTCGTTTTTAG
TTGCCATCATTAAGTTGGGCACTCTAGAGAGACTGCCGGTGACAAACCGGAGGAAGGTGG
GGATGACGTCAAGTCAGCATGCCCCTTACGTCCTGGGCAACACACGTACTACAATGCTAC
GGACAAAGGGCAGCAAGCTCGCGAGAGTTAGCTAATCCCATAAACCGTGGCTCAGTTCAG
ATCGCAGGCTGCAACTCGCCTGCGTGAAGGAGGAATCGCTAGTAATTGCAGGTCAGCATA
CTGCAGTGAATTCGTTCCCGGGCCTTGTACACACCGCCCGTCACACCATGGAAGTTGGCC
ACGCCCGAAGTCGTTACCCTAACCCTAGTGGAGGGGGACGCCGAAGGCAGGGCTGATGAC
TGGGGTGAAGTCGTAACAAGG
>194|194216 Prior=0.026952 Length=1390 NormPrior=0.026466
CACATGCAAGTCGAACGGAGTAGAAATACTTAGTGGCGGACGGGTGAGTAACGCGTGAGA
ATCTGCCTTCAGGACGGAGACAACAGTTGGAAACGACTGCTAAGCCCCGATGTACCGAAA
GGGAAAATATTTATAGCCTGAAGATGAGCTCGCGTCCGATTAGCTAGTTGGCGGAGTAAA
AGCCCACCAAGGCGACGATCGGTAGCTGGTCTGAGAGGACGATCAGCCACACTGGGACTG
AGACACGGCCCAGACTCCTACGGGAGGCAGCAGTGGGGAATTTTCCGCAATGGGCGAAAG
CCTGACGGAGCAAGACCGCGTGAGGGAGGAAGGCTCTTGGGTCGTAAACCTCTTTTGTCA
GGGAAGAACACAATGACGGTACCTGACGAATCAGCCTCGGCTAACTCCGTGCCAGCAGCC
GCGGTAATACGGAGGATGCAAGCGTTATCCGGAATTACTGGGCGTAAAGCGTGCGCAGGT
GGCAGTGCAAGTCTGCTGTCAAAGACCGGGGCTTAACTTCGGAAAGGCAGTGGAAACTGA
ACAGCTAGAGAGAGGTAGTGGTAGAGGGAATTCCCGGTGTAGCGGTGAAATGCGTAGAGA
TCGGGAAGAACATCGGTGGCGAAAGCGCTCTGCTGGACTGCAACTGACACTCAGGGACGA
AAGCTAGGGGAGCGAATGGGATTAGATACCCCAGTAGTCCTAGCCGTAAACGATGGATAC
TAGGTGTTGTCTGTATCGACCCGGACAGTGCCGTAGCTAACGCGTTAAGTATCCCGCCTG
GGGAGTACGCACGCAAGTGTGAAACTCAAAGGAATTGACGGGGGCCCGCACAAGCGGTGG
AGTATGTGGTTTAATTCGATGCAACGCGAAGAACCTTACCAGGGCTTGACATGTCGCGAA
TCTTCCGGAAAGGGAAGAGTGCCTTCGGGAACGCGAACACAGGTGGTGCATGGCTGTCGT
CAGCTCGTGTCGTGAGATGTTGGGTTAAGTCCCGCAACGAGCGCAACCCTCGTCTTTAGT
TGCCAGCATTTCGGATGGGCACTCTAGAGAGACTGCCGGTGACAAACCGGAGGAAGGTGG
GGATGACGTCAAGTCAGCATGCCCCTTACGTCCTGGGCAACACACGTACTACAATGCTAC
GGACAAAGGGCAGCAAGCTCGCGAGAGTTAGCTAATCCCATAAACCGTGGCTCAGTTCAG
ATCGCAGGCTGCAACTCGCCTGCGTGAAGGAGGAATCGCTAGTAATTGCAGGTCAGCATA
CTGCAGTGAATTCGTTCCCGGGCCTTGTACACACCGCCCGTCACACCATGGAAGCTGGCC
ACGCCCGAAGTCGTTACCCTAACCTGAAAAGGAGGGGGATGCCGAAGGCAGGGCTGATGA
CTGGGGTGGG
>576|278573 Prior=0.021596 Length=1414 NormPrior=0.020847
GAACGCTGGCGGTCTGCTTAACACATGCAAGTCGAACGCACCTTTCGGGGTGAGTGGCGG
ACGGGTGAGTAACGCGTGAGAATCTGCCTTTTGGTCGGGGACAACCATTGGAAACGATGG
CTAATACCCGATGTGCCCTTGGGTGAAAGATTTATTGCCAGAAGAGGAGCTCGCGTCTGA
TTAGCTAGTTGGTAGGGTAAAAGCCTACCAAGGCATCGATCAGTAGCTGGTCTGAGAGGA
TGACCAGCCACACTGGGACTGAGACACGGCCCAGACTCCTACGGGAGGCAGCAGTGGGGA
ATTTTCCGCAATGGGCGAAAGCCTGACGGAGCAAGACCGCGTGAGGGAGGAAGGTGCTTG
GGTCGTAAACCTCTTTTGTCAGGGAAGAACACAAGACGGTACCTGACGAATCAGCCTCGG
CTAACTCCGTGCCAGCAGCCGCGGTAATACGGAGGAGGCAAGCGTTATCCGGAATTATTG
GGCGTAAAGCGTCCGCAGGTGGCTTATCAAGTCTGCTGTCAAAGAGTGGGGCTTAACCCC
ATAAAGGCAGTGGAAACTGAGAAGCTAGAGTGCCGTAGGGGTAGAGGGAATTCCCGGTGT
AGCGGTGAAATGCGTAGAGATCGGGAAGAACATCGGTGGCGAAAGCGCTCTACTGGACGG
CAACTGACACTCAGGGACGAAAGCTAGGGGAGCGAATGGGATTAGATACCCCAGTAGTCC
TAGCCGTAAACGATGGATACTAGGTGTGGCTTGTATCGACCCGAGCCGTGCCGTAGCTAA
CGCGTTAAGTATCCCGCCTGGGGAGTACGCACGCAAGTGTGAAACTCAAAGGAATTGACG
GGGGCCCGCACAAGCGGTGGAGTATGTGGTTTAATTCGATGCAACGCGAAGAACCTTACC
AGGGCTTGACATGTCCGGAATCCTACTGAAAGGTGGGAGTGCCTTCGGGAGCCGGAACAC
AGGTGGTGCATGGCTGTCGTCAGCTCGTGTCGTGAGATGTTGGGTTAAGTCCCGCAACGA
GCGCAACCCTCGTTTTTAGTTGCCATCATTAAGTTGGGCACTCTAGAGAGACTGCCGGTG
ACAAACCGGAGGAAGGTGGGGATGACGTCAAGTCAGCATGCCCCTTACGTCCTGGGCAAC
ACACGTACTACAATGGTGAGGACAGAGGGCAGCAAGCCAGCGATGGCAAGCCAATCCCAT
AAACCTCGCCTCAGTTCAGATCGCAGGCTGCAACTCGCCTGCGTGAAGGAGGAATCGCTA
GTAATCGCCGGTCAGCATACGGCGGTGAATCCGTTCCCGGGCCTTGTACACACCGCCCGT
CACACCATGGAAGTTGGCCACGCCCGAAGTCGTTACCCTAACCGCTTGCGGAGGGGGATG
CCGAAGGCAGGGCTGATGACTGGGGTGAAGTCGT
>310|471264 Prior=0.020574 Length=1450 NormPrior=0.019367
GTTTGATCCTGGCTCAGGATGAACGCTGGCGGTCTGCTTAACACATGCAAGTCGAACGCA
CCTTTCGGGGTGAGTGGCGGACGGGTGAGTAACGCGTGAGAATCTGCCTAGAGGTCGGGG
ACAACCATTGGAAACGATGGCTAATACCGGATATGCCTTACGGGGTGAGATTTATTGCCA
GAAGAAGAGCCCGCGTCTGATTAGCTAGTTGGTAGGGTAATGGCCTACCAAGGCGACGAT
CAGTAGCTGGTCTGAGAGGATGATCAGCCACACTGGGACTGAGACACGGCCCAGACTCCT
ACGGGAGGCAGCAGTGGGGAATTTTCCGCAATGGGCGAAAGCCTGACGGAGCAAGACCGC
GTGAGGGAGGAAGGCTCTTGGGTCGTAAACCTCTTTTGTCAGGGAAGAACAAAATGACGG
TACCTGACGAATCAGCATCGGCTAACTCCGTGCCAGCAGCCGCGGTAATACGGAGGATGC
AAGCGTTATCCGGAATTATTGGGCGTAAAGCGTCCGCAGGTGGCTGTGTAAGTCTGCTGT
TAAAGAGTCTAGCTCAACTAGATAAAAGCAGTGGAAACTACAAGGCTAGAGTACGTTCGG
GGCAGAGGGAATTCCTGGTGTAGCGGTGAAATGCGTAGAGATCAGGAAGAACATCGGTGG
CGAAGGCGCTCTGCTGGACCATAACTGACACTCAGGGACGAAAGCTAGGGGAGCGAATGG
GATTAGATACCCCAGTAGTCCTAGCCGTAAACGATGGATACTAGGTGTGGCTTGTATCGA
CCCGAGCCGTGCCGTAGCTAACGCGTTAAGTATCCCGCCTGGGGAGTACGCACGCAAGTG
TGAAACTCAAAGGAATTGACGGGGGCCCGCACAAGCGGTGGAGTATGTGGTTTAATTCGA
TGCAACGCGAAGAACCTTACCAGGACTTGACATGTCGCGAATCCCGGTGAAAGTCGGGAG
TGCCTTCGGGAGCGCGAACACAGGTGGTGCATGGCTGTCGTCAGCTCGTGTCGTGAGATG
TTGGGTTAAGTCCCGCAACGAGCGCAACCCTCGTTTTTAGTTGCCAGCATTAAGTTGGGC
ACTCTAAAGAGACTGCCGGTGACAAACCGGAGGAAGGTGGGGATGACGTCAAGTCAGCAT
GCCCCTTACGCCCTGGGCTACACACGTACTACAATGCGACGGACAAAGGGCAGCAAGCAG
GCAACTGCAAGCCAATCCCATAAACCGTGGCTCAGTTCAGATCGCAGGCTGCAACTCGCC
TGCGTGAAGGAGGAATCGCTAGTAATTGCAGGTCAGCATACTGCAGTGAATTCGTTCCCG
GGCCTTGTACACACCGCCCGTCACACCATGGAAGTTGGCCACGCCCGAAGTCATTACTCT
AACCTTTCGAGGAGGAGGATGCCGAAGGCAGGGCTGATGACTGGGGTGAAGTCGTAACAA
GGTAGCCGTA
>817|240547 Prior=0.018158 Length=1383 NormPrior=0.017921
TGGCGGTCTGCTTAACACATGCAAGTCGAACGAATCCCTTCGGGGATTAGTGGCGGACGG
GTGAGTAACGCGTGAGAATCTGCCTTTTGGTCGGGGACAACCATTGGAAACGATGGCTAA
TACCCGATGTGCCCTTGGGTGAAAGATTTATTGCCAGAAGAGGAGCCCGCGTCCGATTAG
CTAGTTGGGTGGGTAATGGCCTACCAAGGCGACGATCAGTAGCTGGTCTGAGAGGATGAT
CAGCCACACTGGGACTGAGACACGGCCCAGACTCCTACGGGAGGCAGCAGTGGGGAATAT
TGGACAATGGGCGCAAGCCTGACGGAGCAAGACCGCGTGAGGGAGGGAGGCTCTTGGGTC
GTAAACCTCTTTTGTCAGGGAAGAACAAAATGACGTACCTGACGAATCAGCATCGGCTAA
CTCCGTGCCAGCAGCCGCGGTAATACGGAGGAGGCAAGCGTTATCCGGANNNNNNNNNNN
NNNNNNNNNNNNNNNNNNNNNNNNNNNNNNNNNNNCAAAGAGTGGGGCTTAACCCCAAAA
AGGCAGTGGAAACTGAGAAGCTAGAGTGCAGTAGGGGTAGAGGGAATTCCCGGTGTAGCG
GTGAAATGCGTAGAGATCGGGAAGAACATCGTTGGCGAAAGCGCTCTACTAGGCCTGCAC
TGACACTCAGGGACGAAAGCTAGGGGAGCGAATGGGATTAGATACCCCAGTAGTCCTAGC
CGTAAACGATGGATACTAGGCGTTGAGAGTATCGACCCTCTCAGTGCCGTAGCTAACGCG
TTAAGTATCCCGCCTGGGGAGTACGCACGTAAGTGTGAAACTCAAAGGAATTGACGGGGG
CCCGCACAAGCGGTGGAGTATGTGGTTTAATTCGATGCAACGCGAAGAACCTTACCAGGG
CTTGACATGTCGCGAATCTTTGTGAAAGCAGAGAGTGCCTTCGGGAGCGCGAACACAGGT
GGTGCATGGCTGTCGTCAGCTCGTGTCGTGAGATGTTGGGTTAAGTCCCGCAACGAGCGC
AACCCTCGTCTTTAGTTGCCAGCATTTCGGATGGGCACTCTAGAGAGACTGCCGGTGACA
AACCGGAGGAAGGTGGGGATGACGTCAAGTCAGCATGCCCCTTACGCCCTGGGCTACACA
CGTACTACAATGCGACGGACAAAGGGCAGCAAGCAGGCAACTGCAAGCCAATCCCATAAA
CCGTGGCTCAGTTCAGATCGCAGGCTGCAACTCGCCTGCGTGAAGGAGGAATCGCTAGTA
ATTGCAGGTCAGCATACTGCAGTGAATTCGTTCCCGGGCCTTGTACACACCGCCCGTCAC
ACCATGGAAGCTGGTTTGGCCCGAAGTCGTTACTCTAACCCGAAAAGGAGGGGGATGCCG
AAG
>279|278185 Prior=0.014867 Length=1421 NormPrior=0.014281
CTCAGGATGAACGCTGGCGGTCTGCTTAACACATGCAAGTCGAACGCAAGTAGCAATACT
TGAGTGGCGGACGGGTGAGTAACGCGTGAGAATCTGCCTAGAGGTTGGGGACAACCACTG
GAAACGGTGGCTAATACCCAATGTGCCTATTCGTGAAAGATTTATCGCCTCTAGATGAGC
TCGCGTCTGATTAGCTAGTTGGTAGGGTAAAAGCCTACCAAGGCATCGATCAGTAGCTGG
TCTGAGAGGATGACCAGCCACACTGGGACTGAGACACGGCCCAGACTCCTACGGGAGGCA
GCAGTGGGGAATTTTCCGCAATGGGCGAAAGCCTGACGGAGCAAGACCGCGTGAGGGAGG
AAGGCTCTTGGGTCGTAAACCTCTTTTGTCAGGGAAGAACAAAATGACGGTACCTGACGA
ATCAGCATCGGCTAACTCCGTGCCAGCAGCCGCGGTAATACGGAGGAGGCAAGCGTTATC
CGGAATTATTGGGCGTAAAGCGTCCGCAGGTGGCACTTCAAGTCTGCTGTCAAAGACCGG
GGCTTAACCCCAGAAAGGCAGTGGAAACTGAAGTGCTAGAGTGCAGTAGGGGTAGAGGGA
ATTCCCGGTGTAGCGGTGAAATGCGTAGAGATCGGGAAGAACATCGGTGGCGAAAGCGCT
CTACTGGGCCACAACTGACACTCAGGGACGAAAGCTAGGGGAGCGAATGGGATTAGATAC
CCCAGTAGTCCTAGCCGTAAACGATGGATACTAGGTGTGGCTTGTATCGACCCGAGCCGT
GCCGTAGCTAACGCGTTAAGTATCCCGCCTGGGGAGTACGCACGCAAGTGTGAAACTCAA
AGGAATTGACGGGGGCCCGCACAAGCGGTGGAGTATGTGGTTTAATTCGATGCAACGCGA
AGAACCTTACCAGGGCTTGACATGTCCGGAACCCTGATGAAAGTTAGGGGTGCCTTCGGG
AGCCGGAACACAGGTGGTGCATGGCTGTCGTCAGCTCGTGTCGTGAGATGTTGGGTTAAG
TCCCGCAACGAGCGCAACCCTCGTGTTTAGTTGCCATCATTAAGTTGGGCACTCTAAACA
GACTGCCGGTGACAAACCGGAGGAAGGCGGGGATGACGTCAAGTCAGCATGCCCCTTACG
TCCTGGGCTACACACGTACTACAATGCGACGGACAAAGGGCAGCAAGCGAGCGATTGTAA
GCTAATCCCATAAACCGTGGCTCAGTTCAGATCGCAGGCTGCAACTCGCCTGCGTGAAGG
AGGAATCGCTAGTAATTGCAGGTCAGCATACTGCAGTGAATCCGTTCCCGGGCCTTGTAC
ACACCGCCCGTCACACCATGGAAGCTGGTTTGGCCCGAAGTCGTTACTCTAACCCTTTTG
GGAGGAGGACGCCGAAGGCAAAGCTGGTGACTGGGGTGAAG
>506|161302 Prior=0.012081 Length=1431 NormPrior=0.011524
GTTTGATCCTGGCTCAGGATGAACGCTGGCGGTCTGCTTAACACATGCAAGTCGAACGCA
GTACTTCGGTACTGAGTGGCGGACGGGTGAGTAACGCGTGAGAATCTGCCTAGAGGTCGG
GGACAACCATTGGAAACGATGGCTAATACCCGATGTGCCTATGGGTGAAAGATTTATTGC
CAGAAGAGGAGCTCGCGTCTGATTAGCTAGTTGGTGAGGTAAGAGCTCACCAAGGCAGCG
ATCAGTAGCTGGTCTGAGAGGATGACCAGCCACACTGGGACTGAGACACGGCCCAGACTC
CTACGGGAGGCAGCAGTGGGGAATTTTCCGCAATGGGCGAAAGCCTGACGGAGCAAGACC
GCGTGAGGGAGGAAGGCTCTTGGGTTGTAAACCTCTTTTCTTGGGGAAGAAAAAAATGAC
GGTACCCAAGGAATCAGCATCGGCTAACTCCGTGCCAGCAGCCGCGGTAATACGGAGGAT
GCAAGCGTTATCCGGAATTATTGGGCGTAAAGCGTCCGCAGGTGGCACTTCAAGTCTGCT
GTCAAAGACCGGGGCTTAACCCTGGAAAGGCAGTGGAAACTGAAGCGCTAGAGTGTGGCA
GGGTAGTGGGAATTCCCGGTGTAGCGGTGAAATGCGTAGAGATCGGGAAGAACATCGGTG
GCGAAAGCGCTCTACTGGACGGTGACTGACACTCAGGGACGAAAGCTAGGGGAGCGAATG
GGATTAGATACCCCAGTAGTCCTAGCCGTAAACGATGGATACTAGGTGTGGCTTGTATCG
ACCCGAGCCGTGCCGTAGCTAACGCGTTAAGTATCCCGCCTGGGGAGTACGCTCGCAAGA
GTGAAACTCAAAGGAATTGACGGGGGCCCGCACAAGCGGTGGAGTATGTGGTTTAATTCG
ATGCAACGCGAAGAACCTTACCAGGGCTTGACATGTCCGGAATCTCCTGGAAACGGGAGA
GTGCCTTCGGGAGCCGGAACACAGGTGGTGCATGGCTGTCGTCAGCTCGTGTCGTGAGAT
GTTGGGTTAAGTCCCGCAACGAGCGCAACCCTCGTTTTTAGTTGCCATCATTAAGTTGGG
CACTCTAGAGAGACTGCCGGTGACAAACCGGAGGAAGGTGGGGATGACGTCAAGTCAGCA
TGCCCCTTACGCCCTGGGCTACACACGTACTACAATGCGACGGACAAAGGGCAGCAAGCC
AGCGATGGCAAGCAAATCCCATAAACCGTGGCTCAGTTCAGATCGTAGGCTGCAACTCGC
CTACGTGAAGGAGGAATCGCTAGTAATTGCAGGTCAGCATACTGCAGTGAATTCGTTCCC
GGGCCTTGTACACACCGCCCGTCACACCATGGAAGTTGGCCACGCCCGAAGTCGTTACCC
TAACCTGAAAAGGAGGGGGACGCCGAAGGCAGGGCTGATGACTGGGGTGGG
>1223|180770 Prior=0.011252 Length=1235 NormPrior=0.012436
TGAAGATGAGCTCGCGTCCGATTAGCTAGTTGGGGGGGTAAAAGCCCACCAAGGCGACGA
TCGGTAGCTGGTCTGAGAGGACGATCAGCCACACTGGGACTGAGACACGGCCCAGACTCC
TACGGGAGGCAGCAGTGGGGAATTTTCCGCAATGGGCGAAAGCCTGACGGAGCAAGACCG
CGTGAGGGAGGAAGGCTCTTGGGTTGTAAACCTCTTTTGTCAGGGAAGAAGAAAGTGACG
GTACCTGACGAATCAGCATCGGCTAACTCCGTGCCAGCAGCCGCGGTAATACGGAGGATG
CAAGCGTTATCCGGAATTATTGGGCGTAAAGCGTCCGCAGGTGGCTTATCAAGTCTGCTG
TCAAAGAGTGGGGCTTAACCCCATTAAGGCAGTGGAAACTGAGAAGCTAGAGTGCCGTAG
GGGTAGAGGGAATTCCCGGTGTAGCGGTGAAATGCGTAGAGATCGGGAAGAACATCGGTG
GCGAAAGCGCTCTACTGGACGGCAACTGACACTCAGGGACGAAAGCTAGGGGAGCGAATG
GGATTAGATACCCCAGTAGTCCTAGCCGTAAACGATGGATACTAGGTGTTGTCTGTATCG
ACCCGGACAGTGCCGTAGCTAACGCGTTAAGTATCCCGCCTGGGGAGTACGCTCGCAAGA
GTGAAACTCAAAGGAATTGACGGGGGCCCGCACAAGCGGTGGAGTATGTGGTTTAATTCG
ATGCAACGCGAAGAACCTTACCAGGGCTTGACATGTCGCGAATCTTCCTGAAAGGTGGGA
GTGCCTTCGGGAGCCGGAACACAGGTGGTGCATGGCTGTCGTCAGCTCGTGTCGTGAGAT
GTTGGGTTAAGTCCCGCAACGAGCGCAACCCTCGTCCTTAGTTGCCATCATTAAGTTGGG
CACTCTAGGGAGACTGCCGGTGACAAACCGGAGGAAGGTGGGGATGACGTCAAGTCAGCA
TGCCCCTTACGCCCTGGGCTACACACGTACTACAATGCGACGGACAAAGGGCAGCTAGCG
AGCGATCGTAAGCCAATCCCATAAACCGTGGCTCAGTTCAGATCGTAGGCTGCAACTCGC
CTACGTGAAGGAGGAATCGCTAGTAATTGCAGGTCAGCATACTGCAGTGAATTCGTTCCC
GGGCCTTGTACACACCGCCCGTCACACCATGGAAGTTGGCCACGCCCGAAGTCGTTACCC
TAACCGCTTGCGGAGGGGGATGCCGAAGGCAGGGC
>111|175636 Prior=0.010846 Length=1368 NormPrior=0.010822
GGGTGAGTAACGCGTGAGCATCTGCCTTCAGGTTGGGGACAACAGTTGGAAACGACTGCT
AATACCCAATGTGCCGAGAGGTGAAAGCTTTAGTGCCTGAGGATGAGCTCGCGTCTGATT
AGGTAGTTGGTGTGGTAATGGCGCACCAAGCCGACGATCGGTAGCTGGTCTGAGAGGATG
ACCAGCCACACTGGGACTGAGACACGGCCCAGACTCCTACGGGAGGCAGCAGTGGGGAAT
TTTCCGCAATGGGCGAAAGCCTGACGGAGCAAGACCGCGTGAGGGAGGAAGGCTCTTGGG
TCGTAAACCTCTTTTGTCAGGGAAGAACACAATGACGGTACCTGACGAATCAGCCTCGGC
TAACTCCGTGCCAGCAGCCGCGGTAATACGTAGGGGGCGAGCGTTGTCCGGAATCATTGG
GCGTAAAGGGCGCGTAGGCGGCACCTCAAGTCTGCTGTCAAAGACCGGGGCTTAACCCCA
GAAAGGCAGTGGAAACTGAAGTGCTAGAGTGCAGTAGGGGTAGAGGGAATTCCCGGTGTA
GCGGTGAAATGCGTAGAGATCGGGAAGAACATCGGTGGCGAAGGCGCTCTGCTGGACCAT
AACTGACACTCAGGGACGAAAGCTAGGGGAGCGAATGGGATTAGATACCCCAGTAGTCCT
AGCCGTAAACGATGGATACTAGGTGTTGTCCGTATCGACCCGGACAGTGTCGTAGCTAAC
GCGTTAAGTATCCCGCCTGGGGAGTACGCTCGCAAGAGTGAAACTCAAAGGAATTGACGG
GGGCCCGCACAAGCGGTGGAGTATGTGGTTTAATTCGATGCAACGCGAAGAACCTTACCA
GGGCTTGACATGTCGCGAATCTTCCTGAAAGGGAAGAGTGCCTTCAGGAGCGGGAACACA
GGTGGTGCATGGCTGTCGTCAGCTCGTGTCGTGAGATGTTGGGTTAAGTCCCGCAACGAG
CGCAACCCTCGTTTTTAGTTGCCATCATTAAGTTGGGCACTCTAAACAGACTGCCGGTGA
CAAACCGGAGGAAGGTGGGGATGACGTCAAGTCAGCATGCCCCTTACGTCCTGGGCTACA
CACGTACTACAATGCTACGGACAAAGGGCAGCAAGCCAGCGATGGCAAGCTAATCCCAGA
AACCGTGGCTCAGTTCAGATTGCAGGCTGCAACTCGCCTGCATGAAGGAGGAATCGCTAG
TAATTGCAGGTCAGCATACTGCAGTGAATCCGTTCCCGGGCCTTGTACACACCGCCCGTC
ACACCATGGAAGTTGGCCACGCCCGAAGTCATTACTCTAACCTTTCGAGGAGGAGGATGC
CGAAGGCAGGGCTGATGACTGGGGTGAAGTCGTAACAAGGTAGCCGTA
>1019|277783 Prior=0.010058 Length=1432 NormPrior=0.009587
GTTTGATCCTGGCTCAGGATGAACGCTGGCGGTCTGCTTAACACATGCAAGTCGAACGCA
AGTAGCAATACTTGAGTGGCGGACGGGTGAGTAACGCGTGAGAATCTGCCTTCAGGACGG
AGACAACAGTTGGAAACGACTGCTAAGCCCCGATGAACCGAAAGGGAAAATATTTATAGC
CTGAAGATGAGCTCGCGTCCGATTAGCTAGTTGGCGGAGTAAAAGCCCACCAAGGCGACG
ATCGGTAGCTGGTCTGAGAGGACGATCAGCCACACTGGGACTGAGACACGGCCCAGACTC
CTACGGGAGGCAGCAGTGGGGAATTTTCCGCAATGGGCGAAAGCCTGACGGAGCAAGACC
GGTGGAGGGAGAAAGGCTCTTGGGTCTTAAACCTCTTTTATCAGGGAAGAACACCTGACG
GTACCTGACGAATCAGTCTAGGCTAACTCCGTGCCAGCAGCCGCGGTAATACGGAGGATG
CAAGCGTTATCCGGAATGATTGGGCGTAAAGCGTCCGCAGGTGGCAGTTCAAGTCTGCTG
TCAAAGACCGGGGCTTAACTTCGGAAAGGCAGTGGAAACTGAACAGCTAGAGTATGGTAG
GGGCAGAGGGAATTCCTGGTGTAGCGGTGAAATGCGTAGAGATCAGGAAGAACATCGGTG
GCGAAAGCGCTCTACTGGACGGCAACTGACACTCAGGGACGAAAGCTAGGGGAGCGAATG
GGATTAGATACCCCAGTAGTCCTAGCCGTAAACGATGGATACTAGGTGTTGTCTGTATCG
ACCCGAGCCGTGTCGTAGCTAACGCGTTAAGTATCCCGCCTGGGGAGTACGCACGCAAGT
GTGAAACTCAAAGGAATTGATGGGGGCCCGCACAAGCGGTGGAGTATGTGGTTTAATTCG
ATGCAACGCGAAGAACCTTACCAGGGCTTGACATGTCGCGAATCTTCCTGAAAGGGAAGA
GTGCCTTCGGGAGCCGGAACACAGGTGGTGCATGGCTGTCGTCAGCTCGTGTCGTGAGAT
GTTGGGTTAAGTCCCGCAACGAGCGCAACCCTCGTCTTTAGTTGCCAGCATTAAGTTGGG
CACTCTAGAGAGACTGCCGGTGACAAACCGGAGGAAGGTGGGGATGACGTCAAGTCAGCA
TGCCCCTTACGTCCTGGGCTACACACGTACTACAATGCTGTGGACAAAGGGCAGCCAACC
AGCGATGGTGCGCTAATCCCAGAAACCACGGCTCAGTTCAGATCGCAGGCTGCAACTCGC
CTGCGTGAAGGAGGAATCGCTAGTAATTGCAGGTCAGCATACTGCAGTGAATCCGTTCCC
GGGCCTTGTACACACCGCCCGTCACACCATGGAAGCTGGCCACGCCCGAAGTCGTTACTC
TAACCCTTTTGGGAGGAGGACGCCGAAGGCAAAGCTGGTGACTGGGGTGAAG
>1155|107506 Prior=0.009889 Length=1223 NormPrior=0.011037
GTCCCATTAGCTAGTTGGTAGGGTAAAAGCCTACCAAGGCGACGATGGGTAGCTGGTTCG
AGAGGATGACCAGCCACACTGGGACTGAGATACGGCCCAGACTCCTACCGGAGGCAGCAG
TAAGGAATCTTCCACAATGGACGAAAGTCTGATGGAGCAAGACCGCGTGAGGGAAGAAGG
CTCTTGGGTCGTAAACCTCTTTTGTCAGGGAAGAACACCTGACGGTACCTGACGAATCAG
CATCGGCTAACTCCGTGCCAGCAGCCGCGGTAATACGGAGGAGGCAAGCGTTATCCGGAA
TTATTGGGCGTAAAGCGTCCGCAGGTGGCACTTCAAGTCTGCTGTCAAAGACCGGGGCTT
AACTTCGGAAAGGCAGTGGAAACTGAACAGCTAGAGTATGGTAGGGGCAGAGGGAATTCC
TGGTGTAGCGGTGAAATGCGTAGAGATCAGGAAGAACATCGGTGGCGAAAGCGCTCTGCT
GGACTGCAACTGACACTCAGGGACGAAAGCTAGGGGAGCGAATGGGATTAGATACCCCAG
TAGTCCTAGCCGTAAACGATGGATACTAGGTGTGGCTTGTATCGACCCGAGCCGTGCCGT
AGCTAACGCGTTAAGTATCCCGCCTGGGGAGTACGCACGCAAGTGTGAAACTCAAAGGAA
TTGACGGGGGCCCGCACAAGCGGTGGAGTATGTGGTTTAATTCGATGCAACGCGAAGAAC
CTTACCAGGACTTGACATGTCGCGAATCCAGTGGAAACACAGGAGTGCCTTCGGGAGCGC
GAACACAGGTGGTGCATGGCTGTCGTCAGCTCGTGTCGTGAGATGTTGGGTTAAGTCCCG
CAACGAGCGCAACCCTCGTCTTTAGTTGCCATCATTAAGTTGGGCACTCTAAACAGACTG
CCGGTGACAAACCGGAGGAAGGTGGGGATGACGTCAAGTCAGCATGCCCCTTACGTCCTG
GGCTACACACGTACTACAATGGTAGGGACAGAGGGCAGCCAACCCGCGAGGGCGAGCTAA
TCCCGTAAACCCTGCCTCAGTTCAGATTGCAGGCTGCAACTCGCCTGCATGAAGGCGGAA
TCGCTAGTAATTGCAGGTCAGCATACTGCAGTGAATTCGTTCCCGGGCCTTGTACACACC
GCCCGTCACACCATGGAAGCTGGCCACGCCCGAAGTCGTTACCCTAACCGTTCGCGGAGG
GGGATGCCGAAGGCAGGGCTGAT
>266|257618 Prior=0.009275 Length=1467 NormPrior=0.008630
GTTTGATCCTGGCTCAGGACGAACGCTGGCGGCGTGCTTAACACATGCAAGTCGAGCGAC
AGCACTCTTCGGGGTGTATGGAGCGGCGAACGGGTGAGTAACACGTGGGCAACCTGCCCT
CAGCTCTGGGATAACTCCGGGAAACCGGGGCTAATACCGGATACGACCTCTGCCCGCATC
GGTGGGTGGTGGAAAGTTCTTCGGCTGAGGATGGGCCCGCGGCCTATCAGCTTGTTGGTG
GGGTGATGGCCTACCAAGGCGACGACGGGTAGCCGGCCTGAGAGGGCGACCGGCCACACT
GGGACTGAGACACGGCCCAGACTCCTACGGGAGGCAGCAGTGGGGAATATTGCGCAATGG
GCGGAAGCCTGACGCAGCGACGCCGCGTGAGGGATGAAGGCCTTCGGGTTGTAAACCTCT
TTCAGCAGGGACGAAGCGAGAGTGACGGTACCTGCAGAAGAAGCACCGGCCAACTACGTG
CCAGCAGCCGCGGTAATACGTAGGGTGCAAGCGTTGTCCGGAATTATTGGGCGTAAAGAG
CTCGTAGGCGGTCTGTCGCGTCGGCTGTGAAAACTCGGGGCTCAACCCCGAGCCTGCAGT
CGATACGGGCAGACTAGAGTGCTGTAGGGGAGACTGGAATTCCTGGTGTAGCGGTGAAAT
GCGCAGATATCAGGAGGAACACCGGTGGCGAAGGCGGGTCTCTGGGCAGTAACTGACGCT
GAGGAGCGAAAGCGTGGGGAGCGAACAGGATTAGATACCCTGGTAGTCCACGCCGTAAAC
GGTGGGTGCTAGGTGTGAGCGGTATTCCACGCCGTTCGTGCCGCAGCTAACGCATTAAGC
ACCCCGCCTGGGGAGTACGGCCGCAAGGCTAAAACTCAAAGGAATTGACGGGGGCCCGCA
CAAGCAGCGGAGCATGTGGCTTAATTCGACGCAACGCGAAGAACCTTACCAAGGCTTGAC
ATGCAGGGAAATCCTCCAGAGATGGGGGGTCCGCAAGGGTCCTGCACAGGTGGTGCATGG
TTGTCGTCAGCTCGTGTCGTGAGATGTTGGGTTAAGTCCCGCAACGAGCGCAACCCTCGT
TCTATGTTGCCAGCGCGTGATGGCGGGGACTCATAGGAGACTGCCGGGGTCAACTCGGAG
GAAGGTGGGGATGACGTCAAATCATCATGCCCCTTATGTCTTGGGCTGCACACATGCTAC
AATGGCCGGTACAAAGGGCTGCTAAACCGCGAGGTGGAGCGAATCCCAAAAAGCCGGTCT
CAGTTCGGATTGGGGTCTGCAACTCGACCCCATGAAGTCGGAGTTGCTAGTAATCGCAGA
TCAGCAACGCTGCGGTGAATACGTTCCCGGGCCTTGTACACACCGCCCGTCACGTCACGA
AAGTCGGTAACACCCGAAGCCAGTGGCCCAACCCGCAAGGGGGGGAGCTGTCGAAGGTGG
GATCGGCGATTGGGACGAAGTCGAAAC
>1022|71326 Prior=0.009213 Length=1177 NormPrior=0.010684
TGAACCGAAATGGAAAATATTTATAGCCTGAAGATGAGCTCGCGTCCGATTAGCTAGTTG
GCGGAGTAAAAGCCCACCAAGGCGACGATCGGTAGCTGGTCTGAGAGGACGATCAGCCAC
ACTGGGACTGAGACACGGCCCAGACTCCTACGGGAGGCAGCAGTGGGGAATTTTCCGCAA
TGGGCGAAAGCCTGACGGAGCAAGACCGCGTGAGGGAGGAAGGCTCTTGGGTTGTAAACC
TCTTTTCTCAGGGAAGAACAAAATGACGGTACCTGAGGAATCAGCCTCGGCTAACTCCGT
GCCAGCAGCCGCGGTAATACGGAGGAGGCAAGCGTTATCCGGAATTATTGGGCGTAAAGC
TTCCGCAGGTGNNNNNCAAGTCTGCGGTCAAAGACCGGGGCTTAACCCTGGAAAGGCCGT
GGAAACTGATCAAGCTAGAGTACCGTAGGGGTAGAGGGAATTCCCGGTGTAGCGGTGAAA
TGCGTAGAGATCGGGAAGAACATCGGTGGCGAAAGCGCTCTACTGGACGGTGACTGACAC
TCAGGGACGAAAGCTAGGGGAGCGAATGGGATTAGATACCCCAGTAGTCCTAGCCGTAAA
CGATGGATACTAGGTGTGGCCTGTATCGACCCGGGCCGTGCCGTAGCTAACGCGTTAAGT
ATCCCGCCTGGGGAGTACGCTCGCAAGAGTGAAACTCAAAGGAATTGACAGGGGCCCGCA
CAAGCGGTGGAGTATGTGGTTTAATTCGATGCAACGCGAAGAACCTTACCAGGGCTTGAC
ATGTCGCGAATCTCTTGGAAACGAGGGAGTGCCTTCGGGAGCGCGATCACAGGTGGTGCA
TGGCTGTCGTCAGCTCGTGTCGTGAGATGTTGGGTTAAGTCCCGCAACGAGCGCAACCCT
CGTGTTTAGTTGCCATCATTAAGTTGGGCACTCTAAACAGACTGCCGGTGACAAACCGGA
GGAAGGTGGGGATGACGTCAAGTCAGCATGCCCCTTACGCCCTGGGCTACACACGTACTA
CAATGCGACGGACAAAGGGCAGCAAGCAGGCAACTGCAAGCCAATCCCATAAACCTCGCC
TCAGTTCAGATCGCAGGCTGCAACTCGCCTGCGTGAAGGAGGAATCGCTAGTAATCGCGC
ATCAGCAATGGCGCGGTGAATACGTTCCCGGACCTTG
>646|168427 Prior=0.009088 Length=1407 NormPrior=0.008816
CTCAGGACGAACGCTGGCGGCGTGCCTAATACATGCAAGTCGAGCGGAGCGGAGGAAGCT
TGCTTCCAAAGCTCAGCGGCGGACGGGTGAGTAACACGTGGGTAACCTGCCTGGCAGACT
GGGATAACGCTTGGAAACGAGTGCTAATACCGGATAGTCTTCTGAACCGCATGGTTCGGA
AGGGAAAGAGGCTTTCGCCTCACTGTCAGATGGACCCGCGGCGCATTAGCTAGTTGGTGA
GGTAACGGCTCACCAAGGCGACGATGCGTAGCCGACCTGAGAGGGTGACCGGCCACACTG
GGACTGAGACACGGCCCAGACTCCTACGGGAGGCAGCAGTAGGGAATCTTCCACAATGGG
CGAAAGCCTGATGGAGCAACGCCGCGTGAGTGATGAAGGCCTTTGGGTTGTAAAACTCTG
TCTTCTGTGACGAACAAGCCTGTGAGTAAAATGCTCAGGCCCTGACGGTAACAGAGGAGG
AAGCCACGGCTAACTACGTGCCAGCAGCCGCGGTAATACGTAGGTGGCAAGCGTTGTCCG
GAATCACTGGGCGTAAAGCGCGCGCAGGCGGCGATCTACGTCTGGGGTGAAAGCCCGGGG
CTCAACCTCGGGACTGCCTTGGATACGGGATCGCTTGAGAATCGGAGAGGCAAGGGGAAT
TCCACGTGTAGCGGTGAAATGCGTAGAGATGTGGAGGAACACCTGTGGCGAAGGCGCCTT
GCTGGCCGATTTCTGACGCTGAGGCGCGAAAGCGTGGGGAGCAAACAGNNNNNNNNNNNN
NNNNNNNNNNNCGCCGTAAACGATGAGTGCTAGGTGTTGGGGGGTACCACCCTCAGTGCC
GAAGCTAACGCATTAAGCACTCCGCCTGGGGAGTACGGTCGCAAGACTGAAACTCAAAGG
AATTGACGGGGGCCCGCACAAGCGGTGGAGCATGTGGTTTAATTCGAAGCAACGCGCAGA
ACCTTACCAGCACTTGACATGTCGNNNNNNNNNNNNNNNNNTAGAGTTTCCCTTCGGGGC
AGCGGTGACAGGTGGTGCATGGTTGTCGTCAGCTCGTGTCGTGAGATGTTGGGTTAAGTC
CCGCAACGAGCGCAACCCCTATGTTGTGTTGCTACCATTTAGTTGAGCACTTACAACAGA
CTGCCGGTGACAAACCGGAGGAAGGCGGGGATGACGTCAAATCATCATGCCCCTTATGTC
TTGGGCTACACACGTGCTACAATGGGCGGTACAAAGAGACGCGAGACCGCGAGGTGGAGC
TAATCTCATAAAGCCGTTCGTAGTTCGGATTGCAGGCTGCAACTCGCCTGCATGAAGCCG
GAATTGCTAGTAATCGCGGATCAGCATGCCGCGGTGAATTCGTTCCCGGGCCTTGTACAC
ACCGCCCGTCACACCACGGGAGTTGGC
>86|353695 Prior=0.009067 Length=1453 NormPrior=0.008518
GTTTGATCCTGGCTCAGGATGAACGCTGGCGGTCTGCTTAACACATGCAAGTCGAACGGA
GTAGAAAAATACTTAGTGGCGGATGGGTGAGTAACGCGTGAGAATCTGCCTTCAGGTTGG
GGACAACAGTTGGAAACGACTGCTAATACCCAATGTGCCGAGAGGTGAAAGCTTTAGTGC
CTGAGGATGAGCTCGCGTCTGATTAGCTAGTTGGAGTGGTAATGGCACACCAAGGCGACG
ATCAGTAGCTGGTCTGAGAGGATGATCAGCCACACTGGGACTGAGACACGGCCCAGACTC
CTACGGGAGGCAGCAGTGGGGAATTTTCCGCAATGGGCGAAAGCCTGACGGAGCAAGACC
GCGTGAGGGAAGAAGGCTCTTGGGTCGTAAACCTCTTTTGTCAGGGAAGAACACAATGAC
GGTACCTGACGAATCAGCCTCGGCTAACTCCGTGCCAGCAGCCGCGGTAAGACGGAGGAT
GCAAGCGTTATCCGGAATGATTGGGCGTAAAGCGTCCGCAGGTGGCAGTTCAAGTCTGCT
GTCAAAGACCGGGGCTTAACTTCGGAAAGGCAGTGGAAACTGAACAGCTAGAGAGTCGTA
GGGGCAGAGGGAATTCCTGGTGTAGCGGTGAAATGCGTAGAGATTAGGAAGAACACCGGT
GGCGAAAGCGCCTTGCTGGGTCTGCACTGACACTGATGGACGAAAGCTAGGGGAGCGAAA
GGGATTAGATACCCCTGTAGTCCTAGCTGTAAACGATGGGTACTAGGCGTTGACCGTATC
GACCCGGTCAGTGCCGGAGCTAACGCGATAAGCATCCCGCCTGGGGAGTATGGCCGCAAG
GCTGAAACTCAAAGGAATTGACGGGGGCCCGCACAAGCGGTGGAGTATGTGGTTTAATTC
GATGCAACGCGAAGAACCTTACCAGGGCTTGACATGTCGCGAATCTTCCTGAAAGGGAAG
AGTGCCTTCGGGAGCGCGAACACAGGTGGTGCATGGCTGTCGTCAGCTCGTGTCGTGAGA
TGTTGGGTTAAGTCCCGCAACGAGCGCAACCCTCGTCTTTAGTTGCCAGCATTTCGGATG
GGCACTCTAGAGAGACTGCCGGTGACAAACCGGAGGAAGGTGGGGATGACGTCAAGTCAG
CATGCCCCTTACGCCCTGGGCTACACACGTACTACAATGCGACGGACAAAGGGCAGCAAG
CTCGCGAGAGTTAGCTAATCCCATAAACCGTGGCTCAGTTCAGATCGCAGGCTGCAACTC
GCCTGCGTGAAGGAGGAATCGCTAGTAATTGCAGGTCAGCATACTGCAGTGAATTCGTTC
CCGGGCCTTGTACACACCGCCAGTCACACCATGGAAGTTGGCCACGCCCGAAGTCATTAC
TCTAACCTTTCGAGGAGGAGGATGCCGAAGGCAGGGCTGATGACTGGGGTGAAGTCGTAA
CAAGGTAGCCGTA
>446|188528 Prior=0.008530 Length=1374 NormPrior=0.008474
GTTTGATCCTGGCTCAGGATGAACGCTGGCGGTCTGCTTAACACATGCAAGTCGAACGCA
AGTAGCAATACTTGAGTGGCGGACGGGTGAGTAACGCGTGAGAATCTGCCTAGAGGTTGG
GGACAACCACTGGAAACGGTGGCTAATACCCGATGTGCCTATGGGTGAAAGATTTATTGC
CAGAAGAGGAGCCCGCGTCTGATTAGCTAGTTGGTAGGGTAATGGCCTACCAAGGCGACG
ATCAGTAGCTGGTCTGAGAGGATGATCAGCCACATTGGGACTGAGACACGGCCCAAACTC
CTACGGGAGGCAGCAGTGGGGAATATTGGACAATGGGCGAAAGCCTGACGGAGCAAGACC
GCGTGAGGGAGGAAGGATCTTGGGTCGTAAACATCTTTTGTGGAAGAACACAATGACGGT
ACCTGACGTATCAGCCTCGGCTAACTCCGTGCCAGCAGCCGCGGTAATACGGAGGAGGCA
AGCGTTATCCGGAATTATTGGGCGTAAAGCGTCCGCAGGTGGCACCTCAAGTCTGCTGTC
AAAGACCGGGGCTTAACCCCAGAAAGGCAGTGGAAACTGAAGTGCTAGAGTGCAGTAGGG
GTAGAGGGAATTCCCGGTGTAGCGGTGAAATGCGTAGAGATCGGGAAGAACATCGGTGGC
GAAGGCGCTCTGCTGGACCTTATCTGACATTGAGGGACGAAAGCTAGGGGAGCGAATGGG
ATTAGATACCCCAGTAGTCCTAGCCGTAAACGATGGATACTAGGTGTTGTCTGTATCGAC
CCGAGCCGTGCCGTAGCTAACGCGTTAAGTATCCCGCCTGGGGAGTACGCTCGCAAGAGT
GAAACTCAAAGGAATTGACGGGGGCCCGCACAAGCGGTGGAGTATGTGGTTTAATTCGAT
GCAACGCGAAGAACCTTACCAGGGCTTGACATGCCGCGAATCCTCTTGAAAGAGAGGAGT
GCCTTCGGGAGCGCGAACACAGGTGGTGCATGGCTGTCGTCAGCTCGTGTCGTGAGATGT
TGGGTTAAGTCCCGCAACGAGCGCAACCCTCGTTCTTAGTTGCCAGCATTAAGTTGGGCA
CTCTAGGGAGACTGCCGGTGACAAACCGGAGGAAGGTGGGGATGACGTCAAGTCAGCATG
CCCCTTACGCCCTGGGCTACACACGTACTACAATGGTAGGGACAAAGGGCAGCCAACCCG
CGAGGGCGAGCTAATCCCGTAAACCCTGCCTCAGTTCAGATTGCAGGCTGCAACTCGCCT
GCATGAAGGCGGAATCGCTAGTAATCGCAGGTCAGCATACTGCGGTGAATCCGTTCCCGG
GCCTTGTACACACCGCCCGTCACACCATGGAAGTTGGCCACGCCCGAAGTCGTT
>609|538266 Prior=0.008470 Length=1446 NormPrior=0.007995
GTTTGATCCTGGCTCAGAGCGAACGCTGGCGGCAGGCTTAACACATGCAAGTCGAACGCA
TCCTTCGGGGTGAGTGGCAGACGGGTGAGTAACGCGTGGGAACGTGCCCATCGGTTCGGA
ATAACCCGGGGAAACCCGGGCTAAGACCGGATACGTGCGAGAGCAGAAAGATTTATCGCT
GAAGGATCGGCCCGCGTCTGATTAGCTAGTTGGTAGGGTAATGGCCTACCAAGGCGACGA
TCAGTAGCTGGTCTGAGAGGATGATCAGCCACATTGGGACTGAGACACGGCCCAAACTCC
TACGGGAGGCAGCAGTGGGGAATATTGGACAATGGGCGCAAGCCTGATCCAGCCATGCCG
CGTGAGTGATGAAGGCCTTAGGGTTGTAAAGCTCTTTCGTCCGGGACGATAATGACGGTA
CCGGAAGAAGAAGCCCCGGCTAACTTCGTGCCAGCAGCCGCGGTAATACGAAGGGGGCTA
GCGTTGTTCGGAATCACTGGGCGTAAAGGGCGCGTAGGCGGCCTGATAAGTCGGGGGTGA
AAGCCTGTGGCTCAACCACAGAATTGCCTTCGATACTGTCGGGCTTGAGACCGGAAGAGG
TAAGTGGAACTGCGAGTGTAGAGGTGAAATTCGTAGATATTCGCAAGAACACCAGTGGCG
AAGGCGGCTTACTGGTCCGGTTCTGACGCTGAGGCGCGAAAGCGTGGGGAGCAAACAGGA
TTAGATACCCTGGTAGTCCACGCCGTAAACGATGAATGCCAGCCGTTGGCGAGCTTGCTC
GTCAGTGGCGCAGCTAACGCTTTAAGCATTCCGCCTGGGGAGTACGGTCGCAAGATTAAA
ACTCAAAGGAATTGACGGGGGCCCGCACAAGCGGTGGATCATGTGGTTTAATTCGAAGCA
ACGCGCAGAACCTTACCAGCCTTTGACATGTCCCGTATGGATCTTGGAGACAGGATCCTT
CAGTTCGGCTGGCGGGAACACAGGTGCTGCATGGCTGTCGTCAGCTCGTGTCGTGAGATG
TTGGGTTAAGTCCCGCAACGAGCGCAACCCTCGCCCCTAGTTGCCATCATTCAGTTGGGC
ACTCTAGGGGGACTGCCGGTGATAAGCCGAGAGGAAGGTGGGGATGACGTCAAGTCCTCA
TGGCCCTTACGGGCTGGGCTACACACGTGCTACAATGGCGGTGACAATGGGCAGCGAAGG
GGCGACCTGGAGCTAATCCCAAAAAGCCGTCTCAGTTCAGATTGCACTCTGCAACTCGAG
TGCATGAAGGCGGAATCGCTAGTAATCGTGGATCAGAACGCCACGGTGAATACGTTCCCG
GGCCTTGTACACACCGCCCGTCACACCATGGGAGTTGGTTTTACCCGAAGGCGCCGCGCC
AACCGCAAGGGGGCAGGCGACCACGGTAGGGTCAGCGACTGGGGTGAAGTCGTAACAAGG
TAGCCG
>630|21210 Prior=0.008324 Length=1392 NormPrior=0.008162
GTTTGATCCTGGCTCAGGATGAACGCTGGCGGTCTGCTTAACACATGCAAGTCGAACGCA
TCTTTCGGGGTGAGTGGCGGACGGGTGAGTAACGCGTGAGAATCTGCCTAGAGGTCGGGG
ACAACCATTGGAAACGATGGCTAATACCGGATATGCCTTACGGGGTGAGATTTATTGCCA
GAAGAGGAGCTCGCGTCTGATTAGCTAGTTGGTAGGGTAAAAGCCTACCAAGGCATCGAT
CAGTAGCTGGTCTGAGAGGATGACCAGCCACACTGGGACTGAGACACGGCCCAGACTCCT
ACGGGAGGCAGCAGTGGGGAATCTTGCGCAATGGGCGAAAGCCTGACGCAGCAACGCCGC
GTGAGTGAAGAAGGCCCTAGGGTCGTAAACCGCTTTTGTCAGGGAAGAACAAAANNNNNN
NNNTGACGAATCAGCATCGGCTAACTCCGTGCCAGCAGCCGCGGTAAGACGGAGGATGCA
AGCGTTATCCGGAATGATTGGGCGTAAAGCGTCCGCAGGTGGCAGTTCAAGTCTGCTGTC
AAAGACCGGGGCTTAACCCCAGAAAGGCAGTGGAAACTGAAGTGCTAGAGTGCAGTAGGG
GTAGAGGGAATTCCCGGTGTAGCGGTGAAATGCGTAGAGATCGGGAAGAACATCGGTGGC
GAAAGCGCTCTACTGGACGGTGACTGACACTCAGGGACGAAAGCTAGGGGAGCGAATGGG
ATTAGATACCCCAGTAGTCCTAGCCGTAAACGATGGATACTAGGTGTGGCTTGTATCGAC
CCGAGCCGTGCCGTAGCTAACGCGTTAAGTATCCCGCCTGGGGAGTACGCACGCAAGTGT
GAAACTCAAAGGAATTGACGGGGGCCCGCACAAGCGGTGGAGCATGTGGTTTAATTCGAA
GCAACGCGCAGAACCTTACCAGCCCTTGACATGGCGCGAATCTTCTGGAAACAGAGGAGT
GCCTTCGGGAGACGGAACACAGGTGGTGCATGGCTGTCGTCAGCTCGTGTCGTGAGATGT
TGGGTTAAGTCCCGCAACGAGCGCAACCCTCGTTTTTAGTTGCCATCATTAAGTTGGGCA
CTCTAGAGAGACTGCCGGTGACAAACCGGAGGAAGGTGGGGATGACGTCAAGTCAACATG
CCCCTTACGCCCTGGGCTACACACGTACTACAATGGTAGGGACAGAGGGCAGCCAACCCG
CGAGGGCGAGCTAATCCCGTAAAACCCTGCCTCAGTTCAGATCGCAGGCTGCAACTCGCC
TGCGTGAAGGAGGAATCGCTAGTAATCGCCGGTCAGCATACGGCGGTGAATCCGTTCCCG
GGCCTTGTACACACCGCCCGTCACACCATGGAAGTTGGCCACGCCCGAAGTCGTTACCCT
AACCGCTTGCGG
>164|166076 Prior=0.007645 Length=1403 NormPrior=0.007437
TCAGGACGAACGCTGACGGTGTGCTTTAGACATGCAAGTCGAACGAGAAAGCCCTTCGGG
GTGAGTACAGTGGCGAACGGGTGAGTAACACGTGGGCAATCTGCCCCTCGCAGGGGGATA
ACCGGGGGAAACCCTGGCTAATACCCCGTACGCTTGTTGGGTCGCATGGCTCGGCAAGGA
AAGGTAGCTTCGGCCATCCGGCGAGGGATGGGCCCGCGTTGCATTAGCTAGTTGGTGGGG
TAACGGCCTACCAAGGCGACGATGCGTAGCTGGTCTGAGAGGATGATCAGCCACACTGGG
ACTGAGACACGGCCCAGACTCCTACGGGAGGCAGCAGCCAGGAATCTTGGGCAATGGGCG
AAAGCCTGACCCAGCAACACCGTGTGGGCGATGAAGGCCTTAGGGTCGTAAAGCCCTGTT
GATAGGGACGAAGGGCGAAGGGTTAATAGCCCCTAGCTTGACGGTACCTTTCGAGGAAGC
CCCGGCTAACTACGTGCCAGCAGCCGCGGTAATACGTAGGGGGCGAGCGTTGTCCGGAAT
TATTGGGCGTAAAGAGCGTGTAGGCGGTTCGGTAAGTCTGCTGTGAAATCCTGGGGCTCA
ACCCTGGGCGTGCAGCGGATACTGCCGGGCTAGAGGGTGGTAGAGGCGAGTGGAATTCCC
GGTGTAGCGGTGAAATGCGCAGATATCGGGAGGAACACCAGTAGCGAAGGCGGCTCGCTG
GGCCACACCTGACGCTGAGACGCGAAAGCGTGGGGAGCAAACAGGATTAGATACCCTGGT
AGTCCACGCCGTAAACGATGAACACTAGGTGTGGGCGGAGTCGAATCTGTCTGTGCCGAA
GCCAACGCGATAAGTGTTCCGCCTGGGGAGTACGGCCGCAAGGCTAAAACTCAAAAGAAT
TGACGGGGGCCCGCACAAGCAGCGGAGCATGTTCTTTAATTCGATGCAACGCGAAGAACC
TTACCTGGACTTGACATGGGGCTGCAAGCGCACGGAAACGTGTGACCTTCGAGGGTGCCT
CACAGATGCTGCATGGCTGTCGTCAGCTCGTGTCGTGAGATGTTGGGTTAAGTCCCGCAA
CGAGCGCAACCCCTGTGGTGTGTTGCCAGCATTAAGTTGGGGACTCACACCAGACTGCCG
GTGACAAACCGGAGGAAGGTGGGGACGACGTCAAGTCATCATGGCTCTTACGTCCAGGGC
TAGAAACGTGCTACAATGGCTGATACAAAGGGTTGCAAGACCGCGAGGTGGAGCGAATCC
CATCAAAGTCAGTCTAAGTTCGGATCGCAGTCTGCAACTCGACTGCGTGAAGGCGGAGTT
GCTAGTAATCGCGGATCAGAATGCCGCGGTGAATACGTTCCCGGGCCTTGTACACACCGC
CCGTCACACCATGGAAGTTGGCC
>665|277671 Prior=0.007428 Length=1349 NormPrior=0.007516
GCGGTCTGCTTAACACATGCAAGTCGAACGGGAATCTTAGGATTCTAGTGGCGGACGGGT
GAGTAACGCGTGAGAATCTGCCTTCAGGACGGGGATAACAGGAGGAAACTGCTGCTAAAA
CCGGATATGCCGAGAGGTGAAAGTATTAATAGCCTGAAGAGGAGCTCGCGTCTGATTAGC
TAGTTGGTAGGGTAAAAGCTTACCAAGGCGACAATCAGTAGCTGGTCTGAGAGGACGATC
AGCCACACTGGGACTGAGACACGGCCCAGACTCCTACGGGAGGCAGCAGTGGGGAATTTT
CCGCAATGGGCGAAAGCCTGACGGAGCAAGACCGCGTGGGGGAGGAAGGTTCTTGGATTG
TAAACCCCTTTTCTCAGGGAAGAACACAATGACGGTACCTGAGGAATAAGCATCGGCTAA
CTCCGTGCCAGCAGCCGCGGTAATACGGAGGATGCAAGCGTTATCCGGAATAATTGGGCG
TAAAGCGTCCGTAGGTGGTCATTCAAGTCTGCCGTTAAAGAGTGGGGCTTAACCCCACAA
AGGCGGTGGAAACTGAAAGACTAGAGTGCAGTAGGGGTAGAGGGAATTCCCGGTGTAGCG
GTGAAATGCGTAGAGATCGGGAAGAACACCGGTGGCGAAAGCGCTCTGCTGGACTGCAAC
TGACACTGAGGGACGAAAGCTAGGGGAGCGAATGGGATTAGATACCCCAGTAGTCCTAGC
CGTAAACGATGGATACTAGGTGTGGCCTGTATCGACCCGGGCCGCGCCGGAGCTAACGCG
TTAAGTATCCCGCCTGGGGAGTACGCACGCAAGTGTGAAACTCAAAGGAATTGACGGGGG
CCCGCACAAGCGGTGGAGCATGTGGTTTAATTCGATGCAACGCGAAGAACCTTACCAGGA
CTTGACATGTCGCGAATCTTCTTGAAAGAGAGGAGTGCCTTAGGGAGCGCGAACACAGGT
GGTGCATGGCTGTCGTCAGCTCGTGTCGTGAGATGTTGGGTTAAGTCCCGCAACGAGCGC
AACCCTCGTTTTTAGTTGCCATCATTAAGTTGGGCACTCTAGAGAGACTGCCGGTGACAA
ACCGGAGGAAGGTGGGGATGACGTCAAGTCAGCATGCCCCTTACGTCCTGGGCTACACAC
GTACTACAATGCTACGGACAAAGGGCAGCAAGTTAGCAATGACAAGCAAATCCCATAAAC
CGTGGCTCAGTTCAGATCGCAGGCTGCAACTCGCCTGCGTGAAGGCGGAATCGCTAGTAA
TCGCCGGTCAGCATACGGCGGTGAATCCGTTCCCGGGCCTTGTACACACCGCCCGTCACA
CCATGGGAGTTGGCCACGCCCGAAGTCGT
>150|355265 Prior=0.007156 Length=1436 NormPrior=0.006802
GTTTGATCCTGGCTCAGGATGAACGCTGGCGGTCTGCTTAACACATGCAAGTCGAACGGA
ACTCTTCGGAGTTCAGTGGCGGACGGGTGAGTAACGCGTGAGAATCTGCCTTCTGGTCGG
GGACAACCACTGGAAACGGTGGCTAATACCGGATGAGCCANNNNNNNNNNNNNNNNNNNN
NNNCTTTAGAAGAGCTCGCGTCTGATTAGCTAGTTGGTAGGGTAAAAGCCTACCAAGGCA
TCGATCAGTAGCTGGTCTGAGAGGATGACCAGCCACACTGGGACTGAGACACTGCCCAGA
CTCCTACGGGAGGCTGCAGTCGAGAATCTTCGGCAATGGGCGCAAGCCTGACGGAGCAAG
ACCGCGTGAGGGAGGAAGGCTCTTGGGTCGTAAACCTCTTTTGTCAGGGGAGAACACAAT
GACGGTACCTGACGAATCAGCATCGGCTAACTCCGTGCCAGCAGCCGCGGTAATACGGAG
GATGCAAGCGTTATCCGGAATTATTGGGCGTAAAGCGTCCGCAGGTGGCACTTCAAGTCT
GTCGTCAAAGACTAGGGCTTAACCCTGGAAAGGCGATGGAAACTGAAAGGCTAGAGAGAG
GTAGGGGTAGAGGGAATTCCCAGTGTAGCGGTGAAATGCGTAGAGATTGGGAAGAACATC
GGTGGCGAAAGCGCTCTACTGGACCTCATCTGACACTCAGGGACGAAAGCTAGGGGAGCG
AATGGGATTAGATACCCCAGTAGTCCTAGCCGTAAACGATGGATACTAGGCGTGGCTTGT
ATCGACCCGAGCCGTGCCGTAGCTAACGCGTTAAGTATCCCGCCTGGGGAGTACGCTCGC
AAGAGTGAAACTCAAAGGAATTGACGGGGGCCCGCACAAGCGGTGGAGTATGTGGTTTAA
TTCGATGCAACGCGAAGAACCTTACCAGGACTTGACATGTCGCGAATCCAGTGGAAACAC
AGGAGTGCCTTCGGGAGCGCGAACACAGGTGGTGCATGGCTGTCGTCAGCTCGTGTCGTG
AGATGTTGGGTTAAGTCCCGCAACGAGCGCAACCCTCGTCCTTAGTTGCCAGCATTAAGT
TGGGCACTCTAGGGAGACTGCCGGTGACAAACCGGAGGAAGGTGGGGATGACGTCAAGTC
AGCATGCCCCTTACGCCCTGGGCTACACACGTACTACAATGCTACGGACAAAGGGCAGCA
AGCCAGCGATGGCAAGCTAATCCCATAAACCGTGGCTCAGTTCAGATCGCAGGCTGCAAC
TCGCCTGCGTGAAGGAGGAATCGCTAGTAATTGCAGGTCAGCATACTGCAGTGAATTCGT
TCCCGGGCCTTGTACACACCGCCCGTCACACCATGGAAGCTGGTTTGGCCCGAAGTCGTT
ACTCTAACCCTTTTGGGAGGAGGACGCCGAAGGCAAAGCTGGTGACTGGGGTGAAG
>650|254895 Prior=0.006767 Length=1275 NormPrior=0.007245
GGGAGGGGCTCGCGGCGTATCAGCTAGTTGGCGGGGTAACGGCCCACCAAGGCAACGACG
CGTAGCCGGTCTGAGAGGACGACCGGCCACATTGGGACTGAGATACGGCCCAGACTCCTA
CGGGAGGCAGCAGTGGGGAATCTTGCGCAATGGGCGAAAGCCTGACGCAGCGACGCCGCG
TGGGGGAGGAAGCTTTTCGGAGTGTAAACCCCTGTCAGGAGGGAAGANNNNNNNNNNNNN
NNNNNNNNNNNNNNNNNNNNNNNNNNNNNNNNNNNNNNNNNNNNNNNNNNNNNNNNNNNN
NNNNNNNNNNNNNNNNNNNNNNNNNNNNNNNNNNNNNNNNNNNNNNNNNNNNNNNNNNNN
NNNNNNNNNNNNNNNNNNNNNNNNNNNNNNNNNNNNNNNNNNNCGCGCACGTCGGGGGAT
ACTGGGGAGCTGGAGACAAGTAGAGGCGAGCGGAATTCCGGGTGTAGCGGTGGAATGCGT
AGAGATCCGGAAGAACACCAGAGGCGAAGGCGGCTCGCTGGGCTTGGTCTGACGCTGAGG
CGCGAAAGCGTGGGGAGCGAACAGGATTAGATACCCTGGTAGTCCACGCCGTAAACGATG
GATGCTAGACGCTGGGCGGATCGACCCGGTCAGTGTCGCAGCTAACGCGATAAGCATCCC
GCCTGGGGAGTACGGCCGCAAGGCTGAAACTCAAAGGAATTGACGGGGGCCCGCACAAGC
GGTGGAGCATGTGGTTTAATTCGAAGCAACGCGAAGAACCTTACCTGGGCTTGACATGTC
GCGAATNNNNNNNNNNNNNNNNNNNNNNNNNNNGGAGCGCGAACACAGGGGGGGCATGGC
TGTCGTCAGCTCGTGTCGTGAGATGTTGGGTTAAGTCCCGCAACGAGCGCAACCCTTATT
CTATGTTACCAGCGGGTGATGCCGGGGACTCTGCAGAGACTGCCGGTGACAAACCGGAGG
AGGGTGGGGACGACGTCAAGTCATCATGGTCCTTACGCCCAGGGCTACACACGTGCTACA
ATGGCCGGGACAAACCGCAGCAAGCCCGCGAGGGGGAGCGAATCGGAAAAACCCGGTCCA
AGTTCGGATTGCAGTCTGTAACTCGACTGCATGAAGCCGGAATCGCTAGTAATCGTGGAT
CAGCTACGCCACGGTGAATACGTTCCCGGGCCTTGTACACACCGCCCGTCACGCCACGGG
AGTCGGGAGCGCCCGAAGTCCGTGACTCAACCCTTCGGGGGGAGAGCGGCCGAAGGCGAG
CTCGGTGACTGGGGC
>346|506992 Prior=0.006154 Length=1141 NormPrior=0.007361
TGGGGTGAAAGATTAATTGCCTGAAGAAGAGCTCGCGTCTGATTAGCTAGTTGGTGAGGT
AAAGGCTCACCAAGGCGACGATCAGTAACTGGTCTGAGAGGATGACCAGTCACACTGGGA
CTGAGACACGGCCCAGACTCCTACGGGAGGCAGCAGTGGGGAATTTTCCGCAATGGGCGA
AAGCCTGACGGAGCAATACCGCGTGAGGGAAGAAGGCTCTTGGGTCGTAAACCTCTTTTA
TCAGGGAAGAAAAAAATGACGGTACCTGAAGAATCAGCCTCGGCTAACTCCGTGCCAGCA
GCCGCGGTAAGACGGAGGATGCAAGCGTTATCCGGAATGATTGGGCGTAAAGCGTCCGCA
GGTGGCACCTCAAGTCTGCTGTCAAAGACCGGGGCTTAACCCCAGAAAGGCAGTGGAAAC
TGAAGTGCTAGAGTGCAGTAGGGGTAGAGGGAATTCCTGGTGTAGCGGTGAAATGCGTAG
AGATCAGGAAGAACATCGGTGGCGAAGGCGCTCTGCTGGACCATAACTGACACTCAGGGA
CGAAAGCTAGGGGAGCGAATGGGATTAGATACCCCAGTAGTCCTAGCCGTAAACGATGGA
TACTAGGTGTGGCTTGTATCGACCCGAGCCGTGCCGTAGCTAACGCGTTAAGTATCCCGC
CTGGGGAGTACGCGCGCAAGCGTGAAACTCAAAGGAATTGACGGGGGCCCGCACAAGCGG
TGGAGTATGTGGTTTAATTCGATGCAACGCGAAGAACCTTACCAGGACTTGACATGTCGC
GAATCCAGTGGAAACACAGGAGTGCCTTCGGGAGCGCGAACACAGGTGGTGCATGGCTGT
CGTCAGCTCGTGTCGTGAGATGTTGGGTTAAGTCCCGCAACGAGCGCAACCCTCGTGTTT
AGTTGCCATCATTAAGTTGGGCACTCTAAACAGACTGCCGGTGACAAACCGGAGGAAGGT
GGGGATGACGTCAAGTCAGCATGCCCCTTACGTCCTGGGCAACACACGTACTACAATGCT
ACGGACAAAGGGCAGCAAGCTCGCGGAAGTTAGCTAATCCCATAAACCGTGGCTCAGTTC
AGATCGCAGGCTGCAACTCGCCTGCGTGAAGGAGGGATCGCAAGTAATTGCAGGTCAGCA
T
>705|217803 Prior=0.005993 Length=1212 NormPrior=0.006750
TTGAGGGGCCCGCGGCGTATCAGGTAGTTGGTGAGGTAACGGCTCACCAAGCCGACGACG
CGTAGCCGGTCTGAGAGGACGACCGGCCACATTGGGACTGAGATACGGCCCAGACTCCTA
CGGGAGGCAGCAGTGGGGAATCTTGCGCAATGGACGAAAGTCNNNNNNNNNNNNNNNNNN
NNNNNNNNNNNNNNNNNNNNNNNNNNNNNNNNNNNNNNNNNNNNNNNNNNNNNNNNNNNN
NNNNNNNNNNNNNNNNNNNNNNNNNNNNNNNNNNNNNNNNNNNNNNNNNNNNNNNNNNNN
NNNNNNNNNNNNNNNNNNNNNNNNNNNNNNNNNNNNNNNNNNNNNNNNNNNNNNNNNNNN
NNNNNNNNNNNNNNNNNNNNNNNNNNNNNNNNNNNNNNNNNNNNNNNNNNNNNNNNNNNN
NGGACGACTGGAGACAAGTAGAGGCGAGCGGAATTCCGGGTGTAGCGGTGGAATGCGTAG
AGATCCGGAAGAACACCGGTGGCGAAGGCGGCCAGCTGGGCGTGGTCTGACGCTGAGGTG
CGAAGGCGTGGGGAGCGAACAGGATTAGATACCCTGGTAGTCCACGCGGTAAACGATGGA
CACTCGCCGCGGGGGGGATCGAGCCCTTCCGTGGCCAAGCTAACGCGACAAGTGTCCCGC
CTGGGGAGTACGGCCGCAAGGCTGAAACTCAAAGGAATTGACGGGGGCCCGGNNNNNNNG
TGGAGTATGTGGTTTAATTCGATGCAACGCGAAGAACCTTACCAGGGCTTGACATGTCGC
GAATCTTATGGAAACAGAGGAGTGCCTTTCGGGAGCGCGAACACAGGTGGTGCATGGCTG
TCGTCAGCTCGTGTCGTGAGATGTTGGGTTAAGTCCCGCAACGAGCGCAACCCTTATTCT
CTGTTACCAGCGGGTGATGCCGGGGACTCTGAGAAGACTGCCGGTGACAAACCGGAGGAA
GGTGGGGACGACGTCAAGTCATCATGGTCCTTACGCCCAGGGCTACACACGTGCTACAAT
GGCCAGGACAAACCGTAGCAAGACCGCGAGGTGGAGCGAATCGGAGAAACCTGGTCCAAG
TTCGGATTGCAGTCTGTAACTCGACTGCATGAAGCTGGAATCGCTAGTAATCGTGGGTCA
GCTACACCACGGTGAATACGTTCCCGGGCCTTGTACACACCGCCCGTCACGCCATGGGAG
TCGGGAGCGCCC
>1234|137852 Prior=0.005871 Length=1449 NormPrior=0.005531
GTTTGATCCTGGCTCAGGATGAACGCTGGCGGTCTGCTTAACACATGCAAGTCGAACGGA
GTAGAAATACTTAGTGGCGGACGGGTGAGTAACGCGTGAGAATCTGCCTTTTGGTCGGGG
ACAACCACTGGAAACGGTGGCTAATACCGGATGTGCCTACGGGTAAAAGATTTATTGCCA
GAAGAAGAGCTCGCGTCTGATTAGCTAGTTGGTAGGGTAAAAGCCTACCAAGGCATCGAT
CAGTAGCTGGTCTGAGAGGATGACCAGCCACACTGGGACTGAGACACGGCCCAGACTCCT
ACGGGAGGCAGCAGTGGGGAATTTTCCGCAATGGGCGAAAGCCTGACGGAGCAAGACCGC
GTGGGGGAAGAAGGCTCTTGGGTCGTAAACCTCTTTTGTCAGGGAAGAACAAAATGAGGT
ACCTGACGAATCAGCCTCGTCTAACTCCGTGCCAGCAGCCGCGGTAATACGGAGGAGGCA
AGCGTTATCCGGAATGATTGGGTGTAAAACGTCCGCAGGTGGCAGTTCAAGTCTGCTGTC
AAAGACCGGGGCTTACCTTCGGAAAGGCAGTGGAAACTCGAAAGCTAGGGTATGGTAGGG
GCAGAGGGAATTCCTGGTGTAGCGGTGAAATGCGTAGAGATCAGGAAGAACATCGGTGGC
GAAGGCGCTCTGCTGGACCATAACTGACACTCAGGGACGAAAGCTAGGGGAGCGAATGGG
ATTAGATACCCCAGTAGTCCTAGCCGTAAACGATGGATACTAGGTGTTGTCTGTATCGAC
CCGGACAGTGCCGTAGCTAACGCGTTAAGTATCCCGCCTGGGGAGTACGCACGCAAGTGT
GAAACTCAAAGGAATTGACGGGGGCCCGCACAAGCGGTGGAGTATGTGGTTTAATTCGAT
GCAACGCGAAGAACCTTACCAGGACTTGACATGTCGCGAATCCAGTGGAAACACAGGAGT
GCCTTCGGGAGCGCGAACACAGGTGGTGCATGGCTGTCGTCAGCTCGTGTCGTGAGATGT
TGGGTTAAGTCCCGCAACGAGCGCAACCCTCGTCTTTAGTTGCCAGCATTTCGATGGGCA
CTCTAGAGAGACTGCCGTTGACAAACCGGAGGAAGGTGGGGATGACGTCAAGTCAGCATG
CCCCTTACGTCCTGGGCAACACACGTACTACAATGGTGCGGACAAAGGGCAGCAAGCAGG
CAACTGCAAGCCAATCCCATAAACCGTGGCTCAGTTCAGATCGCAGGCTGCAACTCGCCT
GCGTGAAGGAGGAATCGCTAGTAATCGCAGGTCAGCATACTGCGGTGAATCCGTTCCCGG
GCCTTGTACACACCGCCCGTCACACCATGGAAGTTGGCCACGCCCGAAGTCGTTACCCTA
ACCGCTTGCGGAGGGGGATGCCGAAGGCAGGGCTGATGACTGGGGTGAAGTCGTAACAAG
GTAGCCGTA
>1347|136145 Prior=0.005272 Length=1346 NormPrior=0.005346
TGAACGCTGGCGGTCTGCTTAACACATGCAAGTCGAACGGAGTAGAAATACTTAGTGGCG
GACGGGTGAGTAACGCGTGAGAATCTGCCTTCAGGACGGAGACAACAGTTGGAAACGACT
GCTAAGCCCCGATGAACCGAAAGGGAAAATATTTATAGCCTGAAGATGAGCTCGCGTCCG
ATTAGCTAGTTGGGGGGGTAAAAGCCCACCAAGGCGACGATCGGTAGCTGGTCTGAGAGG
ACGATCAGCCACACTGGGACTGAGACACGGCCCAGACTCCTACGGGAGGCAGCAGTGGGG
AATTTTCCGCAATGGGCGAAAGCCTGACGGAGCAAGACCGCGTGAGGGAGGAAGGCTCTT
GGGTCGTAAACCTCTTTTGTCAGGGAAGAACACAATGACGGTACCTGACGAATCAGCCTC
GGCTAACTCCGTGCCAGCAGCCGCGGTAATACGGAGGAGGCAAGCGTTATCCGGAATTAT
TGGGCGAAAAGCGTCCACAGGTGGGNNNNNNNNNNNNNNNNNNNNNNNNNNNNNNNNNNN
NNNNNNNNNNNNNNNNNNNNNNNNNNNNNNNNNNNNGTAGGGGTAGAGGGAATTCCCAGT
GTAGCGGTGAAATGCGTAGATATTGGGAAGAACATCGGTGGCGAAAGCGCTCTACTGGAC
GGTGACTGACACTCAGGGACGAAAGCTAGGGGAGCGAATGGGATTAGATACCCCTGTAGT
CCTAGCTGTAAACGATGGATACTAGGTGTTGCCCGTATCGACCCGGACAGTGCCGTAGCT
AACGCGTTAAGTATCCCGCCTGGGGAGTACGCACGCAAGTGTGAAACTCAAAGGAATTGA
CGGGGGCCCGCACAAGCGGTGGAGTATGTGGTTTAATTCGATGCAACGCGAAGAACCTTA
CCAGGGCTTGACATGTCCGGAATCCTACTGAAAGGTGGGAGTGCCTTCGGGAGCGCGAAC
ACAGGTGGTGCATGGCTGTCGTCAGCTCGTGTCGTGAGATGTTGGGTTAAGTCCCGCAAC
GAGCGCAACCCTCGTGTTTAGTTGCCATCATTAAGTTGGGCACTCTAGAGAGACTGCCGG
TGACAAACCGGAGGAAGGTGGGGATGACGTCAAGTCAGCATGCCCCTTACGTCCTGGGCT
ACACACGTACTACAATGCTACGGACAAAGGGCAGCAAGCTCGCGAGAGTTAGCTAATCCC
ATAAACCGTGGCTCAGTTCAGATCGCAGGCTGCAACTCGCCTGCATGAAGTCGGAATTGC
TAGTAATCGCGGATCAGCATGCCGCGGTGAATACGTTCCCGGGTCTTGTACACACCGCCC
GTCACACCATGGAAGTTGGCCACGCC
>493|271081 Prior=0.005160 Length=1193 NormPrior=0.005904
GGAAGATCCCCCACACTGGCACTGAGATACGGGCCAGACTCCTACGGGAGGCAGCAGTGG
GGAATTTTCCGCAATGGGCGAAAGCCTGACGGAGCAAGACCGCGTGAGGGAGGAAGGCTC
TTGGGTTGTAAACCTCTTTTGTCAGGGAAGAACACAATGACGGTACCTGACGAATCAGCC
TCGGCTAACTCCGTGCCAGCAGCCGCGGTAATACGGAGGAGGCAAGCGTTATCCGGAATT
ATTGGGCGTAAAGCGTCCGCAGGTGGCAGTTCAAGTCTGCTGTCAAAGACCGGGGCTTAA
CTTCGGAAAGGCAGTGGAAACTGAACAGCTAGAGTATGGTAGGGGCAGAGGGAATTCCTG
GTGTAGCGGTGAAATGCGTAGATATTGGGAAGAACATCAGTGGCGAAAGCGCTCTACTGG
ACCTTATCTGACATTGAGGGACGAAAGCTAGGGGAGCGAATGGGATTAGATACCCCAGTA
GTCCTAGCCGTAAACGATGGATACTAGGTGTGGCTTGTATCGACCCGAGCCGTGCCGTAG
CTAACGCGTTAAGTATCCCGCCTGGGGAGTACGCACGCAAGTGTGAAACTCAAAGGAATT
GACGGGGGCCCGCACAAGCGGTGGAGTATGTGGTTTAATTCGATGCAACGCGAAGAACCT
TACCAGGGCTTGACATGTCCGGAATCCTACTGAAAGGTGGGAGTGCCTTCGGGAGCCGGA
ACACAGGTGGTGCATGGCTGTCGTCAGCTCGTGTCGTGAGATGTTGGGTTAAGTCCCGCA
ACGAGCGCAACCCTCGTCCTTAGTTGCCATCATTAAGTTGGGCACTCTAGGGAGACTGCC
GGTGACAAACCGGAGGAAGGTGGGGATGACGTCAAGTCAGCATGCCCCTTACGCCCTGGG
CTACACACGTGCTACATTGGCTGGGACAGTGGGCAGCCAACCCGCGAGGGCGAGCTAATC
CCGTAAACCCTGCCTCAGTTCAGATTGCAGGCTGCAACTCGCCTGCATGAAGGCGGAATC
GCTAGTAATCGCAGGTCAGCATACTGCGGTGAATCCGTTCCCGGGCCTTGTACACACCGC
CCGTCACACCATGGAAGTTGGCCATGCCCGAAGTCGTTACCCTAACCGTTCGCGGAGGGG
GATGCCGAAGGCAGGGCTGATGACTGGGGTGAAGTCGTAACAAGGTAGCCGTA
>877|193533 Prior=0.005092 Length=1304 NormPrior=0.005330
GTCGGGGACAACCATTGGAAACGATGGCTAATACCCGATGTGCCTCGGGGTGAAAGATTA
ATCGCCTTTAGAAGAGCTCGCGTCTGATTAGCTAGTTGGTAGGGTAAAAGCCTACCAAGG
CATCGATCAGTAGCTGGTCTGAGAGGATGACCAGCCACACTGGGACTGAGACACGGCCCA
GACTCCTACGGGAGGCAGCAGTGGGGAATTTTCCGCAATGGGCGAAAGCCTGACGGAGCA
ATACCGCGTGAGGGAAGAAGGCTCTTGGGTCGTAAACCTCTTTTGTCAGGGAAGAACAAA
AACGGTACCTGACGAATCAGCCTCGGCTAACTCCGTGCCAGCAGCCGCGGTAAGACGGAG
GATGCAAGCGTTATCCGGAATGATTGGGCGTAAAGCGTCCGCAGGTGGGCAGTTCAAGTC
TGCTGTCAAAGACCGGGGCTTAACTTCGGAAAGGCAGTGGAAACTGAACAGCTAGAGGGA
GTTAGGGGTTGTGGGAATTCCTGGTGTAGCGGTGAAATGCGTAGAGATCAGGAAGAACAT
CGGTGGCGAAGGCGCTCTGCTGGACCATAACTGACACTCAGGGACGAAAGCTAGGGGAGC
GAATGGGATTAGATACCCCAGTAGTCCTAGCCGTAAACGATGGATACTAGGTGTTGTCTG
TATCGACCCGAGCCGTGCCGTAGCTAACGCGTTAAGTATCCCGCCGGGGGAGTACGGTCG
CAAGATTAAAACTCAAAGGAATTGACGGGGGCCCGCACAAGCGGTGGAGTATGTGGTTTA
ATTCGATGCAACGCGAAGAACCTTACCAGGGCTTGACATGTCCGGAATCCTACTGAAAGG
TGGGAGTGCCTTCGGGAGCCGGAACACAGGTGGTGCATGGCTGTCGTCAGCTCGTGTCGT
GAGATGTTGGGTTAAGTCCCGCAACGAGCGCAACCCTCGTGTTTAGTTGCCGTCATTAAG
TTGGGCACTCTAGAGAGACTGCCGGCGACAAACCGGAGGAAGGTGGGGATGACGTCAAGT
CAGCATGCCCCTTACGCCCTGGGCTACACACGTACTACAATGCTACGGACAAAGGGCAGC
AAGACAGCGATGTCAAGCTAATCCCAGAAACCGTGGCTCAGTTCAGATTGCAGGCTGCAA
CTCGCCTGCATGAAGGAGGAATCGCTAGTAATTGCAGGTCAGCATACTGCAGTGAATCCG
TTCCCGGGCCTTGTACACACCGCCCGTCACACCATGGAAGTTGGCCACGCCCGAAGTCGT
TACCCTAACCGTTCGCGGAGGGGGATGCCGAAGGCAGGGCTGAT
>800|99430 Prior=0.004873 Length=1393 NormPrior=0.004775
GCTGGCGGTCTGCTTAACACATGCAAGTCGAACGGAGTAGAAATACTTAGTGGCGGACGG
GTGAGTAACGCGTGAGAATCTGCCTTTTGGTCGGGGACAACCACTGGAAACGGTGGCTAA
TACCCGATGTGCCTATGGGTGAAAGATTTATTGCCAGAAGAGGAGCTCGCGTCTGATTAG
CTAGTTGGTAGGGTAAAAGCCTACCAAGGCATCGATCAGTAGCTGGTCTGAGAGGATGAC
CAGCCACACTGGGACTGAGACACGGCCCAGACTCCTACGGGAGGCAGCAGTGGGGAATTT
TCCGCAATGGGCGAAAGCCTGACGGAGCAAGACCGCGTGAGGGAAGAAGGCTCTTGGGTC
GTAAACCTCTTTTATCAGGGAAGAAAAAAATGACGGTACCTGAAGAATCAGCCTCGGCTA
ACTCCGTGCCAGCAGCCGCGGTAATACGGAGGAGGCAAGCGTTATCCGGAATTATTGGGC
GTAAAGCGTCCGCAGGTGGCACCTCAAGTCTGCTGTCAAAGGTCGGGGCTTAACCCCGGG
AAGGCAGTGGAAACTGAAGCGCTAGAGTGTCGTAGGGGTAGAGGGAATTCCCGGTGTAGC
GGTGAAATGCGTAGAGATCGGGAAGAACATCGGTGGCGAAAGCGCTCTGCTGGACTGCAA
CTGACACTCAGGGACGAAAGCTAGGGGAGCGAATGGGATTAGATACCCCAGTAGTCCTAG
CCGTAAACGATGGATACTAGGTGTGGCTTGTATCGACCCGAGCCGTGCCGTAGCTAACGC
GTTAAGTATCCCGCCTGGGGAGTACGCACGCAAGTGTGAAACTCAAAGGAATTGACGGGG
GCCCGCACAAGCGGTGGAGTATGTGGTTTAATTCGATGCAACGCGAAGAACCTTACCAGG
ACTTGACATGTCGCGAATTTCTGTGAAAGCAGAAAGTGCCTTCGGGAGCGCGAACACAGG
TGGTGCATGGCTGTCGTCAGCTCGTGTCGTGAGATGTTGGGTTAAGTCCCGCAACGAGCG
CAACCCTCGTCCTTAGTTGCCATCATTAAGTTGGGCACTCTAAACAGACTGCCGGTGACA
AACCGGAGGAAGGTGGGGATGACGTCAAGTCAGCATGCCCCATACGTCCTGGGCTACACA
CGTACTACAATGGTTGGGACAGAGGGCAGCCAGACTGCGAAGTCGAGCTAATCCCGAAAA
CCCAGCCTCAGTTCAGATCGCAGGCTGCAACTCGCCTGCGTGAAGGAGGAATCGCTAGTA
ATCGCAGGTCAGCATACTGCGGTGAATCCGTTCCCGGGTCTTGTACACACCGCCCGTCAC
ACCATGGAAGTTGGCCACGCCCGAAGTCATTACTCTAACCTGTAAAGGAGGAGGATGCCG
AAGGCAGGGCTGA
>425|514462 Prior=0.004809 Length=1445 NormPrior=0.004543
GTTTGATCCTGGCTCAGAACGAACGCTGGCGGCATGCCTAACACATGCAAGTCGAACGAT
GGCTTCGGCCATAGTGGCGCACGGGTGAGTAACACGTGGGAATCTGCCTTTCGGTTCGGG
ATAACGTCTGGAAACGGACGCTAACACCGGATACGCCCTTCGGGGGAAAGTTTACGCCGA
GAGAGGGGCCCGCGTCCGATTAGGTAGTTGGTGGGGTAACGGCCCACCAAGCCGACGATC
GGTAGCTGGTCTGAGAGGATGATCAGCCACACTGGGACTGAGACACGGCCCAGACTCCTA
CGGGAGGCAGCAGTGGGGAATATTGGACAATGGGGGCAACCCTGATCCAGCAATGCCGCG
TGAGTGATGAAGGCCTTAGGGTTGTAAAGCTCTTTCGCACGCGACGATGATGACGGTAGC
GTGAGAAGAAGCCCCGGCTAACTTCGTGCCAGCAGCCGCGGTAATACGAAGGGGGCTAGC
GTTGTTCGGAATTACTGGGCGTAAAGGGCGCGTAGGCGGCCCGATCAGTCAGATGTGAAA
GCCCCGGGCTCAACCTGGGAACTGCATTTGATACTGTCGGGCTTGAGTTCCGGAGAGGAT
GGTGGAATTCCCAGTGTAGAGGTGAAATTCGTAGATATTGGGAAGAACACCGGTGGCGAA
GGCGGCCATCTGGACGGACACTGACGCTGAGGCGCGAAAGCGTGGGGAGCAAACAGGATT
AGATACCCTGGTAGTCCACGCCGTAAACGATGAATGCTAGACGTCGGGGTGCATGCACTT
CGGTGTCGCCGCTAACGCATTAAGCATTCCGCCTGGGGAGTACGGCCGCAAGGTTAAAAC
TCAAAGGAATTGACGGGGGCCCGCACAAGCGGTGGAGCATGTGGTTTAATTCGAAGCAAC
GCGAAGAACCTTACCAACCCNNNNNNNNNNNNNNNNNNNNNNNNNNNNNNNNNNNNCTCA
GTTCGGCTGGGTGGAACACAGGTGCTGCATGGCTGTCGTCAGCTCGTGTCGTGAGATGTT
GGGTTAAGTCCCGCAACGAGCGCAACCCCTACTGCCAGTTGCCAGCATTCGGTTGGGCAC
TCTGGTGGGACCGCCGGTGACAAGCCGGAGGAAGGCGGGGATGACGTCAAGTCCTCATGG
CCCTTATGGGTTGGGCTACACACGTGCTACAATGGCAGTGACAGTGGGATGCGAAGCCGC
GAGGTGGAGCCAATCCCCAAAAGCTGTCTCAGTTCGGATTGCACTCTGCAACTCGAGTGC
ATGAAGTTGGAATCGCTAGTAATCGCGGATCAGCACGCCGCGGTGAATACGTTCCCGGGC
CTTGTACACACCGCCCGTCACACCATGGGAGTTGGCTTTACCCGAAGACGGTGCGCTAAC
CCGCAAGGGAGGCAGCCGACCACGGTAGGGTCAGCGACTGGGGTGAAGTCGTAACAAGGT
AGCCG
>582|58439 Prior=0.004452 Length=1231 NormPrior=0.004936
GAGCTCGCGTCTGATTAGGTAGTTGGTTGGGTAATGGCTGACCAAGCCTGCGATCGGTAG
CTGGTCTGAGAGGACGGCCAGCCACACTGGGACTGAGACACGGCCCAGACTCCTACGGGA
GGCAGCAGTGGGGAATTTTCCGCAATGGGCGAAAGCCTGACGGAGCAAGACCGCGTGGGG
GAAGAAGGCTCTTGGGTTGTAAACCCCTTTTGTCAGGGAAGAACACATGACGGTACCTGA
CGAATCAGCCTCGTCTAACTCCGTGCCAGCAGCCGCGGTAATACGGAGGAGGCAAGCGTT
ATCCGGAATNATTGGGCGTAAAGCGTCCGCAGGAGGCACCTCAAGTCTGCTGTAAAAGAC
CGGGGCTTAACCCAAGAAAGGCAGTGGCACTGATCAAGCTAGAGTACCGTAGGGGTAGAG
GGAATTCCCGGTGTAGCGGTGAAATGCGTAGAGATCGGGAAGAACATCGGTGGCGAAAGC
GCTCTACTGGACGGTGACTGACACTCAGGGACGAAAGCTAGGGGAGCGAATGGGATTAGA
TACCCCAGTAGTCCTAGCCGTAAACGATGGATACTAGGTGTTGTCTGTATCGACCCGGAC
AGTGCCGTAGCTAACGCGTTAAGTATCCCGCCTGGGGAGTACGCACGCAAGTGTGAAACT
CAAAGGAATTGACGGGGGCCCGCACAAGCGGTGGAGTATGTGGTTTAATTCGATGCAACG
CGAAGAACCTTACCAGGACTTGACATGTCGCGAATCTCTTGGAAACGAGGGAGTGCCTTC
GGGAGCGCGAACACAGGTGGTGCATGGCTGTCGTCAGCTCGTGTCGTGAGATGTTGGGTT
AAGTCCCGCAACGAGCGCAACCCTCGTCTTTAGTTGCCAGCATTAAGTTGGGCACTCTAA
ACAGACTGCCGGTGACAAACCGGAGGAAGGTGGGGATGACGTCAAGTCAGCATGCCCCAT
ACGCCCTGGGCAACACACGTACTACAATGCTACGGACAAAGGGCAGCAAGCTCGCGAGAG
TGAGCTAATCCCGTAAACCCTGCCTCAGTTCAGATTGCAGGCTGCAACTCGCCTGCATGA
AGGCGGAATCGCTAGTAATCGCAGGTCAGCATACTGCGGTGAATCCGTTCCCGGGCCTTG
TACACACCGCCCGTCACACCATGGAAGTTGGCCACGCCCGAAGTCGTTACCCTAACCGTT
CGCGGAGGGGGATGCCGAAGGCAGGGCTGAT
>1406|151384 Prior=0.004384 Length=1401 NormPrior=0.004271
GTTTGATCCTGGCTCAGATTGAACGCTGGCGGCATGCCTTACACATGCAAGTCGAACGGC
AGCGCGGGAGCAATCCTGGCGGCGAGTGGCGAACGGGTGAGTAATATATCGGAACGTGCC
CTGGAGTGGGGGATAACTAGTCGAAAGACTAGCTAATACCGCATACGATCTACGGATGAA
AGTGGGGGATCGCAAGACCTCATGCTCGTGGAGCGGCCGATATCTGATTAGCTAGTTGGT
GGGGTAAAAGCCTACCAAGGCGACGATCAGTAGCTGGTCTGAGAGGACGACCAGCCACAC
TGGGACTGAGACACGGCCCAGACTCCTACGGGAGGCAGCAGTGGGGAATTTTGGACAATG
GGGGCAACCCTGATCCAGCAATGCCGCGTGTGTGAAGAAGGCCTTCGGGTTGTAAAGCAC
TTTTGTTCGGGAAGAAATCCCTTGAGCTAATATCTCGAGGGGATGACGGTACCGGAAGAA
TAAGCACCGGCTAACTACGTGCCAGCAGCCGCGGTAATACGTAGGGTGCAAGCGTTAATC
GGAATTACTGGGCGTAAAGCGTGCGCAGGCGGTTGTGCAAGACCGATGTGAAATCCCCGG
GCTTAACCTGGGAACTGCATTGGTGACTGCACGGCTAGAGTGTGTCAGAGGGGGGTAGAA
TTCCACGTGTAGCAGTGAAATGCGTAGAGATGTGGAGGAATACCGATGGCGAAGGCAGCC
CCCTGGGATAACACTGACGCTCATGCACGAAAGCGTGGGGAGCAAACAGGATTAGATACC
CTGGTAGTCCACGCCCTAAACGATGTCAACTAGTTGTCGGGTCTTAATTGACTTGGTAAC
GCAGCTAACGCGTGAAGTTGACCGCCTGGGGAGTACGGTCGCAAGATTAAAACTCAAAGG
AATTGACGGGGACCCGCACAAGCGGTGGATGATGTGGATTAATTCGATGCAACGCGAAAA
ACCTTACCTACCCTTGACNNNNNNNNNNNNNNNNNNNNNNNNNNNNNNNCTCGAAAGAGA
ACCTGCACACAGGTGCTGCATGGCTGTCGTCAGCTCGTGTCGTGAGATGTTGGGTTAAGT
CCCGCAACGAGCGCAACCCTTGTCATTAGTTGCTACGCAAGAGCACTCTAATGAGACTGC
CGGTGACAAACCGGAGGAAGGTGGGGATGACGTCAAGTCCTCATGGCCCTTATGGGTAGG
GCTTCACACGTCATACAATGTTTCTTACAGAGGGTTGCCAACCCGCGAGGGGGAGCTAAT
CCCACAAAGCCAGTCGTAGTCCGGATCGCAGTCTGCAACTCGACTGCGTGAAGTCGGAAT
CGCTAGTAATCGCGGATCAGAATGTCGCGGTGAATACGTTCCCGGGTCTTGTACACACCG
CCCGTCACACCATGGGAGCGG
>121|239022 Prior=0.004044 Length=1418 NormPrior=0.003893
TGAACGCTGGCGGTCTGCTTAACACATGCAAGTCGAACGCAAGTAGCAATACTTGAGTGG
CGGACGGGTGAGTAACGCGTGAGAATCTGCCTAGAGGTTGGGGACAACCACTGGAAACGG
TGGCTAATACCCAATGTGCCTATTCGTGAAAGATTTATCGCCTCTAGATGAGCTCGCGTC
TGATTAGCTAGTTGGGGGGGTAAAGGCCCACCAAGGCGACGATCGGTAGCTGGTCTGAGA
GGACGATCAGCCACACTGGGACTGAGAGACGGCCCAGACTCCTACGGGAGGCAGCAGTGG
GGAATTTTCCGCAATGGGCGAAAGCCTGACGGAGCAAGACCGCGTGAGGGAGGAAGGCTC
TTGGGTCGTAAACCTCTTTTCTCTGGGAATAAGAAAGTGAAGGTACCAGAGGAATCAGCA
TCGGCTAACTCCGTGCCAGCAGCCGCGGTAATACGGAGGATGCAAGCGTTATCCGGAATG
ATTGGGCGTAAAGCGTCCGCAGGTGTCGTTTCAAGTCTGCTGTCAAAGACCGGGGCTTAA
CCCCAGAAAGGCAGTGGAAACTGAACAGCTAGAGAGAGGTAGGGGTAGAGGGAATTCCCA
GTGTAGCGGTGAAATGCGTAGAGATTGGGAAGAACATCGGTGGCGAAAGCGCTCTACTGG
ACCGCAACTGACACTCAGGGACGAAAGCTAGGGGAGCGAATGGGATTAGATACCCCAGTA
GTCCTAGCCGTAAACGATGGATACTAGGTGTTGTCTGTATCGACCCGGACAGTGCCGTAG
CTAACGCGTTAAGTATCCCGCCTGGGGAGTACGCACGCAAGTGTGAAACTCAAAGGAATT
GACGGGGGCCCGCACAAGCGGTGGAGTATGTGGTTTAATTCGATGCAACGCGAAGAACCT
TACCAGGGCTTGACATGTCTGGAATCTCCTTGAAAGGGGAGAGTGCCTTCGGGAGCCAGA
ACACAGGTGGTGCATGGCTGTCGTCAGCTCGTGTCGTGAGATGTTGGGTTAAGTCCCGCA
ACGAGCGCAACCCCCGTCGTATGTTGCCAGCATTTAGTTGGGGACTCATACGAGACTGCC
GGTGACAAACCGGAGGAAGGTGGGGATGACGTCAAGTCAGCATGCCCCTTACGTCCTGGG
CTACACACGTACTACAATGCTACGGACAAAGGGCAGCAAGCCAGCGATGGCAAGCTAATC
CCAGAAACCGTGGCTCAGTTCAGATTGCAGGCTGCAACTCGCCTGCATGAAGGAGGAATC
GCTAGTAATCGCAGGTCAGCATACTGCGGTGAATCCGTTCCCGGGCCTTGTACACACCGC
CCGTCACACCATGGAAGTTGGCCACGCCCGAAGTCGTTACCCTAACCTGAAAAGGAGGGG
GATGCCGAAGGCAGGGCTGATGACTGGGGTGAAGTCGT
>949|169423 Prior=0.003988 Length=1450 NormPrior=0.003754
GTTTGATCCTGGCTCAGAGCGAACGCTGGCGGCAGGCTTAACACATGCAAGTCGAGCGGG
CACCTTCGGGTGTCAGCGGCAGACGGGTGAGTAACGCGTGGGAACGTGCCCTTTGGTTCG
GAACAACTCCGGGAAACTGGAGCTAATACCGGATAAGCCCTTTTGGGGAAAGATTTATCG
CCGAAGGATCGGCCCGCGTCTGATTAGCTAGTTGGTGGGGTAATGGCCTACCAAGGCGAC
GATCAGTAGCTGGTCTGAGAGGATGATCAGCCACACTGGGACTGAGACACGGCCCAGACT
CCTACGGGAGGCAGCAGTGGGGAATATTGGACAATGGGCGCAAGCCTGATCCAGCCATGC
CGCGTGAGTGATGAAGGCCTTAGGGTTGTAAAGCTCTTTCGGCGGGGACGATAATGACGG
TACCCGCAGAAGAAGCCCCGGCTAACTTCGTGCCAGCAGCCGCGGTAATACGAAGGGGGC
TAGCGTTGTTCGGAATCACTGGGCGTAAAGGGCGCGTAGGCGGCCGATCAAGTCAGGGGT
GAAAGCCTGTGGCTCAACCACAGAATTGCCTTTGATACTGTTCGGCTCGAGACCGGAAGA
GGTTGGTGGAACTGCGAGTGTAGAGGTGAAATTCGTAGATATTCGCAAGAACACCAGTGG
CGAAGGCGGCCAACTGGTCCGGTTCTGACGCTGAGGCGCGAAAGCGTGGGGAGCAAACAG
GATTAGATACCCTGGTAGTCCACGCCGTAAACGATGAATGCCAGCCGTTGGCGAGCTTGC
TCGTCAGTGGCGCAGCTAACGCTTTAAGCATTCCGCCTGGGGAGTACGGGCGCAAGAGTG
AAACTCAAAGGAATTGACGGGGGCCCGCACAAGCGGTGGAGCATGTGGTTTAATTCGAAG
CAACGCGCAGAACCTTACCAACCTTTGACATGTCCAGTATGATCGCCAGAGATGGCTTTC
TTCAGTTCGGCTGGCTGGAACACAGGTGCTGCATGGCTGTCGTCAGCTCGTGTCGTGAGA
TGTTGGGTTAAGTCCCGCAACGAGCGCAACCCTCGCCCTTAGTTGCCGTCATTTGGTTGG
GCACTCTAGGGGGACTGCCGGTGATAAGCCGCGAGGAAGGTGGGGATGACGTCAAGTCCT
CATGGCCCTTACAGGTTGGGCTACACACGTGCTACAATGGCGGTGACAATGGGCAGCGAA
CCCGCGAGGGGGAGCTAATCCCAAAAAGCCGTCTCAGTTCAGATTGCACTCTGCAACTCG
AGTGCATGAAGGCGGAATCGCTAGTAATCGTGGATCAGAACGCCACGGTGAATACGTTCC
CGGGCCTTGTACACACCGCCCGTCACACCATGGGAGTTGGTTACGCCCGAAGGCAGTGCG
CTAACCCGCAAGGGAGGCGGGCGACCACGGTAGGGTCAGCGACTGGGGTGAAGTCGTAAC
AAGGTAGCCG
>861|225630 Prior=0.003869 Length=1255 NormPrior=0.004208
GGAAAAGATTTATCGCCTGAAGAGGAGCTCGCGTCTGATTAGCTAGTTGGTGAGGTAACG
GCTCACCAAGGCGACGATCAGTAGCTGGTCTTAGAGGATGATCAGCCACACTGGGACTGA
GACACGGCCCAGACTCCTACGGGAGGCAGCAGTGGGGAATTTTCCGCAATGGGCGAAAGC
CTGACGGAGCAAGACCGCGTGGGGGAGGAAGGTCTGTGGATTGTAAACCCCTTTTGTCAA
GGAAGAACACAATGACGGTACTTGACGAATCAGCCTCGGCTAACTCCGTGCCAGCAGCCG
CGGTAATACGGAGGAGGCAAGCGTTATCCGGAATTATTGGGCGTAAAGCGTCCGCAGGTG
GCAGTTCAAGTCTGCTGTCAAAGACCGGGGCTTAACCCCAGAAAGGCAGTGGAAACTGAA
GTGCTAGAGTGCAGTAGGGGAGTGGGAATTCCCAGTGTAGCGGTGAAATGCGTAGATATT
GGGAAGAACATCGGTGGCGAAGGCGCTCTGCTGGACCATAACTGACACTCAGGGACGAAA
GCTAGGGGAGCGAATGGGATTAGATACCCCAGTAGTCCTAGCCGTAAACGATGGATACTA
GGTGTTGTCTGTATCGACCCGGACAGTGCCGTAGCTAACGCGTTAAGTATCCCGCCCGGG
GAGTACGCGCGCAAGCGTGAAACTCAAAGGAATTGACGGGGGCCCGCACAAGCGGTGGAG
TATGTGGTTTAATTCGATGCAACGCGAAGAACCTTACCAGGGCTTGACATGTCGCGAATC
CTCTTGAAAGAGAGGAGTGCCTTCGGGAGCGCGAACACAGGTGGTGCATGGCTGTCGTCA
GCTCGTGTCGTGAGATGTTGGGTTAAGTCCCGCAACGAGCGCAACCCTCGTTTTTAGTTG
CCATCATTAAGTTGGGCACTCTAGAGAGACTGCCGGTGACAAACCGGAGGAAGGTGGGGA
TGACGTCAAGTCAGCATGCCCCTTACGTCCTGGGCTACACACGTACTACAATGCGACGGA
CAAAGGGCAGCAAGCAGGCAACTGCAAGCCAATCCCATAAACCGTGGCTCAGTTCAGATC
GCAGGCTGCAACTCGCCTGCATGAAGGAGGAATCGCTAGTAATCGCAGGTCAGCATACTG
CGGTGAATCCGTTCCCGGGCCTTGTACACACCGCCCGTCACACCATGGAAGTTGGCCACG
CCCGAAGTCATTACGCTAACCTTTCGATGAGGAGGATGCCGAAGGCAGGGCTGAT
>1736|278573_m01 Prior=0.003815 Length=1396 NormPrior=0.003731
GAACGCTGGCGGTCTGCTTAACACATGCAAGTCGAACGCACCTTTCGGGGTGAGTGGCGG
ACGGGTGAGTAACGCGTGAGAATCTGCCTAGAGGTCGGGGACAACCATTGGAAACGATGG
CTAATACCCGATGTGCCTATGGGTGAAAGATTTATTGCCAGAAGAGGAGCTCGCGTCTGA
TTAGCTAGTTGGTGAGGTAAGAGCTCACCAAGGCAGCGATCAGTAGCTGGTCTGAGAGGA
CGGCCAGCCACACGGGGACTGAGACACGGCCCCGACTCCTACGGGAGGCAGCAGCAAGGA
ATTTTCCGCAATGGGCGAAAGCCTGACGGAGCAAGACCGCGTGAGGGAGGAAGGCTCTTG
GGTCGTAAACCTCTTTTGTCAGGGAAGAACACATGACGGTACCTGACGAATCAGCCTCGG
CTAACTCCGTGCCAGCAGCCGCGGTAATACGGAGGATGCAAGCGTTATCCGGAATTATTG
GGCGTAAAGCGTCCGCAGGTGGCACTTCAAGTCTGCTGTCAAAGGTCGGGGCTTAACCCC
GGGAAGGCAGTGGAAACTGAAGCGCTAGAGTGTCGTAGGGGTAGAGGGAATTCCCGGTGT
AGCGGTGAAATGCGTAGAGATCGGGAAGAACATCGGTGGCGAAAGCGCTCTACTGGACGA
CAACTGACACTCAGGGACGAAAGCTAGGGGAGCGAATGGGATTAGATACCCCAGTAGTCC
TAGCCGTAAACGATGGATACTAGGTGTGGCTTGTATCGACCCGAGCCGTGCCGTAGCTAA
CGCGTTAAGTATCCCGCCTGGGGAGTACGCACGCAAGTGTGAAACTCAAAGGAATTGACG
GGGGCCCGCACAAGCGGTGGAGTATGTGGTTTAATTCGATGCAACGCGAAGAACCTTACC
AGGACTTGACATGTCCGGAATCCAGTGGAAACACAGGAGTGCCTTCGGGAGCCGGAACAC
AGGTGGTGCATGGCTGTCGTCAGCTCGTGTCGTGAGATGTTGGGTTAAGTCCCGCAACGA
GCGCAACCCTCGTCTTTAGTTGCCAGCATTAAGTTGGGCACTCTAGAGAGACTGCCGGTG
ACAAACCGGAGGAAGTTGGGGATGACGTCAAGTCAGCATGCCCCTTACGCCCTGGGCTAC
ACACGTACTACAATGCGACGGACAAAGGGCAGCAAGCCAGCGATGGCAAGCCAATCCCAT
AAACCTCGCCTCAGTTCAGATCGCAGGCTGCAACTCGCCTGCGTGAAGGAGGAATCGCTA
GTAATCGCAGGTCAGCATACTGCGGTGAATCCGTTCCCGGGCCTTGTACACACCGCCCGT
CACACCATGGGAGTTGGCCACGCCCGAAGTCGTTACTCTAACCCTTTTGGGAGGAGGACG
CCGAAGGCAGGGCTGA
>740|257862 Prior=0.003814 Length=1206 NormPrior=0.004316
AACATTTATGGCTGATGGATGGGCATGCGTTAGATTAGCTAGTTGGTGTAGTAACGGACT
ACCAAGGCGATGATCTATAGGGGTTCTGAGAGGAAGATCCCCCACACTGGTACTGAGATA
CGGACCAGACTCCTACGGGAGGCAGCAGTAGGGAATATTGGGCAATGCCCGCAAGGGTGA
CCCAGCCATGCCGCGTGCAGGAAGAAGGCCTTCTGGGTTGTAAACTGCTTNNNNNNNNNN
NNNNNNNNNNNNNNNNNNNNNNNNNNNNNNNNNNNNNNNNNNNNNNNNNNNNNNNCTCCG
TGCCAGCAGCCGCGGTAATACGGAGGGTGCAAGCGTTGTCCGGATTTATTGGGTTTAAAG
GGTGCGTAGGCGGCTTATTAAGTCAGGGGTGAAAGACTATTGCTTAACAATGGCAGTGCC
TTTGATACTGATAGGCTTGAGTACATTTGAGGCAGATGGAACGGGTGGTGTAGCGGTGAA
ATGCATAGATACCATCCAGAACACCGATTGCGAAGGCAGTCTGCTAAACTGTAACTGACG
CTGAGGCACGAAAGCGTGGGGATCGAACAGGATTAGATACCCTGGTAGTCCACGCCGTAA
ACGATGATGACTCGATGTTAGGGATATACTCTTAGCGTCCAAGCGAAAGCGTTAAGTCAT
CCACCTGGGGAGTACGCCCGCAAGGGTGAAACTCAAAGGAATTGACGGGGGTCCGCACAA
GCGGTGGAGCATGTGGTTTAATTCGATGATACGCGAGGAACCTTACCTGGGCTAGAATGT
GAGGGAAGAGTTCAGAGATGGTCTCGCCTGCAAAGGCCCAAAACAAGGTGCTGCATGGCT
GTCGTCAGCTCGTGCCGTGAGGTGTTGGGTTAAGTCCCGCAACGAGCGCAACCCCTATCT
TTAGTTGCTAACACGTAATGGTGAGGACTCTAAAGAGACTGCCTGCGCAAGCAGAGAGGA
AGGAGGGGATGACGTCAAGTCATCATGGCCCTTACGCCCAGGGCTACACACGTGCTACAA
TGGCTCCTACAAAGGGTTGCTACCTGGTAACAAGATGCCAATCTCAAAAAAGGGGTCTCA
GTTCGGATTGAGGGCTGCAACTCGCCCTCATGAAGCTGGAATCGCTAGTAATCGCGCATC
AGCAATGGCGCGGTGAATACGTTCCCGGACCTTGTACACACCGCCCGTCAAGCCATGGAA
GTCGGG
>1617|L1B49 Prior=0.003692 Length=1254 NormPrior=0.004019
CTCCCATGGTGTGACGGGCGGTGTGTACAAGGCCCGGGAACGTATTCACCGTGGCGTTCT
GATCCACGATTACTAGCGATTCCACCTTCATGCACTCGAGTTGCAGAGTGCAATCCGAAC
TGAGACGGCTTTTTGGGATTAGCTCCCCCTCGCGGGTTCGCTGCCCATTGTCACCGCCAT
TGTAGCACGTGTGTAGCCCAGCCCGTAAGGGCCATGAGGACTTGACGTCATCCCCACCTT
CCTCCGGTTTGTCACCGGCAGTCTGTTTAGAGTGCCCAACTTAATGATGGCAACTAAACA
CGAGGGTTGCGCTCGTTGCGGGACTTAACCCAACATCTCACGACACGAGCTGACGACAGC
CATGCACCACCTGTGTTCGCGCTCCCGAAGGCACTCCTGTGTTTCCACTGGATTCGCGAC
ATGTCAAGTCCTGGTAAGGTTCTTCGCGTTGCATCGAATTAATCCGCATGCTCCGCCGCT
TGTGCGGGCCCCCGTCAATTCCTTTGAGTTTTAATCTTGCGACCGTACTCCCCAGGCGGA
ATGCTTAAAGCGTTAGCTGCGCCACTGACAGGCAAGCCTGCCAACGGCTAGCATTCATCG
TTTACGGCGTGGACTACCAGGGTATCTAATCCTGTTTGCTCCCCACGCTTTCGCGCCTCA
GCGTCAGAACCGGACCAGTTAGCCGCCTTCGCCACTGGTGTTCTTGCGAATATCTACGAA
TTTCACCTCTACACTCGCAGTTCCACTAACCTCTTCCGGTCTCAAGCCAAACAGTATCAA
AGGCAATTCCAAGGTTGAGCCTTGGGCTTTCACCTCTGACTTGAATGGCCGCCTACGCGC
CCTTTACGCCCAGTGATTCCGAACAACGCTAGCCCCCTTCGTCTTACCGCGGCTGCTGGC
ACGAAGTTAGCCGGGGCTTCTTCTTCCGGTACCGTCATTATCGTCCCGGACGAAAGAGCT
TTACAACCCTAAGGCCTTCTTCACTCACGCGGCATGGCTGGATCAGGCTTGCGCCCATTG
TCCAATATTCCCCACTGCTGCCTCCCGTAGGAGTCTGGGCCGTGTCTCAGTCCCAGTGTG
GCTGATCATCCTCTCAGACCAGCTACGGATCGTCGCCTTGGTGCGCCATTACCCTACCAA
CTAGCTAATCAGACGCGGGCCGATCCTTCAGCGATGAATCTTTCCCCCGAAGGGCTTATC
CGGTATTAGCTCCAGTTTCCCGGAGTTGTTCCGAACCAAAGGGCACGTTCCCAC
>889|167334 Prior=0.003652 Length=1288 NormPrior=0.003871
GTTTGATCCTGGCTCAGGATGAACGCTGGCGGTCTGCTTAACACATGCAAGTCGAACGCA
GTACTTCGGTACTGAGTGGCGGACGGGTGAGTAACGCGTGAGAATCTGCCTAGAGGTCGG
GGACAACCATTGGAAACGATGGCTAATACCGGATGTGCCGCAAGGTGAAAGATTAATTGC
CTGAAGATGAGCTCGCGTCTGATTAGCTAGTTGGTGGGGTAAGAGCCTACCAAGGCGACG
ATCAGTAACTGGTCTGAGAGGATGACCAGTCACACTGGGACTGAGACACGGCCCAGACTC
CTACGGGGGGCAGCAATTAGGAATCTTGCGCAATGGGCGAAAGCCTGACGCAGCGAGACC
GCGTGAGGGAGGAAGGCTCTTGGGTTGTAAACCTCTTTTGTCAGAGAAACAAAATGACGG
TACCTGACGAATCAGCATCGGCTAACTCCGTGCCAGCAGCCGCGGTAATACGGAGGATGC
AAGCGTTATCCGGAATTATTGGGCGTAAAGCGTCCGCAGGTGGCTGATCAAGTCTGCGGT
CAAAGACCGGGGCTTAACCCTGGAAAGGCAGTGGAAACTGAAGCGCTAGAGTGTGGTAGG
GGTAGAGGGAATTCCCGGTGTAGCGGTGAAATGCGTAGAGATCGGGAAGAACATCGGTGG
CGAAAGCGCTCTACTGGACCACAACTGACACTCAGGGACGAAAGCTAGGGGAGCGAATGG
GATTAGATACCCCAGTAGTCCTAGCCGTAAACGATGGATACTAGGTGTTGTCTGTATCGA
CCCGGACAGTGCCGTAGCTAACGCGTTAAGTATCCCGCCTGGGGAGTACGCGCGCAAGCG
TGAAACTCAAAGGAATTGACGGGGGCCCGCACAAGCGGTGGAGTATGTGGTTTAATTCGA
TGCAACGCGAAGAACCTTACCAGGGCTTGACATGTCCGGAATCCCTTGGAAACGAGGGAG
TGCCTTCGGGAGCCGGAACACAGGTGGTGCATGGCTGTCGTCAGCTCGTGTCGTGAGATG
TTGGGTTAAGTCCCGCAACGAGCGCAACCCTCGTTTTTAGTTGCCAGCATTAAGTTGGGC
ACTCTAAAGAGACTGCCGGTGACAAACCGGAGGAAGGTGGGGATGACGTCAAGTCAGCAT
GCCCCTTACGCCCTGGGCTACACACGTACTACAATGCTACGGACAAAGGGCAGCAAGACA
GCGATGTCAAGCTAATCCCAGAAACCGTGGCTCAGTTCAGATTGCAGGCTGCAACTCGCC
TGCATGAAGGAGGAATCGCTAGTAATTG
>1544|D2A27 Prior=0.003578 Length=1297 NormPrior=0.003766
CGGCTGCGGGTGTTGCCGACTTTCGTGACGTGACGGGCGGTGTGTACAAGGCCCGGGAAC
GTATTCACCGCAGCGTTGCTGATCTGCGATTACTAGCGACTCCAACTTCATGGGGTCGAG
TTGCAGACCCCAATCCGAACTGAGACCGGCTTTTTGGGATTCGCTCCACCTCGCGGTATC
GCAGCCCTTTGTACCGGCCATTGTAGCATGTTTGCAGCCCTAGACATAAGGGGCATGATG
ATTTGACGTCATCCCCACCTTCCTCCGAGTTGACCCCGGCAGTCTCCCATGAGTCCCCAC
CATCACGTGCTGGCAACATGGAACGAGGGTTGCGCTCGTTGCGGGACTTAACCCAACATC
TCACGACACGAGCTGACGACAACCATGCACCACCTGTGCACGACGCCAAAGGCACCCCGC
ATCTCTGCGAGATTTCCGTGCATGTCAAGCCTAGGTAAGGTTCTTCGCGTTGCATCGAAT
TAAGCAACATGCTCCACCGCTTGTGCGGGCCCCCGTCAATTCCTTTGAGTTTTAGCCTTG
CGGCCGTACTCCCCAGGCGGGGCGCTTAATGCGTTAGCTGCGGCACGGAGACCGTGGAAT
GGCCCCCACACCTAGCGCCCAACGTTTACGGCGTGGACTACCAGGGTATCTAATCCTGTT
CGCTCCCCACGCTTTCGCTCCTCAGCGTCAGTTACTGCCCAGAGACCCGCCTTCGCCACC
GGTGTTCCTCCTGATATCTGCGCATTTCACCGCTACACCAGGAATTCCAGTCTCCCCTGC
AACACTCTAGTCTGCTCGTATCGACTGCAGGCCTGAGGTTGAGCCTCAGGTTTTCACAGC
CGACGCAACAAACCGCCTACGAGCTCTTTACGCCCAATAATTCCGNNNNNNNNTTGCATC
CGCCGTAGTCCCGCGGCGGCTGGCACGGAGGTAGCCGGTGCTTATTCATCAGGTACCGTC
NNNNNNNNNNNNNNNNNNNNNNNNNNNNNNNNNNNNNNNNNNNNNNGTCATCCCCCACGC
GGCGTCTCTGCGTCAGGCTTCCGCCCATTGCGCAATATTCCCCACTGCTGCCTCCCGTAG
GAGTCTGGGCCGTGTCTCAGTCCCAGTGTGGCCGGTCACCCTCTCAGGCCGGCTACCCGT
CGTCGCCTTGGTAGGCCACTACCCCACCAACAAGCTGATAGGCCGCGGGCCCATCCCCAG
CCGGAAACCCTTTCCACCCACCACCATGCGGCAGCAGGAGGACATCCGGTATTAGCCCCA
ATTTCTTGGAGTTATCCCAGAGCCAGGGGCAGGTTGC
>224|161174 Prior=0.003518 Length=1197 NormPrior=0.004011
CTTTAGTGCCTGAGGATGAGCTCGCGTCTGATTAGCTAGTTGGAGTGGTAATGGCACACC
AAGGCGACGATCAGTAGCTGGTCTGAGAGGATGATCAGCCACACTGGGACTGAGACACGG
CCCAGACTCCTACGGGAGGCAGCAGTGGGGAATTTTCCGCAATGGGCGCAAGCCTGACGG
AGCAAGACCGCGTGAGGGAGGAAGGCTCTTGGGTTGTAAACCTCTTTTGTCAGGGAAAAC
ACAATGACGGTACCTGAAGAATCAGCATCGGCTAACTCCGTGCCAGCAGCCGCGGTAAGA
CGGAGGATGCAAGCGTTATCCGGAATGATTGGGCGTAAAGCGTCCGCAGGTGGCAGTTCA
AGTCTGCTGTCAAAGACCGGGGCTTAACCCCAGAAAGGCAGTGGAAACTGAACAGCTAGA
GAGAGGTAGGGGTAGAGGGAATTCCCAGTGTAGCGGTGAAATGCGTAGATATTGGGAAGA
ACATCAGTGGCGAAAGCGCTCTACTGGACCTTATCTGACATTGAGGGACGAAAGCTAGGG
GAGCGAATGGGATTAGATACCCCAGTAGTCCTAGCCGTAAACGATGGATACTAGGTGTTG
TCTGTATCGACCCGGACAGTGCCGTAGCTAACGCGTTAAGTATCCCGCCTGGGGAGTACG
CTCGCAAGAGTGAAACTCAAAGGAATTGACGGGGGCCCGCACAAGCGGTGGAGTATGTGG
TTTAATTCGATGCAACGCGAAGAACCTTACCAGGGCTTGACATGTCGCGAACCTCAGGGA
AACTTGAGGGTGCCTTCGGGAGCGCGAACACAGGTGGTGCATGGCTGTCGTCAGCTCGTG
TCGTGAGATGTTGGGTTAAGTCCCGCAACGAGCGCAACCCTCGTCCTTAGTTGCCAGCAT
TAAGTTGGGCACTCTAGAGAGACTGCCGGTGACAAACCGGAGGAAGGTGGGGATGACGTC
AAGTCAGCATGCCCCTTACGTCCTGGGCTACACACGTACTACAATGCGGCGGACAAAGGG
CAGCAAGCCGGCAACGGCAAGCCAATCCCATAAACCGCAGCTCAGTTCAGATTGCAGGCT
GCAACTCGCCTGCATGAAGGAGGAATCGCTAGTAATTGCAGGTCAGCATACTGCAGTGAA
TCCGTTCCCGGGCCTTGTACACACCGCCCGTCACACCATGGAAGTTGACCACGCCCG
>1413|185766 Prior=0.003276 Length=1432 NormPrior=0.003122
GTTTGATCCTGGCTCAGGATGAACGCTGGCGGTATGCTTAACACATGCAAGTCGAACGGA
GTACTTCGGTACTTAGTGGCGGACGGGTGAGTAACGCGTGAGAATCTGCCTTCAGGTTCG
GGACAACCACTGGAAACGGTGGCTAATACCGAATGTGCCTATTCGTGAAAGATTTATCGC
CTCTAGATGAGCTCGCGTCTGATTAGCTATTTGGTAGGGTAAAAGCCTACCAAGGCATCG
ATCAGTAGCTGGTCTGAGAGGATGACCAGCCACACTGGGACTGAGACACGGCCCAGACTC
CTACGGGAGGCAGCAGTGGGGAATTTTCCGCAATGGGCGAAAGCCTGACGGAGCAAGACC
GCGTGAGGGAGGAAGGCTCTTGGGTCGTAAACCTCTTTTGTCAGGGAAGAACACAATGAC
GGACCTGACGAATCAGCATCGGCTAACTCCGTGCCAGCAGCCGCGGTAAGACGGAGGATG
CAAGCGTTATCCGGAATGATTGGGCGTAAAGCGTCCGCAGGTGGCAGTTCAAGTCTGCTG
TCAAAGACCGGGGCTTAACCCCAGAAAGGCAGTGGAAACTGAAGTGCTAGAGTGCAGTAG
GGGTAGAGGGAATTCCCAGTGTAGCGGTGAAATGCGTAGATATTGGGAAGAACATCAGTG
GCGAAAGCGCTCTACTGGACCTTATCTGACATTGAGGGACGAAAGCTAGGGGAGCGAATG
GGATTAGATACCCCAGTAGTCCTAGCCGTAAACGATGGATACTAGGCGTTGCCCGTATCG
ACCCGGGCAGTGTCGTAGCTAACGCGTTAAGTATCCCGCCTGGGGAGTACGCAGGCAACT
GTGAAACTCAAAGGAATTGACGGGGGCCCGCGCAAGGGGTGGAGCATGTGGTTTAATTCG
ACGCAACGCGTAGAACCTTACCAGGGCTTGACATGTCCGGAATCCTACTGAAAGGTGGGA
GTGCCTTCGGGAGCCGGAACACAGGTGGTGCATGGCTGTCGTCAGCTCGTGTCGTGAGAT
GTTGGGTTAAGTCCCGCAACGAGCGCAACCCTCGTCTTTAGTTGCCAGCATTTCGGATGG
GCACTCTAGAGAGACTGCCGGTGACAAACCGGAGGAAGGTGGGGATGACGTCAAGTCAGC
ATGCCCCTTACGTCCTGGGCTACACACGTACTACAATGCGACGGACAAAGGGCAGCAAGC
TCGCGAGAGTTAGCTAATCCCATAAACCGTGGCTCAGTTCATATCGCAGGCTGCAACTCG
CCTGCGTGAAGGAGGAATCGCTAGTAATTGCAGGTCAGCATACTGCAGTGAATTCGTTCC
CGGGCCTTGTACACACCGCCCGTCACACCATGGAAGCTGGCCACGCCCGAAGTCGTTACC
CTAACCTGAAAAGGAGGGGGATGCCGAAGGCAGGGCTGATGACTGGGGTGGG
>839|267851 Prior=0.003262 Length=1332 NormPrior=0.003342
GCTTCGGCCTCCGCATCGGGATGGGCCCGCGGTGCATTAGCTTGTTGGTGGGGTAACGGC
CTACCAAGGCGACGATGCATAGCTGGTCTGAGAGGACGATCAGCCACACTGGGACTGAGA
CACGGCCCAGACTCCTACGGGAGGCAGCAGTGGGGAATCTTGCACAATGCGCGAAAGCGT
GATGCAGCAACGCCGCGTGGAGGAAGACGGCCTTCGGGTTGTAAACCGCTTTCAGTTGGG
ACGAAGNNNNNNNNNNNNNNNNNNNNNNNNNNNNNNNNNNNNNNNNNNNNNNNNNNNNNN
NNNNNNNNNNNNNNNNNNNNNNNNNNNNNNNNNNNNNNNNNNNNNNNNNGGAATCATTGG
GCGTAAAGCGCGTGTAGGCGGGTCGGTCAGTCTGCTCTGAAAGTCCAAGGCTCAACCTTG
GGATGCGGGTGGATACTGCCGACCTAGAGTCCGGAAGAGGCGAGTGGAATTCCTGGTGTA
GCGGTGAAATGCGCAGATATCAGGAGGAACACCAATGGCGAAGGCAGCTCGCTGGGACGT
GACTGACGCTGAGACGCGAAAGCGTGGGGAGCAAACAGGATTAGATACCCTGGTAGTCCA
CGCCGTAAACGATGGGCACTAGGTGTGGGGGGTGTCGACTCCCCCCGTGCCGAAGCTAAC
GCATTAAGCGCCCCGCCTGGGGAGTACGGCCGCAAGGTTAAAACTCAAAGGAATTGACGG
GGGCCCGCACAAGCGGCGGAGCATGTGGTTTAATTCGACGCAACGCGAAGAACCTTACCT
GGGCTTGACATGTGCCTGACCGCCGTGGAAACACGGCTTCCCTTCGGGGCAGGTTCACAG
GTGGTGCATGGCTGTCGTCAGCTCGTGTCGTGAGATGTTGGGTTAAGTCCCGCAACGAGC
GCAACCCCCGTCGCATGTTGCCAGCATTCAGTTGGGGACTCATGCGAGACTGCCGGTGAC
AAACCGGAGGAAGGTGGGGATGACGTCAAGTCATCATGCCCCTTATGTCCAGGGCTACAC
ACGTGCTACATTGGCGGATACAGAGGGCTGCGATACCGTGAGGTGGAGCGAATCCCTTAA
AGTCCGTCTCGGTTCGGATTGTAGGCTGAAACTCGCCTACATGAAGGTGGAGTTGCTAGT
AATCGCGGATCAGCACTGCCGCGGTGAATACGTTCCCGGGCCTTGTACACACCGCCCGTC
ACACCACGGGAGTGAGCAACACCCGAAGCCGGTGGCCTAACCCGCAAGGGAGGGAGCCGT
CGAAGGTGGGGCTCGTGACTGGGGTGAAGTCGTAACAAGGTAGCCGTACCGGAAGGTGCG
GCTGGATCACCC
>1332|575032 Prior=0.003139 Length=1391 NormPrior=0.003080
GCGGCGTGCTTAACACATGCAAGTCGAACGGTGAACTCCGCTTGCGGGGGGATCAGTGGC
GAACGGGTGAGTAACACGTGGGCAACCTGCCCCTGGCTCTGGGATAACTCCAAGAAATTG
GGGCTAATACCGGATATGACCGCTGACCGCATGGTCTGGTGGTGGAAAGATTTATCGGCT
GGGGATGGGCCCGCGGCCTATCAGCTTGTTGGTGGGGTAGTGGCCTACCAAGGCGACGAC
GGGTAGCCGGCCTGAGAGGGTGACCGGCCACACTGGGACTGAGACACGGCCCAGACTCCT
ACGGGAGGCAGCAGTGGGGAATATTGCGCAATGGGCGGAAGCCTGACGCAGCGACGCCGC
GTGGGGGATGACGGCCTTCGGGTTGTAAACCTCTTTCAGCAGGGACGAAGCGGAAGTGAC
GGTACCTGCAGAAGAAGCACCGGCCAACTACGTGCCAGCAGCCGCGGTAATACGTAGGGT
GCAAGCGTTGTCCGGAATTATTGGGCGTAAAGAGCTCGTAGGCGGTTCGTCGCGTCGGCT
GTGAAAACCTGAGGCTCAACCTCAGGCCTGCAGTCGATACGGGCGGACTTGAGTTCGGCA
GGGGAGACTGGAATTCCGAGTGTAGCGGTGAAATGCGCAGATATCAGGAGGAACACCGGT
GGCGAAGGCGGGTCTCTGGGCAACAACTGACGCTGAGGAGCGAAAGCGTGGGGAGCGAAC
AGGATTAGATACCCTGGTAGTCCACGCCGTAAACGTTGGGCGCTAGGTGTGGGGCTCATT
CCACGAGTTCCGTGCCGCAGCTAACGCATTAAGCGCCCCGCCTGGGGAGTACGGCCGCAA
GGCTAAAACTCAAAGGAATTGACGGGGGCCCGCACAAGCGGCGGAGCATGTTGCTTAATT
CGATGCAACGCGAAGAACCTTACCTAGGCTTGACATGCACGGAAATCCTCCAGAGATGGG
GGGTCCGTAAGGGCCGTGCACAGGTGGTGCATGGTTGTCGTCAGCTCGTGTCGTGAGATG
TTGGGTTAAGTCCCGCAACGAGCGCAACCCTCGTTCTATGTTGCCAGCACGTCATGGTGG
GGACTCATAGGAGACTGCCGGGGTCAACTCGGAGGAAGGTGGGGATGACGTCAAATCATC
ATGCCCCTTATGTCTAGGGCTGCAAACATGCTACAATGGCCGGTACAAAGGGCTGCGATA
CCGTGAGGTGGAGCGAATCCCAAAAAGCCGGTCTCAGTTCGGATTGGGGTCTGCAACTCG
ACCCCATGAAGTTGGAGTCGCTAGTAATCGCAGATCAGCAACGCTGCGGTGAATACGTTC
CCGGGCCTTGTACACACCGCCCGTCACGTCACGAAAGTCGGTAACGCCCGAAGCCGGTGG
CCCAACCCGTG
>783|160679 Prior=0.003022 Length=1106 NormPrior=0.003730
GGGAAACCCCGGCTAATACCCCGTACGCTTGCGGAGTCGCATGGCTCCGTAAGGAAAGGT
AGCTTCGGCCATCCGGCGAGGGATGAGCCCGCGGTACATTAGCTAGTTGGTGGGGTAACG
GCCCACCAAGGCGACGATGTATAGCTGGTCTGAGAGGATGATCAGCCACACTGGGACTGA
GACACGGCCCAGACTCCTACGGGAGGCAGCAGTCGGGAATCTTGCGCAATGGGCGAAAGC
CTGACGCAGCAACACCGTGTGAGCGATGAAGGCCTTCGGGTCGTAAAGCTCTGTTGTTGG
GGACGAAGGGCGAGGGGTTAATAGCCCCGAGCTTGACGGTACCCTTCGAGGAAGCCCCGG
CTAACTACGTGCCAGCAGCCGCGGTAATACGTAGGGGGCGAGCGTTGTCCGGAATTATTG
GGCGTAAAGAGCGTGTAGGCGGTTCGGTAAGTCTGCTGTGAAATCCTGGGGCTCAACCCT
GGGCGTGCAGCGGATACTGCCGGGCTAGAGGGTGGTAGAGGCGAGTGGAATTCCGAGTGT
AGCGGTGAAATGCGCAGATATTCGGAGGAACACCAGTAGCGAAGGCGGCTCGCTGGGCCA
CACCTGACGCTGAGACGCGAAAGCGTGGGGAGCGAACAGGATTAGATACCCTGGTAGTCC
ACGCCGTAAACGATGGATACTGGGTGTGGGGGGAGTCGAATCCCTCTGTGCCGAAGTTAA
CGCGTTAAGTATCCCGCCTGGGGAGTACGGCCGCAAGGCTAAAACTCAAAAGAATTGACG
GAGGCCCGCACAAGCAGCGGAGCATGTTCTTTAATTNNNNNNNNNNNNNNNNNNNNNNNN
NNNNNNNNNNNNNNNNNNNNNNNNNNNNNNNNNNNNNNNNNNNNNCTTCGGGGCAGGATC
ACAGGTGGTGCATGGCTGTCGTCAGCTCGTGTCGTGAGATGTTGGGTTAAGTCCCGCAAC
GAGCGCAACCCCCGTCGTATGTTGCCAGCATTAAGTTGGGGACTCATACGAGACTGCCGG
TGACAAACCGGAGGAAGGTGGGGATGACGTCAAGTCATCATGCCCCTTATGTTCAGGGCT
ACACACGTGCTACATTGGCGCGTACA
>274|185981 Prior=0.002961 Length=1371 NormPrior=0.002948
GGACGGGTGAGTAACGCGTGAGAATCTGCCTTCAGGTTGGGGACAACAGTTGGAAACGAC
TGCTAATACCTAATGTGCCGAGAGGTGAAAGCTTTAGTGCCTGAGGATGAGCTCGCGTCT
GATTAGCTAGTTGGAGTGGTAATGGCACACCAAGGCGACGATCAGTAGCTGGTCTGAGAG
GATGATCAGCCACACTGGGACTGAGACACGGCCCAGACTCCTACGGGAGGCAGCAGTGGG
GAATTTTCCGCAATGGGCGCAAGCCTGACGGAGCAAGACCGCGTGAGGGAGGAAGGCTCT
TGGGTTGTAAACCTCTTTTGTCAGGGAAGAAGATCTGACGGTACCTGATGAATCAGCATC
GGCTAACTCCGTGCCAGCAGCCGCGGTAATACGGAGGATGCAAGCGTTATCCGGATTTAT
TGGGCGTAAAGCGTCCGCAGGTGGTTTTTCAAGTCTGCTGTTAAAGCGCGAGGCTTAACC
TCGTACAGGCAGTGGAAACTGAGAGACTAGAGTATGGTAGGGGTAGCGGGAATTCCCAGT
GTAGCGGTGAAATGCGTAGATATTGGGAAGAACACCAGCGGCGAAAGCGCGCTACTGGGC
CATTACTGACACTCATGGACGAAAGCTAGGGGAGCGAAAGGGATTAGATACCCCTGTAGT
CCTAGCTGTAAACGATGGATACTAGGTGTTGCCCGTATCGACCCGGGCAGTGCCGTAGCT
AACGCGTTAAGTATCCCGCCTGGGGAGTATGCACGCAAGTGTGAAACTCAAAGGAATTGA
CGGGGGCCCGCACAAGCGGTGGAGTATGTGGTTTAATTCGATGCAACGCGAAGAACCTTA
CCAGGGCTTGACATGTCGCGAATCCCGGTGAAAGTCGGGAGTGCCTTCGGGAGCGCGAAC
ACAGGTGGTGCATGGCTGTCGTCAGCTCGTGTCGTGAGATGTTGGGTTAAGTCCCGCAAC
GAGCGCAACCCTCGTTTTTAGTTGCCAGCATTCAGTTGGGCACTCTAGAGAGACTGCCGG
TGACAAACCGGAGGAAGGTGGGGATGACGTCAAGTCAGCATGCCCCTTACGTCCTGGGCT
ACACACGTACTACAATGCTACGGACAAAGGGTTGCGAGCTAGCGATAGCAAGCTAATCCC
ATAAACCGTGGCTCAGTTCAGATTGCAGGCTGCAACTCGCCTGCATGAAGGAGGAATCGC
TAGTAATCCCAGGTCAGCATACTGGGGTGAATACGTTCCCGGGCCTTGTACACACCGCCC
GTCACACCATGGGAGTTGGCCGCGCCCGAAGTCGTTACCCTAACCGTTCGCGGAGGGGGA
TGCCGAAGGCAGGGCTGATGACTGGGGTGAAGTCGTAACAAGGTAGCCGTA
>686|194616 Prior=0.002919 Length=1256 NormPrior=0.003173
GGGGACAACCATTGGAAACGATGGCTAATACCCGATGTGCCTATGGGTGAAAGATTTATT
GCCAGAAGAGGAGCTCGCGTCTGATTAGGTAGTTGGCGGGGTAAAAGCCCACCAAGCCGA
CGATCTGTAGCTGGTTTGAGAGAACGACCAGCCACACTGGGACTGAGACACGGCCCAGAC
TCCTACGGGAGGCAGCAGTGGGGAATTTTCCGCAATGGGCGAAAGCCTGACGGAGCAAGA
CCGCGTGGGGGAAGAAGGCTCTTGGGTTGTAAACCTCTTTTGTCAGGGAAAGCAACCTGA
CGGTACCAGAGGAATCAGCATTGGCTAACTCCGTGCCAGCAGCCGCGGTAAGACGGAGGA
TGCAAGCGTTATCCGGAATGATTGGGCGTAAAGCGTCCGCAGGTGGCAGTTCAAGTCTGC
TGTCAAAGACCGGGGCTTAACTTCGGAAAGGCAGTGGAAACTGAACAGCTAGAGTATGGT
AGGGGCAGAGGGAATTCCTGGTGTAGCGGTGAAATGCGTAGAGATCAGGAAGAACATCGG
TGGCGAAAGCGCTCTACTGGACCACAACTGACACTCAGGGACGAAAGCTAGGGGAGCGAA
AGGGATTAGATACCCCTGTAGTCCTAGCTGTAAACGATGGATACTAGGTGTTGCCCGTAT
CGACCCGGGCAGTGCCGTAGCTAACGCGTTAAGTATCCCGCCTGGGGAGTATGCACGCAA
GTGTGAAACTCAAAGGAATTGACGGGGGCCCGCACAAGCGGTAGAGTATGTGGTTTAATT
CGATGCAACGCGAAGAACCTTACCAGGGCTTGACATGTCCGGAATCTTGGGGAAACCTGA
GAGTGCCTTCGGGAGCCGGAACACAGGTGGTGCATGGCTGTCGTCAGCTCGTGTCGTGAG
ATGTTGGGTTAAGTCCCGCAACGAGCGCAACCCTCGTCCTTAGTTGCCAGCATTAAGTTG
GGCACTCTAGGGAGACTGCCGGTGACAAACCGGAGGAAGGTGGGGATGACGTCAAGTCAG
CATGCCCCTTACGTCCTGGGCAACACACGTACTACAATGGTGAGGACAGAGGGCAGCAAG
CCAGCGATGGCAAGCCAATCCCATAAACCTCGCCTCAGTTCAGATCGCAGGCTGCAACTC
GCCTGCGTGAAGGAGGAATCGCTAGTAATTGCAGGTCAGCATACTGCGGTGAATCCGTTC
CCGGGCCTTGTACACACCGCCCGTCACACCATGGAAGTTGGCCACGCCCGAAGTCG
>1737|556308_m01 Prior=0.002896 Length=1338 NormPrior=0.002954
GGGTGAGTAACGCGTGAGAATCTGCCTTCTGGTCGGGGACAACCACTGGAAACGGTGGCT
AATACCGGATGAGCCTACGGGTAAAAGATTTATTGCCAGAAGAGGAGCTCGCGTCTGATT
AGCTAGTTGGTGAGGTAAAGGCTCACCAAGGCATCGATCAGTAGCTGGTCTGAGAGGATG
ACCAGCCACACTGGGACTGAGACACGGCCCAGACTCCTACGGGAGGCAGCAGTGGGGAAT
TTTCCGCAATGGGCGAAAGCCTGACGGAGCAAGACCGCGTGAGGGAGGAAGGCTCTTGGG
TTGTAAACCTCTTTTGTCAGGGAAGAAGAAAGTGACGGTACCTGACGAATCAGCATCGGC
TAACTCCGTGCCAGCAGCCGCGGTAATACGGAGGATGCAAGCGTTATCCGGAATTATTGG
GCGTAAAGCGTCCGCAGGTGGCTGATCAAGTCTGCGGTCAAAGACCGGGGCTTAACCCTG
GAAAGGCATGGAAACTGATCAAGCTAGAGTACCGTAGGGGTAGAGGGAATTCCCGGTGTA
GCGGTGAAATGCGTAGAGATCGGGAAGAACATCGGTGGCGAAAGCGCTCTGCTGGACTGC
AACTGACACTCAGGGACGAAAGCTAGGGGAGCGAATGGGATTTAGATACCCCAGTAGTCC
TAGCCGTAAACGATGGATACTAGGTGTTGTCTGTATCGACCCGGACAGTGCCGTAGCTAA
CGCGTTAAGTATCCCGCCTGGGGAGTACGCACGCAAGTGTGAAACTCAAGGGAATGACGG
GGGCCCGCACAAGCGGTGGAGTATGTGGTTTAATTCGATGCAACGCGAAGAACCTTACCA
GGACTTGACNNNNNNNNNNNNNCAGTGGAAACACAGGAGTGCCTTCGGCAGCGCGAACAC
AGGTGGTGCATGGCTGTCGTCAGCTCGTGTCGTGAGATGTTGGGTTAAGTCCCGCAACGA
GCGCAACCCTCGTCTTTAGTTGCCAGCATTTCGGATGGGCACTCTAAACAGACTGCCGGT
GACAAACCGGAGGAAGGTGGGGATGACGTCAAGTCAGCATGCCCCTTACGTCCTGGGCTA
CACACGTACTACAATGGTAGGGACAGAGGGCAGCAAGCTCGCGAGAGTTAGCTAATCCCA
TAAACCGTGGCTCAGTTCAGATCGCAGGCTGCAACTCGCCTGCGTGAAGGAGGAATCGCT
AGTAATTGCAGGTCAGCATACTGCAGTGAATTCGTTCCCGGGCCTTGTACACACCGCCCG
TCACACCATGGAAGTTGGCCACGCCCGAAGTCATTACTCTAACCTTTCGAGGAGGAGGAT
GCCGAAGGCAGGGCTGAT
>971|136186 Prior=0.002889 Length=1220 NormPrior=0.003232
AGAGGAGCTCGCGTCTGATTAGGTAGTTGGTGGGGTAATGGCCTACCAAGCCTACGATCG
GTAGCTGGTTTGAGAGGATGATCAGCAACACTGGGACTGAGACACGGCCCAGACTCCTAC
GGGAGGCAGCAGTGGGGAATTTTCCGCAATGGGCGAAAGCCTGACGGAGCAAGACCGCGT
GAGGGAAGAAGGCTCTTGGGTCGTAAACCTCTTTTGTCAGGGAAGAACACATGACGGTAC
CTGACGAATCAGCCTCGTCTAACTCCGTGCCAGCAGCCGCGGTAATACGGAGGAGGCAAG
CGTTATCCGGAATTATTGGGCGTAAAGCGTCCGCAGGGGGCTTATCAAGGCTGCTGTCAA
AGAGTGGGGCTTAACCCCATAAAGGCAGGGGAAACTGAGAAGCTAGAGTGCCGTAGGGGT
AGAGGGAATTCCCGGTGTAGCGGTGAAATGCGTAGAGATCGGGAAGAACATCGGTGGCGA
AAGCGCTCTGCTGGACTGCAACTGACACTCAGGGACGAAAGCTAGGGGAGCGAATGGGAT
TAGATACCCCAGTAGTCCTAGCCGTAAACGATGGATACTAGGTGTGGCTTGTATCGACCC
GGACAGTGCCGTAGCTAACGCGTTAAGTATCCCGCCTGGGGAGTACGCACGCAAGTGTGA
AACTCAAAGGAATTGACGGGGGCCCGCACAAGCGGTGGAGTATGTGGTTTAATTCGATGC
AACGCGAAGAACCTTACCAGGGCTTGACATGTCCGGAACCCTCTTGAAAGAGAGGGGTGC
CTTCGGGAGCCGGAACACAGGTGGTGCATGGCTGTCGTCAGCTCGTGTCGTGAGATGTTG
GGTTAAGTCCCGCAACGAGCGCAACCCTCGTCTTTAGTTGCCAGCATTTCGGATGGGCAC
TCTAGAGAGACTGCCGGTGACAAACCGGAGGAAGGTGGGGATGACGTCAAGTCAGCATGC
CCCTTACGCCCTGGGCTACACACGTACTACAATGGTAGGGACAGAGGGCAGCAAGCTGGC
AACTGCAAGCCAATCCCATAAACCGTGGCTCAGTTCAGATCGCAGGCTGCAACTCGCCTG
CGTGAAGGAGGAATCGCTAGTAATTGCAGGTCAGCATACTGGGGTGAATACGTTCCCGGG
CCTTGTACACACCGCCCGTCACACCATGGAAGCTGGTTTGGCCCGGAGTCGTTACTCTAA
CCCTTTTGGGAGGAGGACGC
>267|247545 Prior=0.002671 Length=1278 NormPrior=0.002853
GGGGGATACCTAGTCGAAAGACTGGCTAATACCGCATACGATCTAAGGATGAAAGTGGGG
GATCGCAAGACCTCATGCTCCTGGAGCGGCCGATATCTGATTAGCTAGTTGGTAGGGTAA
AAGCCTACCAAGGCGACGATCAGTAGCTGGTCTGAGAGGACGACCAGCCACACTGGGACT
GAGACACGGCCCAGACTCCTACGGGAGGCAGCAGTGGGGAATATTGGACAATGGGGGCAA
CCCTGATCCAGCAATGCCGCGTGAGTGATGAAGGCCTTAGGGTTGTAAAGCTCTTTTGTC
AGGGAAGAAACGGCTCGAGCTAATATCTTGGGCTAATGACGGTACCTGAAGAATAAGCAC
CGGCTAACTACGTGCCAGCAGCCGCGGTAATACGTAGGGTGCAAGCGTTAATCGGAATTA
CTGGGCGTAAAGCGTGCGCAGGCGGTTGTACAAGACAGAGGTGAAATCCCCGGGCTCAAC
CTGGGAACTGCCTTTGTGACTGTACGGCTAGAGTGTGTCAGAGGGGGGTAGAATTCCACG
TGTAGCAGTGAAATGCGTAGATATGTGGAGGAATACCGATGGCGAAGGCAGCCCCCTGGG
ATAACACTGACGCTCATGCACGAAAGCGTGGGGAGCAAACAGGATTAGATACCCTGGTAG
TCCACGCCCTAAACGATGTCAACTAGTTGTCGGGTCTTAATTGACTTGGTAACGCAGCTA
ACGCGTGAAGTTGACCGCCTGGGGAGTACGGTCGCAAGATTAAAACTCAAAGGAATTGAC
GGGGACCCGCACAAGCGGTGGATGATGTGGATTAATTCGATGCAACGCGAAAAACCTTAC
CTACCCTTGACATGGAAGGAATCCTGGAGAGATCTGGGAGTGCCCGAAAGGGAACCTTCA
CACAGGTGCTGCATGGCTGTCGTCAGCTCGTGTCGTGAGATGTTGGTTTAAGTCCCGCAA
CGAGCGCAACCCTTGTCATTAGTTGCTACATTTAGTTGGGCACTCTAATGAGACTGCCGG
TGACAAACCGGAGGAAGGTGGGGATGACGTCAAGTCCTCATGGCCCTTATGGGTAGGGCT
TCACACGTCATACAATGGTACATACAGAGGGCTGCCAACCCGCGAGGGGGAGCTAATCCC
AGAAAGTGTATCGTAGTCCGGATTGTAGTCTGCAACTCGACTGCATGAAGTTGGAATCGC
TAGTAATCGCGGATCAGCATGTCGCGGTGAATACGTTCCCGGGTCTTGTACACACCGCCC
GTCACACCATGGGAGCGG
>999|540946 Prior=0.002533 Length=1405 NormPrior=0.002461
CGAACGCTGGCGGCGTGCCTAATACATGCAAGTCGAGCGAATCTTGAGGTGCTTGCACCT
CTTGGTTAGCGGCGGACGGGTGAGTAACACGTGGGCAACCTGCCTGTAAGACTGGGATAA
CTTCGGGAAACCGGAGCTAATACCGGATAATCCTTTTCCTCTCATGAGGAAAAACTGAAA
GTCGGTTTCGGCTGACACTTACAGATGGGCCCGCGGCGCATTAGCTAGTTGGTGAGGTAA
CGGCTCACCAAGGCGACGATGCGTAGCCGACCTGAGAGGGTGATCGGCCACACTGGGACT
GAGACACGGCCCAGACTCCTACGGGAGGCAGCAGTAGGGAATCTTCCGCAATGGACGAAA
GTCTGACGGAGCAACGCCGCGTGAGTGAAGAAGGCCTTCGGGTCGTAAAGCTCTGTTGTT
AGGGAAGAACAAGTACCGGAGTAACTGCCGGTACCTTGACGGTACCTAACCAGAAAGCCA
CGGCTAACTACGTGCCAGCAGCCGCGGTAATACGTAGGTGGCAAGCGTTGTCCGGAATTA
TTGGGCGTAAAGCGCGCGCAGGTGGTTCCTTAAGTCTGATGTGAAAGCCCCCGGCTCAAC
CGGGGAGGGTCATTGGAAACTGGGGAACTTGAGTGCAGGAGAGAAGAGTGGAATTCCACG
TGTAGCGGTGAAATGCGTAGAGATGTGGAGGAACACCAGTGGCGAAGGCGGCTCTTTGGT
CTGTAACTGACNNNNNNNNNNNNNNNNNNNNNNNNNNNNNNNNNNNNNNNNNNNNNNNNN
NNNNNNNNNNNNNNNNNNNNNNNNNNNNNNNNNNNNNNNNNNNNNNNNNNNNNNNNNNNN
NNNNNNNNNNNTAAGCACTCCGCCTGGGGAGTACGGCCGCAAGGCTGAAACTCAAAGGAA
TTGACGGGGACCCGCACAAGCGGTGGAGCATGTGGTTTAATTCGAAGCAACGCGAAGAAC
CTTACCAGGTCTTGACATCCTCTGACACTCCTAGAGATAGGAATTTCCCCTTCGGGGGAC
AGAGTGACAGGTGGTGCATGGTTGTCGTCAGCTCGTGTCGTGAGATGTTGGGTTAAGTCC
CGCAACGAGCGCAACCCTTGATCTTAGTTGCCAGCATTCAGTTGGGCACTCTAAGGTGAC
TGCCGGTGACAAACCGGAGGAAGGTGGGGATGACGTCAAATCATCATGCCCCTTATGACC
TGGGCTACACACGTGCTACAATGGGTGGTACAAAGGGCAGCAAAACCGCGAGGTCGAGCC
AATCCCATAAAACCACTCTCAGTTCGGATTGTAGGCTGCAACTCGCCTACATGAAGCTGG
AATCGCTAGTAATCGCGGATCAGCATGCCGCGGTGAATACGTTCCCGGGCCTTGTACACA
CCGCCCGTCACACCACGAGAGTTTG
>862|149649 Prior=0.002505 Length=1306 NormPrior=0.002618
GCTTCGGCCTCCGCATCGGGATGGGCCCGCGGCCCATTAGCTTGTTGGTGGGGTAATGGC
TTACCAAGGCGACGATGGGTAGCTGGTCTGAGAGGACGATCAGCCACACTGGGACTGAGA
CACGGCCCAGACTCCTACGGGAGGCAGCAGTGGGGAATCTTGCGCAATGCGCGAAAGCGT
GACGCAGCAACGCCGCGTGGGGGAAGAAGGCCTTCGGGTTGTAAACCCCTTTCAGTTGGG
ACGAAGCTTCGCCGGTTAATAGCTGGTTGGAGTGACGGTACCTTCAGAAGAAGCCCCGGC
TAACTACGTGCCAGCAGCCGCGGTAATACGTAGGGGGCAAGCGTTGTCCGGAATCATTGG
GCGTAAAGCGCGTGTAGGCGGCTTGGTAAGTCCGCTCTGAAAGTCGGGGGCTCAACCCTC
GAATGCCGGTGGATACTGTCGGGCTAGAGTGCGGAAGAGGCGAGTGGAATTCCTGGTGTA
GCGGTGAAATGCGCAGATATCAGGAGGAACACCAATTGCGAAGGCAGCTCGCTGGGACGT
TACTGACGCTGAGACGCGAAAGCGTGGGGAGCAAACAGGATTAGATACCCTGGTAGTCCA
CGCTGTAAACGATGGGCACTAGGTGTGGGAGGTGTCGACTCCTCCCGTGCCGTCGCTAAC
GCACTAAGTGCCCCGCCTGGGGAGTACGGCCGCAAGGCTAAAACTCAAAGGAATTGACGG
GGGCCCGCACAAGCAGCGGAGCATGTGGTTTAATTGGACGCAACGCCAAGAACCTTACCT
GGGCTTGACATGTTCCTGACCCCCCTGGAAACAGGGGTTCCCTTCGGGGCAGGATCACAG
GTGGTGCATGGCTGTCGTCAGCTCGTGTCGTGAGATGTTGGGTTAAGTCCCGCAACGAGC
GCAACCCCCGTCGCATGTTGCCAGCATTAAGTTGGGGACTCATGCGAGACTGCCGGTGAC
AAACCGGAGGAAGGTGGGGATGACGTCAAGTCATCATGCCCCTTATGTTCAGGGCTACAC
ACGTGCTACATTGGCGCGTACAGAGGGCTGCGATACCGTGAGGTGGAGCGAATCCCTTAA
AGCGCGTCTCGGTTCGGATTGTAGGCTGAAACTCGCCTACATGAAGGCGGAGTTGCTAGT
AATCGCGGATCAGCATTGCCGCGGTGAATACGTTCCCGGGCCTTGTACACACCGCCCGTC
ACACCACGGAAGCAAGCAACACCCGAAGCCGGTGGCCTAACCCTTACGGGAGGGAGCCGT
CGAAGGTGGGGCTCGTGACTGGGGTGAAGTCGTAACAAGGTAGCCG
>288|318753 Prior=0.002491 Length=1442 NormPrior=0.002358
CCTGGCTCAGGATGAACGCTAGCGGCAGGCCTAATACATGCAAGTCGAACGGGGTTGAGT
AGCAATACTTAATTCAGTGGCGCACGGGTGCGTAACGCGTATGCAACCTACCTTAAACTG
GGGGATAGCCTTCCGAAAGGGAGATTAATACCGCATNNNNNNNNNNNNNNNNNNNNNNNN
NNNNNNNNNNNNNNNNNNNNNNNNNNTGGGCATGCGTGCCATTAGCTAGTTGGTGAGGTA
ACGGCTCACCAAGGCGACGATGGCTAGGGGTTCTGAGAGGATGATCCCCCACACTGGTAC
TGAGATACGGACCAGACTCCTACGGGAGGCAGCAGTAGGGAATATTGGGCAATGGAGGCA
ACTCTGACCCAGCCATGCCGCGTGCAGGATGAAGGNNNNNNNNNNNNNNNNNNNNNNNNN
NNNNNNNNNNNNNNNNNNNNNNNNNNNNNNNNNNNNNNNNNNNNNNNNNNNNNNNNNNNN
NNNNNNNNNNNNNNNNNNNNNNNNNNNNNNNNNNNNNNNNNNNNNNNNNNNNNNNNNNNN
NNNNNNNNNNNNNNNNNNNNNNNNNNNNNNNNNNNNNNNNNNNNNNNNNNNNNNNNNNNN
NNNNNNNNNTGATACTGAAAGGCTTGAGTACAGACGAGGTAGGCGGAATTGAAGATGTAG
CGGTGAAATGCATAGATATCTTCAAGAACACCGATTGCGTAGGCAGCTTACTAGGCTGTA
ACTGACGCTGAGGCACGAAAGCGTGGGGAGCGAACAGGATTAGATACCCTGGTAGTCCAC
GCTGTAAACGATGATTACTCGATGTCGGCGACAGACCGTCGGCGTCTTAGCGAAAGCGTT
AAGTAATCCACCTGGGGAGTACGCCCGCAAGGGTGAAACTCAAAGGAATTGACGGGGGCC
CGCACAAGNNNNNNNNNNNNNNGTTTAATTCGATGATATGCGAGGAACCTTACCGAGGCT
AGAATGCGCGCGACCGGCCCAGAGATGGGCCTTTCCTTCGGGACGGAAAACAAGGTGCTG
CATGGCTGTCGTCAGCTCGTGCCGTGAGGTGTTGGGTTAAGTCCCGCAACGAGCGCAACC
CCTGTGAATAGTTGCCAGCACGTAATGGTGGGGACTCTATTCAGACTGCCCGTGCAAACG
GAGAGGAAGGAGGGGACGACGTCAAGTCATCATGGCCCTTACGCCCAGGGCTACACACGT
GCTACAATGGCACCTACNNNNNNNNNNNNNNNNNNNNNNNNNNNNNNNNNNNNNNNNNNN
NNNNNNNNNNNNNNNNNNNNNNTGCAACTCGCCCTCATGAAGCTGGAATCGCTAGTAATC
GCGCATCAGCAATGGCGCGGTGAATACGTTCCCGGACCTTGTACACACCGCCCGTCAAGC
CATGGAAGTCTGGGAGACCTGAAGCAGGTGCGCGTCAAAGCAGCCTGTAAGGGTAAAACA
GG
>1616|D1B38 Prior=0.002467 Length=1215 NormPrior=0.002771
CGGGAACGTATTCACCGCGGCATGCTGATCCGCGATTACTAGCGATTCCACCTTCATGCA
CCCGAGTTGCAGAGTGCAATCTGAACTGAGATGGCTTTTAGGGATCCGCTCGGCCTCGCG
ACCTGGCTTCCCACTGTCACCACCATTGTAGCACGTGTGTAGCCCAGCCCGTAAGGGCCA
TGAGGACTTGACGTCATCCCCACCTTCCTCCGGCTTGTCACCGGCAGTTCCTCCAGAGTG
CCCACCCGGACGTGCTGGCAACTGGAGGCGAGGGTTGCGCTCGTTGCGGGACTTAACCCA
ACATCTCACGACACGAGCTGACGACAGCCATGCAGCACCTGTGCGGCGCGCCCCTCGCGG
GGAAGGCGCATCTCTGCGCCGGTCGCGCCCATGTCAAGGGCTGGTAAGGTTCTGCGCGTT
GCATCGAATTAAACCACATGCTCCACCGCTTGTGCGGGCCCCCGTCAATTCCTTTGAGTT
TCAACCTTGCGGCCGTACTCCCCAGGCGGTGCGCTTATCGCGTTTGCTTCGGCACTGAGG
GCCTAGGGCCCCCAACACCCAGCGCACATCGTTTACGGCGTGGACTACCAGGGTATCTAA
TCCTGTTTGCTCCCCACGCTGTCGCGCCTCAGCGTCAGTAATGGACCAGGCCGCCGCCTT
CGCCACCGGTGTTCTTCCCAATATCTACGAATTTCACCTCTACACTGGGAATTCCGCGGC
CCTCTTCCATCCTCTAGCACAGCCGTATCAAACGCAGTCCCCGGGTTGAGCCCGGNNNNN
NNNNNNNNNNNNNNNNNNNNNNNNNNNGCGCCCTTTACGCCCAGTGATTCCGAGCAACGC
TAGCCCCCTTCGTATTACCGCGGCTGCTGGCACGAAGTTGGCCGGGGCTTCTTCTGCGGG
TACCGTCATTATCGTCCCCGCCGAAAGAGCTTTACAACCCTAAGGCCTTCATCACTCACG
CGGCATGGCTGGATCAGGCTTGCGCCCATTGTCCAATATTCCCCACTGCTGCCTCCCGTA
GGAGTCTGGGCCGTGTCTCAGTCCCAGTGTGGCTGATCGTCCTCTCAGACCAGCTACCGA
TCGTCGCCTTGGTGGGCTTTTACTCCGCCAACTAGCTAATCGGACGCAGGCTGCTCTCAA
GGCGCCTTTCGGCTTTGGCCCTCGGGCCGTATGCGGTATTAGCCCCGGTTTCCCAGGGTT
GTCCCCCACCTCTGG
>14|104603 Prior=0.002429 Length=1132 NormPrior=0.002928
TGGCTAATACCCCGTACGCTTGTTGGATCGCATGGTCCGGCAAGGAAAGGTAGCTTCGGC
CATCCGGCGAGGGATGGGCCCGCGTTGCATTAGCTAGTTGGTGGGGTAACGGCCTACCAA
GGCGACGATGCGTAGCTGGTCTGAGAGGATGATCAGCCACACTGGGACTGAGACACGGCC
CAGACTCCTACGGGAGGCAGCAGCCAGGAATCTTGGGCAATGGGCGAAAGCCTGACCCAG
CAACACCGTGTGGGCGATGAAGGCCTTCGGGTCGTAAAGCCCTGTTGATAGGGACGAAGG
GCGAAGGGTTAATAGCCCCTAGCCTGACGGTACCTTTCGAGGAAGCCCCGGCTAACTACG
TGCCAGCAGCCGCGGTAATACGTAGGGGGCGAGCGTTGTCCGGAATTATTGGGCGTAAAG
AGCGTGTAGGCGGTTCGGTAAGTCTGCTGTGAAATCCTGGGGCTCAACCCTGGGCGTGCA
GCGGATACTGCCGGGCTAGAGGGTGGTAGAGGCAAGTGGAATTCCCAGTGTAGCGGTGAA
ATGCGCAGATATTGGGAGGAACACCAGTAGCGAAGGCGGCTTGCTGGGCCATTCCTGACG
CTGAGACGCGAAAGCGTGGGGAGCTAACAGGATTAGATACCCTGGTAGTCCACGCTGTAA
ACGATGGACACTGGGTGTGGGGGGAGTCGAATCCCTCTGTGCCGAAGTTAACGCGTTAAG
TGTCCCGCCTGGGGAGTACGGCCGCAAGGCTAAAACTCAAAAGAATTGACGGGGGCCCGC
ACAAGCAGCGTAGCATGTTCTTTAATTCGATGCAACGCGAAGAACCTTACCTGGGCTTGA
CATGTGGCTGCAAGCGCACGGAAACGTGTGACCTTCGAGGGTGCCACACAGATGCTGCAT
GGCTGTCGTCAGCTCGTGTCGTGAGATGTTGGGTTAAGTCCCGCAACGAGCGCAACCCCC
GTCGCATGTTGCCAGCATTAAGTTGGGGACTCATGCGAGACTGCCGGTGACAAACCGGAG
GAAGGTGGGGATGACGTCAAGTCATCATGCCCCTTATGTCCAGGGCTACACACGTGCTAC
ATTGGCGCGTACAGAGGGCTGCGATACCGCGAGGTGGAGCGAATCCCTTAAA
>319|225724 Prior=0.002391 Length=1272 NormPrior=0.002565
GTTTTTCGGTTGGGGCCGGGCCCTTGGCAAATCAGCTTGTTGGTGGGGTGATGGCCTACC
AAGGCGACGACGGGTAGCCGGCCTGAGAGGGTGACCGGCCACACTGGGACTGAGACACGG
CCCAGACTCCTACGGGAGGCAGCAGTGGGGAATATTGCGCAATGGGCGAAAGCCTGACGG
AGCAAGACCGCGTGAGGGAGGAAGGCTCTTGGGTCGTAAACCTCTTTTAGCAGGGACGAA
GCGAGAGTGACGGTACCTGCAGAAGAAGCACCGGCCAACTACGTGCCAGCAGCCGCGGTA
ATACGTAGGGTGCAAGCGTTGTCCGGAATTATTGGGCGTAAAGAGCTCGTAGGCGGTCTT
TCGCGTCGGCTGTGAAAACTCGGGGCTCAACCCCGAGCCTGCAGTCGATACGGGCAGACT
AGAGTGCGGTAGGGGAGACTGGAATTCCTGGTGTAGCGGTGAAATGCGCAGATATCAGGA
GGGACACCGGTGGCGAAGGCGGGTCTCTGGGCCGTAACTGACGCTGAGGAGCGAAAGCAT
GGGGAGCGAACAGGATTAGATACCCTGGTAGTCCACGCCGTAAACGTTGGGCACTAGGTG
TGGGGACCTATCGACGGTTTCCGTGCCGCAGCTAACGCATTAAGTGCCCCGCCTGGGGAG
TACGGCCGCAAGGCTAAAACTCAAAGGAATTGACGGGGGCCCGCACAAGCAGCGGAGCAT
GTGGCTTAATTCGACGCAACGCGAAGAACCTTACCAAGGCTTGACATACACCGAAAACTC
GTAGAGATACGGGGTCCGCAAGGGCGGTGTACAGGTGGTGCATGGTTGTCGTCAGCTCGT
GTCGTGAGATGTTGGGTTAAGTCCCGCAACGAGCGCAACCCTCGTTCTATGTTGCCAGCG
GGTCATGCCGGGGACTCATAGGAGACTGCCGGGGTCAACTCGGAGGAAGGTGGGGACGAC
GTCAAATCATCATGCCCCTTATGTCTTGGGCTGCACACATGCTACAATGGCCGGTACAAA
GGGCTGCTAAACCGCAAGGTGGAGCGAATCCCAAAAAGCCGGTCTCAGTTCGGATTGGGG
TCTGCAACTCGACCCCATGAAGTCGGAGTCGCTAGTAATCGCAGATCAGCAACGCTGCGG
TGAATACGTTCCCGGGCCTTGTACACACCGCCCGTCAAGTCACGAAAGTTGGTAACACCC
GAAGCCGGTGGCCCAACCCGTGAGGGGGGGAGCTGTCGAAGGTGGGATCGGCGATTGGGA
CGAAGTCGAAAC
>1333|278544 Prior=0.002382 Length=1340 NormPrior=0.002427
GTGAGAATCTGCCTTCAGGACGGGGATAACAGTTGGAAACGACTGCTAAGACCGGATGTG
CCGAGAGGTGAAATATTTATAGCCTGAAGATGAGCTCGCGTCCGATTAGCTAGTTGGTAA
GGTAAAAGCTTACCAAGGCGACGATCGGTAGCTGGTCTGAGAGGACGATCAGCCACACTG
GGACTGAGACACGGCCCAGACTCCTACGGGAGGCAGCAGTGGGGAATTTTCCGCAATGGG
CGAAAGCCTGACGGAGCAAGACCGCGTGAGGGAGGAAGGCTCTTGGGTTGTAAACCTCTT
TTGTCAGGGAAGAACACAATGACGGTACCTGAAGAATCAGCATCGGCTAACTCCGTGCCA
GCAGCCGCGGTAATACGGAGGATGCAAGCGTTATCCGGAATTATTGGGCGTAAAGCGTCC
GCAGGTGGCACTTCAAGTCTGTCGTCAAAGACCGGGGCTTAACCCTGGAAAGGCGATGGA
AACTGAAAGGCTAGAGAGAGGTAGGGGTAGAGGGAATTCCCAGTGTAGCGGTGAAATGCG
TAGAGATCGGGAAGAACATCGGTGGCGAAAGCGCTCTGCTGGACTGCAACTGACACTCAG
GGACGAAAGCTAGGGGAGCGAATGGGATTAGATACCCCAGTAGTCCTAGCCGTAAACGAT
GGATACTAGGTGTTGTCCGTATCGACCCGGACAGTGTCGTAGCTAACGCGTTAAGTATCC
CGCCTGGGGAGTACGCTCGCAAGAGTGAAACTCAAAGGAATTGACGGGGGCCCGCACAAG
CGGTGGAGTATGTGGTTTAATTCGATGCAACGCGAAGAACCTTACCAGGGCTTGACATGT
CCGGAACCCTGATGAAAGTTAGGGGTGCCTTCGGGAGCCGGAACACAGGTGGTGCATGGC
TGTCGTCAGCTCGTGTCGTGAGATGTTGGGTTAAGTCCCGCAACGAGCGCAACCCCTGTG
GTGTGTTGCCAGCATTAAGTTGGGCACTCTAAACAGACTGCCGGTGACAAACCGGAGGAA
GGTGGGGATGACGTCAAGTCAGCATGCCCCTTACGTCCTGGGCTACACACGTACTACAAT
GCTACGGACAAAGGGCAGCAAGTTAGCAATGACAAGCAAATCCCATAAACCGTGGCTCAG
TTCAGATCGCAGGCTGCAACTCGCCTGCGTGAAGGCGGAATCGCTAGTAATCGCGGATCA
GCATGTCGCGGTGAATACGTTCCCGGGTCTTGTACACACCCGCCTTCACACCATGGAAGT
TGGCCACGCCCGAAGTCATTACTCTAACCTTTCGAGGAGGAGGATGCCGAAGGCAGGGCT
GATGACTGGGGTGAAGTCGT
>961|252720 Prior=0.002372 Length=1467 NormPrior=0.002207
GTTTGATCCTGGCTCAGGACGAACGCTGGCGGCGTGCCTAACACATGCAAGTCGAGCGAG
GGACTTCGGTCCCTAGCGGCGGACGGGTGAGTAACACGTGGGTAACCTGCCTCATAGAGG
GGGATAGCCTCCCGAAAGGGAGATTAATACCGCATATACTCTCGGTATCGCATGATACTT
AGAGGAAAGGAGCAATCCGCTATGAGATGGACCCGCGGCGCATTAGCTAGTTGGTGAGGT
AACGGCTCACCAAGGCGACGATGCGTAGCCGACCTGAGAGGGTGATCGGCCACATTGGAA
CTGAGACACGGTCCAGACTCCTACGGGAGGCAGCAGTGGGGAATATTGCACAATGGGCGA
AAGCCTGATGCAGCAACGCCGCGTGAGTGATGAAGGCCTTCGGGTTGTAAAGCTCTGTCT
TCTGGGACGATAATGACGGTACCAGAGGAGGAAGCCACGGCTAACTACGTGCCAGCAGCC
GCGGTAATACGTAGGTGGCAAGCGTTGTCCGGATTTACTGGGCGTAAAGGATGCGTAGGT
GGATATTTAAGTGGGATGTGAAATACCCGGGCTCAACTTGGGTGCTGCATTCCAAACTGG
ATATCTAGAGTGCAGGAGAGGAAAGTGGAATTCCTAGTGTAGCAGTGAAATGCGTAGATA
TTAGGAGGAACACCAGTGGCGAAGGCGGCTTTCTGGACTGTAACTGACACTGAGGCATGA
AAGCGTGGGGAGCAAACAGGATTAGATACCCTGGTAGTCCACGCCGTAAACGATGGGTAC
TAGGTGTAGGAGGGTCCAACCTTCTGTGCCGCCGTTAACACAATAAGTACCCCGCCTGGG
GAGTACGGTCGCAAGATTAAAACTCAAAGGAATTGACGGGGGCCCGTACAAGCGGTNNNN
NNNNNNNNNNNNNNNNNNNNNNNNNNNNNNNNNNNNNNNNNNNNNNNNNNNNNNNNNNNN
NNNNNNNNNNNNNNNNNNNNNNNNNNNNNNNNNNNNNNNNNNNNNNNNNNNNNNNGTTGT
CGTCAGCTCGTGTCGTGAGATGTTGGGTTAAGTCCCGCAACGAGCGCAACCCTTATCATT
AGTTGCTACCATTAAGTTGAGCACTCTAGTGAGACTGCCCGGGTTAACCGGGAGGAAGGT
GGGGATGACGTCAAATCATCATGCCCCTTATGTCTAGGGCTACACACGTGCTACAATGGT
GGGTACAACAAGACGCAAGACCGCGAGGTGGAGCAAAACTGTAAAACCTATCCCAGTTCG
GATTGAAGGCTGAAACTCGCCTTCATGAAGCCGGAGTTGCTAGTAATCGCGAATCAGAAT
GTCGCGGTGAATACGTTCCCGGGCCTTGTACACACCGCCCGTCACACCATGAGAGTTGGC
ATTACCCGNNNNNNNNNNNNNNNNNGCAATGAGGCAGGCGACCACGGTAGGGTCAGCGAC
TGGGGTGAAGTCGTAACAAGGTAGCCG
>641|365805 Prior=0.002349 Length=1445 NormPrior=0.002219
GTTTGATCCTGGCTCAGATTGAACGCTGGCGGCATGCTTTACACATGCAAGTCGAACGGC
AGCGCGGGGCAACCTGGCGGCGAGTGGCGAACGGGTGAGTAATATATCGGAACGTACCCA
GAAGTGGGGGATAACGTAGCGAAAGTTACGCTAATACCGCATACGATCTACGGATGAAAG
TGGGGGACCTTCGGGCCTCATGCTTGTGGAGCGGCCGATATCTGATTAGCTAGTTGGTAG
GGTAAAGGCCTACCAAGGCGACGATCAGTAGCTGGTCTGAGAGGACGACCAGCCACACTG
GGACTGAGACACGGCCCAGACTCCTACGGGAGGCAGCAGCGGGGAATATTGGACAATGGG
CGCAAGCCTGATCCAGCAATGCCGCGTGAGTGATGAAGGCCTTCGGGTTGTAAAGCTCTT
TTGTCAGGGAAGAAACGGCTGAGGTTAATACCTTTGGCTAATGACGGTACCTGAAGAATA
AGCACCGGCTAACTACGTGCCAGCAGCCGCGGTAATACGTAGGGTGCAAGCGTTAATCGG
AATTACTGGGCGTAAAGCGTGCGCAGGCGGTTTTGTAAGTCTGTCGTGAAAGCCCCGGGC
TCAACCTGGGAATTGCGATGGAGACTGCAAGGCTTGAATCTGGCAGAGGGGGGTAGAATT
CCACGTGTAGCAGTGAAATGCGTAGAGATGTGGAGGAACACCGATGGCGAAGGCAGCCCC
CTGGGTCAAGATTGACGCTCATGCACGAAAGCGTGGGGAGCAAACAGGATTAGATACCCT
GGTAGTCCACGCCCTAAACGATGTCAGCTAGTTGTCGGGTCTTAATTGACTTGGTAACGC
AGCTAACGCGTGAAGTTGACCGCCTGGGGAGTACGGTCGCAAGATTAAAACTCAAAGGAA
TTGACGGGGACCCGCACAAGCGGTGGATGATGTGGATTAATTCGATGCAACGCGAAAAAC
CTTACCTACCCTTGACATGGAAGGAATCCTGGAGAGATCTGGGAGTGCCCGAAAGGGAAC
CTTCACACAGGTGCTGCATGGCTGTCGTCAGCTCGTGTCGTGAGATGTTGGTTTAAGTCC
CGCAACGAGCGCAACCCTTGTCATTAGTTGCTACATTTAGTTGGGCACTCTAATGAGACT
GCCGGTGACAAACCGGAGGAAGGTGGGGATGACGTCAAGTCCTCATGGCCCTTATAGGTG
GGGCTACACACGTCATACAATGGCTGGTACAAAGGGCTGCCAAAGCGCGAGCTGGAGCCA
ATCCCAGAAAACCGGTCGTAGTCCGGATCGCAGTCTGCAACTCGACTGCGTGAAGTCGGA
ATCGCTAGTAATCGCGGATCAGAATGTCGCGGTGAATACGTTCCCGGGTCTTGTACACAC
CGCCCGTCACACCATGGGAGCGGGTTCTGCCAGAAGTGGTTGGCCTAACCGCAAGGAGGG
CGTCC
>1440|12434 Prior=0.002292 Length=1218 NormPrior=0.002568
GGAAAGCTTTATTGCGGTTTTGGATGGACTCGCGGCCTATCAGCTTGTTGGCGGGGTAAT
GGCCCACCAAGGCGACGACGGGTAGCCGGCCTGAGAGGGTGACCGGCCACACTGGGACTG
AGACACGGCCCAGACTCCTACGGGAGGCAGCAGTGGGGAATATTGCACAATGGGCGCAAG
CCTGATGCAGCGACGCCGCGTGAGGGATGAAGGCCTTCGGGTTGTAAACCTCTTTCAGTA
GGGAAGAAGCGAAAGTGACGGTACCTGCAGAAGAAGCGCCGGCTAACTACGTGCCAGCAG
CCGCGGTAATACGTAGGGCGCAAGCGTTATCCGGAATTATTGGGCGTAAAGAGCTCGTAG
GCGGTTTGTCGCGTCTGCCGTGAACGCCCGGGGCTTAACTCCGGGTCTGCTTTCGATACG
GGCAGACTAGAGTTCGGCAGGGGAGACTGGAATTCCTGGTGTAGCGGTGAAATGCGCAGA
TATCAGGAGGAACACCGGTGGCGAAGGCGGGTCTCTGGGCCGTAACTGACGCTGAGGAGC
GAAAGCATGGGGAGCGAACAGGATTAGATACCCTGGTAGTCCATGCCGTAAACGTTGGGC
ACTAGGTGTGGGGGACATTCCACGTTTTCCGCGCCGTAGCTAACGCATTAAGTGCCCCGC
CTGGGGAGTACGGCCGCAAGGCTAAAACTCAAAGGAATTGACGGGGGCCCGCACAAGCGG
CGGAGNNNNNNNNNNNNNNNNNNNNNNNNNNNNNNNNNNNNNNNNNNNNNNNNNNNNNNN
NNNNNNNNNNNNNNNNNNNNNNNNNNNNCAAGGGCGGTGTACAGGTGGTGCATGGTTGTC
GTCAGCTCGTGTCGTGAGATGTTGGGTTAAGTCCCGCAACGAGCGCAACCCTCGTTCCAT
GTTGCCAGCGGGTTATGCCGGGGACTCATGGGAGACTGCCGGGGTCAACTCGGAGGAAGG
TGGGGACGACGTCAAATCATCATGCCCCTTATGTCTTGGGCTTCACGCATGCTACAATGG
CCGGTACAAAGGGTTGCGATACTGTGAGGTGGAGCTAATCCCAAAAAGCCGGTCTCAGTT
CGGATTGAGGTCTGCAACTCGACCTCATGAAGTTGGAGTCGCTAGTAATCGCAGATCAGC
AACGCTGCGGTGAATACGTTCCCGGGCCTTGTACACACCGCCCGTCAAGTCACGAAAGTT
GGTAACACCCGAAGCCGG
>1|184899 Prior=0.002269 Length=983 NormPrior=0.003150
TCGCGGTCTATCAGCTTGTTGGTGGGGTAACGGCCCACCAAGCCGACGACGGGTAGCTGG
TCTGAGAGGATGGTCAGCCACATTGGAACTGAGATACTGTCCAGACTCCTACGGGAGGCT
GCAGTCGAGAATCTTGGGCAATGCACGAAAGTGTGACCCAGCGACGCCGCGTGATGGATG
AAGGCCCTCTGGGTCGTAAACNNNNNNNNNNNNNNNNNNNNNNNNNNNNNNNNNNNNNNN
NNNNNNNNNNNNNNNNNNNNNNNNNNNNNNNNNNNNNNAGCCGCGGTAATACGTAGGTGG
CAAGCGTTGTCCGGATTTACTGGGCGTAAAGCGTATGCAGGCGGATCATTAAGTAGGAAG
TGAAAGGTTGGAGCTCAACTCCGACACTGCTCCCTATACTGGTGGTCTTGAGTACCGGAG
AGGAAGAGGGAACGACACGTGTAGCGGTGAAATGCGTTGAGATGTGTCGGAACACCAATG
GCGAAAGCAATCTCCTGGACGCAAACTGACGCTGAGATACGAAAGCCAAGGGAGCAAACA
GGATTAGATACCCTGGTAGTCTTGGCCATAAACGATGTTCACTAGGTGTTGGGGCTATGC
CTCGGTGCCGCAGCTAACGCATTAAGTGAACCGCCTGGGAACTACGATCGCAAGATTAAA
ACTCAAAGGAATTGGCGGGGGCCCGCACAAGCGGTGGAGCATGTGGCTTAATTCGATGCA
ACGCGAAGAACCTTACCAGGGCTTGACATGTATCTGCAAGCACCCGAAACGGTGTCGCCT
TCGAGGGTGATACACAGGTGGTGCATGGCTGTCGTCAGCTCGTGTTGTGAAATGTTGGGT
TAAGTCCCGCAACGAGCGCAACCCTCATTGTCTGTTACCAGCGGGTAATGCCGGGAACTC
GGACGAAACTGCCTCTGTAAAGAGGAGGAAGGTGGGGATGACGTCAAGTCATCATGCCCC
TTACGCCCTGGGCTGCACATATG
>1007|334185 Prior=0.002245 Length=1263 NormPrior=0.002426
TGGGACCTTCGGGCCTCATGCTTTTGGAGCGGCCGATATCTGATTAGCTAGTTGGTAGGG
TAAAAGCCTACCAAGGCGACGATCAGTAGCTGGTCTGAGAGGACGACCAGCCACACTGGG
ACTGAGACACGGCCCAGACTCCTACGGGAGGCAGCAGTGGGGAATTTTGGACAATGGGGG
CAACCCTGATCCAGCAATGCCGCGTGTGTGAAGAAGGCCTTCGGGTTGTAAAGCACTTTT
GTTCGGGAAGAAATCCCTTGGGCTAATATCCCGGGGGGATGACGGTACCGGAAGAATAAG
CACCGGCTAACTACGTGCCAGCAGCCGCGGTAATACGTAGGGTGCAAGCGTTAATCGGAA
TTACTGGGCGTAAAGCGTGCGCAGGCGGTTGTGCAAGACAGATGTGAAATCCCCGGGCTT
AACCTGGGAACTGCATTTGTGACTGCACGGCTAGAGTGTGTCAGAGGGGGGTAGAATTCC
ACGTGTAGCAGTGAAATGCGTAGATATGTGGAGGAATACCGATGGCGAAGGCAGCCCCCT
GGGATAACACTGACGCTCATGCACGAAAGCGTGGGGAGCAAACAGGATTAGATACCCTGG
TAGTCCACGCCCTAAACGATGTCTACTAGTTGTCGGGGATTAATTTCCTTGGTAACGCAG
CTAACGCGGGAAGTAGACCGCCTGGGGAGTACGGTCGCAAGATTAAAACTCAAAGGAATT
GACGGGGACCCGCACAAGCGGTGGATGATGTGGATTAATTCGATGCAACGCGAAAAACCT
TACCTACCCTTGACATGGTCGGAATCCTGGAGAGATCTGGGAGTGCTCGAAAGAGAACCG
GCGCACAGGTGCTGCATGGCTGTCGTCAGCTCGTGTCGTGAGATGTTGGGTTAAGTCCCG
CAACGAGCGCAACCCTTGCCCGTAGTTGCTACATTTAGTTGGGCACTCTAATGAGACTGC
CGGTGACAAACCGGAGGAAGGTGGGGATGACGTCAAGTCCTCATGGCCCTTATAGGTGGG
GCTACACACGTCATACAATGGCCGGTACAAAGGGCTGCCAACCCGCGAGGGGGAGCTAAT
CCCATAAAACCGGTCGTAGTCCGGATCGCAGTCTGCAACTCGACTGCGTGAAGTCGGAAT
CGCTAGTAATCGTGGATCAGAATGTCACGGTGAATACGTTCCCGGGTCTTGTACACACCG
CCCGTCACACCATGGGAGCGGGTTCTGCCAGAAGTAGTTAGCCTAACCGCAAGGAGGGCG
TCC
>574|152427 Prior=0.002241 Length=1230 NormPrior=0.002487
CGCCTGATTAGGTAGTTGGCGGGGTAACGGCCCACCAAGCCTTCGATCAGTAACTGGTGT
GAGAGCACGACCAGTCACACGGGCACTGAGACACGGGCCCGACTCCTACGGGAGGCAGCA
GTAAGGAATATTGGTCAATGGACGCAAGTCTGAACCAGCCATGCCGCGTGAAGGATGAAG
GTCCTCTGGATNNNNNNNNNNNNNNNNNNNNNNNNNNNNNNNNNNNNNNNNNNNNNNNNN
NNNNNNNNNNNNNNNNNNNNNNNNNNNNNNNNNNNNNNNNNNNNNNNNNNNNNNNNNNNN
NNNNNNNNNNNNNNNNNNNNNNNNNNNNNNNNNNNNNNNNNNNNNNNNNNNNNNNNNNNN
NNGTGAAATCTTCGAGCTTAACTCGGAAACTGCCGTTGATACTATCTGTCTTGAATACCG
TGGAGATGAGCGGAATATGTCATGTAGCGGTGAAATGCTTAGATATGACATAGAACACCA
ATTGCGAAGGCAGCTCACTACACGCATATTGACTCTGAGGCACGAAAGCGTGGGGATCAA
ACAGGATTAGATACCCTGGTAGTCCACGCCCTAAACGATGGATACTCGACATACGCGATA
CACTGTGTGTGTCTGAGCGAAAGCATTAAGTATCCCACCTGGGAAGTACGACCGCAAGGT
TGAAACTCAAAGGAATTGGCGGGGGTCCGCACAAGCGGTGNNNNNNNNNNNNNNNNNNNN
NNNNNNNNNNNNNNNNNNNNNNNNNNNNNNNNNNNNNNNNNNNNNNNNNNNNNNNNNNNN
NNNNNNNNNNNNNNNNNNNNNNNNNNNNNNNNNGGCTGTCGTCAGCTCGTGCCGTGAGGT
GTTGGGTTAAGTCCCGCAACGAGCGCAACCCCTATCACTAGTTGCCATCAGGTAAAGCTG
GGAACTCTAGTGAAACTGCCGTCGTAAGACGCGAGGAAGGAGGGGATGATGTCAAGTCAT
CATGGCCTTTATGCCCAGGGCTACACACGTGCTACAATGGGAGGGACAAAGGGCTGCCNN
NNNGCGATAAGGAGCCAATCTCAAAAACCTTCTCTCAGTTCAGATCGCAGTCTGCAACTC
GACTGCGTGAAGCTGGAATCGCTAGTAATCGTATATCAGCAATGATACGGTGAATACGTT
CCCGGACCTTGCACACACCGCCCGTCAAGCCATGGAAGCTGGGTGTACCTAAAGTCGGTA
ACCGCAAGGAGCCGCCTAGGGTAAAACTAG
>182|146122 Prior=0.002195 Length=1256 NormPrior=0.002386
GGGGCTCGCGGCCTATCAGCTTGTTGGTGGGGTTACGGCCCACCAAGGCGACGACGGGTA
GCCGGCCTGAGAGGGCGACCGGCCACACTGGGACTGAGACACGGCCCAGACTCCTACGGG
AGGCAGCAGTGGGGAATATTGCGCAATGGGCGAAAGCCTGACGCAGCGACGCCGCGTGAG
GGACGAAGGCCTTCGGGTTGTAAACCTCTTTCAGCAGGGAAGAAGCGAAAGTGACGGTAC
CTGCAGAAGAAGCACCGGCTAACTACGTGCCAGCAGCCGCGGTAATACGTAGGGTGCAAG
CGTTGTCCGGAATTATTGGGCGTAAAGAGCTCGTAGGCGGCTTGTCGCNNNNNNNNNNAA
AATCCAGGGCTCAACCCTGGACGTGCGCTCGATACGGGCGGACTAGAGTTCGGTAGGGGA
GACTGGAATTCCTGGTGTAGCGGTGGAATGCGCAGATATCAGGAGGAACACCGGTGGCGA
AGGCGGGTCTCTGGGCCGATACTGACACTGAGGAGCGAAAGCGTGGGGAGCGAACAGGAT
TAGATACCCTGGTAGTCCACGCCGTAAACGTTGGGCACTAGGTGTGGGGACCTATCGACG
GTTTCCGTGCCGCAGCTAACGCATTAAGTGCCCCGCCTGGGGAGTACGGCCGCAAGGCTA
AAACTCAAAGGAATTGACGGGGGCCCGCACAAGCGGCGGAGCATGTGGCTTAATTCGACG
CAACGCGAAGAACCTTACCAAGGCTTGACATACACCGAAAACTGGCAGAGATGTCAGGTC
CGCAAGGGCGGTGTACAGGTGGTGCATGGTTGTCGTCAGCTCGTGTCGTGAGATGTTGGG
TTAAGTCCCGCAACGAGCGCAACCCTCGTCCTATGTTGCCAGCGAGTAATGTCGGGGACT
CATAGGAGACTGCCGGGGTCAACTCGGAGGAAGGTGGGGACGACGTCAAATCATCATGCC
CCTTATGTCTTGGGCTGCACACATGCTACAATGGCCGGTACAAAGGGCTGCGAAACCGTG
AGGTGGAGCGAATCCCAAAAAGCCGGTCTCAGTTCGGATTGGGGTCTGCAACTCGACCCC
ATGAAGTCGGAGTTGCTAGTAATCGCAGATCAGCAACGCTGCGGTGAATACGTTCCCGGG
CCTTGTACACACCGCCCGTCACGTCACGAAAGTCGGTAACACCCGAAGCCAGTGGCCCAA
CTCGTGAGAGAGGGAGCTGTCGAAGGTGGGATCGGCGATTGGGACGAAGTCGAAAC
>614|582012 Prior=0.002157 Length=1227 NormPrior=0.002400
GGAATAACTCAGGGAAACTTGAGCTAATACCGGATAATGTCTTCGGACCAAAGGTTTACT
GCCTTAGGATGAGCCCGCGTAGGATTAGCTAGTTGGTGAGGTAAAGGCTCACCAAGGCTA
CGATCTTTAGCTGGTCTGAGAGGATGATCAGCCACACTGGGACTGAGACACGGCCCAGAC
TCCTACGGGAGGCAGCAGTGGGGAATATTGGACAATGGGCGAAAGCCTGATCCAGCAATG
CCGCGTGAGTGATGAAGGCCTTAGGGTTGTAAAGCTCTTTTACCCGGGATGATAATGACA
GTACCGGGAGAATAAGCTCCGGCTAACTCCGTGCCAGCAGCCGCGGTAATACGGAGGGAG
CTAGCGTTGTTCGGAATTACTGGGCGTAAAGCGCACGTAGGCGGCTTTGTAAGTTAGAGG
TGAAAGCCCGGAGCTCAACTCCGGAACTGCCTTTAAGACTGCATCGCTTGAATCCAGGAG
AGGTGAGTGGAATTCCGAGTGTAGAGGTGAAATTCGTAGATATTCGGAAGAACACCAGTG
GCGAAGGCGGCTCACTGGACTGGTATTGACGCTGAGGTACGAAAGCGTGGGGAGCAAACA
GGATTAGATACCCTGGTAGTCCACGCCGTAAACGATGAGAACTAGCTGTCGGGGCCCATA
GGGTTTTGGTGGCGCAGCTAACGCATTAAGTTCTCCGCCTGGGGAGTACGGTCGCAAGAT
TAAAACTCAAAGAAATTGACGGGGGCCTGCACAAGCGGTGGAGTATGTGGTTTAATTCGA
TGCAACGCGAAGNNNNNNNNNNNNNNNNNNNNNNNNNNNNNNNNNNNNNNNNNNNNNNNN
NNNNNNNNNNNNNNNNNGGGATCACAGGGGGTGCATGGCTGTCGTAAGCTCGTGTCGTGA
GATGTTGGGTTAAGTCCCGCAACGAGCGCAACCCTCGTCTTTAGTTGCCATCATTAAGTT
GGGCACTCTAAAGAAACCGCCGGTGATAAGCCGGAGGAAGGTGGGGATGACGTCAAGTCC
TCATGGCCCTTACGCGCTGGGCTACACACGTGCTACAATGGCGGTGACAGTGGGCTGCAA
TCCCGCGAGGGTGAGCAAATCTCCAAAAGCCGTCTCAGTTCGGATTGTTCTCTGCAACTC
GAGAGCATGAAGGCGGAATCGCTAGTAATCGCGGATCAGCATGCCGCGGTGAATACGTTC
CCAGGCCTTGTACACACCGCCCGTCAC
>1099|567570 Prior=0.002145 Length=1258 NormPrior=0.002327
CCAGAAGAAGAGCTCGCGTCTGATTAGCTAGTTGGTGAGGTAAAGGCTCACCAAGGCGGC
GATCAGTAGCTGGTCTGAGAGGATGATCAGCCACACTGGGACTGAGACACGGCCCAGACT
CCTACGGGAGGCAGCAGTGGGGAATTTTCCGCAATGGGCGAAAGCCTGACGGAGCAAGAC
CGCGTGAGGGAGGAAGGCCTGTGGGTTGTAAACCTCTTTTCTCAAGGAAGAAGACAGTGA
CGGTACTTGAGGAATCAGCATCGGCTAACTCCGTGCCAGCAGCCGCGGTAAGACGGAGGA
TGCAAGCGTTATCCGGAATTATTGGGCGTAAAGCGTCCGCAGGTGGTTTGACAAGTCTGC
TGTTAAAGTGCAGAGCTTAACTCTGTAAAGGCGGTGGAAACTGTCAAGCTTGAGTATGGT
AGGGGTAGAGGGAATTCCCGGTGTAGCGGTGAAATGCGTAGATATCGGGAAGAACACCAG
TGGCGAAAGCGCTCTACTGGGCCATAACTGACACTGAGGGACGAAAGCTAGGGGAGCGAA
AGGGATTAGATACCCCTGTAGTCCTAGCCGTAAACGATGGACACTAGGTGTTGGCCGTAT
CGACCCGGTCAGTGCCGTAGCTAACGCGTTAAGTGTCCCGCCTGGGGAGTACGCTCGCAA
GAGTGAAACTCAAAGGAATTGACGGGGGCCCGCACAAGCGGTGGAGTATGTGGTTTAATT
CGATGCAACGCGAAGAACCTTACCAGGGCTTGACATGTAGCGAATCTTCCTGAAAGGGAA
GAGTGCCTTCGGGAGCGCGAACAAAGGTGGTGCATGGCTGTCGTCAGCTCGTGTCGTGAG
ATGTTGGGTTAAGTCCCGCAACGAGCGCAACCCTCGTCTTTAGTTGCCAGCATTTCGGAT
GGGCCTCTAGAGAGACTGCCGGTGACAAACCGGAGGAAGGTGGGGATGACGTCAAGTCAG
CACGCCCCTTACGTCCTGGGCAACACACGTACTACAATGCTACGGACAAAGGGCAGCAAG
CTCGCGAGAGTTAGCTAATCCCATAAACCGTGGCTCAGTTCAGATCGCAGGCTGCAACTC
GCCTGCATGAAGGCGGAATCGCTAGTAATCGCAGGTCAGCATACTGCGGTGAATCCGTTC
CCGGGCCTTGTACACACCGCCCGTCACACCATGGAAGTTGGCCACGCCCGAAGTCATTAC
GCTAACCTTTCGATGAGGAGGATGCCGAAGGCAGGGCTGATGACTGGGGTGAAGTCGT
>205|277811 Prior=0.002140 Length=1289 NormPrior=0.002266
GGGAAAATATTTATAGCCTGAAGATGAGCTCGCGTCCGATTAGCTAGTTGGGGGGGTAAA
AGCCCACCAAGGCGACGATCGGTAGCTGGTCTGAGAGGACGATCAGCCACACTGGGACTG
AGACACGGCCCAGACTCCTACGGGAGGCAGCAGTGGGGAATTTTCCGCAATGGGCGAAAG
CCTGACGGAGCAAGACCGCGTGAGGGAAGAAGGCTCTTGGGTCGTAAACCTCTTTTATCA
GGGAAGAAAAAAATGACGGTACCTGAAGAATCAGCCTCGGCTAACTCCGTGCCAGCAGCC
GCGGTAATACGGAGGAGGCAAGCGTTATCCGGAATTATTGGGCGTAAAGCGTCCGCAGGT
GNNNNNNNNNNNNNNNNNNNNNNNNNNNNNNNNNNNNNNNNNNNNNNNNNNNNNNNNNNN
NNNNNNNNNNNNNNNNNNNNNNNNTGGGAATTCCTGGTGTAGCGGTGAAATGCGTAGAGA
TCAGGAAGAACATCGGCGGCGAAAGCGCGCTACTGGGCCATTACTGACACTCATGGACGA
AAGCTAGGGGAGCGAATGGGATTAGATACCCCAGTAGTCCTAGCCGTAAACGATGGATAC
TAGGTGTGGCTTGTATCGACCCGAGCCGTGCCGTAGCTAACGCGTTAAGTATCCCGCCTG
GGGAGTACGGTCGCAAGATTAAAACTCAAAGGAATTGACGGGGGCCCGCACAAGCGGTGG
AGCATGTGGTTTAATTCGAAGCAACGCGAAGAACCTTACCAGGACTTGACATGTCGCGAA
TCTTCTGGAAACAGAGGAGTGCCTTCGGGAGCGCGAACACAGGTGGTGCATGGCTGTCGT
CAGCTCGTGTCGTGAGATGTTGGGTTAAGTCCCGCAACGAGCGCAACCCTTATCTTTAGT
TGCCAGCATTCAGTTGGGCACTCTAGAGAGACTGCCGTCGACAAGACGGAGGAAGGCGGG
GATGACGTCAAATCATCATGCCCCTTATGACCTGGGCTACACACGTGCTACAATGCTACG
GACAAAGGGCAGCAAGCCAGCGATGGCAAGCTAATCCCAGAAACCGTGGCTCAGTTCAGA
TTGCAGGCTGCAACTCGCCTGCATGAAGGCGGAATCGCTAGTAATCGCAGGTCAGCATAC
TGCGGTGAATCCGTTCCCGGGCCTTGTACACACCGCCCGTCACACCATGGAAGTTGGCCA
CGCCCGAAGTCGTTACCCTAACCGTTCGCGGAGGGGGATGCCGAAGGCAGGGCTGATGAC
TGGGGTGAAGTCGTAACAAGGTAGCCGTA
>1404|310925 Prior=0.002076 Length=1123 NormPrior=0.002524
GAAAGATTCATTGCCGATGGATCGGCCCGCGTCTGATTAGCTAGTTGGCGAGGTAACGGC
TCACCAAGGCGACGATCAGTAGCTGGTCTGAGAGGATGATCAGCCACACTGGGACTGAGA
CACGGCCCAGACTCCTACGGGAGGCAGCAGTGGGGAATATTGGACAATGGGCGCAAGCCT
GATCCAGCCATGCCGCGTGAGTGATGAAGGCCTTAGGGTTGTAAAGCTCTTTCGCCGGGG
AAGATAATGACGGTACCCGGTAAAGAAGCCCCGGCTAACTCCGTGCCAGCAGCCGCGGTA
ATACGAAGGGGGCTAGCGTTGCTCGGAATCACTGGGCGTAAAGGGCGCGTAGGCGGATCT
TTAAGTCAGGGGTGAAAGCCCAAGGCTCAACCTTGGAATTGCCTTTGATACTGGGGATCT
TGAGACCGGTAGAGGTAAGTGGAACTGCGAGTGTAGAGGTGAAATTCGTAGATATTCGCA
AGAACACCAGTGGCGAAGGCGGCTTACTGGACCGGATCTGACGCTGAGGCGCGAAAGCGT
GGGGAGCAAACAGGATTAGATACCCTGGTAGTCCACGCCGTAAACGATGAATGCCAGCTG
TTGGCGGGCTTGCCCGTCAGTGGCGCAGCTAACGCGATAAGCGCACCGCCTGGGGAGTAC
GGCCGCAAGGTTGAAACTCAAAGGAATTGACGGGGGCCCGCACAAGCGGTGGAGCATGTG
GTTTAATTCGAAGCAACGCGCAGAACCTTACCAACCTTTGACATGTCCAGTTTGGGGACC
AGAGATGGACCTCTTCAGTTCGGCTGGCTGGAACACAGGTGCTGCATGGCTGTCGTCAGC
TCGTGTCGTGAGATGTTGGGTTAAGTCCCGCAACGAGCGCAACCCTCGCCCCTAGTTGCC
ATCATTCAGTTGGGCACTCTAGGGGGACTGCCGGTGATAAGCCGCGAGGAAGGTGGGGAT
GACGTCAAGTCCTCATGGCCCTTACAGGTTGGGCTACACACGTGCTACAATGGCGGTGAC
AATGGGCAGCGAAGGGGCGACCTGGAGCTAATCCCAAAAAGCCGTCTCAGTTCGGATTGC
ACTCTGCAACTCGAGTGCATGAAGGTGGAATCGCTAGTAATCG
>514|589407 Prior=0.002066 Length=1382 NormPrior=0.002040
GCGTGCCTAATACATGCAAGTCGAGCGGATCTGTTCCTTCGGGGACAGGTTAGCGGCGGA
CGGGTGAGTAACACGTAGGCAACCTGCCTGTAAGACTGGGATAACTTCCGGAAACGGATG
CTAATACCGGATACGTTGGGTTCTCGCATGAGGACGCATGGAAAGACGGCGCAAGCTGTC
ACTTATGGATGGGCCTGCGGCGCATTAGCTAGTTGGTGGGGTAACGGCTCACCAAGGCGA
CGATGCGTAGCCGACCTGAGAGGGTGACCGGCCACACTGGGACTGAGACACGGCCCAGAC
TCCTACGGGAGGCAGCAGTAGGGAATCTTGCGCAATGGACGAAAGTCTGACGCAGCCACG
CCGCGTGAGTGAAGAAGGCCTTCGGATCGTAAAGCTCTGTTGCCAGGGAAGAACGTCCGG
TAGAGTAACTGCTACCGGAGTGACGGTACCTGAGAAGAAAGCCCCGGCTAACTACGTGCC
AGCAGCCGCGGTAATACGTAGGGGGCAAGCGTTGTCCGGAATTATTGGGCGTAAAGCNNN
NNNNNNNNNNNNNNNNNNNNNNNNNNNNNNNNNNNNNNNNNNNNNNNNNNNNNNNNNNNN
NNNNNNNNNNNNNNNNNNNNNNNNNNNNNNGTGGAATTCCACGTGTAGCGGTGAAATGCG
TAGAGATGTGGAGGAACACCAGTGGCGAAGGCGACTTTCTGGCCTATAACTGACGCTGAG
GCGCGAAAGCGTGGGGAGCAAACAGGATTAGATACCCTGGTAGTCCACGCCGTAAACGAT
GCACGCTAGGTGTTGGAGGTTTCAATACCTTCGGTGCCGAAGTTAACACATTAAGCGTGC
CGCCTGGGGAGTACGGTCGCAAGACTGAAACTCAAAGGAAGTGACGGGGGCCCGGNNNNN
NNNNNNNNNNNNNNNNNNNNNNNNNNNNNNNNNNAAGAACCTTACCAGGTCTTGACATCG
GGATGAAAGCCCCAGAGATGGGGTCCTCCTTCGGGACATCCTAGACAGGTGGTGCATGGT
TGTCGTCAGCTCGTGTCGTGAGATGTTGGGTTAAGTCCCGCAACGAGCGCAACCCTTGAT
CTTAGTTGCCAGCACGTGATGGTGGGCACTCTAGGATGACTGCCGGTGACAAACCGGAGG
AAGGTGGGGATGACGTCAAATCATCATGCCCCTTATGACCTGGGCTACACACGTACTACA
ATGGCCGGTACAACGGGCGNNNNNNNNNGCGATCTGGAGCAAATCCTTATAAGCCGGTCT
CAGTTCGGATTGCAGGCTGCAACTCGCCTGCATGAAGTCGGAATTGCTAGTAATCGCGGA
TCAGCATGCCGCGGTGAATACGTTCCCGGGTCTTGTTCACACCGCCCGTCACCCCACGAG
AG
>1291|32247 Prior=0.002050 Length=1210 NormPrior=0.002312
GAAAGTTCTGGCGGTGGAGGATGAGCTCGCGGCCTATCAGCTTGTTGGTGAGGTAGTGGC
TCACCAAGGCTTCGACGGGTAGCCGGCCTGAGAGGGTGACCGGCCACACTGGGACTGAGA
CACGGCCCAGACTCCTACGGGAGGCAGCAGTGGGGAATATTGGACAATGGGCGAAAGCCT
GATCCAGCAACGCCGCGTGAGGGATGACGGCCTTCGGGTTGTAAACCTCTTTCAGCGCCG
ACGAAGCGAAAGTGACGGTAGGCGCAGAAGAAGCACCGGCCAACTACGTGCCAGCAGCCG
CGGTAATACGTAGGGTGCGAGCGTTGTCCGGAATTATTGGGCGTAAAGGGCTCGTAGGCG
GTTCGTCGCGTCGGGAGTGAAATCTCAGGGCTTAACCCTGAGCCTGCTTCCGATACGGGC
GGACTAGAGGTAGGTAGGGGAGAACGGAATTCCTGGTGTAGCGGTGGAATGCGCAGATAT
CAGGAGGAACACCGATGGCGAAGGCAGTTCTCTGGGCCTTACCTGACGCTGAGGAGCGAA
AGCGTGGGGAGCGAACAGGATTAGATACCCTGGTAGTCCACGCCGTAAACGTTGGGCGCT
AGGTGTGGGGGCCATTCCACGGTCTCCGTGCCGCAGCTAACGCATTAAGCGCCCCGCCTG
GGGAGTACGGCCGCAAGGCTAAAACTCAAAGGAATTGACGGGGGCCCGGACAAGCGGCGG
AGCATGCGGATTAATTCGAGNNNNNNNNNNNNNNNNNNNNNNNNNNNNNNNNNNNNGAGA
AGCCTCTGGAGACAGAGGTCTCTTTGGACACTTGTATACAGGTGGTGCATGGCTGTCGTC
AGCTCGTGTCGTGAGATGTTGGGTTAAGTCCCGCAACGAGCGCAACCCTCGTCCTATGTT
GCCAGCACGTGATGGTGGGGACTCATAGGAGACTGCCGGGGTCAACTCGGAGGAAGGTGG
GGATGACGTCAAGTCATCATGCCCCTTATGTCCAGGGCTTCACGCATGCTACAATGGCCG
GTACAAAGGGTTGCGAGATCGTGAGGTTGAGCGAATCCCAAAAAGCCGGTCTCAGTTCGG
ATTGGGGTCTGCAACTCGACCCCATGAAGTCGGAGTCGCTAGTAATCGCAGATCAGCAAC
GCTGCGGTGAATACGTTCCCGGGCCTTGTACACACCGCCCGTCACACCATGGAAGTTGGC
CACGCCCGAA
>549|548945 Prior=0.002015 Length=1421 NormPrior=0.001935
GTTTGATCCTGGCTCAGGACGAACGCTGGCGGCGTGCTTAACACATGCAAGTCGAACGGT
GAACCTGCTTCGGTGGGGGGGATCAGTGGCGAACGGGTGCGTAACACGTGAGCAACCTGC
CCCTGTATGGGGGATAACCCTGGGAAACCGGNNNNNNNNNNNNNNNNNNNNNNNNNNNNN
NNNNNNNNNNNNNNNNNNNNNNCCGGTTGGGGCTGGGCCCGCGGCCTATCAGCTTGTTGG
TGGGGTGATGGCCTACCAAGGCGACGACGGGTAGCCGGCCTGAGAGGGTGACCGGCCACA
CTGGGACTGAGACACGGCCCAGACTCCTACGGGAGGCAGCAGTGGGGAATATTGCGCAAT
GGGCGGAAGCCTGACGCAGCGACGCCGCGTGGGGGATGACGGCCTTCGGGTTGTAAACCT
CTTTCAGCAGGGACGAAGCCGTGAGGTGACGGTACCTGCAGAAGAAGCACCGGCCAACTA
CGTGCCAGCAGCCGCGGTAATACGTAGGGTGCAAGCGTTGTCCGGAATTATTGGGCGTAA
AGAGCTCGTAGGCGGTCTGCCGCGTCGGATGTGAAAACCCAAGGCTAAACCTTGGGCTGG
CATTCGATATGGGCAGACTAGAGTGCGGTAGGGGTGACTGGAATTCCTGGTGTAGCGGTG
GAATGCGCAGATATCAGGAGGAACACCGATGGCGAAGGCAGGTCACTGGGCCGCAACTGA
CGCTGAGGAGCGAAAGCGTGGGGAGCAAACAGGATTAGATACCCTGGTAGTCCACGCCGT
AAACGTTGGGCGCTAGGTGTGGGGGCCATTCCACGGTCTCCGTGCCGCAGCTAACGCATT
AAGCGCCCCGCCTGGGGAGTACGGCCGCAAGGCTAAAACTCAAAGGAATTGACGGGGGCC
CGCACAAGCGGCGGAGCATGCGGATTAATTCGATGCAACGCGAAGAACCTTACCTGGGTT
TGACATATAGGGAAAACTGGCAGAGATGTCAGGTCCGCAAGGGCTCTATACAGGTGGTGC
ATGGCTGTCGTCAGCTCGTGTCGTGAGATGTTGGGTTAAGTCCCGCAACGAGCGCAACCC
TTGTCCTATGTTGCCAGCGGGTGAAGCCGGGGACTCGTAGGAGACTGCCGGGGTCAACTC
GGAGGAAGGTGGGGACGACGTCAAGTCATCATGCCCCTTATGTCCAGGGCTTCACGCATG
CTACAATGGCCGGTACAAAGGGCTGCGATATCGCAAGATGGAGCGAATCCCAAAAAGCCG
GTCTCAGTTCGGATTGGGGTCTGCAACTCGACCCCATGAAGTCGGAGTCGCTAGTAATCG
CAGATCAGCAACGCTGCGGTGAATACGTTCCCGGGCCTTGTACACACCGCCCGTCAAGTC
ACGAAAGTTGGTAACACCCGAAGCCGGTGGCCCAACCCGTG
>37|549083 Prior=0.001986 Length=1288 NormPrior=0.002104
CTGGGAAACTGGGGGTAATACCGGATGTGCCCTGAGGGGGAAAGATTTATCGGCAAGGGA
TCGGCCCGCGTCTGATTAGGTAGTTGGTGTGGTAACGGCGCACCAAGCCGACGATCGGTA
GCTGGTTTGAGAGGATGATCAGCAACACTGGGACTGAGACACGGCCCAGACTCCTACGGG
AGGCAGCAGTGGGGAATCTTAGACAATGGGCGCAAGCCTGATCTAGCCATGCCGCGTGGG
TGATGAAGGCCTTAGGGTCGTAAAGCCCTTTCGCCGGGGAAGATAATGACGGTACCCGGT
AAAGAAACCCCGGCTAACTCCGTGCCAGCAGCCGCGGTAATACGGAGGGGGTTAGCGTTG
TTCGGAATGACTGGGCGTAAAGCGCGCGTAGGCGGACCATCAAGTCGGGGGTGAAATCCC
GGGGCTCAACCCCGGAATGGCCTTCGAGACTGGTGGTCTTGAGTTCGAGAGAGGTGAGTG
GAATTCCGAGTGTAGAGGTGAAATTCGTAGATATTCGGAGGAACACCAGTGGCGAAGGCG
GCTCACTGGCTCGACACTGACGCTGAGGTGCGAAAGCGTGGGGAGCAAACAGGATTAGAT
ACCCTGGTAGTCCACGCCGTAAACGATGAATGCCAGACGTCGGGGGGCTTGCCCTTCGGT
GTCACACCTAACGCGTTAAGTATCCCGCCTGGGGAGTACGCACGCAAGTGTGAAACTCAA
AGGAATTGACGGGGGCCCGCACAAGCGGNGGAGCATGTGGTTTAATTCGAAGCAACGCGC
AGAACCTTACCAACCCTTGACATGCCCTGACCGCCGGTGAGAGCCGGTTTCCCCGCAAGG
GGCAGGGACACAGGTGCTGCATGGCTGTCGTCAGCTCGTGTCGTGAGATGTTCGGTTAAG
TCCGGCAACGAGCGCAACCCACACCCTTGGTTGCCAGCAGGTCAAGCTGGGCACTTTAGG
GGAACTGCCCGTGATAAGCGGGAGGAAGGTGTGGATGACGTCAAGTCCTCATGGCCCTTA
CGGGTTGGGCTACACACGTGCTACAATGGTGGTGACAGAGGGTTCATCCCTAAAAGCCAT
CTCAGTTCGGATTGTCGTCTGCAACTCGACGGCATGAAGTCGGAATCGCTAGTAATCGCG
CATCAGCTCGGCGCGGTGAATACGTTCCCGGGCCTTGTACACACCGCCCGTCACACCATG
GGAGTTGGCTTTACCCGAAGACGGTGCGCTAACCTCGCAAGAGGAGGCAGCCGGCCACGG
TGGGGTCAGCGACTGGGGTGAAGTCGTA
>548|257807 Prior=0.001974 Length=1388 NormPrior=0.001941
GTTTGATCTTGGCTCAGGACGAACGCTGACGGTGTGCTTTAGGCATGCAAGTCGAACGAG
AAAGCCCTTCGGGGTGAGTAAAGTGGCGAACGGGTGAGTAACACGTGGGCAACCTGCCCC
TCGCAGGGGGACAACCGGAGGAAACTCCGGCNNNNNNNNNNNNNNNNNNNNNNNNNNNNN
NNNNNNNNNAGGAAAGGTAGCTTCGGCCATCCGGCGAGGGATGGGCCCGCGTTGCATTAG
CTAGTTGGTGGGGTAACGGCCTACCAAGGCGACGATGCGTAGCTGGTCTGAGAGGATGAT
CAGCCACACTGGGACTGAGACACGGCCCAGACTCCTACGGGAGGCAGCAGCCAGGAATCT
TGGGCAATGGGCGAAAGCCTGACGGAGCAAGACCGCGTGTGTGACGAAGGCCTTCGGGTC
GTAAAGCACTGTTGTTGGGGACGAAGGGCGAAGGGTTAATAGCCCCGAGCTTGACGGTAC
CCTTCGAGGAAGCCCCGGCTAACTACGTGCCAGCAGCCGCGGTAATACGTAGGGGGCGAG
CGTTGTCCGGAATTATTGGGCGTAAAGAGCGTGTAGGCGGTTCGGTAAGTCTGCTGTGAA
AACCCAGGGCTCAACCCTGGGCGTGCAGTGGATACTGCCGGGCTAGAGGGTGGTAGAGGC
GAGTGGAATTCCCAGTGTAGCGGTGAAATGCGCAGATATTGGGAGGAACACCAGTAGCGA
AGGCGGCTCGCTGGGCCATACCTTACGCTGAGACGCGAAAGCGTGGGGAGCAAACAGGAT
TAGATACCCTGGTAGTCCACGCCGTAAACGATGAACACTAGGTGTGGGCGGAGTCGAATC
TGTCNNNNNNNNNNNNNNNNNNNNNNNNNNNNNNNNNNNNNNNNNNNNNNNNNNNNNNNN
NNNNNNNNNNNNNNNNNNNNNNNNNNNNNNNNNNNNNNNNNNNNNNNNNNNNNNNNNNNN
NNNNNNNNNNNNNNNNNNNNNNNNNNNNNNNNNNNNNNNNNNNNNNNNNNNNNNNNNNNN
NNNNCGAGGGTGCACCACAGATGCTGCATGGCTGTCGTCAGCTCGTGTCGTGAGATGTTG
GGTTAAGTCCCGCAACGAGCGCAACCCCCGTGGTGTGTTGCCAGCATTAAGTTGGGGACT
CACGCCAGACTGCCGGTGACAAACCGGAGGAAGGTGGGGACGACGTCAAGTCATCATGGC
TCTTACGTCCAGGGCTAGAAACGTGCTACAATGGCATGCACAAAGGGTTGCAAAGCCGCG
AGGTGGAGCGAATCCCATCAAAGCATGTCTAAGTTCGGATCGCAGTCTGCAACTCGACTG
CGTGAAGGCGGAGTTGCTAGTAATCGCGGATCAGCATGCCGCGGTGAATACGTTCCCGGG
CCTTGTAC
>332|237208 Prior=0.001888 Length=1447 NormPrior=0.001781
CTCAGAGCGAACGCTGGCGGCAGGCTTAACACATGCAAGTCGAACGGATGGCTTCGGCCA
TCAGTGGCAGACGGGTGAGTAACGCGTGGGAACATGCCCTTCGGTTCGGAATAACCAATG
GAAACGTTGGCTAATACCGGATACGCCCTTTGGGGGAAAGGCTTGCTGCCGAAGGATCGG
CCCGCGTCTGATTAGCTTGTTGGTAGGGTAACGGCCTACCAAGGCGACGATCAGTAGCTG
GTCTGAGAGGATGATCAGCCACACTGGGACTGAGACACGGCCCAGACTCCTACGGGAGGC
AGCAGTGGGGAATATTGGACAATGGGCGCAAGCCTGATCCAGCCATGCCGCGTGAGTGAT
GAAGGCCTTAGGGTTGTAAAGCTCTTTCACCCACGACGATAATGACGGTAGTGGGAGAAG
AAGCCCCGGCTAACTTCGTGCCAGCAGCCGCGGTAATACGAAGGGGGCTAGCGTTGCTCG
GAATCACTGGGCGTAAAGGGCGCGTAGGCGGCCGATCAAGTCAGGGGTGAAAGCCTGTGG
CTCAACCACAGAATTGCCTTTGATACTGCTCGGCTCGAGACCGGAAGAGGTTGGTGGAAC
TGCGAGTGTAGAGGTGAAATTCGTAGATATTCGCAAGAACACCGGTGGCGAAGGCGGCCA
ACTGGACCAGTACTGACGCTGAGGCGCGAAAGCGTGGGGAGCAAACAGGATTAGATACCC
TGGTAGTCCACGCCGTAAACGATGAATGCCAGCCGTTGGCGAGCTTGCTCGTCAGTGGCG
CAGCTAACGCTTTAAGCATTCCGCCTGGGGAGTACGGTCGCAAGAGTGAAACTCAAAGGA
ATTGACGGGGGCCCGCACAAGCGGTGGAGCATGTGGTNNNNNNNNNNNNNNNNNNNNNNN
NNNNNNNNNNNNNNNNNNNNNNNNNNNNNNNNNNNNNNNNNNNNNNNNNNNNNNNNNNCT
GGAACACAGGTGCTGCATGGCTGTCGTCAGCTCGTGTCGTGAGATGTTGGGTTAAGTCCC
GCAACGAGCGCAACCCTCGCCCTTAGTTGCCATCATTTGGTTGGGCACTCTAAGGGGACT
GCCGGTGATAAGCCGAGAGGAAGGTGGGGATGACGTCAAGTCCTCATGGCCCTTACGGGC
TGGGCTACACACGTGCTACAATGGCGGCGACAGTGGGTTGCGAAACCGCGAGGTGGAGCC
AATCCCCAAAAGCCGTCTCAGTTCGGATTGCACTCTGCAACTCGAGTGCATGAAGGCGGA
ATCGCTAGTAATCGTGGATCAGAACGCCACGGTGAATACGTTCCCGGGCCTTGTACACAC
CGCCCGTCACACCATGGGAGTTGGTTTTACCCGAAGGCGCTGCGCCAACCGCAAGGAGGC
AGGCGACCACGGTAGGGTCAGCGACTGGGGTGAAGTCGTAACAAGGTAGCCGTAGGGGAA
CCTGCGG
>1711|L1B27 Prior=0.001876 Length=1353 NormPrior=0.001892
GGCTTCGGGTGTTGCTTGCTTCCGTGGTGTGACGGGCGGTGTGTACAAGGCCCGGGAACG
TATTCACCGCGGCAATGCTGATCCGCGATTACTAGCAACTCCACCTTCATGTAGGCGAGT
TTCAGCCTACAATCCGAACCGAGACGCGCTTTGAGGGATTCGCTCCGCCTCGCGACATCG
CTGCCCTCTGTACGCGCCAATGTAGCACGTGTGTAGCCCTGGACATAAGGGGCATGATGA
CTTGACGTCATCCCCACCTTCCTCCGGTTTGTCACCGGCAGTCTCGCATGAGTCCCCAAC
TAAATGCTGGCAACATACGACGGGGGTTGCGCTCGTTGCGGGACTTAACCCAACATCTCA
CGACACGAGCTGACGACAGCCATGCACCACCTGTGACCGTGCCCCGAAGGGGGGCCGTGT
TTCCACGGCTTTCCGGCACATGTCAAGCCCAGGTAAGGTTCTTCGCGTTGCGTCGAATTA
AACCACATGCTCCGCTGCTTGTGCGGGCCCCCGTCAATTCCTTTGAGTTTTAGCCTTGCG
GCCGTACTCCCCAGGCGGGGCACTTAATGCGTTAGCTTCGGCACGGGGGGAGTCGACACC
CCCCACACCTAGTGCCCATCGTTTACGGCGTGGACTACCAGGGTATCTAATCCTGTTTGC
TCCCCACGCTTTCGCGTCTCAGCGTCAGTAACGTCCCAGCGAGCTGCCTTCGCAATTGGT
GTTCCTCCTGATATCTGCGCATTTCACCGCTACACCAGGAATTCCACTCGCCTCTTCCGC
ACTCTAGCCCGACAGTATCCACCGGCATTCGAGGGTTGAGCCCTCGACTTTTACAGCGGA
CTTACCGAACCGCCTACACGCGCTTTACGCCCAATGATTCCGGACAACGCTAGCCCCCTA
CGTATTACCGCGGCTGCTGGCACGTAGTTAGCCGGGGCTTCTTCTGAAGGTACCGTCACT
CCAGTGAGCTATTAACCGGCGAAGCTTCGTCCCAACTGAAAGGGGTTTACAACCCGAAGG
CCGTCATCCCTCACGCGGCGTTGCTGCGTCACGCTTTCGCGCATTGCGCAAGATTCCCCA
CTGCTGCCTCCCGTAGGAGTCTGGGCCGTGTCTCAGTCCCAGTGTGGCTGGTCATCCTCT
CAGACCAGCTACTGATCGATGCCTTGGTAGGCTTTTACCCTACCAACTAGCTAATGGGCC
GCGGGCCCGTCCCGATGCGAAGGCCGAAGCTATCTTTGCTCGATTCCCTTATGAGAAAGG
AGAACATCCGGTATTAGCCCGAGTTTCCTCGGGTTGTCCCGGTCATCGGGGTAGGTTACC
CACGTGTTACTCACCCGTTCGCGGCTCTGCCAC
>40|559256 Prior=0.001876 Length=1308 NormPrior=0.001957
GAGCTTGCTCCGCTGACGAGTGGCGAACGGGTGAGTAATATATCGGAACGTACCCTAGAG
TGGGGGATAACGTAGCGAAAGTTACGCTAATACCGCATACGATCTACGGATGAAAGTGGG
GGATCGCAGGACCTCATGCTCCTGGAGCGGCCGATATCTGATTAGCTAGTTGGTAGGGTA
AAAGCCTACCAAGGCGACGATCAGTAGCTGGTCTGAGAGGACGACCAGCCACACTGGGAC
TGAGACACGGCCCAGACTCCTACGGGAGGCAGCAGTGGGGAATTTTCCGCAATGGGCGAA
AGCCTGATCCAGCCATGCCGCGTGAGTGATGAAGGCCTTAGGGTTGTAAAGCTCTTTTGT
CAGGGAAGAAACGGCTCGAGCTAATATCTTGGGCTAATGACGGTACCTGAAGAATAAGCA
CCGGCTAACTACGTGCCAGCAGCCGCGGTAATACGTAGGGTGCAAGCGTTAATCGGAATT
ACTGGGCGTAAAGCGTGCNNNNNNNNNNNNNNNNNNNNNNNNNNNNNNNNNNNNNNNNNN
NNNNNNNNNNNNNNNNNNNNNNNNNNNNNNNNNNNNNNNNNNNNNNNNNNNNNNNNNNNN
NNNNNNNNNNNNNNNNNNNNNNNNNNNNNNNNNNNNNNNNNNNNNNNNNNNNNNNNNNNN
NNNNNNNNNNNNNNNNNNNNNNNNNNNNNNNNNNNNNNNNNNNNNNNNNNNNNNNNNNNN
NNNNNNNNNNNNNNNNNNNNNNNNNNNNNNNNNNNNNNNNNNNNNNNNNNNNNNNNNNNN
NNNNNNNNNNNNNNNNNNNNNNNNNNNNNNNNNNNNNNNNNNNNNNNNNNNNNNNNNNNN
NNNNNNNNNNNNNNNNNNNNNNNNNNNNNGGATGATGTGGATTAATTCGATGCAACGCGA
AAAACCTTACCTACGCTTGACATGTCTGGAATCCTGTAGAGATGCGGGAGTGCTCGAAAG
AGAGCAAGAACAAAGGTGCTGCATGGCTGTCGTCAGCTCGTGTCGTGAGATGTTGGGTTA
AGTCCCGCAACGAGCGCAACCCTTGTCATTAGTTGCTACGAAAGGGCACTCTAATGAGAC
TGCCGGTGACAAACCGGAGGAAGGTGGGGATGACGTCAAGTCCTCATGGCCCTTATGGGT
AGGGCTTCACACGTCATACAATGGTACATACAGAGGGCTGCCAACCCGCGAGGGGGAGCT
AATCCCAGAAAGTGTATCGTAGTCCGGATTGTAGTCTGCAACTCGACTACATGAAGTTGG
AATCGCTAGTAATCGCGGATCAGCATGTCGCGGTGAATACGTTCCCGG
>608|71074 Prior=0.001823 Length=1408 NormPrior=0.001768
GCCGGACCCGACTGCTATCAGAGTGGGACTAAGCCATGCGAGTCGACACAGCAATGTGTG
GCATACGGCTCAGTAACACGTAGTCAACATGCCCAGGGGACGTGGATAACCTCGGGAAAC
TGAGGATAAACCGCGATAGGTCACTACTTCTGGAATGGGTAATGACCCAAACCTATATGG
CCCCTGGATTGGACTGCGGCCGATCAGGCTGTTGGTGAGGTAATGGCCCACCAAACCTGT
AACCGGTACGGGCTCTGAGAGGAGGAGCCCGGAGATGGGCACTGAGACAAGGGCCCAGGC
CCTATGGGNNNNNNNNNNNNNNNNNNNNNNNNNNNNNNNNNNNNNNNNNNNNNNNNNNNN
NNNNNNNNNNNNNNNNNNNNNNNNNNNNNNNNNNNNNNNNNNNNNNNNNNNNNNNNNNNN
NNNNNNNNNNNNNGTCAGCCGCCGCGGTAATACCAGCACCCCGAGTGGTCGGGACGTTTA
TTGGGCCTAAAGCATCCGTAGCCGGTTCTACAAGTCTTCCGTTAAATCCACCTGCTCAAC
AGATGGGCTGCGGAAGATACTATGGAGCTAGGAGGCGGGAGAGGCAAGCGGTACTCGATG
GGTAGGGGTAAAATCCGTTGATCCATTGAAGACCACCAGTGGCGAAGGCGGCTTGCCAGA
ACGCGCTCGACGGTGAGGGATGAAAGCTGGGGGAGCAAACCGGATTAGATACCCGGGTAG
TCCCAGCTGTAAACGATGCAGACTCGGTGATGAGTTGGCTTTATGCCAACTCAGTGCCGC
AGGGAAGCCGTTAAGTTTGCCGCCTGGGGAGTACGGTCGCAAGACTGAAACTTAAAGGAA
TTGGCGGGGGAGCACCACAAGGGGTGAAGCCTGCNNNNNNNNNNNNNNNNNNNNNNNNNN
NNNNNNNNNNNNNNNNAGCAGAATGAAGGTCAAGCTGAAGACTTTACCAGACAAGCTGAG
AGGAGGTGCATGGCCGTCGCCAGCTCGTGCCGTGAGGTGTCCTGTTAAGTCAGGTAACGA
GCGAGACCCCTGCTTCTAGTTGCTACCATTATTCTCAGGAGTAGTGGAGCTAATTAGAGG
GACTGCCGTCGCTGAGACGGAGGAAGGAGGGGGCTACGGCAGGTCAGTATGCCCCGAAAC
CCTCGGGCCACACGCGGGCTGCAATGGTAAGGACAATGAGTTTCGATTCCGAAAGGAGGA
GGCAATCTCTAAACCTTACCACAGTTATGATTGAGGGCTGAAACTCGCCCTCATGAATAT
GGAATCCCTAGTAACCGCGTGTCACTATCGCGCGGTGAATACGTCCCTGCTCCTTGCACA
CACCGCCCGTCGCTTCATCGAAGTTGGTTCTTGGCGAGGTGATGCCTAATTGGTACTATC
GAACCTGGGGTCAGCAACGAGGGAGAAG
>607|583060 Prior=0.001817 Length=1278 NormPrior=0.001940
ATCGGCCCGCGTCGGATTAGCTAGTTGGTGTGGTAACGGCGCACCAAGGCAACGATCCGT
AGCTGGTCTGAGAGGATGATCAGCCACACTGGGACTGAGACACGGCCCAGACTCCTACGG
GAGGCAGCAGTGGGGAATATTGGTCAATGGGCGCAAGCCTGAACCAGCCATGCCGCGTGA
GTGAAGAAGGCCTTCGGGTTGTAAACCGCTTTTGTCAGGGAAGAAACGCTCTGGGCTAAT
ACCTCGGAGTAATGACGGTACCTGAAGAATAAGCACCGGCTAACTACGTGCCAGCAGCCG
CGGTAATACGTAGGGTGCAAGCGTTAATCGGAATTACTGGGCGTAAAGCGTGCGCAGGCG
GTTTTGTAAGTCTGTCGTGAAAGCCCCGGGCTCAACCTGGGAATTGCGATGGAGACTGTA
AGGCTAGAGTGTGTCAGAGGGGGGTAGAATTCCACGTGTAGCAGTGAAATGCGTAGATAT
GTGGAGGAACACCGATGGCGAAGGCAGCCCCCTGGGATAACACTGACGCTCATGCACGAA
AGCGTGGGGAGCAAACAGGATTAGATACCCTGGTAGTCCACGCCCTAAACGATGTCAACT
AGTTGTCGGGTCTTAATTGACTTGGTAACGCAGCTAACGCGTGAAGTTGACCGCCTGGGG
AGTACGGTCGCAAGATTAAAACTCAAAGGAATTGACGGGGACCCGCACAAGCGGTGGATG
ATGTGGATTAATTCGATGCAACGCGAAAAACCTTACCTACCCTTGACATGTACGGAACCC
TGCTGAGAGGCGGGGGTGCTCGAAAGAGAACCTGAACACAGGTGCTGCATGGCTGTCGTC
AGCTCGTGTCGTGAGATGTTGGGTTAAGTCCCGCAACGAGCGCAACCCTTGTCATTAGTT
GCTACGCAAGAGCACTCTAATGAGACTGCCGGTGACAAACCGGAGGAAGGTGGGGATGAC
GTCAAGTCCTCATGGCCCTTATGGGTAGGGCTTCACACGTCATACAATGGTACATACAGA
GGGCCGCCAACCCGCGAGGGGGAGCTAATCCCAGAAAGTGTATCGTAGTCCGGATTGTAG
TCTGCAACTCGACTACATGAAGTTGGAATCGCTAGTAATCGCGGATCAGCATGTCGCGGT
GAATACGTTCCCGGGTCTTGTACACACCGCCCGTCACACCATGGGAGCGGGTTTTACCAG
AAGTAGGTAGCTTAACCGCAAGGAGGGCGCTTACCACGGTAGGATTCGTGACTGGGGTGA
AGTCGAAACAAGGTAGCC
>1618|L1B56 Prior=0.001803 Length=1242 NormPrior=0.001981
GCCAACTTCCATGGTGTGACGGGCGGTGTGTACAAGGCCCGGGAACGGATTCACTGCAGT
ATGCTGACCTGCAATTACTAGCGATTCCGCCTTCATGCACTCGAGTTGCAGAGTGCAATC
TGAACTGAGACGGCTTTTTGGGATTAGCTCCAGGTCGCCCTTTCGCTGCCCATTGTCACC
GCCATTGTAGCACGTGTGTAGCCCAGCCTGTAAGGGCCATGAGGACTTGACGTCATCCCC
ACCTTCCTCGCGGCTTATCACCGGCAGTCCCTCTAGAGTGCCCAACTAAATGATGGCAAC
TAGAGGCGAGGGTTGCGCTCGTTGCGGGACTTAACCCAACATCTCACGACACGAGCTGAC
GACAGCCATGCACCACCTGTGTTCCCGCTCCGCTCCCGAAGGCACTCTTCCCTTTCAGGA
AGATTCGCGACATGTCAAGCCCTGGTAAGGTTCTTCGCGTTGCATCGAATTAAACCACAT
ACTCCGCTGCTTGTGCGGGCCCCCGTCAATTCCTTTGAGTTTTAATCTTGCGGCCGTACT
CCCCAGGCGGGATGCTTAAAGCGTTAGCTGCGCCACTGAGCAGCAAGCTGCCCAACGGCT
AGCATCCATCGTTTACGGCGTGGACTACCAGGGTATCTAATCCTGTTTGCTCCCCACGCT
TTCGCGCCTCAGCGTCAGAACCGGACCAGTTGGCCGCCTTCGCCACTGGTGTTCTTGCGA
ATATCTACGAATTTCACCTCTACACTCGCAGTTCCACCAACCTCTTCCGGTCTCGAGNNN
NNNNNNNNNNNNNNNNNNNNNNNNNNNNNNNNNNNNNNNNNNNNNNNNNNNCTTAAATGT
CCGCCTACGCGCCCTTTACGCCCAGTGATTCCGAGCAACGCTAGCCCCCTTCGTATTACC
GCGGCTGCTGGCACGAAGTTAGCCGGGGCTTCTTCTCACGCTACCGTCATTATCGTCGCG
TGCGAAAGAGCTTTACAACCCTAAGGCCTTCATCACTCACGCGGCATGGCTGGATCAGGC
TTGCGCCCATTGTCCAATATTCCCCACTGCTGCCTCCCGTAGGAGTCTGGGCCGTGTCTC
AGTCCCAGTGTGGCTGATCATCCTCTCAGACCAGCTACTGATCGTCGCCTTGGTGAGCCT
TTACCTCACCAACTAGCTAATCAGACGCGGGCCGATCTCTCGGCAATAAATCTTTCTCCC
TAAGGACGTATCCGGTATTAGCCCAAGTTTCCCTGGGTTATC
>696|344914 Prior=0.001761 Length=1258 NormPrior=0.001911
CCAGAAGAAGAGCTCGCGTCTGATTAGCTAGTTGGTGAGGTAATGGCTCACCAAGGCGAC
GATCAGTAGCTGGTCTGAGAGGATGATCAGCCACACTGGGACTGAGACACGGCCCAGACT
CCTACGGGAGGCAGCAGTGGGGAATTTTCCGCAATGGGCGAAAGCCTGACGGAGCAAGAC
CGCGTGAGGGAGGAAGGCTCTTGGGTTGTAAACCTCTTTTGTCAGGAAGAACACAATGAC
GGTACCTGAAGAATCAGCATCGGCTAACTCCGTGCCAGCAGCCGCGGTAATACGGAGGAT
GCAAGCGTTATCCGGAATGATTGGGCGTAAAGCGTCCGCAGGTGGCAGTTCAAGTCTGCT
GTCAAAGACCGGGGCTTAACTTCGGGAAGGCAGTGGAAACTGAAGAGCTAGAGTACCGTA
GGGGTAGAGGGAATTCCCGGTGTAGCGGTGAAATGCGTAGAGATCGGGAAGAACATCGGT
GGCGAAAGCGCTCTACTGGACCTTATCTGACATTGAGGGACGAAAGCTAGGGGAGCGAAT
GGGATTAGATACCCCAGTAGTCCTAGCCGTAAACGATGGATACTAGGTGTTGTCCGTATC
GACCCGGACAGTGCCGTAGCTAACGCGTTAAGTATCCCGCCTGGGGAGAACGCTCGCAAG
AGTGAAACTCAGAGGAATTGACGGGGGCCCGCAGAAGGGGGTGGAGTATGTGGTTTAATT
CGATGCAACGCGAAGAACCTTACCAGGACTTGACATGTCGCGAATCCTCTGGAAACAGAG
GAGTGCCTTCGGGAGCGCGAACACAGGTGGTGCATGGCTGTCGTCAGCTCGTGTCGTGAG
ATGTTGGGTTAAGTCCCGCAACGAGCGCAACCCTCGTCTTTAGTTGCCATCATTAAGTTG
GGCACTCTAGAGAGACTGCCGGTGACAAACCGGAGGAAGGTGGGGACGACGTCAAGTCAT
CATGGTCCTTACGTCCTGGGCTACACACGTACTACAATGCTGTGGACAAAGGGCAGCCAA
CCAGCGATGGTGCGCTAATCCCAGAAACCACGGCTCAGTTCAGATCGCAGGCTGCAACTC
GCCTGCATGAAGGCGGAATCGCTAGTAATCGCAGGTCAGCATACTGCGGTGAATCCGTTC
CCGGGCCTTGTACACACCGCCCGTCACACCATGGAAGTTGGCAACGCCCGAAGTCGTTAC
TCTAACCCTTTTGGGAGGAGGACGCCGAAGGCAGGGCTGATGACTGGGGTGAAGTCGT
>1525|187176 Prior=0.001735 Length=1190 NormPrior=0.001990
GCCTGCGGCGCATTAGCTAGTTGGTGAGGTAACGGCTCACCAAGGCGACGATGCGTAGCC
GACCTGAGAGGGTGATCGGCCACACTGGGACTGAGACACGGCCCAGACTCCTACGGGAGG
CAGCAGTGGGGAATTTTCCGCAATGGGCGAAAGCCTGACGGAGCAACGCCGCGTGAGTGA
TGAAGGCCTTCGGGTCGTAAAACTCTGTTGCCANNNNNNNNNNNNNNNNNNNNNNNNNNN
NNNNNNNNNNNNNNNNNNNNNNNNNNNNNNNNNNNNNNACTACGTGCCAGCAGCCGCGGT
AATACGTAGGGGGCAAGCGTTGTCCGGAATTATTGGGCGTAAAGCGCGCGCAGGCGGTCT
TTTAAGTCTGGGGTTTAAATGCAGGGCTCAACCCTGTAGCGCCTTGGAAACTGGGAGACT
GGAGTGTAGAAGAGGCAAGGGGAATTCCACGTGTAGCGGTGAAATGCGTAGAGATGTGGA
GGAACACCTGTGGCGAAGGCGCCTTGCTGGCCGATTTCTGACGCTGAGGCGCGAAAGCGT
GGGGAGCAAACAGGATTAGATACCCTGGTAGTCCACGCCGTAAACGATGAGTGCTAGGTG
TCAGGGGCTTCGATGCCCTTGGTGCCGAAGTTAACACATTAAGCATTCCGCCTGGGGAGT
ACGGTCGCAAGACTGAAACTCAAAGGAATTGACGGGGACCCGGNNNNNNNNNNNNNNNNN
NNNNNNNNNNNNNNNNNNNNNNNNNNNNNNNNNNNNNNNNNNNNNNNNNNNNNNNNNNNN
NNNNNNNNNNNNNNNNNNNNNNNNNNNNNNNNNNNNNNNNNNNNNNNNNNNNNNNNNCAG
CTCGTGTCGTGAGATGTTGGGTTAAGTCCCGCAACGAGCGCAACCCTTGATCTTAGTTGC
CAGCATTCAGTTGGGCACTCTAGGATGACTGCCGGTGACAAACCGGAGGAAGGTGGGGAT
GACGTCAAATCATCATGCCCCTTATGACCTGGGCTACACACGTACTACAATGGCCGGTAC
AACGGGGAGCGAAAGAGCGATCTGGAGCAAATCCTTATAAGCCGGTCTCAGTTCGGATTG
CAGGCTGCAACTCGCCTGCATGAAGTCGGAATTGCTAGTAATCGCGGATCAGCATGCCGC
GGTGAATACGTTCCCGGGTCTTGTACACACCGCCCGTCACACCACGAGAG
>23|246083 Prior=0.001729 Length=1102 NormPrior=0.002141
GCCGTCGTGGTATTAGGTCGTTGGTGGGGTGACGGCCCACCAAGCCCGCGATGCCTACCG
GGTGTGCGAGCATGGCCCGGCACACTGGGACTGAGACACTGCCCAGACTCCTACGGGAGG
CTGCAGTCGAGAATCTTCGGCAATGGGCGCAAGCCTGACCGAGCGACGCCGCGTGGAGGA
CGAAGGCCTTCGGGTTGTAAACTCCTGTCGAGGGGAAGGAAGGGGCCGCAAGGCCCTTGA
CCGCTCCCTGGAGGAAGCACGGGCTAAGTTCGTGCCAGCAGCCGCGGTAAGACGAACCGT
GNNNNNNNNNNNNNNNNNNNNNNNNNNNNNNNNNNNNNNNNNNNNNNNNNNNNNNNNNNN
NNNNNNNNNNNNNNNNNNNNNNNNNNNNNNNNNNNNNNNNNNNNNNNNNNNNNNNGGGGT
AGGGGGACCTGGAACTTCCGGTGGAGCGGTGAAATGCGTTGAGATCGGAAGGAACGCCCG
TGGCGAAAGCGAGGTCCTGGACCCCATCTGACGCTGAGACGCGAAAGCCAGGGGAGCGAA
CGGGATTAGATACCCCGGTAGTCCTGGCCGTAAACGATGGGCACTGGGTAGGGGGCTCGC
CGATGGGCTCCCTGCCGTAGGGAAACCGTGAAGTGCCCCGCCTGGGGAGTATGGTCGCAA
GGCTGAAACTCAAAGGAATTGACGGGGGCTCACACAAGCGGTGGAGCATGTGGCTTAATT
CGAGGCTACGCGCAGAACCTTATCCCGGGCTTGACATGCACGGATTAGTCGGCGGAAACG
TCGATGACGCCGCAAGGTGGAACGTGCACAGGTGCTGCATGGCTGTCGTCAGCTCGTGCC
GTGAGGTGTTGGGTTAAGTCCCGTAACGAGCGCAACCCCTGTGATTAGTTGCCAGCGCGT
CATGGCGGGGACTCTAATCAGACCGCCGGCGTCAAGCCGGAGGAAGGCGGGGATGACGTC
AAGTCCTCATGGCCCTTATGCCCGGGGCTGCACACGTGCTACAATGGGGCGGACAGAGCG
ACGCCAAGTCGCAAGGCCGAGCTAATCGCATAAACCGTCCCCCAGTTCGGATTGCGGGCT
GCAACCCGCCCGCATGAAGCCG
>1368|6263 Prior=0.001726 Length=1377 NormPrior=0.001711
CACATGCAAGTCGAACGAGACCTTCGGGTCTAGTGGCGCACGGGTGCGTAACGCGTGGGA
ATCTGCCCTTGGGTTCGGAATAACAGTGGGAAACTACTGCTAATACCGGATAATGACGTA
AGTCCAAAGATTTATCGCCCAAGGATGAGCCCGCGTTGGATTAGCTAGTTGGTGGGGTAA
AGGCCTACCAAGGCTACGATCTTTAGCTGGTCTGAGAGGATGATCAGCCACACTGGGACT
GAGACACGGCCCAGACTCCTACGGGAGGCAGCAGTGGGGAATATTGGACAATGGGCGAAA
GCCTGATCCAGCAATGCCGCGTGAGTGAAGAAGGCCTTAGGGTTGTAAAGCTCTTTTACC
CGGGATGATAATGACAGTACCGGGAGAATAAGCTCCGGCTAACTCCGTGCCAGCAGCCGC
GGTAATACGGAGGGAGCTAGCGTTGTTCGGAATTACTGGGCGTAAAGCGCACGTAGGCGG
CNNNNNNNNNNNNNNNNNNNNNNNNNNNNNNNNNNNNNNNNNNNNNNNNNNNNNNNNNNN
NNNNNNNNNNNNNNNNNNNNNNNNGGAATTCCGAGTGTAGAGGTGAAATTCGTAGATATT
CGGAAGAACACCAGTGGCGAAGGCGGCTCACTGGACTGGTATTGACGCTGAGGTGCGAAA
GCGTGGGGAGCAAACAGGATTAGATACCCTGGTAGTCCACGCCGTAAACGATGATAACTA
GCTGTCAGGGGCCTTAGGCTTTTGGTGGCGCAGCTAACGCATTAAGTTATCCGCCTGGGG
AGTACGGCCGCAAGGTTAAAACTCAAAGAAATTGACGGGGGCCTGCACAAGNNNNNNNNN
NNNNNGTTTAATTCGAAGCAACGCGCAGAACCTTACCAGCGTTTGACATCCTCATCGCGG
TTACCAGAGATGGTTTCCTTCAGTTCGGCTGGATGAGTGACAGGTGCTGCATGGCTGTCG
TCAGCTCGTGTCGTGAGATGTTGGGTTAAGTCCCGCAACGAGCGCAACCCTCGTCTTTAG
TTGCCATCATTAAGTTGGGCACTCTAAAGAAACTGCCGGTGATAAGCCGGAGGAAGGTGG
GGATGACGTCAAGTCCTCATGGCCCTTACGCGCTGGGCTACACACGTGCTACAATGGCGG
TGACAATGGGCAGCAAACTCGCGAGGGTGAGCAAATCCCAAAAAACCGTCTCAGTTCGGA
TTGTTCTCTGCAACTCGAGAGCATGAAGGCGGAATCGCTAGTAATCGCGGATCAGCATGC
CGCGGTGAATACGTTCCCAGGCCTTGTACACACCGCCCGTCACACCATGGGAGTTGGATT
CACCCGAAGGCGTTGCGCTAACCCGTAAGGGAGGCAGGCGACCACGGTGGGTATAGC
>1140|44224 Prior=0.001723 Length=1450 NormPrior=0.001622
GTTTGATCCTGGCTCAGGATGAACGCTGGCGGTCTGCTTAACACATGCAAGTCGAACGCA
CCTTTCGGGGTGAGTGGCGGACGGGTGAGTAACGCGTGAGAATCTGCCTAGAGGTCGGGG
ACAACCATTGGAAACGATGGCTAATACCCGGTATGCCTTGGGGTGAAAGATTAATTGCCT
GAAGAGGAGCTCGCGTCTGATTAGCTAGTTGGTGAGGTAAAGGCTCACCAAGGCATCGAT
CAGTAGCTGGTCTGAGAGGATGACCAGCCACACTGGGATTGAGACACGGCCCAGACTCCT
ACGGGAGGCAGCAGCCAGGAATCTTGGGCAATGGGCGAAAGCCTGACCCAGCAAGACCGC
GTGAGGGAGGAAGGCTCTTGGGTCGTAAACCTCTTTTGTCAGGGAAGAACACAATGACGG
TACCTGACGAATCAGCCTCGGCTAACTCCGTGCCAGCAGCCGCGGTAATACGGAGGATGC
AAGCGTTATCCGGAATGATTGGGCGTAAAGCGTCCGCAGGTGGCAGTTCAAGTCTGCTGT
CAAAGACCGGGGCTTAACTTCGGAAAGGCAGTGGAAACTACAAGACTAGAGTGCAGTAGG
GGCAGAGGGAATTCCCAGTGTAGCGGTGAAATGCGTAGAGATTGGGAAGAACACCCGTGG
CGAAAGCGCTCTGCTGGACTGCCACTGACATTGAGGGACGAAAGCTAGGGGAGCGAATGG
GATTAGATACCCCAGTAGTCCTAGCCGTAAACGATGGATACTAGGTGTGGCTTGTATCGA
CCCGAGCCGTGCCGTAGCTAACGCGTTAAGTATCCCGCCTGGGGAGTACGCACGCAAGTG
TGAAACTCAAAGGAATTGACGGGGGCCCGCACAAGCGGTGGAGTATGTGGTTTAATTCGA
TACAACGCGAAGAACCTTACCAGGACTTGACATGTCGCGAATCCAGTGGAAACACAGGAG
TGCCTTCGGGAGCGCGAACACAGGTGGTGCATGGCTGTCGTCAGCTCGTGTCGTGAGATG
TTGGGTTAAGTCCCGCAACGAGCGCAACCCTCGCCTTTAGTTGCCATCATTAAGTTGGGC
ACTCTAAACAGACTGCCGGTGACAAACCGGAGGAAGGTGGGGATGACGTCAAGTCAGCAT
GCCCCTTACGTCCTGGGCAACACACGTACTACAATGGTGAGGACAGAGGGCAGCAAGCCA
GCGATGGCAAGCCAATCCCATAAACCTCGCCTCAGTTCAGATCGCAGGCTGCAACTCGCC
TGCATGAAGGCGGAATCGCTAGTAATCGCTGGTCAGCATACTGCGGTGAATCCGTTCCCG
GGCCTTGTACACACCGCCCGTCACACCATGGAAGTTGGCCACGCCCGAAGTCATTACTCT
AACCTTTCGAGGAGGAGGATGCCGAAGGCAGGGCTGATGACTGGGGTGAAGTCGTAACAA
GGTAGCCGTA
>214|3275 Prior=0.001723 Length=1341 NormPrior=0.001753
GGATGGGTGAGTAACGCGTGAGAATCTGCCTAGAGGTTGGGGACAACAGTTGGAAACGAC
TGCTAATACCCAATGTGCCGAGAGGTGAAAGCTTTAGTGCCTGAGGATGAGCTCGCGTCT
GATTAGCTAGTTGGAGTGGTAATGGCACACCAAGGCGACGATCGGTAGCTGGTCTGAGAG
GATGATCAGCCACACTGGGACTGAGACACGGCCCAGACTCCTACGGGAGGCAGCAGTGGG
GAATATTGGACAATGGGCGAAAGCCTGACGGAGCAATACCGCGTGAGGGAGGAAGGCCTG
TGGGTTGTAAACCTCTTTTGTCAGGGAAGAACACAATGACGGTCCCTGACGAATCAGCCA
CGGCGAACTCCGTGCCCAGCAGCCGCGGTAATACGGAGGAGGCAACCGTTATCCGGAATT
ATTGGGCGTAAAGCGTCCGCAGGTGGCACCTCAAGTCTGCTGTCAAAGACCGGGGCTTAA
CCCCAGAAAGGCAGTGGAAACTGAAGTGCTAGAGTGCAGTAGGGGTAGAGGGAATTCCCG
GTGTAGCGGTGAAATGCGTAGAGATCGGGAAGAACATCGGTGGCAAAAGCGCTCTACTGG
ACGGCAACTGACACTCCGGGACGAAAGCTAGGGGAGCGAATGGGATTAGATACCCCAGTA
GTCCTAGCCGTAAACGATGGATACTAGGTGTGGCTTGTATCGACCCGAGCCGTGCCGTAG
CTAACGCGTTAAGTATCCCGCCTGGGGAGTACGCACGCAAGTGTGAAACTCAAAGGAATT
GACGGGGGCCCGCACAAGCGGTGGAGTATGTGGCTTAATTCGATGCAACGGGGAGAACCT
TACCAGGACTTGACATGTCGCGAATCCAGTGGAAACACAGGAGTGCCTTCGGGAGCGCGA
ACACAGGTGGTGCATGGCTGTCGTCAGCTCGTGTCGTGAGATGTTGGGTTAAGTCCCGCA
ACGAGCGCAACCCTCGTGTTTAGTTGCCATCATTAAGTTGGGCACTCTAGGGAGACTGCC
GGTGACAAACCGGAGGAAGGTGGGGATGACGTCAAGTCAGCATGCCCCTTACGCCCTGGG
CTACACACGTACTACAATGCGACGGACAAAGGGCAGCAAGCAGGCAACGGCAAGCCAATC
CCATAAACCGCAGCTCAGTTCAGATTGCAGGCTGCAACTCGCCTGCATGAAGGCGGAATC
GCTAGTAATCGCAGGTCAGCATACTGCGGTGAATCCGTTCCCGGGCCTTGTACACACCGC
CCGTCACACCATGGAAGTTGGCCACGCCCGAAGTCGTTACCCTAACCGTTCGCGGAGGGG
GATGCCGAAGGCAGGGCTGAT
>1327|63607 Prior=0.001722 Length=1163 NormPrior=0.002021
CCCGCGTCCGATTAGGTAGTTGGTGGGGTAACGGCCTACCAAGCCGACGATCGGTAGCTG
GTCTGAGAGGATGATCAGCCACACTGGGACTGAGACACGGCCCAGACTCCTACGGGAGGC
AGCAGTGGGGAATATTGGACAATGGGGGCAACCCTGATCCAGCAATGCCGCGTGAGTGAT
GAAGGCGCTAGGGTTGTAAAGCTCTTTCACCCACGACGATAATGACGGTAGTGGGAGAAG
AAGCCCCGGCTAACTTCGTGCCAGCAGCCGCGGTAATACGGAGGAGGCAAGCGTTATCCG
GNNNNNNNNNNNNNNNNNNNNNNNNNNNNNNNNNNNNNNNNNNNNNNNNNNNNNNNNNNN
NNNNNNNNNNNNNNNNNNNNNNNNNNNNNNNNNNNNNNNNNNNNNNNNNNNNNGTGGAAT
TCCGAGTGTAGAGGTGAAATTCGTAGATATTCGGAGGAACACCAGTGGCGAAGGCGGCTC
ACTGGCTCGACACTGACGCTGAGGTGCGAAAGCGTGGGGAGCAAACAGGATTAGATACCC
TGGTAGTCCACGCCGTAAACGATGAATGCCAGCCGTTGGGCAGCTTGCTGCTCAGTGGCG
CAGCTAACGCTATGAGCATTCCGCCTGGGGAGTACGGTCGCAAGATTAAAACTCAAAGGA
ATTGACAGGGGCCCGCACAAGCGGTGGATCATGTGGTTTAATTCGAAGCAACGCGCAGAA
CCTTACCAACCTTTGACATGTCCAGTATGGGCCTGAGAGATCGGGTCCTTCAGTTCGGCT
GGCTGGAACACAGGTGCTGCATGGCTGTCGTCAGCTCGTGTCGTGAGATGTTGGGTTAAG
TCCCGCAACGAGCGCAACCCTCGCCTTCAGTTGCCAGCATTCAGTTGGGCACTCTGGAGG
AACCGCCGGTGATAAGCCGGAGGAAGGTGGGGATGACGTCAAGTCAGCATGCCCCTTATG
GGCTGGGCTACACACGTGCTACAATGGCAGTGACAGTGGGATGCGAAGCCGCGAGGTGGA
GCCAATCCCCAAAAGCTGTCTCAGTTCGGATTGCACTCTGCAACTCGGGTGCATGAAGTT
GGAATCGCTAGTAATCGCGGATCAGCACGCCGCGGTGAATACGTTCCCGGGCCTTGTACA
CACCGCCCGTCACACCATGGGAG
>463|247875 Prior=0.001712 Length=1160 NormPrior=0.002014
GGGTCTTCGGACTCGCCGGTGGAGGAGGCTGCGGCCGATTAGCTAGTTGGTGGGGTAACG
GCCTACCAAGGCGATGATCGGTAGCTGGTCTGAGAGGATGATCAGCCACACGGGGACTGA
GACACGGCCCAGACTCCTACGGGAGGCAGCAGTGGGGAATTTTCCGCAATGGGCGAAAGC
CTGACGGAGCAAGACCGCGTGCGGGATGACGCGTTTCGGCGTGTAAACCGCTGTTCGGGG
GGACGAAGCACTGACGGTACCCCCGGAGGAAGGCCCGGCTAACTACGTGCCAGCAGCCGC
GGTAATACGTAGGGGTCGAGCGTTGTCCGGAGTTACTGGGCGTAAAGCGTGNNNNNNNNN
NNNNNNNNNNNNNNNNNNNNNNNNNNNNNNNNNNNNNGGGAGGGTCGTCGAGGACGGGTG
AGCTTGAGGGTATCAGGGGCTGGTGGAATTCCCGGTGTAGTGGTGAAATGCGTAGAGATC
GGGAGGAACACCCGTGGCGAAGGCGGCCAACTGGGCTACACCTGACGCTGAGGCACGAAG
GCGTGGGGAGCGAACGGGATTAGATACCCCGGTAGTCCACGCAGTAAACGATGCAGACTA
GGCGTGGGGGGACTTGACCCCCTCCGTGCCGGAGCTAACGCGGGAAGTCTGCCGCCTGGG
GAGTACGGCCGCAAGGCTAAAACTCAAAGGAATTGACGGGGANNNNNNNNNNNNNNNNNN
NNNNNNNNNNNNNNNNNNNNNNNNNNNNNNNNNNNNNNNNNNNNNNNNNNNNNNNNNNNN
NNNNNTGAAAGCGGTTGGCCTTCGAGGGTGATCCACAGGTGCTGCATGGCTGTCGTCAGC
TCGTGTCGTGAGATGTTGGGTTAAGTCCCGCAACGAGCGCAACCCTTGTGTCCAGTTGTG
ATTTTCTGGACAGACTGCCGGGAGCAAACCGGAGGAAGGTGGGGATGATGTCAAGTCAGC
ATGGCCCTTACGCCCTGGGCGAGAAACACGCTACAATGGCCAGGACAACGGGTTGCCAAG
CGGTAACGTGGAGCTAATCCCCCAAACCCGATCTCAGTTCGGATCGTGGGCTGCAACTCG
CCCACGTGAAGGTGGAGTCGCTAGTAACCGCAGGTCAGCAGTACTGCGGTGAATATGTTC
CCGGGCCTTGTACACACCGC
>1412|369436 Prior=0.001706 Length=1266 NormPrior=0.001839
TGTGGAGCGGCCCGCGCCCGATTAGGTAGTTGGTGAGGTAACGGCTCACCAAGCCGACGA
TCGGTAGCTGGTCTGAGAGGATGATCAGCCACACTGGGACTGAGACACGGCCCAGACTCC
TACGGGAGGCAGCAGTGGGGAATATTGGACAATGGGCGCAAGCCTGATCCAGCAATTCCG
CGTGGGTGAAGAAGGTCTTCGGATTGTAAAGCCCTTTCGGCGGGGACGATGATGACGGTA
CCCGCAGAAGAAGCCCCGGCTAACTTCGTGCCAGCAGCCGCGGTAATACGAAGGGGGCTA
GCGTTGCTCNNNNNNNNNNNNNNNNNNNNNNNNNNNNNNNNNNNNNNNNNNNNNNNNNNN
NNNNNNNNNNNNNNNNNNNNNNNNNNNNNNNNNNNNNNNNNNNNNNNNNNNNNNNNNNNN
NNNNNNNNNNNNNNNNNNNNNNNNNNNNNNNNNNNNNNNTTGGGAAGAACACCGGTGGCG
AAGGCGGCGAGCTGGCCTGTTACTGACGCTGAGGCGCGACAGCGTGGGGAGCAAACAGGA
TTAGATACCCTGGTAGTCCACGCCGTAAACGATGTGCGCTGGATGTTGGGCGGCCTAGCC
GCTCAGTGTCGAAGCCAACGCGATAAGCGCACCGCCTGGGGAGTACGGCCGCAAGGTTGA
AACTCAAAGGAATTGACGGGGGCCCGCACAAGCGGTGGAGCATGTGGTTTAATTCGAAGC
AACGCGCAGAACCTTACCAGCCCTTGACATGGGCCGGACCGGCCCAGAGATGGGCCTTCC
CCGCGAGGGGCCGGCCGCACAGGTGCTGCATGGCTGTCGTCAGCTCGTGTCGTGAGATGT
TGGGTTAAGTCCCGCAACGAGCGCAACCCTCGCCTCCAGTTGCCAGCGAGTAGGGTCGGG
CACTCTGGAGGAACTGCCGGTGACAAGCCGGAGGAAGGTGGGGATGACGTCAAGTCCTCA
TGGCCCTCATGGGCTGGGCTACACACGTGCTACAATGGCGGTGACAGCGGGACGCCAGGC
CGCGAGGCCGCGCCGATCCCGAAAAGCCGTCTCAGTTCGGATCGCACCCTGCAACTCGGG
TGCGTGAAGGTGGAATCGCTAGTAATCGCGGATCAGCACGCCGCGGTGAATACGTTCCCG
GGCCTTGTACACACCGCCCGTCACACCATGGGAGTTGGTCTTACCCGACGGCGCTGCGCC
AACCGCAATGAGGCAGGCGACCACGGTAGGGTCAGCGACTGGGGTGAAGTCGTAACAAGG
TAGCCG
>1307|88754 Prior=0.001700 Length=1343 NormPrior=0.001728
GTTTGATCCTGGCTCAGAGCGAACGCTGGCGGCATGCCTAACACATGCAAGTCGCGCGGC
CGGGTAACACCGGCAGCGGCGGACGGGTGAGTAGCGCGTAGGAACGTGTCCGGAGGTGGG
GGACAACCCTGGGAAACCGGGGCTAATACCGCNNNNNNNNNNNNNNNNNNNNNNNNNNNN
NNNNNNNNNNNNNNCTCGCGTCCGATTAGCTAGTTGGCGGAGTAAAAGCCCACCAAGGCG
ACGATCGGTAGCTGGTCTGAGAGGACGATCAGCCACACTGGGACTGAGACACGGCCCAGA
CTCCTACGGGAGGCAGCAGTGGGGAATATTGCACAATGGGCGAAAGCCTGATGCAGCAAC
GCCGCGTGAGTGATGAAGGCCATAGGGTTGTAAAGCTCTTTCGGCGGGGACGATAATGAC
GGTACCCGCAGAAGAAGCCCCGGCCAACTTCGTGCCAGCAGCCGCGGTAATACGAAGGGG
GCTAGCGTTGCTCGGAATCACTGGGCGTAAAGGGCGCNNNNNNNNNNNNNNNNNNNNNNN
NNNNNNNNNNNNNNNNNNNNNNNNNNNNNNNGCTTGATACATCTCTGCTAGAGGCCAGGA
GAGGCTCGTGGAATTCCCAGTGTAGAGGTGAAATTCGTAGATATTGGGAAGAACACCGGT
GGCGAAGGCGGCGAGCTGGTCTGGTACTGACGCTGAGGCGCGACAGCGTGGGGAGCAAAC
AGGATTAGATACCCTGGTAGTCCACGCCGTAAACGATGTGCGCTGGATGTTGGGTGCCCT
AGGCACTCAGTGTCGTAGCCAACGCGGTAAGCGCACCGCCTGGGGAGTACGGCCGCAAGG
TTGAAACTCAAAGGAATTGACGGGGTCCCGCACAAGCGGTGGAGCATGTGGTTTAATTCG
AAGCAACGCGCAGAACCTTACCAGCCCTTGACATGGCAGGACGGCTTCCGGAGACGGATT
CCTTCTCGCAAGAGACCTGCGCACAGGTGCTGCATGGCTGTCGTCAGCTCGTGTCGTGAG
ATGTTGGGTTAAGTCCCGCAACGAGCGCAACCCTCGCCCTTAGTTGCCATCATTCAGTTG
GGCACTCTAGGGGGACTGCCGGTGATAAGCCGAGAGGAAGGTGGGGATGACGTCAAGTCC
TCATGGCCCTTACGGGCTGGGCTACACACGTGCTACAATGGCGGTGACAGTGGGACGCTA
CCTCGCAAGGGGAAGCCAATCTCCAAAAGCCGTCTCAGTTCGGATTGTCCTCTGCAACTC
GAGGGCATGAAGCTGGAATCGCTAGTAATCGTGGATCAGCACGCCACGGTGAATACGTTC
CCGGGCCTTGTACACACCGCCCG
>930|316923 Prior=0.001684 Length=1265 NormPrior=0.001817
ATCGGCAAGGGATCGGCCCGCGTCCGATTAGGTAGTTGGTGGGGTAACGGCCTACCAAGC
CGACGATCGGTAGCTGGTCTGAGAGGATGATCAGCCACACTGGGACTGAGACACGGCCCA
GACTCCTACGGGAGGCAGCAGTGGGGAATCTTAGACAATGGGGGCAACCCTGATCTAGCC
ATGCCGCGTGGGTGAAGAAGGCCTTAGGGTCGTAAAGCCCTTTCGCCGGGGAAGATAATG
ACGGTACCCGGTAAAGAAACCCCGGCTAACTCCGTGCCAGCAGCCGCGGTAATACGGAGG
GGGCTAGCGTTGTTCGGAATGACTGGGCGTAAAGCGCGCGTAGGCGGATCGGAAAGTTGG
GGGTGAAATCCCGGGGCTCAACCCCGGAACTGCCTTCGATACTGGCTGTCTGGAGGTCGA
GAGATGTGGGTGGAATTCCGAGTGTAGAGGTGAAATTCGTAGATATTCGGAGGAACACCA
GTGGCGAAGGCGGCTCACTGGCTCGACACTGACGCTGAGGTGCGAAAGCGTGGGGAGCAA
ACAGGATTAGATACCCTGGTAGTCCACGCCGTAAACGATGAATGCCAGACGTCGGGGGGC
TTGCCCTTCGGTGTCACACCTAACGGATTAAGCATTCCGCCTGGGGAGTACGGTCGCAAG
ATTAAAACTCAAAGGAATTGACGGGGGCCCGCACAAGCGGTGGAGCATGTGGTTTAATTC
GAAGCAACGCGCAGAACCTTACCAACCCTTGACATCGCCTGACCGGCCTGGAGACAGGTC
TTCCCCGCAAGGGGCAGGGACACAGGTGCTGCATGGCTGTCGTCAGCTCGTGTCGTGAGA
TGTTCGGTTAAGTCCGGCAACGAGCGCAANNNNNNNNNNNNNNNNNNNNNNNNNNNNNNN
GCACTCTGGGGGAACTGCCCGTGATAAGCGGGAGGAAGGTGTGGATGACGTCAAGTCCTC
ATGGCCCTTACGGGTTGGGCTACACACGTGCTACAATGGTGGTGACAGAGGGTTTATCCC
AAAAAGCCATCTCAGTTCGGATTGTCGTCTGCAACTCGACGGCATGAAGTCGGAATCGCT
AGTAATCGCGTAACAGCACGACGCGGTGAATACGTTCCCGGGCCTTGTACACACCGCCCG
TCACACCATGGGAGTTGGGTTTAACCGAAGGCAGCGCGCCAACCAACCGCAAGGGGGCGG
CTGACCTCGGTAGTCTCAGCGATTGGGGTGAAGTCGTAACAAGGTAGCCGTAGGGGAACC
TGCGG
>540|240402 Prior=0.001669 Length=1433 NormPrior=0.001589
GTTTGATCCTGGCTCAGGATGAACGCTGGCGGTCTGCTTAACACATGCAAGTCGAACGGA
GTAGAAAGAAATACTTAGTGGCTGACGGGTTAGTAACGCGTGAGAATCTGCCTTCAGGAC
GGAGACAACAGTTGGAAACGACTGCTAAGCCCCAGTGAACCGAAAGTGAAAATATTTATA
GCCTGAAGATGAGCTCGCGGCGCATTAGCTAGTTGGTGGGGTAACGGCCTACCAAGGCGA
CGATGCGTAGCTGGTCTGAGAGGATGATCAGCCACACTGGAACTGAGACACGGTCCAGAC
TCCTACGGGAGGCAGCAGTGGGGAATTTTCCGCAATGGGCGAAAGCCTGACGGAGCAAGA
CCGCGTGAGGGAGGAAGGCTCTTGGGTCGTAAACCTCTTTTGTCAGGGAAGAACACATGA
CGGTACCTGACGAATCAGCCTCGGATAACTCCGTGCCAGCAGCCGCGGTAATACGGATGA
GGCAAGCGTTATCCGGAATTATTGGGCGTAAAGCGTCCGCAGGTGGCACCTCAAGTCTGC
TGTCAAAGACCGGGGCTTAACCCCAGAAAGGCAGTGGAAACTGAAGTGCTAGAGTGCAGT
AGGGGTAGAGGGAATTCCTGGTGTAGCGGTGAAATGCGTAGAGATCGGGAAGAACACCAG
CGGCGAAAGCGCGCTACTGGACCTTATCTGACATTGAGGGACGAAAGCTAGGGGAGCGAA
TGGGATTAGATACCCCAGTAGTCCTAGCCGTAAACGATGGATACTAGGTGTTGTCCGTAT
CGACCCGGACAGTGTCGTAGCTAACGCGTTAAGTTTCCCGCCTGGGGAGTACGCACGCAA
GTGTGAAACTCAAAGGAAGTGACGGGGGCGCGCACAAGCGGTGGAGTATGTGGTTTAATT
CGCTGCAACGCGAAGAACCTTACAAGGGCTTGACATGTCCGGAATCCTACTGAAAGGGGG
GAGTGTCTTCGGGAGCGAGCACACAGGTGGGGCATGGCTGTCGTCAGCTCGTGTCGTGAG
ATGTTGGGTTAAGTCCCGCAACGAGCGCAACCCTCGTGTTTAGTTGCCATCATTAAGTTG
GGCACTCTAAAGAGACTGCCGGTGACAAACCGGAGGAAGGTGGGGATGACGTCAAGTCAG
CATGCCCCTTACGCCCTGGGCTACACACGTACTACAATGCTACGGACAAAGGGCAGCAAG
CCAGCGATGGCAAGCTAATCCCAGAAACCGTGGCTCAGTTCAGATTGCAGGCTGCAACTC
GCCTGCATGAAGGAGGAATCGCTAGTAATTGCAGGTCAGCATACTGCAGTGAATCCGTTC
CCGGGCCTTGTACACACCGCCCGTCACACCATGGAAGTTGGCCACGCCCGAAGTCGTTAC
CCTAACCTGAAAAGGAGGGGGATGCCGAAGGCAGGGCTGATGACTGGGGTGGG
>119|156758 Prior=0.001656 Length=1169 NormPrior=0.001934
CCCGCGTCCGATTAGGTAGTTGGTGGGGTAACGGCCCACCAAGCCGACGATCGGTAGCTG
GTTTGAGAGGATGATCAGCAACACTGGGACTGAGACACGGCCCAGACTCCTACGGGAGGC
AGCAGTGGGGAATCTTGGACAATGGGGGCAACCCTGATCCAGCCATGCCGCGTGAGTGAT
GAAGGCCTTAGGGTTGTAAAGCTCTTTCGGCCTTAGGGTTGTAAAGCTCTTTCGGCGGGG
ACGATAATGACGGTACCCGCAGAAGAAGCCCCGGCTAACTTCGTGCCAGCAGCCGCGGTA
ATACGAAGGGGGCTAGCGNNNNNNNNNNNNNNNNNNNNNNNNNNNNGCGCAGGCGGTTTT
TTAAGACAGGCGTGAAATCCCCGGGCTTAACCTGGGAACTGCGTTTGTGACTGGAAGGCT
AGAGTATGGCAGAGGGGGGTGGAATTCCACGTGTAGCAGTGAAATGCGTAGAGATGTGGA
GGAACACCGATGGCGAAGGCAGCCCCCTGGGATAACGCTGACGCTCATGCACGAAAGCGT
GGGGAGCAAACAGGATTAGATACCCTGGTAGTCCACNNNNNNNNNNNNNNNNNNNNNNNN
NNNNNNNNNNNNNNNNNNNNNNNNNNNNNNNNNNNNNGTGAAGTTGACCGCCTGGGGAGT
ACGGTCGCAAGATTAAAACTCAAAGGAATTGACGGGGACCCGCACAAGCGGTGGATGATG
TGGATTAATTCGATGCAACGCGAAAAACCTTACCTACCCTTGACATGCCAGGAACCCTGC
TGAGAGGCGGGGGTGCTCGAAAGAGAGCCTGGACACAGGTGCTGCATGGCTGTCGTCAGC
TCGTGTCGTGAGATGTTGGGTTAAGTCCCGCAACGAGCGCAACCCTTATCATTAGTTGCT
ACGCAAGAGCACTCTAATGAGACTGCCGGTGACAAACCGGAGGAAGGTGTGGATGACGTC
AAGTCCTCATGGCCCTTATGGGTAGGGCTTCACACGTCATACAATGGTACATACAGAGGG
CCGCCAACCCGCGAGGGGGAGCTAATCCCAGAAAGTGTATCGTAGTCCGGATTGTAGTCT
GCAACTCGACTACATGAAGTTGGAATCGCTAGTAATCGCGGATCAGCATGCCGCGGTGAA
TACGTTCCCGGGTCTTGTACACACCGCCC
>103|265034 Prior=0.001645 Length=1365 NormPrior=0.001645
TGGCGGCGTGCCTAACACATGCAAGTCGAGCGAGGTCCAACCAGTGGCAACACTGGGGAA
GACCTAGCGGCGAACGGGTGAGTAACACGTGAAGAACCTGCCCCGAAGACCGGGATAACC
CTCCGAAAGGAGAGCTAATACCGGATACCCCCNNNNNNNNNNNNNNNNNNNNNNNNNNNN
NNNNNNNNNNNNNNNNNNNNNNNNNNGGCCTATCAGCTTGTTGGTGATGTAATGGCTCAC
CAAGGCGTCGACGGGTAGCTAGTCTGAGAGGACGAATAGCCACACTGGGACTGAGACACG
GCCCAGACTCCTACGGGAGGCAGCAGTGGGGAATCTTGCGCAATGGGCGAAAGCCTGACG
CAGCAACGCCGCGTGGGGGATGAAGGCTCTCGGGTTGTAAACCCCTTTCAGTGGGGACGA
AATTGACGGTACCCACAGAAGAAGCCCCGGCCAACTACGTGCCAGCAGCCGCGGTAACAC
GTAGGGGGCAAGCGNNNNNNNNNNNNNNNNNNNNNNNNNNNNNNNNNNNNNNNNNNNNNN
NNNNNNNNNNNNNNNTCCAGGCTCAACCTGGAGACGCCACCCGATACTGCTGTGACTAGA
GTCCGGTAGGGGAGCGTGGAATTCCTGGTGTAGCGGTGAAATGCGCAGATATCAGGAGGA
ACACCAGTGGCGAAGGCGGAGATCTGGGCCAGTACTGACGCTGAGGAGCGAAAGCGTGGG
GAGCGAACAGGATTAGATACCCTGGTAGTCCACGCCGTAAACGTTGGGCACTAGGTGTGG
GGACCTATCGACGGTTTCCGTGCCGCAGCTAACGCATTAAGTGCCCCGCCGGGGGAGTAC
GCACGCAAGTGTGAAACTCAAAGGAATTGACGGGGGCCCGCACAAGCAGCGGAGCATGTC
GCTTAATTCGAGGCAACGCGAAGAACCTTACCTGGGCTTGACATGTAGGGAAAAGCCGTA
GAGATACGGTGTCCTTTTGGGCCCTACACAGGTGGTGCATGGCTGTCGTCAGCTCGTGTC
GTGAGATGTTGGGTTAAGTCCCGCAACGAGCGCAACCCTTGTCCTATGTTGCCAGCGGGT
AATGCCGGGGACTCGTAGGAGACTGCCGGGGTCAACTCGGAGGAAGGTGGGGACGACGTC
AAGTCATCATGCCCCTTACGTCCAGGGCTGCAAACATGCTACAATGGCCGGTACAAAGGG
CTGCGAACCTGTGAGGGTGAGCGAATCCCAGAAAGCCGGTCTCAGTTCGGATCGGAGTCT
GCAACTCGACTCCGTGAAGCTGGAGTTGCTAGTAATCCCGGATCAGCAACGCCGGGGTGA
ATACGTTCCCGGGCCTTGTACACACCGCCCGTCACACCACGAAAG
>248|580190 Prior=0.001633 Length=1186 NormPrior=0.001879
AGGAAAGGTAGCTTCGGCCATCCGGCGAGGGATGGGCCCGCGGTACATTAGCTAGTTGGT
GGGGTAACGGCCTACCAAGGCGACGATGTATAGCTGGTCTGAGAGGATGATCAGCCACAC
TGGGACTGAGACACGGCCCAGACTCCTACGGGAGGCAGCAGTCGGGAATCTTGCGCAATG
GGCGAAAGCCTGACGCAGCAACACCGTGTGAGCGACGAAGGCCTTCGGGTCGTAAAGCTC
TGTTGTTGGGGACGAAGGGTTAGGGGTTAATAGCCCCGAGCCTGACGGTACCCTTCGAGG
AAGCCCCGGCTAACTACGTGCCAGCAGCCGCGGTAATACGTAGGGGGCGAGCGTTGTCCG
GAATTATTGGGCGTAAAGAGCGCGTAGGCGGATCGGTAAGTCTGCTGTGAAATCCTGGGG
CTCAACCCTGGGCGTGCAGCGGATACTGCCGGGCTAGAGGGNNNNNNNNNNNNNNNNNNN
NNNNNNNNNNNNNNNNNNNNNNNNNNNNTTCGGAGGAACACCAGTAGCGAAGGCGGCTCG
CTGGGCCACACCTGACGCTGAGACGCGAAAGCGTGGGGAGCGAACAGGATTAGATACCCT
GGTAGTCCACGCCGTAAACGATGGATACTGGGTGTGGGGGGAGTCGAATCCCTCTGTGCC
GAAGTTAACGCGTTAAGTATCCCGCCTGGGGAGTACGGCCGCAAGGCTAAAACTCAAAAG
AATTGACGGGGGCCCGCACAAGCAGCGGAGCATGTTCTTTAATTCGATGCAACGCGAAGA
ACCTTACCTGGACTTGACATGGTGCTGCAAGCGCACGGAAACGTGTGACCTTCGAGGGTG
CACCACAGATGCTGCATGGCTGTCGTCAGCTCGTGTCGTGAGATGTTGGGTTAAGTCCCG
CAACGAGCGCAACCCCTATGGCGTGTTGCCATCATTAAGTTGGGGACTCACGCCAGACTG
CCGGTGACAAACCGGAGGAAGGTGGGGATGAGGTCAAGTCAGCATGCCCCTTACGTCCTG
GGCAACACACGCGCTACAATGGCGCATACAAAGGGCAGCAAGACCGCAAGGTGGAGCGAA
TCTCATCAAAATGCGTCTAAGTTCGGATCGGGGTCTGCAATTTGACCCCGTGAAGGCGGA
GTTGCTAGTAATCGCGGATCAGCATGCCGCGGTGAATACGTTCCCG
>422|550231 Prior=0.001587 Length=1200 NormPrior=0.001805
AAAGGTCCGCCGGTCTGGGAGCAGGCGATATCGTATCTGCTGGTTGGTAAGGTAACGGCT
TACCAAGGCGACGACGCGTAGCCGGACTGAGAGGTTGGCCGGCCTCATTGGGACTGAGAC
ACTGCCCAGACTCCTACGGGGGGCTGCAGTAACGAATCTTCCGCAATGCACGAAAGTGTG
ACGGAGCGACGCCGCGTGTGGGACGAAGCCCTTCGGGGTGTAAACCACTGTCAGGGGTTA
CCAAGTTCTGAGGAGCCCCAGAGGAAGGCACGGCTAACTCTGTGCCAGCAGCCGCGGTAA
GACAGAGGTGCCAAGCGTTAGGCGGAATCACTGGGCTTAAAGCGTGTGTAGGCGGACCTG
TAAGTGCCTTGTGAAATCCCACGGCTCAACCGTGGAACTGCTCGGTATACTGGGGGTCTT
GAGCCACTTAGGGGTCGTCGGAACAAGCGGTGGAGCGGTGAAATGCGTAGATATCGCTTG
GAACGCCAACGGTGAAAACAGACGACTGGGAGTGCGCTGACGCTGAGACACGAAAGCCAG
GGGAGCGAACGGGATTAGATACCCCGGTAGTCCTGGCCCTAAACGATGTCGACTAGGTCG
TGGCACCTCTGACGGTGTCGCGGCCGAAGCAAAAGTGCTAAGTCGACCGCCTGGGAAGTA
CGGTCGCAAGGCTAAAACTCAAAGGAATTGACGGGGGCTCACACAAGCGGTGGAGCATGT
GGCNNNNNNNNNNNNNNNNNNNNNNNNNNNNNNNNNNNTTGACATGCCAGGATTATCCCC
ATGAAAGTGGGGTAGGCCCTTCGGGGTACAACTGGTACAGGTGCTGCATGGCTGTCGTCA
GCTCGTGTCGTGAGATGTCGGGTTAAGTCCCTTAACGAGCGAAACCTTTGCCCCTAGTTA
CCAGCGCGTCACGGCGGGGACTCTAGGGGGACTGCCGGTGTCAAACCGGAGGAAGGTGGA
GATGACGTCAAGTCCTCATGGCCTTTATGCCCAGGGCCACACACGTGCTACAATGCGGCG
GACAAAGCGAACCTAAAGCGCGAGCTCATGGAAATCGCAGAAATCGCCGCCCAGTTCAGA
TCGGAGGCTGCAACCCGCCTCCGTGAAGTTGGAATCGCTAGTAATCGCGGATCAGCTACG
CCGCGGTGAATGTGTTCCTGAGCCTTGTACACACCGCCCGTCAAGTCATGGGAGCCGGGA
>524|99702 Prior=0.001583 Length=1159 NormPrior=0.001864
GTTTTTCGGCTTGGGATGGGCCCGCGGCCTATCAGCTTGTTGGTGAGGTAACGGCCCACC
AAGGCGACGACGGGTAGCCGGCCTGAGAGGGCGACCGGCCACACTGGGACTGAGACACGG
CCCAGACTCCTACGGGAGGCAGCAGTGGGGAATATTGCGCAATGGGCGAAAGCCTGACGC
AGCGACGCCGCGTGAGGGATGAAGGCCTTCGGGTTGTAAACCTCTTTCAGCAGGGACGAA
GCGAGAGTGACGGTACCTGCAGAAGAAGCACCGGCCAACTACGTGCCAGCAGCCGCGGTA
ATACGTAGGGCGCAAGCGTTATCCGGAATTATTGGGCGTAAAGAGCTCGTAGGCGGTTTG
TCGCGTCTGCCGTGAAAGTCCGGGGCTTAACTCCGGATCTGCGGTGGGTACGGGCAGACT
AGAGTGCAGTAGGGGAGACGGGAATTCCCGGTGTAGCGGTGAAATGCGTAGAGATCGGGA
AGAACATCGGTGGCGAAAGCGCTCTGCTGGACTGCAACTGACACTCAGGGACGAAAGCTA
GGGGAGCGAATGGGATTAGATACCCTGGTAGTCCACGCCGTAAACGTTGGGCGCTAGGTG
TGGGGGCCATTCCACGGTCTCCGTGCCGCAGCTAACGCATTAAGCGCCCCGCCTGGGGAG
TACGGCCGCAAGGCTAAAACTCAAAGGAATTGACGGGGGCCCGCACAAGCGGCGGAGCAT
GCGGATTAATTCGAGNNNNNNNNNNNNNNNNNNNNNNNNNNNNNNNNNNNNNNNNNNNNN
NNNNNNNNNNNNNNNNNNNAAGGCGTCGTGCACAGGTGGTGCATGGTTGTCGGCAGCTCG
TGTCGTGAGATGTTTGGTTAAGTCCCGCAACGAGCGCAACCCTCGTTCTATGTTGCCAGC
ACGTAATGGTGGGGACTCATAGGAGACTGCCGGGGTCAACTCGGAGGAAGGTGGGGATGA
CGTCAAATCATCATGCCCCTTATGTCTTGGGCTTCACGCATGCTACAATGGCCAGTACAA
AGGGTTGCGAGACCGTGAGGTGGAGCGAATCCCAAAAAACTGGTCTCAGTTCGGATTGGG
GTCTGCAACTCGACCCCATGAAGTCGGAGTCGCTAGTAATCGCAGAGCAGCAACGCTGCG
GTGAATACGTTCCCGGGCC
>1612|L1B44 Prior=0.001563 Length=975 NormPrior=0.002187
GGGGTTACGGCCCACCAAGGCGACGACGGGTAGCCGGCCTGAGAGGGCGACCGGCCACAC
TGGGACTGAGACACGGCCCAGACTCCTACGGGAGGCAGCAGTGGGGAATATTGCGCAATG
GGCGAAAGCCTGACGCAGCGACGCCGCGTGAGGGATGACGGCCTTCGGGTTGTAAACCTC
TTTCAGTAGGGACGAAGCGGAAGTGACGGTACCTACAGAAGAAGCACCGGCCAACTACGT
GCCAGCAGCCGCGGTAATACGTAGGGGGCGAGCGTTGTCCGGAATCATTGGGCGTAAAGA
GCGTGTAGGCGGTCTGTCGCGTCGGCTGTGAAAACCCGAGGCTCAACCTCGGGTCTGCAG
TCGATACGAGCAAACTAGAGTGTTGCAGGGGAGACTGGAATTCCTGGTGTAGCGGTGAAA
TGCGCAGATATCAGGAGGAACACCGGTGGCGAAGGCGGGTCTCTGGGCAACAACTGACGC
TGAGGAGCGAAAGCGTGGGGAGCGAACAGGATTAGATACCCTGGTAGTCCACGCCGTAAA
CGTTGGGCGCTAGGTGTGGGGGCCATTCCACGGTCTCCGTGCCGCAGCTAACGCATTAAG
CGCCCCGCCTGGGGAGTACGGCCGCAAGGCTAAAACTCAAAGGAATTGACGGGGGCCCGG
ACAAGCGGCGGAGCATGTGGCTTAATTCGAGNNNNNNNNNNNNNNNNNNNNNNNNNNNNN
NNNNNNNNNNNNNNNNNNNNNNNNNNNNNNNNNNNNNNNNNGCGGTGCACAGGTGGTGCA
TGGTTGTCGTCAGCTCGTGTCGTGAGATGTTGGGTTAAGTCCCGCAACGAGCGCAACCCT
CGTTCCATGTTGCCAGCACGTGATGGTGGGGACTCATGGGAGACTGCCGGGGTCAACTCG
GAGGAAGGTGGGGATGACGTCAAATCATCATGCCCCTTACGCCCTGGGCTACACACGTGC
TACAATGGATGGTAC
>1276|43158 Prior=0.001539 Length=1441 NormPrior=0.001458
GTTTGATCCTGGCTCAGATTGAACGCTGGCGGCATGCCTTACACATGCAAGTCGAACGGC
AGCGCGGGAGCAATCCTGGCGGCGAGTGGCGAACGGGTGAGTAATATATCGGAACGTGCC
TTAGAGTGGGGGATAACTAGTCGAAAGACTAGCTAATACCGCATACGACCTACGGGTGAA
AGTGGGGGATCGCAAGACCTCATGCTCTTAGAGCGGCCGATATCAGATTAGCTAGTTGGT
GGGGTAAAGGCTCACCAAGGCGACGACGGGTAGCCGGCCTGAGAGGGCGACCGGCCACAC
TGGGACTGAGACACGGCCCAGACTCCTACGGGAGGCAGCAGTGGGGAATATTGCGCAATG
GGCGAAAGCCTGACGCAGCGACGCCGCGTGAGGGATGACGGCCTTCGGGTTGTAAACCGC
TTTTGTCAGGGAAGAAACGCTCTGGGCTAATACCTCGGAGTAATGACGGTACCTGAAGAA
TAAGCACCGGCTAACTACGTGCCAGCAGCCGCGGTAATACGTAGGGTGCGAGCGTTAATC
GGAATTACTGGGCGTAAAGCGTGCGCAGGCGGTTGTGTAAGACAGGTGTGAAATCCCCGG
GCTTAACCTGGGAACTGCGCTTGTGACTGCACGGCTAGAGTGTGTCAGAGGGGGGTAGAA
TTCCACGTGTAGCAGTGAAATGCGTAGATATGTGGAGGAATACCGATGGCGAAGGCAGCC
CCCTGGGATAACACTGACGCTCATGCACGAAAGCGTGGGGAGCAAACAGGATTAGATACC
CTGGTAGTCCACGCCCTAAACGATGTCAACTAGNNNNNNNNNNNNNNNNNNNNNNNNNNN
NNNNNNNNNGTGAAGTTGACCGCCTGGGGAGTACGGTCGCAAGATTAAAACTCAAAGGAA
TTGACGGGGACCCGCACAAGCGGTGGATGATGTGGATTAATTCGATGCAACGCGAAAAAC
CTTACCTACCCTTGACATGTACGGAACCCTGCTGAGAGGTGGGGGTGCTCGAAAGAGAGC
CGTAACACAGGTGCTGCATGGCTGTCGTCAGCTCGTGTCGTGAGATGTTGGGTTAAGTCC
CGCAACGAGCGCAACCCTTGTCATTAGTTGCTACGAAAGGGCACTCTAATGAGACTGCCG
GTGACAAACCGGAGGAAGGTGGGGATGACGTCAAGTCCTCATGGCCCTTATGGGTAGGGC
TTCACACGTCATACAATGGTCGGTACAGAGGGCTGCCAACCCGCGAGGGGGAGCTAATCC
CAGAAAACCGATCGTAGTCCGGATTGCAGTCTGCAACTCGACTGCATGAAGTCGGAATCG
CTAGTAATCGCGGATCAGCATGTCGCGGTGAATACGTTCCCGGGTCTTGTACACACCGCC
CGTCACACCATGGGAGTGGGTTCTACCAGAAGTAGTTAGCCTAACCGCAAGGAGGGCGTC
C
>277|133876 Prior=0.001531 Length=1021 NormPrior=0.002047
ACAAGCTATCACATCCAGATGAGTCCGCGGCCCATCAGCTAGTTGGCGGGGTAATGGCCC
ACCAAGGCAACGACGGGTAGCTGGTCTGAGAGGACGATCAGCCACACTGGAACTGAGACA
CGGTCCAGACTCCTACGGGAGGCAGCAGTGGGGAATTTTGCGCAATGGGCGAAAGCCTGA
CGCAGCAACGCCGCGTGTGTGATGAAGGTCTTCGGATTGTAAAGCACTTTCGACCGGGAC
GAAAACCCTGAAGCTAACATCTTCAGGCTTGACGGTACCGGGAGAAGAAGCACCGGCTAA
CTCTGTGCCAGCAGCCGCGGTAATACAGAGGGTGCNNNNNNNNNNNNGAATTATTGGGCG
TAAAGCGCGTGTAGGCGGCTTTGCAAGTCGGGTGTGAAAGCCCTCAGCTCAACTGAGGAA
GTGCGCCCGAAACTGCAGAGCTTGAGTGCCGGAGAGGGTGGCGGAATTCCCCAAGTAGAG
GTGAAATTCGTAGATATGGGGAGGAACACCGGTGGCGAAGGCGGCCACCTGGACGGTAAC
TGACGCTGAGACGCGAAAGCGTGGGGAGCAAACAGGATTAGATACCCTGGTAGTCCACGC
CGTAAACGATGAGAACTAGGTGTCGTGGGTGTTGACCCCCGCGGTGCCGAAGCTAACGCA
TTAAGTTCTCCGCCTGGGAAGTACGGTCGCAAGACTAAAACTCAAAGGAATTGACGGGGG
CCCGCACAAGCGGTGGAGTATGTGGTTTAATTCGATGCAACGCGAAGAACCTTACCAGGG
CTTGACATGTCGCGAATCCTACTGAAAGGGGGGAGTGTCTTCGGGGGAGCGCGAACACAG
GTGGGGCATGGCTGTCGTCAGCTCGTGTCGTGAGATGTTGGGTTAAGTCCCGCAACGAGC
GCAACCCTCGCCTTTAGTTGCAACGCAAGTGGATCTCTAGAGGGACTGCCGGTGTTAAAC
CGGAGGAAGGTGGGGATGACGTCAAGTCCTCATGGCCTTTATGACCAGGGCTACACACGT
G
>5|248468 Prior=0.001529 Length=1144 NormPrior=0.001824
TGTGGATGGGCCCGCGGCCTATCAGCTTGTTGGTGGGGTGATGGCCTACCAAGGCGACGA
CGGGTAGCCGGCCTGAGAGGGCGACCGGCCACACTGGGACTGAGACACGGCCCAGACTCC
TACGGGAGGCAGCAGTGGGGAATATTGCGCAATGGGCGGAAGCCTGACGCAGCGACGCCG
CGTGAGGGATGACGGCCTTCGGGTTGTAAACCTCTTTCAGCACCGACGAAGCGCAAGTGA
CGGTAGGTGCAGAAGAAGCGCCGGCCAACTACGTGCCAGCAGCCGCGGTAAGACGTAGGG
CGCGAGCGTTGTCCGGATTTATTGGGCGTAAAGAGCTCGTAGGCGGCTTGTCGCGTCGGC
TGTGAAATCCCGTGGCTCAACTGCGGGCTTGCAGCCGATACGGGCAGGCTAGAGTTCGGT
AGGGGAGACTGGAATTCCTGGTGTAGCGGTGAAATGCGCAGATATCAGGAGGAACACCGG
TGGCGAAGGCGGGTCTCTGGGCCGATACTGACGCTGAGGAGCGAAAGCGTGGGGAGCGAA
CAGGATTAGATACCCTGGTAGTCCACGCCGTAAACGTTGGGCGCTAGGTGTGGGGGGCAT
TCCACGTCCTCTGTGCCGTAGCTAACGCATTAAGCGCCCCGCCTGGGGAGTACGGCCGCA
AGGCTAAAACTCAAAGGAATTGACGGGGGCCCGCACAAGCGGCGGAGCATGTGGCTTAAT
TCGAGNNNNNNNNNNNNNNCTTACCTGGGTTTGACATCACTCGAAAACTCGCAGAGATGC
GGGGTCCTTCGGGGCGGGTGACAGGTGGTGCATGGCTGTCGTCAGCTCGTGTCGTGAGAT
GTTGGGTTAAGTCCCGCAACGAGCGCAACCCTCGTTCGATGTTGCCAGCGCGTTATGGCG
GGGACTCATAGGAGACTGCCGGGGTCAACTCGGAGGAAGGTGGGGATGACGTCAAGTCAT
CATGCCCCTTATGTCCAGGGCTTCACGCATGCTACAATGGCCGGTACAATGGGCTGCGAT
ACCGTGAGGTGGAGCGAATCCCAAAAAGCCGGTCTCAGTTCGGATCGGGGTCTGCAACTC
GACCCCGTGAAGTCGGAGTCGCTAGTAATCGCAGATCAGCAACGCTGCGGTGAATACGTT
CCCG
>447|217798 Prior=0.001447 Length=1144 NormPrior=0.001727
GCCAGAAGAGGAGCTCGCGTCTGATTAGCTAGTTGGTAGGGTAAAAGCCTACCAAGGCAT
CGATCAGTAGCTGGTCTGAGAGGATGACCAGCCACACTGGGACTGAGACACGGCCCAGAC
TCCTACGGGAGGCAGCAGTGGGGAATATTGGACAATGGGCGCAAGCCTGATCCAGCAATG
CCGCGTGAGTGATGAAGGCCTTCGGGTTGTAAAGCTCTTTCGCACGCGACGATGATGACG
GTAGCGTGAGAAGAAGCCCCGGCTAACTTCGTGCCAGCAGCCGCGGTAATACGAAGGGGG
CTAGCGTTGTTCGGAATTACTGGGCGTAAAGGGCGCGTAGGCGGCCCGATCAGTCAGATG
TGAAAGCCCCGGGCTCAACCTGGGAACTGCATTTGATACTGTCGGGCTTGAGTTCCGGAG
AGGATGGTGGAATTCCCAGTGTAGAGGTGAAATTCGTAGATATTGGGAAGAACACCGATG
GCGAAGGCAGCCATCTGGACCGACACTGACGCTGAGGCGCGAAAGCGTGGGGAGCAAACA
GGATTAGATACCCTGGTAGTCCACGCCGTAAACGATGAGTGCTAGACGTTGGGGCCCTTA
GGGCTTCGGTGTCGCAGCTAACGCGATAAGCATCCCGCCTGGGGAGTACGGCCGCAAGGC
TGAAACTCAAANNNNNNNNNGGGGGCCCGCACAAGCGGTGGAGCATGTGGTTTAATTCGA
AGCAACGCGCAGAACCTTACCAGCCCTTGACATGGGCGTCGCGGGTGGAGAGATCCACCT
TTCGGTTCGGCCGGACGCCGCACAGGTGCTGCATGGCTGTCGTCAGCTCGTGTCGTGAGA
TGTTGGGTTAAGTCCCGCAACGAGCGCAACCCCCATCCTCAGTTGCCAGCATGTAACGAT
GGGCACTCTGGGGAAACCGCCGGTGACAAGCCGGAGGAAGGCGGGGATGACGTCAAGTCC
TCATGGCCCTTATGGGCTGGGCTACACACGTGCTACAATGGTGGTGACAGTGGGCAGCGA
GATCGCGAGATCGAGCCAATCTCCAAAAGCCATCTCAGTTCGGATCGCACTCTGCAACTC
GGGTGCGTGAAGTTGGAATCGCTAGTAATCGCGGATCAGCACGCCGCGGTGAATACGTTC
CCGG
>1563|D1A36 Prior=0.001437 Length=1211 NormPrior=0.001620
TCGGCTTCGGGTGTTACCAACTTTCGTGACGTGACGGGCGGTGTGTACAAGGCCCGGGAA
CGTATTCACCGCAGCGTTGCTGATCTGCGATTACTAGCGACTCCAACTTCACGGGGTCGA
GTTGCAGACCCCGATCCGAACTGAGACCAGCTTTAAGGGATTCGCTCCACCTTGCGGTCT
CGCAGCCCTCTGTACTGGCCATTGTAGCATGTGTGAAGCCCTAGACATAAGGGGCATGAT
GATTTGACGTCATCCCCACCTTCCTCCGAGTTGACCCCGGCAGTCTCCCATGAGTCCCCG
CCACTACGCGCTGGCAACATGGAACAAGGGTTGCGCTCGTTGCGGGACTTAACCCAACAT
CTCACGACACGAGCTGACGACAACCATGCACCACCTGTACACCGCCCTTGNNNNNNNNNN
NNNNNNNNNNNNNNNNNNNNNNNNNNNNNNNNNNNNNNNNNNNNNNNNNNNNNNCTCGAA
TTAAGCCACATGCTCCGCCGCTTGTCCGGGCCCCCGTCAATTCCTTTGAGTTTTAGCCTT
GCGGCCGTACTCCCCAGGCGGGGCGCTTAATGCGTTAGCTGCGGCACGGAGACCGTGGAA
TGGCCCCCACACCTAGCGCCCAACGTTTACGGCGTGGACTACCAGGGTATCTAATCCTGT
TCGCTCCCCACGCTTTCGCTCCTCAGCGTCAGTATCGGCCCAGAGACCCGCCTTCGCCAC
CGGTGTTCCTCCTGATATCTGCGCATTTCACCGCTACACCAGGAATTCCAGTCTCCCCTG
CCGAACTCAAGTGATGCCCGTATCGACCGCAAGCCCAGAGTTAAGCCCCAGGTTTTCACG
GCCGACGCGACACACCGCCTACGAGCTCTTTACGCCCAATAATTCCGGACAACGCTCGCA
CCCTACGTGTTACCGCGGCTGCTGGCACGTAGTTTGGCCGGTGCTTCTTCTACCGGTACC
GTCAATCACTCTTCGTCCCGGTCGAAAGAGGTTTACAACCCGAAGGCCGTCATCCCCCAC
GCGGCGTCGCTGCGTCAGGCTTCCGCCCATTGCGCAATATTCCCCACTGCTGCCTCCCGT
AGGAGTCTGGGCCGTGTCTCAGTCCCAGTGTGGCCGGTCGCCCTCTCAGGCCGGCTACCC
ATCGTCGCCTTGGTAGGCCATTACCCCACCAACAAGCTGATAGGCCGCGGGCCCATCCCC
AACCGAAAAAC
>163|558034 Prior=0.001420 Length=1163 NormPrior=0.001667
GTGAAAGATTTATCGCCTGAAGAGGAGCTCGCGTCTGATTAGCTAGTTGGTGGGGTAACG
GCCTACCAAGGCGACGATGCGTAGCTGGTCTGAGAGGATGATCAGCCACACTGGGACTGA
GACACGGCCCAGACTCCTACGGGAGGCAGCAGTGGGGAATTTTCCGCAATGGGCGAAAGC
CTGACGGAGCAAGACCGCGTGAGGGAAGAAGGCTCTTGGGTTGTAAACCTCTTTTGTCAG
GGAAGAACAAAATGACGGTACCTGACGAATCAGCATCGGCTAACTCCGTGCCAGCAGCCG
CGGTAATACGGAGGATGCAAGCGTTATCCGGAATTATTGGGCGTAAAGCGTCCGTAGGTG
GTTGTTCAAGTCTGCTGTCAAAGCGTGGAGCTCAACTCCATACCGGCAGTGGAAACTGGG
CGACTAGAGTGCGATAGGGGTAACGGGAATTCCCAGTGTAGCGGTGAAATGCGTAGAGAT
TGGGAAGAACACCAGCGGCGAAAGCGCGTTACTGGGTCTGCACTGACACTGAGGGACGAA
AGCTAGGGGAGCGAATGGGATTAGATACCCCAGTAGTCCTAGCCGTAAACGATGGATACT
AGGTGTGGCTTGTATCGACCCGAGCCGTGCCGTAGCTAACGCGTTAAGTAATCCACCTGG
GGAGTACGCCCGCAAGGGTGAAACTCAAAGGAATTGACGGGGGCCCGCACAAGCGGTGGA
GTATGTGGTTTAATTCGATGCAACGCGAAGAACCTTACCAGGACTTGACATGTCGCGAAT
CTTTTGGAAACAGAAGAGTGCCTTCGGGAGCGCGAACACAGGTGGTGCATGGCTGTCGTC
AGCTCGTGTCGTGAGATGTTGGGTTAAGTCCCGCAACGAGCGCAACCCTCGTCTTTAGTT
GCCAGCATTAAGTTGGGCACTCTAAACAGACTGCCGGTGACAAACCGGAGGAAGGTGGGG
ATGACGTCAAGTCAGCATGCCCCTTACGCCCTGGGCTACACACGTACTACAATGCGACGG
ACAAAGGGCAGCAAGCAGGCAACTGCAAGCCAATCCCATAAACCGTGGCTCAGTTCAGAT
CGCAGGCTGCAACTCGCCTGCGTGAAGGAGGAATCGCTAGTAATTGCAGGTCAGCATACT
TCAGTGAATCCGTTCCCGGGCCT
>591|379634 Prior=0.001398 Length=1152 NormPrior=0.001656
GGGCTCGCGGCCTATCAGCTAGTTGGTGCGGTAACGGCGCACCAAGGCGATGACGGGTAG
CTGGTCTGAGAGGATGGCCAGCCACATTGGGACTGAGAGACGGCCCAGACTCCTACGGGA
GGCAGCAGTGGGGAATCTTGCGCAATGGCCGAAAGGCTGACGCAGCGACGCCGCGTGAGT
GATGAAGGCCTTCGGGTTGTAAAGCNNNNNNNNNNNNNNNNNNNNNNNNNNNNNNNNNNN
NNNNNNNNNNNNNNNNNNNNNNNNNNNNNNNNNNNNNNNNNNNNNNNNNNNNNNNNNNNN
NNNNNNNNNNNNNNNNNNNNNNNNNNNNNNNNNNNNNNNNNNNNNNNNNNNNNNNNNNNN
NNNNNNNNNNNNNNNNNNNNNNNNNNNNNNNNNNNNNNNNNNNNNNNNCTGGACTGGAGG
ATGGCAGAGGTCGGTGGAATTCCCGGTGTAGTGGTGAAATGCGTAGAGATCGGGAGGAAC
ACCAGTGGCGAAGGCGGCCGACTGGGCCATACCTGACGCTGAGGCGCGAAAGCGTGGGGA
GCAAACAGGATTAGATACCCTGGTAGTCCACGCCGTAAACGATGGGTACTAGGTGCTTGG
GGGAGCGACCCCCTGGGTGCCGGCGCTAACGCATTAAGTGCCCCGCCTGGGGAGTACGGC
CGCAAGGCTGAAACTCAAAGGAATTGACGGGGGCCCGCACAAGCGGTGGAGCATGTGGTT
TAATTCGATGCAACGCGAAGAACCTTACCAGGAATTGACATGTCGCGAATCTTATGGAAA
CAGAGGAGTGCCTTTCGGGAGCGCGAACACAGGTGGTGCATGGCTGTCGTCAGCTCGTGT
CGTGAGATGTTGGGTTAAGTCCCGCAACGAGCGCAACCCCTGTCTCTAGTTGCCAGCGCG
TCATGGCGGGGACTCTAGAGAGACTGCCGGTGCCAAACCGGAGGAAGGTGGGGACGACGT
CAAGTCATCATGGTCCTTACGCCCAGGGCTACACACGTGCTACAATGGCGCGTACAGAAG
GCTGCGAGCCGGCAACGGTGAGCCAATCCTGAAAGCGCGCCTCAGTTCGGATTGTCCTCT
GCAACTCGAGGGCATGAAGCTGGAATCGCTAGTAATCGTGGATCAGCTACGCCACGGTGA
ATACGTTCCCGG
>727|220795 Prior=0.001393 Length=1416 NormPrior=0.001343
GGCGGCATGCCTTACACATGCAAGTCGAACGGTAACGCGGGGGCAACCCTGGCGACGAGT
GGCGAACGGGTGAGTAAAGCATCGGAACGTGCCCAGTAGTGGGGGATAGCCCGGCGAAAG
CCGGATTAATACCGCATACGACCTGAGGGTGAAAGCGGGGGATCGCAAGACCTCGCGCTA
TTGGAGCGGCCGATGTCGGATTAGCTTGTTGGTGGGGTAACGGCCTACCAAGGCGACGAT
CCGTAGCTGGTCTGAGAGGATGATCAGCCACACTGGGACTGAGACACGGCCCAGACTCCT
ACGGGAGGCAGCAGTGGGGAATATTGGACAATGGGCGCAAGCCTGATCCAGCCATGCCGC
GTGAGTGATGAAGGCCTTAGGGTTGTAAAGCTCTTTCGGCGGGGACGATAATGACGGTAC
CCGGCGGGGACGATAATGACGGTACCCGCAGAAGAAGCCCCGGCTAACTTCGTGCCAGCA
GCCGCGGTAATACGAAGGGGGCTAGCGTTGCTCGGAATCACTGGGCGTAAAGCGTGCGCA
GGCGGTTGTGCACGACAGATGTGAAATCCCCGGGCTTAACCTGGGAACTGCATTTGTGAC
TGCAAGGCTAGAGTGTGTCAGAGGGGGGTAGAATTCCACGTGTAGCAGTGAAATGCGTAG
ATATGTGGAGGAACACCGATGGCGAAGGCAGCCCCCTGGGATAACACTGACGCTCATGCA
CGAAAGCGTGGGGAGCAAACAGGATTAGATACCCTGGTAGTCCACGCCCTAAACGATGTC
AACTAGTTGTCGGGTCTTAATTGACTTGGTAACGCAGCTAACGCGTGAAGTTGACCGCCT
GGGGAGTACGGTCGCAAGATTAAAACTCAAAGGAATTGACGGGGACCCGCACAAGCGGTG
GATGATGTGGATTAATTCGATGCAACGCGAAAAACCTTACCTACCCTTGACATGTACGGA
ACCCTGCTGAGAGGTGGGGGTGCTCGAAAGAGAACCGTAACACAGGTGCTGCATGGCTGT
CGTCAGCTCGTGTCGTGAGATGTTGGGTTAAGTCCCGCAACGAGCGCAACCCTCGTGTTT
AGTTGCTACATTTAGTTGGGCACTCTAATGAGACTGCCGGTGACAAACCGGAGGAAGGTG
GGGATGACGTCAAGTCCTCATGGCCCTTATAGGTGGGGCTACACACGTCATACAATGGCC
GGTACAGAGGGCTGCCAACCCGCGAGGGGGAGCTAATCCCAGAAAACCGGTCGTAGTCCG
GATTGCAGCCTGCAACTCGACTGCATGAAGTCGGAATCGCTAGCAATCGCGGATCAGCAT
GCCGCGGTGAATACGTTCCCGGGTCTTGTACACACCGCCCGTCACACCATGGGAGTGGGT
TCTACCAGAAGTAGTTAGCCTAACCGCAAGGAGGGC
>1199|86523 Prior=0.001359 Length=1231 NormPrior=0.001507
CAGCTCTGGGATAACTCCGGGAAACCGGGGCTAATACCGGATACGACCGCTGCTGGCATC
TGGGGTGGTGGAAAGTTTTTCGGCTGAGGATGGGCCCGCGGCCTATCAGCTTGTTGGTGG
GGTAACGGCCCACCAAGGCAACGACGCGTAGCCGGTCTGAGAGGACGACCGGCCACATTG
GGACTGAGATACGGCCCAGACTCCTACGGGAGGCAGCAGTGGGGAATTTTCCGCAATGGG
CGAAAGCCTGACGGAGCAAGACCGCGTGAGGGAGGAAGGCTCTTGGGTTGTAAACCTCTT
TCAGTAGGGAAGAAGCGAAAGTGACGGTACCTGCAGAAGAAGCGCCGGCTAACTACGTGC
CAGCAGCCGCGGTAATACGTAGGGCGCAAGCGTTATCCGGAATTATTGGGCGTAAAGAGC
TCGTAGGCGGTTTGTCGCGTCTGCCGTGAAAGTCCGGGGCTTAACTCCGGATCTGCGGTG
GGTACGGGCAGACTAGAGTGCAGTAGGGGAGACTGGAATTCCTGGTGTAGCGGTGAAATG
CGCAGATATCAGGAGGAACACCGATGGCGAAGGCAGTTCTCTGGGCCTTACCTGACGCTG
AGGAGCGAAAGCGTGGGGAGCGAACAGGATTAGATACCCTGGTAGTCCACGCCGTAAACG
TTGGGCGCTAGGTGTGGGGGCCATTCCACGGTCTCCGTGCCGCAGCTAACGCATTAAGCG
CCCCGCCTGGGGAGTACGGCCGCAAGGCTAAAACTCAAAGGAATTGACGGGGGCCCGCAC
AAGCGGCGGAGCATGTGGCTTAATTCGACGCAACGCGAAGAACCTTACCAAGGCTTGACA
TACACCGAAAACTGGCAGAGATGTCAGGTCCGCAAGGTCGGTATACAGGTGGTGCATGGC
TGTCGTCAGCTCGTGTCGTGAGATGTTGGGTTAAGTCCCGCAACGAGCGCAACCCCTGTC
CTGTGTTGCCAGCGGTTCGGCCGGGGACTCACAGGATACTGCCGGTGACAAACCGGAGGA
AGGTGGGGATGACGTCAAGTCATCATGCCCCTTATGTCCAGGGCTGCACGCATGCTACAA
TGGCCGGTACAAAGGGCTGCGAAACCGCAAGGTGGAGCGAATCCCAAAAAACCGGTCTCA
GTTCGGATCGGGGTCTGCAACTCGACCCCGTGAAGTCGGAGTCGCTAGTAATCGCAGATC
AGCAACGCTGCGGTGAATACGTTCCCGGGCC
>606|224825 Prior=0.001352 Length=1402 NormPrior=0.001316
CACATGCAAGTCGAACGGCAGCACGGGGGCAACCCTGGTGGCGAGTGGCGAACGGGTGAG
TAATACATCGGAACGTGCCCAGTCGTGGGGGATAACTACGCGAAAGCGTAGCTAATACCG
CATACGAACTCTGGTTGAAAGCGGGGGACCGCAAGACCTCGCGCGATTGGAGCGGCCGAT
GTCAGATTAGGTAGTTGGTGGGGGAAAGGCTCACCAAGCCGACGATCTGTAGCTGGTCTG
AGAGGACGACCAGCCACACTGGGACTGAGACACGGCCCAGACTCCTACGGGAGGCAGCAG
TGGGGAATTTTGGACAATGGGCGCAAGCCTGATCCAGCCATTCCGCGTGCAGGATGAAGG
CCTTCGGGTTGTAAACTGCTTTTGTACGGAACGAAAAGGCTCTTTCTAATACAGGGGGCT
CATGACGGTACCGTAAGAATAAGCACCGGCTAACTACGTGCCAGCAGCCGCGGTAATACG
TAGGGTGCAAGCGTTAATCGGAATTACTGGGCGTAAAGCGTGCGCAGGCGGTGATGTAAG
ACAGATGTGAAATCCCCGGGCTCAACCTGGGAACTGCATTTGTGACTGCATCGCTGGAGT
GCGGCAGAGGGGGATGGAATTCCGCGTGTAGCAGTGAAATGCGTAGATATGCGGAGGAAC
ACCGATGGCGAAGGCAATCCCCTGGGCCTGCACTGACGCTCATGCACGAAAGCGTGGGGA
GCAAACAGGATTAGATACCCTGGTAGTCCACGCCCTAAACGATGTCAACTGGTTGTTGGA
CGGCTTGCTGTTCAGTAACGAAGCTAACGCGTGAAGTTGACCGCCTGGGGAGTACGGCNN
NNNNNNTGAAACTCAAAGGAATTGACGGGGACCCGCACAAGCGGTGGATGATGTGGTTTA
ATTCGATGCAACGCGAAAAACCTTACCTACCCTTGACATGTCAGGAATCCCGAAGAGATT
TGGGAGTGCTCGAAAGAGAGCCTGAACACAGGTGCTGCATGGCTGTCGTCAGCTCGTGTC
GTGAGATGTTGGGTTAAGTCCCGCAACGAGCGCAACCCTTATCATTAGTTGCTACGCAAG
GGCACTCTAATGAGACTGCCGGTGACAAACCGGAGGAAGGTGGGGATGACGTCAAATCAT
CATGCCCCTTATGACCTGGGCTACACACGTACTACAATGGCCGGTACAAAGGGTTGCCAA
CCCGCGAGGGGGAGCTAATCCCACAAAGCCAGTCGTAGTCCGGATCGCAGTCTGCAACTC
GACTGCGTGAAGTCGGAATCGCTAGTAATCGCGGATCAGAATGTCGCGGTGAATACGTTC
CCGGGTCTTGTACACACCGCCCGTCACACCATGGGAGCGGGTTCTGCCAGAAGTGGTTGG
CCTAACCGCAAGGAGGGCGTCC
>370|411799 Prior=0.001329 Length=1216 NormPrior=0.001492
CGGTTGGGGCTGGACCCGTGGCCTATCAGCTTGTTGGTGGGGTGATGGCCTACCAAGGCG
ACGACGGGTAGCCGGCCTGAGAGGGCGACCGGCCACACTGGGACTGAGACACGGCCCAGA
CTCCTACGGGAGGCAGCAGTGGGGAATATTGCGCAATGGGCGGAAGCCTGACGCAGCGAC
GCCGCGTGGGGGATGACGGCCTTCGGGTTGTAAACCTCTTTCAGCAGGGACGAAGCGGAA
GTGACGGTACCTGCAGAAGAAGCACCGGCCAACTACGTGCCAGCAGCCGCGGTAAGACGG
AGGATGCAAGCGTTGCCCGGAATTATTGGGCGTAAAGAGCTCGTAGGCGGCTTGTCGCNN
NNNNNNNNNNNNNNNNNNNNNNNNNNNNNNNNNNNNNNNNNNNNNGGGCGGACTAGAGGT
AGGTAGGGGAGAACGGAATTCCTGGTGTAGCGGTGGAATGCGCAGATATCAGGAGGAACA
CCGATGGCGAAGGCAGTTCTCTGGGCCTTACCTGACGCTGAGGAGCGAAAGCGTGGGGAG
CGAACAGGATTAGATACCCTGGTAGTCCACGCCGTAAACGGTGGGCGCTAGGTGTGGGGG
CCATTCCACGGTCTCTGTGCCGCAGCTAACGCATTAAGCGCCCCGCCTGGGGAGTACGGC
CGCAAGGCTAAAACTCAAAGGAATTGACGGGGGCCCGCACAAGCGGCGGAGCATGTTGCT
TAATTCGATGCAACGCGAAGAACCTTACCTAGGCTTGACATGCACGGAAATCTCGCAGAG
ATGTGGGGTCCGTAAGGGCCGTGCACAGGTGGTGCATGGTTGTCGTCAGCTCGTGTCGTG
AGATGTTGGGTTAAGTCCCGCAACGAGCGCAACCCTCGTCCTATGTTGCCAGCGGGTTAT
GCCGGGGACTCATAGGAGACTGCCGGGGTCAACTCGGAGGAAGGTGGGGATGACGTCAAG
TCATCATGCCCCTTATGTCCAGGGCTTCACGCATGCTACAATGGCTGGTACAAAGGGCTG
CTAAGCCGTGAGGTGGAGCGAATCCCAAAAAGCCGGTCTCAGTTCGGATTGGGGTCTGCA
ACTCGACCCCATGAAGTCGGAGTCGCTAGTAATCGCAGATCAGCAACGCTGCGGTGAATA
CGTTCCCGGGCCTTGTACACACCGCCCGTCACGTCACGAAAGTCGGTAACACCCGAAGCC
GGTGGCCCAACCCGTG
>755|143213 Prior=0.001295 Length=1377 NormPrior=0.001284
GCTCAGGATGAACGCTGGCGGTCTGCTTAACACATGCAAGTCGAACGGAGTAGAAATACT
TAGTGNNNNNGACGGGTGAGTAACGCGTGAGAATCTGCCTTCAGGACGGAGACAACAGTT
GGAAACGACTGCTAAGCCCCGATGAACCGAAAGGTGAAAGATTAATCGCCTTTAGAAGAG
CTCGCGTCTGATTAGCTAGTTGGTAGGGTAAAAGCCCACCAAGGCGACGATCGGTAGCTG
GTCTGAGAGGACGATCAGCCACACTGGGACTGAGACACGGCCCAGACTCCTACGGGAGGC
AGCAGTGGGGAATTTTCCGCAATGGGCGAAAGCCTGACGGAGCAAGACCGCGTGAGGGAG
GAAGGCTCTTGGGTCGTAAACCTCTTTTGTCAGGGAAGAACACAATGACGGTACCTGAAG
AATCAGCATCGGCTAACTCCGTGCCAGCAGCCGCGGTAAGACGGAGGATGCAAGCGTTAT
CCGGAATTATTGGGCGTAAAGCGTCCGCAGGTGGCAGTTCAAGTCTGCTGTCAAAGACCG
AGGCTCAACCTTGTCAAGGCAGTGGAAACTGAAAGGCTAGAGTGTGGTAGGGGTAGAGGG
AATTCCCAGTGTAGCGGTGAAATGCGTAGAGATCAGGAAGAACATCGGTGGCGAAGGCGC
TCTGCTGGACCATAACTGACACTCAGGGACGAAAGCTAGGGGAGCGAATGGGATTAGATA
CCCCAGTAGTCCTAGCCCTAAACGATGGATACTAGGTGTTGTCTGTATCGACCCGGACAG
TGCCGTAGCTAACGCGTTAAGTATCCCGCCTGGGGAGTACGCACGCAAGTGTGAAACTCA
AAGGAATTGACGGGGGCCCGCACAAGCGGTGGAGTATGTGGTTTAATTCGATGCAACGCG
AAGAACCTTACCAGGACTTGACATGTCGCGAATCTTCCTGAAAGGGAAGAGTGCCTTCGG
GAGCGCGAACACAGGTGGTGCATGGCTGTCGTCAGCTCGTGTCGTGAGATGTTGGGTTAA
GTCCCGCAACGAGCGCAACCCTCGTTCTTAGTTGCCAGCATTAAGTTGGGCACTCTAGGG
AGACTGCCGGTGATAAACCGGAGGAAGGTGGGGATGACGTCAAGTCAGCATGCCCCATAC
GCCCTGGGCTACACACGTACTACAATGCGACGGACAAAGGGCAGCCAACCAGCGATGGTG
CGCTAATCCCAGAAACCGTGGCTCAGTTCAGATCGCAGGCTGCAACTCGCCTGCGTGAAG
GAGGAATCGCTAGTAATTGCAGGTCAGCATACTGCAGTGAATCCGTTCCCGGGCCTTGTA
CACACCGCCCGTCACACCATGGAAGTTGGCAACGCCCGAAGTCGTTACTCTAACCCG
>730|240933 Prior=0.001291 Length=1102 NormPrior=0.001599
GCCGTCGTGGTATCAGCTAGTTGGTGGGGTAACGGCCCACCAAGGCGTTGACGCCTACCG
GGCGTGCGAGCGTGGCCCGGCACAATGGGACTGAGACACTGCCCAGACTCCTACGGGAGG
CTGCAGTCGAGAATCTTCGGCAATGGGCGCAAGCCTGACCGAGCGACGCCGCGTGGAGGA
CGAAGGCCTTCGGGTTGTAAACTCCTGTCGAGGGGAAGGAAGGGGCCGAAAGGCCCTTGA
CCGCTCCCTGGAGGAAGCACGGGCTAAGTTCGTGCCAGCAGCCGCGGTAAGACGAACCCT
GNNNNNNNNNNNNNNNNNNNNNNNNNNNNNNNNNNNNNNNNNNNNNNNNNNNNNNNNNNN
NNNNNNNNNNNNNNNNNNNNNNNNNNNNNNNNNNNNNNNNNNNNNNNNNNNNNNNGGGGT
AGGGGGGACGGGAACTTCCGGTGGAGCGGTGAAATGCGTTGAGATCGGAAGGAACGCCCG
CGGCGAAAGCGCGTCCCTGGACCCCACCTGACGCTGAGACGCGAAAGCCAGGGGAGCGAA
CGGGATTAGATACCCCGGTAGTCCTGGCCGTAAACCATGGGCACTGGGTAGGGGGCTCGC
CGATGGGCTCCCTGCCGTAGCGAAAGCGTGAAGTGCCCCGCCTGGGGAGTATGGTCGCAA
GGCTGAAACTCAAAGGAATTGACGGGGGCTCACACAAGCGGTGGAGCATGTGGCTTAATT
CGAGGCTACGCGCAAAACCTTATCCCGGGCTTGACATGCACGGATTAGCCGGCGGAAACG
TCGGCGAGGCCGCAAGGTACAACGTGCACAGGTGCTGCATGGCTGTCGTCAGCTCGTGCC
GTGAGGTGTTGGGTTAAGTCCCCTAACGAGCGCAACCCCTGTGTCTAGTTGCCAGCGGGT
CATGCCGGGAACTCTAGACAGACCGCCGGCGTTAAGCCGGAGGAAGGCGGGGATGACGTC
AAGTCCTCATGGCCCTTATGCCCGGGGCTGCACACGTACTACAATGGCGCGGACAGAGCG
ATGCCAAGTCGCAAGGCCGAGCTAATCGCATAAACCGTCCCCCAGTTCGGATTGCGGGCT
GCAACCCGCCCGCATGAAGCCG
>1072|579008 Prior=0.001289 Length=1267 NormPrior=0.001388
TGAAAGTGGGGGACCGCAAGGCCTCACGCTCGTGGAGCGGCCGATATCCGATTAGCTAGT
TGGCGGAGTAAAAGCCCACCAAGGCGACGATCGGTAGCTGGTCTGAGAGGACGATCAGCC
ACACTGGGACTGAGACACGGCCCAGACTCCTACGGGAGGCAGCAGTGGGGAATTTTGGAC
AATGGGGGCAACCCTGATCCAGCAATGCCGCGTGTGTGATGAAGGCCTTAGGGTTGTAAA
GCNNNNNNNNNNNNNNNNNNNNNNNNNNNNNNNNNNNNNNNNNNNNNNNNNNNNNNNNNN
NNNNTAAGCACCGGCTAACTACGTGCCAGCAGCCGCGGTAATACGTAGGGTGAAAGCGTT
AATCGGAATTACTGGGCGTAAAGCGTGCGCAGGCGGTTGTGCAAGACAGATGTGAAATCC
CCGGGCTCAACCTGGGAACTGCATTTGTGACTGCACGGCTGGAGTGCGGCAGAGGGGGAT
GGAATTCCGCGTGTAGCAGTGAAATGCGTAGATATGCGGAGGAACACCGATGGCGAAGGC
AATCCCCTGGGCCTGCACTGACGCTCATGCACGAAAGCGTGGGGAGCAAACAGGATTAGA
TACCCTGGTAGTCCACGCCCTAAACGATGTCAACTGGTTGTTGGACGGCTTGCTGTTCAG
TAACGAAGCTAACGCGTGAAGTTGACCGCCTGGGGAGTACGGCCGCAAGATTAAAACTCA
AAGGAATTGACGGGGACCCGCACAAGCGGTGGATGATGTGGATTAATTCGATGCAACGCG
AAAAACCTTACCTACCCTTGACATGTACGGAACCCTGCTGAGAGGCGGGGGTGCTCGAAA
GAGAGCCGTAACACAGGTGCTGCATGGCTGTCGTCAGCTCGTGTCGTGAGATGTTGGGTT
AAGTCCCGCAACGAGCGCAACCCTTGCCATTAGTTGCTACGAAAGGGCACTCTAATGGGA
CTGCCGGTGACAAACCGGAGGAAGGTGGGGATGACGTCAGGTCCTCATGGCCCTTATGGG
TAGGGCTACACACGTCATACAATGGCCGGTACAGAGGGCTGCCAACCCGCGAGGGGGAGC
TAATCCCAGAAAACCGGTCGTAGTCCGGATCGCAGTCTGCAACTCGACTGCGTGAAGTCG
GAATCGCTAGTAATCGCGGATCAGCTTGCCGCGGTGAATACGTTCCCGGGTCTTGTACAC
ACCGCCCGTCACACCATGGGAGCGGGTTCTGCCAGAAGTGGTTGGCCTAACCGCAAGGAG
GGCGTCC
>1697|L2D32 Prior=0.001272 Length=1316 NormPrior=0.001320
GGACGCCCTCCTTGCGGTTAGGCCAACCACTTCTGGCAGAACCCGCTCCCATGGTGTGAC
GGGCGGTGTGTACAAGACCCGGGAACGTATTCACCGCGACATGCTGATCCGCGATTACTA
GCGATTCCGACTTCACGCAGTCGAGTTGCAGACTGCGATCCGGACTACGACCGGTTTTCT
GGGATTGGCTCCCCCTCGCGGGTTGGCAGCCCTCTGTACCGGCCATTGTATGACGTGTGT
AGCCCTACCCATAAGGGCCATGATGACCTGACGTCATCCCCACCTTCCTCCGGTTTGTCA
CCGGCAGTCTCATTAGAGTGCCCTTTCGTAGCAACTAATGATAAGGGTTGCGCTCGTTGC
GGGACTTAAACCAACATCTCACGACACGAGCTGACGACAGCCATGCAGCACCTGTGTTCT
GGCTCTCTTTCGAGCACTCCCGCATCTCTACAGGATTCCAGACATGTCAAGCNNNNNNNN
NNNNNNNNNNNNNNNNNNNNNNNNNNNNNNNNNNNNNNNNNNNNNNNNNNNNNNNNNNNN
NNNNNNTTGAGTTTCAACCTTGCGGCCGTACTCCCCAGGCGGTCAACTTCACGCGTTAGC
TACGTTACTGAGTAGAAACCCACCCAACAACCAGTTGACATCGTTTAGGGCGTGGACTAC
CAGGGTATCTAATCCTGTTTGCTCCCCACGCTTTCGTGCATGAGCGTCAGTGCAGGCCCA
GGGGATTGCCTTCGCCATTGGTGTTCCTCCGCATATCTACGCATTTCACTGCTACACGCG
GAATTCCATCCCCCTCTGCCGCACTCCAGCCGTGCAGTCACAAATGCAGTTCCCAGGTTG
AGCCCGGGGATTTCACATCTGTCTTGCACAACCGCCTGCGCACGCTTTACGCCCAGTAAT
TCCGATTAACGCTCGCACCCTACGTATTACCGCGGCTGCTGGCACGTAGTTAGCCGGTGC
TTATTCTTCAGGTACCGTCATCCCCGCAGGATATTAGCCCGCAGGATTTCTTCCCTGACA
AAAGCGGTTTACAACCCGAAGGCCTTCTTCCCGCACGCGGCATGGCTGGATCAGGCTTGC
GCCCATTGTCCAAAATTCCCCACTGCTGCCTCCCGTAGGAGTCTGGGCCGTGTCTCAGTC
CCAGTGTGGCTGGTCGTCCTCTCAGACCAGCTACTGATCGTCGCCTAGGTAGGCCTTTAC
CCTACCTACTAGCTAATCCGACATCGGCCGCTCCAATCACGCGAGGTCTTTCGATCCCCC
GCTTTCCCCCTCAGGGCGTATGCGGTATTAATCCGGCTTTCGCCGGGCTATCCCCC
>956|16145 Prior=0.001264 Length=1396 NormPrior=0.001236
GTTTGATCCTGGCTCAGGACGAACGCTGGCGGCGTGCCTAACACATGCAAGTCGAGCGAG
NNNNNNNNNNNNNNNNNNNNNNNNNNNNNNNNNNNNNAGTAACACGTGGGTAACCTGCCT
CATAGAGGGGGATAGCCTCCCGAAAGGGAGATTAATANNNNNNNNNNNNNNNNNNNNNNN
NNNNNNNNNNNNNNNNNNNNNNNNNNNNNNNNNNNNNNNNNNNGCTGATTAGCTAGTTGG
TGGGGTAATGGCACACCAAGGCGACGATCAGTAGCCGACCTGAGAGGGTGATCGGCCACA
CTGGAACTGAGACACGGTCCAGACTCCTACGGGAGGCAGCAGTGGGGAATATTGCACAAT
GGGGGAAACCCTGATGCAGCAACGCCGCGTGAGTGAAGAAGGCCTTCGGGTTGTAAAGCT
CTGTCTTTTGGGACGATAATGACGGTACCAAAGGAGGAAGCCACGGCTAACTACGTGCCA
GCAGCCGCGGTAATACGGAGGAGGCAAGCGTTATCCGGAATTATTGGGCGTAAAGCGTCC
GTAGATGGCAGTTTCAAGTCNNNNNNNNNNNNNNNNNNNNNNNNNNNNNNNNNNNNNNNN
NNNNNNNNNNNNNNNNNNNNNNNNNNNNNNNNNNNNNNNNNNNNNNNNNNNNNNNNNNNN
NNNNNNTTCGGAGGAACACCAGTAGCGAAGGCGGGTCTCTGGGCCGATACTGACGCTGAG
GAGCGAAAGCGTGGGGAGCGAACAGGATTAGATACCCTGGTAGTCCACGCCGTAAACGTT
GGGCGCTGGGTGTGGGGGGAGTCGAATCCCTCTGTGCCGAAGTTAACGCGTTAAGTATCC
CGCCTGGGGAGTACGGCCGCAAGGCTAAAACTCAAAAGAATTGACGGGGGCCCGCACAAG
CAGCGTAGTATGTGGTTTAATTCGATGCAACGCGAAGAACCTTACCAGGGCTTGACATGT
CGCGAATNNCTCGTAACTGAGGAAGCCTTTCGGGGCAGGAAGACAGGTGGTGCATGGTTG
TCGTCAGCTCGTGTCGTGAGATGTTGGGTTAAGTCCCGCAACGAGCGCAACCCTTATCAT
TAGTTGCTACCATTAAGTTGAGCACTCTAGTGAGACTGCCCGGGTTAACCGGGAGGAAGG
TGGGGATGACGTCAAATCATCATGCCCCTTATGTCTAGGGCTACACACGTGCTACAATGG
TGAGTACAGAGAGACGCAAGACCGCGAGGTGGAGCAAAACTCAAAAACTCATCCCAGTTC
GGATTGAAGGCTGAAACTCGCCTTCATGAAGCCGGAGTTGCTAGTAATCGCGAATCAGCA
TGTCGCGGTGAATACGTTCCCGGGCCTTGTACACACCGCCCGTCACACCATGAGAGTTAG
CAATACCCGAAGTCCG
>706|164098 Prior=0.001211 Length=1374 NormPrior=0.001203
GGCGGACGGGTGAGAAACGCGTAGGAACATGTCCGGAGGTGGGGGACAACCCTGGGAAAC
TGGGGCTAATACCGCATACGGCCCGAGGGCCAAAGCCGCGAGGCGCCTTTGGAGTGGCCT
GCGTCCGATTAGCTTGTTGGCGGGGTAACGGCCCACCAAGGCTCCGATCGGTAGCTGGTC
TGAGAGGACGATCAGCCACACTGGGACTGAGACACGGCCCAGACTCCTACGGGAGGCAGC
AGTGGGGAATATTGGGCAATGGGCGCAAGCCTGACCCAGCAATTCCGCGTGGGTGAAGAA
GGTCTTCGGATTGTAAAGCCCTTTCGGCGGGGACGATGGTGACGGTACCCGCAGAAGAAG
CCCCGGCCAACTTCGTGCCAGCAGCCGCGGTAATACGAAGGGGGCTAGCGTTGCTCGGAN
NNNNNNNNNNNNNNNNNNNNNNNNNNNNNNNNNNNNNNNNNNNNNNNNNNNNNNNNNNNN
NNNNNNNNNNNNNNNNNNNNNNNNNNNNNNNNNNNNNNNNNNNNNNNNNNNCGGAATTCC
CAGTGTAGAGGTGAAATTCGTAGATATTGGGAAGAACACCGGTGGCGAAGGCGGCGGCCT
GGTCCATTTCTGACGCTGAGGCGCGACAGCGTGGGGAGCAAACAGGATTAGATACCCTGG
TAGTCCACGCCGTAAACGATGCGCGCTGGGTGTCGGGGGCCCTAGGCCCTCGGTGCCGAA
GCCAACGCGATAAGCGCGCCGCCTGGGGAGTACGGCCGCAAGGTTGAAACTCAAAGGAAT
TGACGGGGGCCCGCACAAGCGGTGGAGCATGTGGTTTAATTCGAAGCAACGCGCAGAACC
TTACCAGCCCTTGACATGGGCCGGACCGGCCGAGAGATCGGCCTTCCCCGCGAGGGGCCG
GCCGCACAGGTGCTGCATGGCTGTCGTCAGCTCGTGTCGTGAGATGTTGGGTTAAGTCCC
GCAACGAGCGCAACCCTCGCTTCCAGTTGCCAGCACGATCGGGTGGGCACTCTGGAGGAA
CTGCCGGTGACAAGCCGGAGGAAGGTGGGGATGACGTCAAGTCCTCATGGCCCTCATGGG
CTGGGCTACACACGTACTACAATGGCGGTGACAGCGGGAGCGCCAGGCCGCGAGGCCGAG
CCGATCCCGAAAAGCCGTCTCAGTTCGGATTGCACTCTGCAACTCGAGTGCATGAAGGCG
GAATCGCTAGTAATCGTGGATCAGAACGCCACGGTGAATACGTTCCCGGGCCTTGTACAC
ACCGCCCGTCACACCATGGGAGTTGGTCTTACCCGACGGCGCTGCGCCAACCGCAAGGAG
GCAGGCGACCACGGTAGGGTCAGCGACTGGGGTGAAGTCGTAACAAGGTAGCCG
>256|574032 Prior=0.001194 Length=1188 NormPrior=0.001371
GCTTCGGCCTCCGCATCGGGATGGGCCCGCGGCCCATTAGCTTGTTGGTGGGGTAACGGC
CTACCAAGGCGACGATGGGTAGCTGGTCTGAGAGGACGATCAGCCACACTGGGACTGAGA
CACGGCCCAGACTCCTACGGGAGGCAGCAGTGGGGAATCTTGCACAATGCGCGAAAGCGT
GATGCAGCAACGCCGCGTGGAGGAAGACGGCCTTCGGGTTGTAAACTCCTTTCAGTTGGG
ACGAAGGTTCCGCGGTGAATAGCCGTTGGAACTGACGGTACCTTCACAAGAAGCCCCGGC
TAACTACGTGCCAGCAGCCGCGGTAATACGTAGGGGGCAAGCGTTGTCCGGAATCATTGG
GNNNNAAGCGCGTGTAGGCGGCTCGGTAAGTCTGTTGTGAAAGCCCAGGGCTCAACCCTG
GAACGCCGATGGATACTGTCGAGCTCGAGTCCGGAAGAGGCAAGTGGAATTCCCGGTGTA
GCGGTGAAATGCGCAGATATCGGGAGGAACACCAATGGCGAAGGCAGCTCGCTGGGACGT
TACTGACGCTGAGACGCGAAAGCGTGGGGAGCAAACAGGATTAGATACCCTGGTAGTCCA
CGCCGTAAACGATGGGCACTAGGTGTGGGAGGTGTCGACTCCTTCCGTGCCGAAGCTAAC
GCATTAAGTGCCCCGCCTGGGGAGTACGGCCGCAAGGCTAAAACTCAAAGGAATTGACGG
GGGCCCGCACAAGCAGCGGAGCATGTGGTTTAATTCGACGCAACGCGAAGAACCTTACCT
GGGCTTGACATGTTCCTGACCGCCGTGGAAACACGGCTTCCCTTCGGGGCAGGATCACAG
GTGGTGCATGGCTGTCGTCAGCTCGTGTCGTGAGATGTTGGGTTAAGTCCCGCAACGAGC
GCAACCCCCGTCGCATGTTGCCAGCATTAAGTTGGGGACTCATGCGAGACTGCCGGTGAC
AAACCGGAGGAAGGTGGGGATGACGTCAAGTCATCATGCCCCTTATGTTCAGGGCTACAC
ACGTGCTACATTGGCGCATACAGAGGGCTGCGATACCGCGAGGTGGAGCGAATCCCTCAA
AGTGCGTCTCGGTTCGGATTGCAGGCTGAAACTCGCCTGCATGAAGGTGGAGTTGCTAGT
AATCGCGGATCAGCATTGCCGCGGTGAATACGTTCCCGGGCCTTGTAC
>1586|L1E07B Prior=0.001186 Length=1224 NormPrior=0.001323
GGGAACGTATTCACCGTGGCGTGCTGATCCACGATTACTAGCGATTCCAACTTCATGGGC
TCGAGTTGCAGAGCCCAATCCGAACTGAGACGGCTTTTTGAGATTTGCGAAGGGTTGCCC
CTTAGCTTCCCACTGTCACCGCCATTGTAGCACGTGTGTAGCCCAGCCCGTAAGGGCCAT
GAGGACTTGACGTCATCCCCACCTTCCTCTCGGCTTATCACCGGCAGTCCCCTTAGAGTG
CCCAACTGAATGATGGCAACTAAGGGCGAGGGTTGCGCTCGTTGCGGGACTTAACCCAAC
ATCTCACGACACGAGCTGACGACAGCCATGCAGCACCTGTGTCCTAGCCAGCCGAACTGA
AGGAATCCATCTCTGGAAACCAAACTAGGCATGTCAAACGCTGGTAAGGTTCTGCGCGTT
GCTTCGAATTAAACCACATGCTCCACCGCTTGTGCGGGCCCCCGTCAATTCCTTTGAGTT
TTAATCTTGCGACCGTACTCCCCAGGCGGAATGCTTAATGCGTTAGCTGCGCCACCGACG
AGCAAGCTCGCCAACGGCTGGCATTCATCGTTTACGGCGTGGACTACCAGGGTATCTAAT
CCTGTTTGCTCCCCACGCTTTCGTACCTCAGCGTCAATGCCGGTCCAGTGAGCCGCCTTC
GCCACTGGTGTTCTTCCGAATATCTACGAATTTCACCTCTACACTCGGAATTCCACTCAC
CTCTCCCNNNNNNNNNNNNNNNNNNNNNNNNNNNNNNNNNNNNNNNNNNNNNNNNNNNNN
NNNNNNNNNNNNNNNNNNNNNNNNNNGCGCCCTTTACGCCCAGTGATTCCGAACAACGCT
AGCCCCCTTCGTATTACCGCGGCTGCTGGCACGAAGTTAGCCGGGGCTTATTCTGCGGGT
ACCGTCATTATCTTCCCCGCCAAAAGAGCTTTACAACCCTAGGGCCTTCATCACTCACGC
GGCATGGCTGGATCAGGCTTGCGCCCATTGTCCAATATTCCCCACTGCTGCCTCCCGTAG
GAGTCTGGGCCGTGTCTCAGTCCCAGTGTGGCTGATCATCCTCTCAGACCAGCTACTGAT
CGTCGCCTTGGTGAGCCATTACCTCACCAACTAGCTAATCAGACGCGGGCCGATCCTTCA
GCGATCAATCTTTCCCCCGAAGGGCTTATCCGGTATTAGCTCCAGTTTCCCGGAGTTGTT
CCGAACCAAAGGGCACGTTCCCAC
>1490|268400 Prior=0.001169 Length=1149 NormPrior=0.001389
CCGCGGCGCATCAGCTAGTTGGTAGGGTAACGGCCTACCAAGGCGACGACGCGTAGCCGA
CCTGAGAGGGTGACCGGCCACAGGGGCACTGAGACACGGGCCCCACTCCTACGGGAGGCA
GCAGTTAGGAATCTTCGGCAATGGGGGAAACCCTGACCGAGCGACACTGCGTGGAGGATG
ANNNNNNNNNNNNNNNNNNNNNNNNNNNNNNNNNNNNNNNNNNNNNNNNNNNNNNNNNNN
NNNNNNNNNNNNNNNNNNNNNNNNNNNNNNNNNNNNNNNNNNNNNNNNNNNNNNNNNNNN
NNNNNNNNNNNNNNNNNNNNNNNNNNNNNNNNNNNNNNNNCGATGTTAAAGCGTGAGGCT
CAACCTCATCACGGCGTTGGATACTAGCAAGCTTGACGGTTGGAGAGGAAGGTAGAATTA
CCAGTGTAGCGGTGGAATGCGTAGATACTGGTAGGAATACCCATTGCGAAGGCAGCCTTC
TGGACAACACGTGACGCTGAGGCGCGAAAGTGTGGGGAGCAAACCGGATTAGATACCCGG
GTAGTCCACACCCTAAACGATGCATACTTGGTGTCGGCCCGTTGGGGTCGGTGCCGGAGT
TAACGCGTTAAGTATGCCGCCTGGGAAGTACGCTCGCAAGAGTGAAACTCAAAGGAATTG
ACGGGGGCCCGCACAAGCGGTGGAGTATGTGGTTTAATTCGATGCAACGCGAAGAACCTT
ACCAGGGCTTGACATGTCGCGAATCTTATGGAAACAGAGGAGTGCCTTTTCGGGAGCGCG
AACACAGGTGCTGCATGGCTGTCGTCAGCTCGTGTCGTGAGATGTTGGGTTAAGTCCCGC
AACGAGCGCAACCCTTGCTATTAGTTACCAGCACTTCGGGTGGGAACTCTAATAGGACTG
CCTGTGAAAGCAGGAGGAAGGCGGGGATGACGTCTAGTCAGCATGGTCCTTACGACCTGG
GCTACACACGTGCTACAATGGCAGGTATAACGCGTCGCCAACCTGCGAAGGTGCGCTAAT
CGCTAAAAGCCTGTCCCAGTTCAGATTGTAGTCTGCAACTCGACTACATGAAGTTGGAAT
CGCTAGTAATCGCAGATCAGCATTGCTGCGGTGAATACGTTCCCGGGTCTTGTACACACC
GCCCGTCAA
>520|549954 Prior=0.001169 Length=1168 NormPrior=0.001366
GCCTGCGGCCGATTAGCTTGACGGCGGGGTAGCGGCCCACCGTGGCGGTGATCGGTAGCT
GGTCTGAGAGGACGGCCAGCCACACGGGGACTGAGACACGGCCCCGACTCCTACGGGAGG
CAGCAGCAAGGAATCTTCCGCAATGGGCGAAAGCCTGACGGAGCAACGCCGCGTGGGGGA
GGACGCCCTTCGGGGTGTAAACCCCTTTTCTCGNNNNNNNNNNNNNNNNNNNNNNNNNNN
NNNNNNNNNNNNNNNNNNNNNNNNNNNNNNNNNNNNNNNNNNNNNNGCGGTAATACGTAG
GGTCCGAGCGTTGTCCGGAGTTACTGGGCGTAAAGCGCGCGCAGGCGGTCCCGCGCGCCC
GGCGTGAAAGCCCCCGGCTCAACCGGGGAGGGTCGTCGGGGACCGCACCGCTTGAGGGCG
GTAGGGGCTGGTGGAATGCCTGGTGTAGTGGTGAAATGCGTAGAGATCAGGCGGAACACC
CGTGGCGAAGGCGGCCAGCTGGGCCGTCCCTGAAGCTGAGGCGCGAAGGCGTGGGGAGCG
AACGGGATTAGATACCCCGGTAGTCCACGCAGTAAACGATCTCGACTAGGCGTGGGGGGA
CTTGACCCCCTCCGTGCCGGAGCTAACGCGGGAAGTCGACCGCCTGGGGAGTACGGCCGC
AAGGCTAAAACTCAAAGGAATTGACGGGGANNNNNNNAAGCGGCGGAGCGTGCGGTTTAA
TTCGACGCAACGCGTAAAACCTTACCAGGGTTTGACATGCTCCTGCAGAGCCGGGAAACC
GGTTGGCCTTCGAGGGTGGAGCACAGGTGCTGCATGGCTGTCGTCAGCTCGTGCCGTGAG
GTGTTGGGTTAAGTCCCGCAACGAGCGCAACCCCTGTGAGTAGTTAGATGATCTACTCAG
ACTGCCGGTCGCAAACCGGAGGAAGGCGGGGATGACGTCAAGTCCGCATGGCCCTTACAT
CCTGGGCGACACGCACGCTACAATGGCCGGGACAGAGGGCAGCCAAACCGCGAGGTGGAG
CGAATCCCAGAAACCCGGTCCCAGTTCAGATTGCGGGCTGCAACTCGCCCGCATGAAGGT
GGAGTCGCTAGTAATCGCAGATCAGCAACGCTGCGGTGAATACGTTCCCGGGCCTTGTAC
ACACCGCCCGTCACGTCACGAAAGTCGG
>1305|227059 Prior=0.001156 Length=1180 NormPrior=0.001337
TGGGGTGAAAGATTTATCGCCTGAAGAGGAGCTCGCGTCTGATTAGCTAGTTGGTGAGGT
AAAGGCTCACCAAGGCGACGATCTGTAGCTGGTCTGAGAGGACGACCAGCCACACTGGGA
CTGAGACACGGCCCAGACTCCTACGGGAGGCAGCAGTGGGGAATTTTCCGCAATGGGCGA
AAGCCTGACGGAGCCAGACCGCGTGAGGGAGGAAGGCTCTTGGGTCGTAAACCTCTTTTG
TCAGGGAAGAACAAAATGACGGTACCTGACGAATCAGCATCGGCTAACTCCATGCCAGCA
GCCGCGGTAATACGGAGGATGCAAGCGTTATCCGGGATNNNNNNNNNNNNNNNNNNNNNN
NNNNNNNNNNNNNNNNNNNNNNNNNNNNNNNNNNNNNNCTGGCTCAACCAGAGACAGGCA
GTGGAAACTGAATAGCTAGAGTGCGGTAGGGGCAGAGGGAATTCCCAGTGTAGCGGTGAA
ATGCGTAGAGATTGGGAAGAACACCGGTGGCGAAAGCGCTCTGCTAGGCCGTAACTGACA
CTCATGGACGAAAGCTAGGGGAGCGAATGGGATTAGATACCCCAGTAGTCCTAGCCGTAA
ACGATGGATACTAGGCGTGGCTTGTATCGACCCGAGCTGTGCCGTAGCTAACGCGTTAAG
TATCCCGCCTGGGGAGTACGCTCGCAAGAGTGAAACTCAAAGGAATTGACGGGGACCCGC
ACAAGCAGTGGAGTATGTGGTTTAATTCGAAGCAACGCGAAGAACCTTACCAGGTCTTGA
CATGTCGCGAATCCAGTGGAAACACAGGAGTGCCTTCGGGAGCGCGAACACAGGTGGTGC
ATGGCTGTCGTCAGCTCGTGTCGTTAGATGTTGGGTTAAGTCCCGCAACGAGCGCAACCC
TCGTGTTTAGTTGCCATCATTAAGTTGGGCACTCTAAACAGACTGCCGGTGACAAACCGG
AGGAAGGTGGGGATGACGTCAAGTCAGCATGCCCCTTACGTCCTGGGCTACACACGTACT
ACAATGCTACGGACAAAGGGTCGCAAGCATGCGAATGCAAGCAAATCCCATAAACCGTGG
CTCAGTTCAGATTGCAGGCTGCAACTCGCCTGCATGAAGGCGGAATCGCTAGTAATCCCA
GATCAGCACGCTGGGGTGAATACGTTCCCGGGCCTTGTAC
>1630|L2B06 Prior=0.001148 Length=1313 NormPrior=0.001194
CACGGGTTGGGCCACCGGCTTCGGGCGTTACCGACTTTCGTGACGTGACGGGCGGTGTGT
ACAAGGCCCGGGAACGTATTCACTGCAGCGTTGCTGATCTGCGATTACTAGCGACTCCAA
CTTCATGGGGTCGAGTTGCAGACCCCAATCCGAACTGAGACCGGCTTTTTGGGATTCGCT
CCACCTCGCGGTATCGCAGCCCTTTGTACCGGCCATTGTAGCATGTTTGCGGCCCTAGAC
ATAAGGGGCATGATGATTTGACGTCATCCCCACCTTCCTCCGAGTTGACCCCGGCAGTCT
CCTATGAGTCCCCACCATCACGTGCTGGCAACATAGGACAAGGGTTGCGCTCGTTGCGGG
ACTTAACCCAACATCTCACGACACGAGCTGACGACAACCATGCACCACCTGTGCACGACG
CCAAAGGCACCCCGCATCTCTGCGAGATTTCCGTGCATGTCAAGCCTAGGTAAGGTTCTT
CGCGTTGCATCGAATTAAGCAACATGCTCCACCGCTTGTGCGGGCCCCCGTCAATTCCTT
TGAGTTTTAGCCTTGCGGCCGTACTCCCCAGGCGGGGCGCTTAATGCGTTAGCTGCGGCA
CGGAGACCGTGGAATGGCCCCCACCCCTAGCGCCCAACGTTTACGGCGTGGACTACCAGG
GTATCTAATCCTGTTCGCTCCCCACGCTTTCGCTCCTCAGCGTCAGTATCGGGCCAGAGG
CCCGCCTTCGCCACCGGTGTTCCTCCTGATATCTGCGCATTTCACCGCTACACCAGGAAT
TCCAGTCTCCCCTGCAACACTCTAGTTTGCCCGTATCGACTGCAGACCCGAGGTTGAGCC
TCGGGATTTCACAGCCGACGCGACAGACCGCCTACGAGCTCTTTACGCCCAATAATTCCG
GACAACGCTTGCACCCTACGTATTACCGCGGCTGCTGACACGTAGTTGGCCGGTGCTTCT
TCTGCAGGTACCGTCACTCTCGCTTCGTCCCTGCTGAAAGAGGTTTACAACCCGAAGGCA
TTCATCCCCCACGCGGCGTCGCTGCGTCAGGCTTTCGCCCATTGCGGAAAATTCCCCACT
GCTGCCTCCCGTAGGAGTCTGGGCCGTGTCTCAGTCCCAGTGTGGCCGGTCACCCTCTCA
GGCCGGCTACCCGTCGTCGCCTTGGTAGGCCATCACCCCACCAACAAGCTGATAGGCCGC
GGGCCCATCCTCAGCCGATGAATCTTTCCACCACCAGACCATGCGGTCAGCGGTCACATC
CGGTATTAGCACCAATTTCTTGGAGTTATCCCAGAGCTGAGGGCAGGTTGCCC
>550|141532 Prior=0.001117 Length=1432 NormPrior=0.001065
TCTCAGATTGAACGCTGGCGGAATGCTTTACACATGCAAGTCGAACGGCAGCACGGGGGC
AACCCTGGTGGCGAGTGGCGAACGGGTGAGTAATACATCGGAACGTGCCCAGTCGTGGGG
GATAACTACGCGAAAGCGTAGCTAATACCGCNNNNNNNNNNNNNNNNNNNNNGGGGGATC
GCAAGACCTCGCGCTATTGGAGCGGCCGATGTCAGATTAGCTAGTTGGTGGGGTAAAGGC
TCACCAAGGCGACGATCTGTAGCTGGTCTGAGAGGACGACCAGCCACACTGGGACTGAGA
CACGGCCCAGACTCCTACGGGAGGCAGCAGTGGGGAATTTTGGACAATGGGCGCAAGCCT
GATCCAGCCATGCCGCGTGCGGGNNNNNNNNNNNNNNNNNNNNNNNNNNNNNNNNNNNNN
NNNNNNNNNNNNNNNNNNNNNNNNNNNNNNNNNNNNNNNNNNNNNNNNNTAAGCACCGGC
TAACTACGTGCCAGCAGCCGCGGTAATACGTAGGGTGCAAGCGTTAATCGGAATTACTGG
GCGTAAAGCGTGCGCAGGCGGTTGTACAAGACAGAGGTGAAATCCCCGGGCTTAACCTGG
GAACTGCCTTTGTGACTGTACGGCTAGAGTGTGTCAGAGGGGGGAAGAATTCCACGTGTA
GCAGTGAAATGCGTAGAGATGTGGAGGAATACCGATGGCGAAGGCAGCCCCCTGGGATAA
CGCTGACGCTCATGCACGAAAGCGTGGGGAGCAAACAGGATTAGATACCCTGGTAGTCCA
CGCCCTAAACGATGTCAACTAGNNNNNNNNNNNNNNNNNNNNNNNNNNNNNNNNNNNNNN
NNNNNNNNNNNNNNNNNNNNNNNNNNNNNNNNNNNNNNNNNNNNNNNNNNNNNNNNNNNN
NNNNNNNNNNNNNNNNNNNNNNNNNNNNNNNNNNNNNNNNNNNNNNNNNNNNNNNNNNNN
NNNNNNNNNNNNNNNNNNNNNNNNNNNNNNNNNNNNNNNNCTCGAAAGAGAACCTGAACA
CAGGTGCTGCATGGCTGTCGTCAGCTCGTGTCGTGAGATGTTGGGTTAAGTCCCGCAACG
AGCGCAACCCTTGCCATTAGTTGCTACGAAAGGGCACTCTAATGGGACTGCCGGTGACAA
ACCGGAGGAAGGTGGGGATGACGTCAGGTCCTCATGGCCCTTATGGGTTGGGCTACACAC
GTCATACAATGGCCGGTACAAAGGGCTGCCAACCCGCGAGGGGGAGCTAATCCCAGAAAG
TGTATCGTAGTCCGGATTGTAGTCTGCAACTCGACTACATGAAGTTGGAATCGCTAGTAA
TCGCGGATCAGCATGTCGCGGTGAATACGTTCCCGGGTCTTGTACACACCGCCCGTCACA
CCATGGGAGCGGGTTTTACCAGAAGTAGGTAGCTTAACCGCAAGGAGGGCGC
>110|554330 Prior=0.001114 Length=1275 NormPrior=0.001192
TGGGATCGGCCCGCGTCTGATTAGCTAGTTGGTGAGGTAATGGCTCACCAAGGCGACGAT
CGGTAGCTGGTCTGAGAGGACGATCAGCCACACTGGGACTGAGACACGGCCCAGACTCCT
ACGGGAGGCAGCAGTGGGGAATTTTCCGCAATGGGCGAAAGCCTGACGGAGCAAGACCGC
GTGAGNNNNNNNNNNNNNNNNNNNNNNNNNNNNNNNNNNNNNNNNNNNNNNNNNNNNNNN
NNNNNNNNNNNNNNNNNNNNNNNNNNNNNNNNNNNNNNNNNNNNNNNNNNNNNNNNNNNN
NNNNNNNNNNNNNNNNNNNNNNNNNNNNNNNNNNNNNNNNNNNNNNNNNNNNNNNNNNNN
NNNNNNNNNNNNNNNNNNNNNNNNNNNNNNNNNNNNNNNNNNNNNNNNNNNNNNNNNNNN
NNNNNNNNNTCCGAGTGTAGAGGTGAAATTCGTAGATATTCGGAGGAACACCAGTGGCGA
AGGCGACCCACTGGCCCAATACTGACGCTGAGGCGCGAAAGCGTGGGGAGCAAACAGGAT
TAGATACCCTGGTAGTCCACGCCGTAAACGATGAGTGCTAGTTGTCGGACGGCATGCCGT
TCGGTGACGCAGCTAACGCATTAAGCACTCCGCCTGGGGAGTACGGTCGCAAGGCTGAAA
CTCAAAGGAATTGACGGGGGCCCGGNNNNNNNNNNNNNNNNNNNNNNNNNNNNNNNNNNN
NNNNNNNNNNNNNNNNNNNNNNNNNNNNNNNNNNNNNNNNNNNNNNNNNNNNNNNNNNNN
NNNNNNNNNNNNNNNNNNNNNNNNNNNNNNNNNNNNNNNNNNNNNNNNNNNNNNNNNNNN
NNNNNNNNCGCAACGAGCGCAACCCTCGCTGTTAGTTGCCACCATTTAGTTGGGCACTCT
AACAGGACTGCCGGTGCTAAGCCGGAGGAAGGTGGGGATGACGTCAAGTCCTCATGGCCC
TTACGGGGTGGGCTACACACGTGCTACAATGGCGACTACAGAGGGCTGCAACCCAGCGAT
GGGGAGCCAATCCCTAAAAGTCGTCTCAGTTCGGATTGCACTCTGCAACTCGAGTGCATG
AAGTTGGAATCGCTAGTAATCGCGGATCAGCATGCCGCGGTGAATACGTTCCCGGGCCTT
GTACACACCGCCCGTCACACCATGGGAGTTGGTCTTACCCGACGGCGCTGCGCCAACCGC
AATGAGGCAGGCGACCACGGTAGGGTCAGCGACTGGGGTGAAGTCGTAACAAGGTAGCCG
TAGGGGAACCTGCGG
>41|588682 Prior=0.001089 Length=1344 NormPrior=0.001106
GATCCTGGCTCAGCCTGAACGCTGGCGGCGTGGCTAAGACATGCAAGTCGCACGGGGCAG
CAAAATGCCCAGTGGCGAACGGGAGAGTAATGAATCGCTAACGTACCCCGGACTCCGGGA
TAGCCGGCCGAAAGGTCGGGTAATACCGGATGACATCACNNNNNNNNNNNNNNNNNNNNN
NAAAGGTCCGCCGGTCTGGGAGCGGGCGATTTCGTATCAGCTAGTTGGTGGGGTAACGGC
CCACCAAGGCGACGACGCGTAGCCGGACTGAGAGGTTGGCCGGCCACATTGGGACTGAGA
CACTGCCCAGACTCCTACGGGGGGCTGCAGTAACGAATCTTCCGCAATGCACGCAAGTGT
GACGGAGCGACGCCGCGTGTGGGACGAAGTCCTTCGGGATGTAAACCACTGTCAGGGGTA
AGAAAGTTCTGATCTACCCCAGAGGAAGGCACGGCTAACTCTGTGCCAGCAGCCGCGGTA
AGACAGAGGTGCCGAGCGTTAGGCGGAATCACTGGGCTTAAAGCGTGTGTAGGNNNNNNN
NNNNNNNNNNNNNNNNNNNNNNNNNNNNNNNNNNNNNNNNNNNNNNNNNNNNGGCGATCT
TGAGCGACTTAGGGGCAGACGGAACAAGTGGTGGAGCGGTGAAATGCGTAGATATCACTT
GGAACGCCGACGGTGAAAACAGTCTGCTGGGAGTCCGCTGACGCTGAGACACGAAAGCCA
GGGGAGCGAACGGGATTAGATACCCCGGTAGTCCTGGCCCTAAACGATGTCGACTAGGTC
GCGGCGGCTCTGACGCCGTCGCGGCCGAAGCAAAAGTGCTAAGTCGACCGCCTGGGAAGT
ACGGTCGCAAGGCTAAAACTCAAAAGAATTGACGGGGGCTCACACAAGCGGTGGAGCATG
TGGCNNNNNNNNNNNNNNNNNNNNNNNNNNNNNNNNNNNTTGACATGCCAGGATTATCCC
CATGAAAGTGGGGTAGGCCCTTCGGGGTACAACTGGTACAGGTGCTGCATGGCTGTCGTC
AGCTCGTGTCGTGAGATGTCGGGTTAAGTCCCTTAACGAGCGAAACCTTTGCCCCCAGTT
ACCAGCGGGTCATGCCGGGGACTCTGGGGGGACCGCCGGTGTCAAACCGGAGGAGGGTGG
AGATGACGTCAAGTCCTCATGGCCTTTATGCCCAGGGCCACACACGTGCTACAATGCCGT
TCACAAAGCGAACCTAAAACGCGAGTTCATGGAAATCGCAGAAATAACGCCCCAGTTCAG
ATCGGAGGCTGCAACTCGCCTCCGTGAAGTTGGAATCGCTAGTAATCGCGGATCAGCTAC
GCCGCGGTGAATGTGTTCCTGAGC
>1541|D1A44 Prior=0.001081 Length=1213 NormPrior=0.001216
CACGGGTTGGGCCACCGGCTTCGGGTGTTACCAACTTTCGTGACTTGACGGGCGGTGTGT
ACAAGGCCCGGGAACGTATTCACCGCAGCGTTGCTGATCTGCGATTACTAGCGACTCCGA
CTTCATGGGGTCGAGTTGCAGACCCCAATCCGAACTGAGACCGGCTTTTTGGGATTCGCT
CCATCTTGCGATATCGCAGCCCTTTGTACCGGCCATTGTAGCATGCGTGAAGCCCAAGAC
ATAAGGGGCATGATGATTTGACGTCATCCCCACCTTCCTCCGAGTTGACCCCGGCAGTCT
CCTATGAGTCCCCACCATCACGTGCTGGCAACATAGAACGAGGGTTGCGCTCGTTGCGGG
ACTTAACCCAACATCTCACGACACGAGCTGACGACANNNNNNNNNNNNNNNNNNNNNNNN
NNNNNNNNNNNNNNNNNNNNNNNNNNNNNNNNNNNNNNNNNNNNNNNNNNNNNNNNNNNN
NNNNNNNNNNNNNNNNNNNNNNNNNNNNNNNNNNNNNNNNNNGCGGGCCCCCGTCAATTC
CTTTGAGTTTTAGCCTTGCGGCCGTACTCCCCAGGCGGGGCACTTAATGCGTTAGCTGCG
GCACGGAAACCGTCGATAGGTCTCCACCCCTAGTGCCCAACGTTTACGGCATGGACTACC
AGGGTATCTAATCCTGTTCGCTCCCCATGCTTTCGCTCCTCAGCGTCAGTTACAGCCCAG
AGACCTGCCTTCGCCATCGGTGTTCCTCCTGATATCTGCGCATTTCACCGCTACACCAGG
AATTCCAGTCTCCCCTACTGCACTCTAGTCTGCCCGTACCCACCGCAGATCCGGAGTTAA
GCCCCGGGCGTTCACGGCAGACGCGACAAACCGCCTACGAGCTCTTTACGCCCAATAATC
CCGGACAACGCTTGCACCCTACGTATTACCGCGGCTGCTGGCACGTAGTTAGCCGGTGCT
TCTTCTGCAGGTACCGTCACTTCCGCTTCGTCCCTGCTGAAAGAGGTTTACAACCCGAAG
GCCGTCATCCCTCACGCGGCGTCGCTGCATCAGGCTTGCGCCCATTGTGCAATATTCCCC
ACTGCTGCCTCCCGTAGGAGTCTGGGCCGTGTCTCAGTCCCAGTGTGGCCGGTCACCCTC
TCAGGCCGGCTACCCGTCGTTGCCTTGGTGGGCCGTTACCCCACCAACAAGCTGATAGGC
CGCGAGTCCATCC
>376|220242 Prior=0.001070 Length=1461 NormPrior=0.001000
GTTTGATCCTGGCTCAGGACGAACGCTGGCGGCGTGCCTAACACATGCAAGTCGAGCGAG
GGACTTCGGTCCCTAGCGGCGGACGGGTGAGTAACACGTGGGTAACCTGCCTCATAGAGG
GGGATAGCCTCCCGAAAGGGAGATTAATACCGNNNNNNNNNNNNNNNNNNNNNNNNNNNN
NNNNNNNNNNNNNNNNNNNNNNNNNNNNNNNNCCGCGGCGCATTAGCTAGTTGGTGAGGT
AACGGCTCACCAAGGCGACGATGCGTAGCCGACCTGAGAGGGTGATCGGCCACATTGGAA
CTGAGACACGGTCCAGACTCCTACGGGAGGCAGCAGTGGGGAATATTGCACAATGGGCGA
AAGCCTGATGCAGCAACGCCGCGTGGAGGATGAAGGCCTTCGGGTTGTAAACTCTTGTCT
TCTGGGACGATAATGACGGTACCAGAGGAGGAAGCCACGGCTAACTACGTGCCAGCAGCC
GCGGTAATACGTAGGTGGCAAGCGTTGTCCGGATTTACTGGGCGTAAAGGATGCGTAGGT
GGATATTTAAGTGGGATGTGAAATACCCGGGCTCAACTTGGGTGCTGCATTCCAAACTGG
ATATCTAGAGTGCGGGAGAGGAAAGTGGAATTCCTAGTGTAGCGGTGAAATGCGTAGAGA
TTAGGAAGAACACCAGTGGCGAAGGCGACTTTCTGGACCGTAACTGACGCTGAGGCATGA
AAGCGTGGGGAGCAAACAGGATTAGATACCCTGGTAGTCCACGCCGTAAACGATGAGTGC
TAGGTGTTGGGGGGTACCACCNNNNNNNNNNNNNNNNNNCGCATTAAGCACTCCGCCTGG
GGAGTACGGTCGCAAGACTGAAACTCAAAGGAATTGACGGGGGCCCGGNNNNNNNGTGGA
GTATGTGGTTTAATTCGATGCAACGCGAAGAACCTTACCAGGGCTTGACATGTCGCGAAT
NNNCGGTAATGCGGGAAGCCCTTCGGGGCAGGAAGACAGGTGGTGCATGGTTGTCGTCAG
CTCGTGTCGTGAGATGTTGGGTTAAGTCCCGCAACGAGCGCAACCCTTGTTGTTAGTTGC
TACCATTAAGTTGAGCACTCTAACGAGACTGCCGCGGTTAACGCGGAGGAAGGTGGGGAT
GACGTCAAATCATCATGCCCCTTATGTCTAGGGCTACACACGTGCTACAATGGGGAGTAC
AAAGAGAGGAAAGACAGCGAGGTGGAGCAAAACTCAAAAACTTCTCCCAGTTCGGATTGC
AGGCTGAAACTCGCCTGCATGAAGCCGGAGTTGCTAGTAATCGCGAATCAGAATGTCGCG
GTGAATACGTTCCCGGGCCTTGTACACACCGCCCGTCACACCATGAGAGTTGGCAATACC
CANNNNNNNNNNNNNNNNNGCAATGAGGCAGGCGACCACGGTAGGGTCAGCGACTGGGGT
GAAGTCGTAACAAGGTAGCCG
>1162|391129 Prior=0.001067 Length=1444 NormPrior=0.001009
TGATCCTGGCTCAGATTGAACGCTGGCGGAATGCTTTACACATGCAAGTCGAACGGCAGC
ACGGGGGCAACCCTGGTGGCGAGTGGCGAACGGGTGAGTAATACATCGGAACGTGCCCAG
TCGTGGGGGATAACGCAGCGAAAGCTGTGCTAATACCGCATACGATCTATGGATGAAAGC
GGGGGACCGTAAGGCCTCGCGCTATTGGAGCGGCCGATGTCCGATTAGCTAGTTGGTGAG
GTAAAGGCTCACCAAGGCATCGATCAGTAGCTGGTCTGAGAGGATGACCAGCCACACTGG
GACTGAGACACGGCCCAGACTCCTACGGGAGGCAGCAGTGGGGAATCTTGGACAATGGGG
GCAACCCTGATCCAGCAATGCCGCATGCAGGATGAAGGCCTTCGGGTTGTAAACTGCTTT
TGTACGGAACGAAAAGGCTCTTTCTAATACAGGGGGCTCATGACGGTACCGTAAGAATAA
GCACCGGCTAACTACGTGCCAGCAGCCGCGGTAATACGTAGGGTGCAAGCGTTAATCGGA
ATTACTGGGCGTAAAGCGTGCGCAGGCGGTAATGTAAGACAGATGTGAAATCCCCGGGCT
CAACCTGGGAACTGCATTTGTGACTGCATTGCTGGAGTGCGGCAGAGGGGGATGGAATTC
CGCGTGTAGCAGTGAAATGCGTAGATATGCGGAGGAACACCGATGGCGAAGGCAATCCCC
TGGGCCTGCACTGACGCTCATGCACGAAAGCGTGGGGAGCAAACAGGATTAGATACCCTG
GTAGTCCACGCCCTAAACGATGTCAACTGGTTGTTGGGTCTTCACTGACTCAGTAACGAA
GCTAACGCGTGAAGTTGACCGCCAGGGGAGTACGGCCGCAAGATTAAAACNNNNNNNNNN
NNNNNNNNNNNNNNNNNNNNNNNGGATGATGTGGTTTAATTCGATGCAACGCGAAAAACC
TTACCCACCTTTGACATGTACGGAATTTGCCAGAGATGGCTTAGTGCTCGAAAGAGAACC
GTAACACAGGTGCTGCATGGCTGTCGTCAGCTCGTGTCGTGAGATGTTGGGTTAAGTCCC
GCAACGAGCGCAACCCTTGTCATTAGTTGCTACATTTAGTTGGGCACTCTAATGAGACTG
CCGGTGACAAACCGGAGGAAGGTGGGGATGACGTCAAGTCCTCATGGCCCTTATAGGTGG
GGCTACACACGTCATACAATGGCCGGTACAAAGGGCTGCCAACCCGCGAGGGGGAGCTAA
TCCCATAAAACCGGTCGTAGTCCGGATCGCAGTCTGCAACTCGACTGCGTGAAGTCGGAA
TCGCTAGTAATCGTGGATCAGAATGTCACGGTGAATACGTTCCCGGGTCTTGTACACACC
GCCCGTCACACCATGGGAGCGGGTTCTGCCAGAAGTAGTTAGCCTAACCGCAAGGAGGGC
GTCC
>863|289924 Prior=0.001062 Length=1152 NormPrior=0.001258
GGGGCTCGCGGCGTATCAGCTAGTTGGCGGGGTAACGGCCCACCAAGGCAACGACGCGTA
GCCGGTCTGAGAGGACGACCGGCCACATTGGGACTGAGATACGGCCCAGACTCCTACGGG
AGGCAGCAGTGGGGAATTTTCCGCAATGGGCGAAAGCCTGACGCAGCGACGCCGCGTGTG
GGAGGACGCCCCTCGGGGTGTAAACCACTGTTGCCCGGGACGAACCGCTGGTCTTGACCA
GCCTGACGGTACCGGGTGAGGAAGCACCGGCTAACTCCGTGCCAGCAGCCGCGGTAATAC
GGAGGGTGCGAGCGTTGTCCGGNNNNNNNNNNNNNNNNNNNNNNNNNNNNNNNNNNNNNN
NNNNNNNNNNNNNNNNNNNNNNNNNNNNNNNNNNNNNNNNNNNNNNNNNNNNNNNNNNNN
NNNNNNNNNNNNNNNNGAATTCCGGGTGTAGCGGTGGAATGCGTAGAGATCCGGAAGAAC
ACCAGTGGCGAAGGCGGCCTGCTGGGCAGTGGCTGACGCTGAGGCGCGACAGCGTGGGGA
GCAAACAGGATTAGATACCCTGGTAGTCCACGCCGTAAACGATGGGCACTAGGTGCTTGG
GGGAGCGACCCCCTGAGTGCCGGCGCTAACGCATTAAGTGCCCCGCCTGGGGAGTACGGC
CGCAAGGCTGAAACTCAAAGGAATTGACGGGGGCCCGCACAAGCGGTGGAGTATGTGGTT
TAATTCGATGCAACGCGAAGAACCTTACCAGGGCTTGACATGTCGCGAATCTTATGGAAA
CAGAGGAGTGCCTTTCGGGAGCGCGAACACAGGTGGTGCATGGCTGTCGTCAGCTCGTGT
CGTGAGATGTTGGGTTAAGTCCCGCAACGAGCGCAACCCTCGTCCCTAGTTACCAGCGGG
TAATGCCGGGCACTCTAGGGAGACTGCCGGTGCCAAACCGGAGGAAGGTGGGGATGACGT
CAAGTCATCATGGTCCTTACGTCTAGGGCTACACACGTGCTACAATGGCGGGGACAGCAG
GCCGCGAGCCGGCAACGGTGAGCCAATCCCCAAACCCCGCCTCAGTTCGGATTGTCCTCT
GCAACTCGAGGGCATGAAGCTGGAATCGCTAGTAATCGTGGATCAGCTACGCCACGGTGA
ATACGTTCCCGG
>1060|248092 Prior=0.001049 Length=1270 NormPrior=0.001127
CTCGCGTCCGATTAGCTAGTTGGGGGGGTAAAAGCCCACCAAGGCGACGATCGGTAGCTG
GTCTGAGAGGATGATCAGCCACACTGGGACTGAGACACGGCCCAGACTCCTACGGGAGGC
AGCAGTGGGGAATCTTGCACAATGCGCGAAAGCGTGATGCAGCAACGCCGCGTGGGTGAA
GAAGGTCTTCGGATTGTAAAGCCCTTTCGGCGGGGACGATGATGACGGTACCCGCAGAAG
AAGCCCCGGCTAACTTCGTGNNNNNNNNNNNNNNNNNNNNNNNNNNNNNNNNNNNNNNNN
NNNNNNNNNNNNNNNNNNNNNNNNNNNNNNNNNNNNNNNNNNNNNNNNNNNNNNNCCGGG
CTCAACCCGGGGACTGCGTTTGATACGGCTGTGCTAGAGGATGGAAGAGGGCCGCGGAAT
TCCCAGTGTAGAGGTGAAATTCGTAGATATTGGGAAGAACACCGGTGGCGAAGGCGGCGG
CCTGGTCCATTACTGACGCTGAGGCGCGACAGCGTGGGGAGCAAACAGGATTAGATACCC
TGGTAGTCCACGCCGTAAACGATGTGCGCTGGATGTTGGGGGCCCTAGGCCCTCAGTGTC
GAAGCAAACGCGATAAGCGCACCGCCTGGGGAGTACGGCCGCAAGGTTGAAACTCAAAGG
AATTGACGGGGGCCCGCACAAGCGGTGGAGCATGTGGTTTAATTCGAAGCAACGCGCAGA
ACCTTACNNNNNNNNNNNNNNNNNNNNNNNNNNNNNNNNNNNNNNNNNNNNNNNNNNNNN
NNNNNNNCACAGGTGGTGCATGGCTGTCGTCAGCTCGTGTCGTGAGATGTTGGGTTAAGT
CCCGCAACGAGCGCAACCCTCGCCTTTAGTTGCCAGCACTTCGGGTGGGCACTCTAGAGG
AACTGCCGGTGACAAGCCGGAGGAAGGTGGGGATGACGTCAAGTCCTCATGGCCCTTATG
GGCTGGGCTACACACGTGCTACAATGGCGGTGACAGAGGGATGCGAGGCAGTGATGCCAA
GCCGATCCCGAAAAGCCGTCTCAGTTCAGATCGTACCCTGCAACTCGGGTACGTGAAGGT
GGAATCGCTAGTAATCGCGGATCAGCACGCCGCGGTGAATACGTTCCCGGGCCTTGTACA
CACCGCCCGTCACACCATGGGAGTTGGTCTTACCCGACGGCGCTGCGCCAACCGCAATGA
GGCAGGCGACCACGGTAGGGTCAGCGACTGGGGTGAAGTCGTAACAAGGTAGCCGTAGGG
GAACCTGCGG
>245|2602 Prior=0.001044 Length=1217 NormPrior=0.001171
TGGCGGGGTAAAGGCCCACCAAGGCCACGATCGGTAGGGGACCTGAGAGGGCGATCCCCC
ACACTGGTACTGAGATACGGACCAGACTCCTACGGGAGGCAGCAGTAGGGAATATTGGGC
AATGGAGGAGACTCTGACCCAGCCATGCCGCGTGCAGGAAGAAGGCGCTACGCGTTGTAA
ACTGCTTTTCTTGGGGAAGAAAAAGAGGATGCGTCCTCCACTGACGGTACCCAAGGAATC
AGCACCGGCTAACTCCGTGNNNNNNNNNNNNNNNNNNNNNNNNNNNNNNNNNNNNNNNNN
NNNNNNNNNNNNNNNNNNNNNNNNNNNNNNNNNNNNNNNNNNNNNNNNNNNNNNNNNNNN
NNNNNNNNNNNNNNNNNNNNNNNNNNNNNNNNNNNNNNNNNNNNNNNNNNNNNNNNNNNN
NNNNNNNNNNNNNNNNNNNNNNNNNNNNNNNNNNNNNNNNNNNNNNNNNNNNNNNNNNNN
NNNNNNNNNNNNNNNNNNNGAGGCACGAAAGCGTGGGGAGCGAACAGGATTAGATACCCT
GGTAGTCCACGCCGTAAACGATGGATACTCGCTGGTGGCGATAGACAGTCACTGGCTTAG
CGAAAGCGGTAAGTATCCCACCTGGGGAGTACGCTCGCAAGAGTGAAACTCAAAGGAATT
GACGGGGGCCCGCACAAGTGGTGGAGCATGTGGTTTAATTCGATGATATGCGAGGAACCT
TACCTGGGCTAGAATGCGAGGGAATGACTCAGAAANNNNNNNNNNNNNNGGGACACAAAG
CAAGGTGCTGCATGGCCGTCGTCAGCTCGTGCCGTGAGGTGTTGGGTTAAGTCCCGCAAC
GAGCGCAACCCCTACTTTTAGTTGCCAGCGGATAATGCCGGGGACTCTAGAAGGACTGCC
TGCGCAAGCAGTGAGGAAGGCGGGGACGACGTCAGGTCATCATGGCCCTTACGCCTCGGG
CTACACNNNNNNNNNNNNNNNNNNNNNNNNNNNNNNNNNNNNNNNNNNNNNNNNNNNNNN
NNNNNNNNNNNNNNNNNNNNNNNNNNNNNNNNNNNNNCTCGACTTCGTGAAGCTGGAATC
ACTAGTAATCGCGTATCAGCAATGACGCGGTGAATACGTTCCCGGGCCTTGTACACACCG
CCCGTCAAGCCATGGAAGTCTGGTAGACCTGAAGCTGGTGCTCGTCACAGAAGCCAGTTA
GGGTAGAACAGGTAACT
>1561|D1C11 Prior=0.001027 Length=1229 NormPrior=0.001141
CACGGGTTGGGCCACCGGCTTCGGGCGTTACCGACTTTCGTGACGTGACGGGCGGTGGGT
ACAAGGACCGGGAACGTATTCACCGCAGCGTTGCTGATCTGCGATTACTAGCGACTCCGA
CTTCATGGGGTCGAGTTGCAGACCCCAATCCGAACTGAGACTGGCTTTTTGGGATTCGCT
CCACCTTGCGGTATCGCAGCCCTTTGTACCAGCCATTGTAGCATGTGTGAAGCCCTGGAC
ATAAGGGGCATGATGACTTGACCTCATCCCCACCTTCCTCCGAGTTGACCCCGGCAGTCT
CCTATGAGTCCCCACCATTACGTGCTGGCAACATAGGACGAGGGTTGCGCTCGTTGCGGG
ACTTAACCCAACATCTCACGACACGAGCTGACGACAGCCATGCACCACCTGTATACCGAC
CTTGCGGGGGCTACATCTCTGCAGCTTTCCGGCATATGTCAAACCCAGGTAAGGTTCTTC
GCGTTGCATCGAATTAATCCGCATGCTCCGCCGCTTGTGCGGGCCCCCGTCAATTCCTTT
GAGTTTTAGCCTTGCGGCCGTACTCCCCAGGCGGGGCACTTAATGCGTTAGCTACGGCGC
GGAAAACGTGGAATGTCCCCCACACCTAGTGCCCAACGTTTACGGCATGGACTACCAGGG
TATCTAAGCCTGTTTGCTCCCCACGCTTTCGCTTCTCAGCGTCAGGAAATGCCCAGAGAA
CCGCCTTCGCCACCGGTGTTCCTCCTGATATCTGCGCATTCCACCGCTCCACCAGGAATT
CCGTTCTCCCCTGCATCCCTCTAGTTCGCCCGTATCAAAAGCAGGCTCANNNNNNNNNNN
NNNNNNNNNNNNNNNNNNNNNNNNNNNNNNNNNNNNNNNNNNNNNNNNNNNNNNNNNNNG
GACAACGCTCGGACCCTACGTATCACCGCGGCTGCTGGCACGTAGTTAGCCGGTCCTTCT
TCTGTAGGTACCGTCAGTCACCCTTCGTCCCTACTGAAAGCGGTTTACAACCCGAAGGCC
GTCATCCCGCACGCGGCGTTGCTGCATCAGGCTTTCGCCCATTGTCCAATATTCCCCACT
GCTGCCTCCCGTAGGAGTCTGGGCCGTGTCTCAGTCCCAGTGTGGCCGGTCACCCTCTCA
GGCCGGCTACCCGTCGAAGCCTTGGTGGGCCGTTACCTCACCAACTAGCTGATAGGCCGC
GAGCTCATCCATCACCGCCGGAACTTTCC
>1657|D2B09 Prior=0.001005 Length=1217 NormPrior=0.001127
CACGGGTTGGGCCACCGGCTTCGGGTGTTACCGACTTTCGTGACGTGACGGGCGGTGTGT
ACAAGGCCCGGGAACGTATTCACCGCAGCGTTGCTGATCTGCGATTACTAGCGACTCCGA
CTTCATGGGGTCGAGTTGCAGACCCCAATCCGAACTGAGACCGGCTTTTTGGGATTCGCT
CCACCTTGCGGTTTCGCAGCCCTTTGTACCGGCCATTGTAGCATGTGTGCAGCCCTGGAC
ATAAGGGGCATGATGACTTGACGTCATCCCCACCTTCCTCCGAGTTGACCCCGGCAGTCT
CCTATGAGTCCCCACCATAACGTGCTGGCAACATAGGACGAGGGTTGCGCTCGTTGCGGG
ACTTAACCCAACATCTCACGACACGAGCTGACGACAACCATGCACCACCTGTGCAGGACC
CTTACGGACCCCCCATCTCTGGAGGATTTTCCTGCATGTCAAGCCTTGGTAAGGTTCTTC
GCGTTGCGTCGAATTAAGCCACATGCTCCGCCGCTTGTGCGGGCCCCCGTCAATTCCTTT
GAGTTTTAGCCTTGCGGCCGTACTCCCCAGGCGGGGCGCTTAATGCGTTAGCTGCGGCAC
GGAGGACGTGGAATGTCCCCCACACCTAGCGCCCAACGTTTACGGCGTGGACTACCAGGG
TATCTAATCCTGTTCGCTACCCACGCTTTCGCTCCTCAGCGTCAGGTAAGGCCCAGAGAG
CCGCCTTCGCCACCGGTGTTCCTCCTGATATCTGCGCATTCCACCGCTACACCAGGAATT
CCGTTCTCCCCTACCTACCTCTAGTCTGCCCGTATCGGAAGCAGGCTCGGGGTTAAGCCC
CGAGTTTTCACTCCCGACGTGACAGACCGCCTACGAGCTCTTTACGCCCAATAATTCCGG
ATAACGCTTGCGCCCTACGTATTACCGCGGCTGCTGGCACGTAGTTAGCCGGCGCTTCTT
CTGCAGGTACCGTCACTTTCGCTTCTTCCCTACTGAAAGAGGTTTACAACCCGAAGGCCT
TCTTCCCCCACGCGGTCTTGCTCCGTCAGGCTTTCGCCCATTGCGGAAAATTCCCCACTG
CTGCCTCCCGTAGGAGTCTGGGCCGTGTCTCAGTCCCAGTGTGGCCGGTCACCCTCTCAG
GCCGGCTACCCGTCGTCGCCTTGGTAGGCCACTACCCCACCAACAAGCTGATAGGCCGCG
GGCCCATCCCCAGCCAG
>846|249037 Prior=0.001003 Length=1172 NormPrior=0.001168
GCCGTCGTGGTATTAGGTCGTTGGCGGGGTAACGGCCCACCAAGCCTGCGATGCCTACCG
GGCGTGCGAGCGTGGCCCGGCACACTGGGACTGAGACACTGCCCAGACTCCTACGGGAGG
CTGCAGTCGAGAATCTTCGGCAATGGGCGCAAGCCTGACCGAGCGACGCCGCGTGGAGGA
CGAAGGCCTTCGGGTTGTAAACTCCTGTCGAGGGGGAGCAAGGGGGCGCGAAGAGCGTTC
CTTGAGCGATCCCTGGAGGAAGCACGGGCTAAGTTCGTGCCAGCAGCCGCGGTAAGACGA
ACCGTGCGAACGTTATNNNNNNNNNNNNNNNNNNNNNNNNNNNNNNNNNNNNNNNNNNNN
NNNNNNNNNNNNNNNNNNNNNNNNNNGGGGAACCGGCGCCGATACGAGTGGCCTGGAGGG
GGGTAGGGGGACCTGGAACTTCCGGTGGAGCGGTGAAATGCGTTGAGATCGGAAGGAACG
CCCGTGGCGAAAGCGAGTCCCTGGACGTCGGCTGACGCTGAGACGCGAAAGCCAGGGGAG
CGAACGGGATTAGATACCCCGGTAGTCCTGGCCGTAAACGATGAGCACTGGGTAGGGGGC
TCGCCGATGGGCTCCCTGCCGCAGGGAAACCGTGAAGTGCTCCGCCTGGGGAGTATGGTC
GCAAGGCTGAAACTCAAAGGAATTGACGGGGGCTCTCACAAGCGGTGGAGCATGTGGCTT
AATTCGAGGCTACGCGCAAAACCTTATCCCGGGCTTGNNNNNNNNNNNNNNNNNNNNNNN
NNNNNNNNNNNNNNNNNNNNNNNNNNNNNNNNNNNNNNNNNNNNNNNNNNNNNNNNNNNN
NNNNNNNNNNNNNNNNNNNNNNNNNNNNNNNNNNNNNNNNNNNNNNNNNNNNNNNNNNNN
NNNNNNNNNNNNNNNNNNNNNNNNNNNNNNNNNNNNNNNNNNNNNNNNNNNNNNNNNNNN
NNNNNNNNNNNNNNNNNNNNNNNNNNNNNNNNNNNNNNNNNNNNNNNNNNNNNCGGACAG
AGCGACGCTAAGCCGCGAGGCCACGCCAATCGCAAAAACCGTCCCTCAGTTCGGATTGCG
GGCTGCAACCCGCCCGCATGAAGCTGGAATCGCTAGTAATCGCGGATCAGCACTGCCGCG
GTGAATGTGTTCCTGAGCCTTGTACACACCGC
>789|239059 Prior=0.000988 Length=1247 NormPrior=0.001082
GCGACGAACCGGTCTTCGGACCGGGGCAGAGCCGCGAACGGGTGAGTAACACGTGGGTTA
TCTGCCCCGTTGACAGGGACAACCCGGGGAAACCCGGGCTAATACCTGATGTGCCCCTAG
GGGGAAAGGAAGCTTCGGCCTCCGCAACGGGATGAGCCCGCGGCCCATTAGCTTGTTGGT
GGGGTAACGGCCTACCAAGGCTGCGATGGGTAGCTGGTCTGAGAGGACGATCAGCCACAC
TGGGACTGAGACACGGCCCAGACTCCTACGGGAGGCAGCAGTGGGGAATCTTGCGCAATG
CACGAAAGTGTGACGCAGCAACGCCGCGTGAGGGAAGAAGGCCTTCGGGTTGTAAACCGC
TTTCAGTTGGGACGAAGNNNNNNNNNNNNNNNNNNNNNNNNNNNNNNNNNNNNNNNNNNN
NNNNNNNNNNNNNNNNNNNNNNNNNNNNNNNNNNNNNNNNNNNNNNNNNNNNNNNNNNNN
NNNNNNNNNNNNNNNNNNNNNNNNNNNNNNNNNNNNNNNNNNNNNNNNNNNNNNNNCGGG
GCTCAACCCCGGAAGGCGGGTGGATACTGTCAGACTAGAGTGCGGAAGAGGCGAGTGGAA
TTCCCGGTGTAGCGGTGAAATGCGCAGATATCGGGAGGAACACCAATTGCGAAGGCAGCT
CGCTGGGACGGAACTGACGCTGAGACGCGAAAGCGTGGGGAGCAAACAGGATTAGATACC
CTGGTAGTCCACGCCGTAAACGATGGATACTAGGTGTGGGAGGTGTCGACTCCTTCCGTG
CCGAAGCTAACGCATTAAGTGCCCCGCCTGGGGAGTACGGCCGCAAGGCTAAAACTCAAG
GGAATTGACGGGGGCCCGCACAAGCAGCGGAGCATGTGGTTTAATTCGACGCAACGCGAA
GAACCTTACCTGGGCTTGACATGTGGATGACCGGCCTGGAAACAGGTCTTCCCTTCGGGG
CATCTTCACAGGTGGTGCATGGCTGTCGTCAGCTCGTGTCGTGAGATGTTGGGTTAAGTC
CCGCAACGAGCGCAACCCTCGTCGTATGTTGCCAGCATTTAGTTGGGGACTCATACGAGA
CTGCCGGTGACAAACCGGAGGAAGGCGGGGATGACGTCAAGTCATCATGCCCCTTATGTC
CAGGGCTACACACGTGCTACATTGGCGCGTACAGAGGGCTGCGATACCGCGAGGTGGAGC
GAATCCCTCAAAGCGCGTCTCGGTTCGGATTGTAGGCTGAAACTCGC
>140|87497 Prior=0.000966 Length=1136 NormPrior=0.001160
AGAGGAGCTCGCGTATGATTAGCTGGTTGGTAGGGTAATGGCCTACCAAGGCGACGATCC
GTAGCTGGTCTGAGAGGATGATCAGCCACACTGGGACTGAGACACGGCCCAGACTCCTAC
GGGAGGCAGCAGTGGGGAATATTGGACAATGGGCGCAAGCCTGATCCAGCCATGCCGCGT
GAGTGATGACGGCCTTAGGGTTGTAAAGCTCTTTCACCCACGACGATAATGACGGTAGTG
GGAGAAGAAGCCCCGGCTAACTTCGTGCCAGCAGCCGCGGTAATACGAAGGGGGCTAGCG
TTGCTCGGAATCACTGGGCGTAAAGGGCGCNNNNNNNNNNNNNNNNNNNNNNNNNNNNNN
NNNNNNNNNNNNNNNNNNNNNNNNNNNNNNNNNNNNNNNNNNNNNNNNNNNNNNNNNNNN
GTGGAATTCCGAGTGTAGAGGTGAAATTCGTAGATATTCGGAGGAACACCAGTGGCGAAG
GCGGCTCACTGGCCCGATACTGACGCTGAGGCGCGAAAGCGTGGGGAGCAAACAGGATTA
GATACCCTGGTAGTCCACGCCGTAAACGATGAATGCCAGCCGTTGGGGAGCATGCTCTTC
AGTGGCGCAGCTAACGCATTAAGCATTCCGGCTGGGGAGTACGGTCGCAAGATTAAAACT
CAAAGGAATTGACGGGGGCCCGCACAAGCGGTGGAGCATGTGGTNNNNNNNNNNNNNNNN
NNNNNNNNNNNNNNNNNNNNNNNNNNNNNNNNNNNNNNNCAGAGATGTGCAGTTCCCTTC
GGGGACGCGAACACAGGTGCTGCATGGCTGTCGTCAGCTCGTGTCGTGAGATGTTGGGTT
AAGTCCCGCAACGAGCGCAACCCTCGCCCCTAGTTGCCATCATTCGGTTGGGCACTCTAG
GGGGACTGCCGGTGATAAGCCGAGAGGAAGGTGGGGATGACGTCAAGTCCTCATGGCCCT
TACGGGCTGGGCTACACACGTGCTACAATGGCGGCGACAGTGGGAAGCTAGGCCGCGAGG
TCGTGCCGATCCCAAAAAGCCGTCTCAGTTCAGATTGCACTCTGCAACTCGGGTGCATGA
AGGCGGAATCGCTAGTAATCGCGGATCAGCATGCCGCGGTGAATACGTTCCCGGGC
>808|565457 Prior=0.000958 Length=1145 NormPrior=0.001142
TGAAGATGAGCTCGCGTCCGATTAGCTAGTCGGGGGGGGAAAGGCCCACCAAGGCGACGA
TCGGTAGCTGGTCTGAGAGGACGATCAGCCACACTGGGACTGAGACACGGCCCAGACTCC
TACGGGAGGCAGCAGTGGGGAATTTTCCGCAATGGGCGAAAGCCTGACGGAGCAAGACCG
CGTGGGGGAAGAAGGCTCTTGGGTTGTAAACCCCTTTTCNNNNNNNNNNNNNNNNNNNNN
NNNNNNNNNNNNNNNNNNNNNNNNNNNNNNNNNNNNNNNNNNNNNNNNNNNNNNNNNNNN
NNNNNNNNNNNNNNNNNGTCCGGAGTTACTGGGCGTAAAGCGCGCGCAGGCGGCGGCGTG
GGTCCGGCGTGAAAGCCCCCGGCTCAACCGGGGAGGGTCGCCGGGGACCGCGCCGCTTGA
GGACGGCAGGGGCCGGTGGAATGCCCGGTGTAGTGGTGAAATGCGTAGAGATCGGGCGGA
ACACCCGTGGCGAAGGCGGCCGGCTGGGCCGTCCCTGACGCTGAGGCGCGAAGGCGTGGG
GAGCGAACGGGATTAGATACCCCGGTAGTCCACGCAGTAAACGATGCGGACTGGGCGTGG
GGGGACTTGACCCCCTCCGTGCCGGAGCCAACGCGGGAAGTCCGCCGCCTGGGGAGTACG
GCCGCAAGGCTAAAACTCAAAGGAATTGACGGGGANNNNNNNNNNNNNNNNNNNNNNNNN
NNNNNNNNNNNNNNNNNNNNNNNNNNNNNNNNNNNNNNNNNNNNNNNNNNNNNNNNNNNN
NNNNNNNNNNNNNNNNNNNNNNNNNNCACAGGTGGTGCATGGCTGTCGTCAGCTCGTGTC
GTGAGGTGTTGGGTTAAGTCCCGCAACGAGCGCAACCCCTGCGGTCAGTTGAACGCTCTG
ACCGGACTGCCGGCCGCAAACCGGAGGAAGGTGGGGATGATGTCAAGTCAGCATGGCCCT
TACGCCTCGGGCTACACGCACGCTACAATGGCCGGGACAATGGGTTGCCAAGCCGCGAGG
TGGAGCGAATCCCCCAAACCTGGTCTCAGTTCGGATCGGGGGCTGCAACTCGCCCCCGTG
AAGTCGGAGTCGCTAGTAACCGCGGGTCAGCAGTACCGCGGTGAATATGTTCCCGGGCCT
TGTAC
>409|259327 Prior=0.000946 Length=1215 NormPrior=0.001063
GGCTGATTAGCTAGTTGGTGAGGTAAAGGCTCACCAAGGCTTTGATCGGTAGCCGGCCTG
AGAGGGCACACGGCCACACTGGCACTGAAACACGGGCCAGACTCCTACGGGAGGCAGCAG
TGGGGAATCTTGCACAATGGGGGAAACCCTGATGCAGCGACGCCGCGTGAGTGATGAAGC
CCTTCGGGGTGTAAAGCTCTTTCGGCAGGGACGATAATGACGGTACCTGAAGAAGAAGCT
GCGGCTAACTACGTGCCAGCAGCCGCGGTAATACGTAGGCAGCGAGCGTTGTTCGGAGTT
ACTGGGCGTAAAGAGTGCGTAGGCGGTTTTCTAAGTTTGGTGTGAAATCTCCCGGCTCAA
CTGGGAGGGTGCGCCGAAGACTGGGAGGCTAGAGTATGGGAGAGGTAAGCGGANNNNNNN
NNNNNNNNNNNNNNNNNNNNNNNNNCAGGAGGAACACCCGTGGTGTAGACGGCTTACTGG
ACGGCGACTGACGCTGAGGCACGAAAGCGTGGGGAGCAAACAGGATTAGATACCCTGGTA
GTCCACGCCCTAAACGATGCATACTTGGTGTGGGCAGTTCAGTCTGTCCGTGCCGAANNN
NNNNNNNNNNNNNNNNNNNNNNNNNNNNNNNNNNNNNNNNNNNNNNNNNNNNNNNNNNNN
NNNNNNNNNNNNNNNNNNNNGGAGCATGTGGTTTAATTCGACGCAACGCGAAGAACCTTA
CCTGGGCTCGAACGGCTTTGGACGGCTTTTGGAAACAGAGGCTTTCCCGCAAGGGACTGA
AGTCGAGGTGCTGCATGGCTGTCGTCAGCTCGTGTCGTGAGATGTTGGGTTAAGTCCCGC
AACGAGCGCAACCCTTGTCCTGTGTTGCAACTAATAGGCACTCTCAGGAGACCGCCAGCG
ATAAGCTGGAGGAAGGTGGGGACGACGTCAAGTCATCATGGCCTTTATGTCCAGGGCTAC
ACNNNNNCTACAATGGGCGGTACAGACCGCTGCAAACCCGCGAGGGGGAGCAAATCGGAA
AAAACCGTTCTCAGTTCGGATTGCAGGCTGCAACTCGCCTGCGTGAAGCTGGAATCGCTA
GTAATGGCATATCAGAACGATGCCGTGAATACGTTCCCGGGCCTTGTACACACCGCCCGT
CACATCACGAAAGTGGATTGTACTAGAAGTCTGCGCGCCAACCCGCAAGGGAGGCAGCGG
CCCAAGGTATGATTC
>1448|257316 Prior=0.000939 Length=1464 NormPrior=0.000876
TTTGATCCTGGCTCAGGACGAACGCTGGCGGCGTGCTTAACACATGCAAGTCGAGCGGAA
AGGCCCTTCGGGGTACTCGAGCGGCGAACGGGTGAGTAACACGTGGGCAACCTGCCCCTA
GCTCTGGGATAACTCCGGGAAACCGGTGCTAATACCGGNNNNNNNNNNNNNNNNNNNNNN
NNNNNNNNNNNNNGTTTTTCGGTTTGGGATGGGCTCGCGGCCTATCAGCTTGTTGGCGGG
GTAATGGCCCACCAAGGCGACGACGGGTAGCCGGCCTGAGAGGGTGACCGGCCACACTGG
GACTGAGACACGGCCCAGACTCCTACGGGAGGCAGCAGTGGGGAATATTGCGCAATGGGC
GAAAGCCTGACGCAGCGACGCCGCGTGAGGGATGAAGGCCTTCGGGTTGTAAACCTCTTT
CAGCAGGGACGAAGCGCAAGTGACGGTACCTGCAGAAGAAGCACCGGCCAACTACGTGCC
AGCAGCCGCGGTAATACGTAGGGTGCAAGCGTTGTCCGGAATTATTGGGCGTAAAGAGCT
CGCAGGCGGTCTGTTGCGTCGGCTGTGAAACCCCGAGGCTCAACCTCGGGCCTGCAGCCG
ATACGGGCAGACTAGAGTGCGGTAGGGGAGACTGGAATTCCTGGTGTAGCGGTGAAATGC
GCAGATATCAGGAGGAACACCGGTGGCGAAGGCGGGTCTCTGGGCCGTAACTGACGCTGA
GGAGCGAAAGCGTGGGGAGCGAACAGGATTAGATACCCTGGTAGTCCACGCCTTAAACGT
TGGGCACTAGGTGTGGGGACCTATCGACGGTCTCCGTGCCGCAGCTAACGCATTAAGTGC
CCCGCCTGGGGAGTACGGCCGCAAGGCTAAAACTCAAAGGAATTGACGGGGGCCCGCACA
AGCAGCGGAGCATGTGGCTTAATTCGACGCAACGCGAAGAACCTTACCAAGGCTTGACAT
ACACCGAAAACTCGTGGAGACACGGGGTCCGCAAGGGCGGTGTACAGGTGGTGCATGGTT
GTCGTCAGCTCGTGTCGTGAGATGTTGGGTTAAGTCCCGCAACGAGCGCAACCCTCGTTC
TATGTTGCCAGCACGTAATGGTGGGACTCATAGGAGACTGCCGGGGTCAACTCGGAGGAA
GGTGGGGATGACGTCAAATCATCATGCCCCTTATGTCTTGGGCTTCACGCATGCTACAAT
GGCCGGTACAAAGGGTTGCGATGCCGTGAGGTGGAGCGAATCCCAAAAAGCCGGTCTCAG
TTCGGATCGGGGTCTGCAACTCGACCCCGTGAAGTCGGAGTCGCTAGTAATCGCAGATCA
GCAACGCTGCGGTGAATACGTTCCCGGGCCTTGTACACACCGCCCGTCACGTCACGAAAG
TCGGTAACACCCGAAGCCAGTGGCCCAACCCGTGAGGGGGGGAGCTGTCGAAGGTGGGAT
CGGCGATTGGGACGAAGTCGAAAC
>209|592737 Prior=0.000938 Length=1397 NormPrior=0.000917
GGGTGCGTAACACGTGAGCAACCTGCCCCTGTATGGGGGATAACCCTGGGAAACCGGGGC
NNNNNNNNNNNNNNNNNNNNNNNNNNNNNNNTCTTTGAGGAAAGTCCCTGAAAGGGGATG
TGCAGGGAGGGGCTCGCGGCGTATCAGCTAGTTGGCGGGGTAACGGCCCACCAAGGCAAC
GACGCGTAGCCGGTCTGAGAGGACGACCGGCCACATTGGGACTGAGATACGGCCCAGACT
CCTACGGGAGGCAGCAGTGGGGAATCTTGCGCAATGGCCGAAAGGCTGACGCAGCGACGC
CGCGTGGGGGAGGAAGCTTTTCGGAGTGTAAACCCCTGTCAGGAGGGAAGANNNNNNNNN
NNNNNNNNNNNNNNNNNNNNNNNNNNNNNNNNNNNNNNNNNNNNNNNNNNNNNNNNNNNN
NNNNNNNNNNNNNNNNNNNNNNNNNNNNNNNNNNNNNNNNNNNNNNNNNNNNNNNNNNNN
NNNNNNNNNNNNNNNNNNNNNNNNNNNNNNNNNNNNNNNNNNNNNNNNNNNNNNNNNNNN
NNNNNNNNNNNNNNNNNNNNNNNNNNNNNNNNNNGAATTCCGGGTGTAGCGGTGGAATGC
GTAGAGATCCGGAAGAACACCAGTGGCGAAGGCGGCCTGCTGGGCAGTGGCTGACGCTGA
GGCGCGACAGCGTGGGGAGCAAACAGGATTAGATACCCTGGTAGTCCACGCCGTAAACGA
TGGGCACTAGATGCCGGAGCGAACGACCCCCTCGGTGTCGAAGCTAACGCATTAAGTGCC
CCGCCTGGGGAGTACGGCCGCAAGGCTGAAACTCAAAGGAATTGACGGGGGCCCGCACAA
GCGGTGGAGCATGTGGTTTAATTCGAAGCAACGCGAAGAACCTTACCAGGAATTGACATG
TCGCGAATCTTATGGAAACAGAGGAGTGCCTTTCGGGAGCGCGAACACAGGTGGTGCATG
GCTGTCGTCAGCTCGTGTCGTGAGATGTTGGGTTAAGTCCCGCAACGAGCGCAACCCTTA
TTCTCTGTTACCAGCGGGTGATGCCGGGGACTCTGAGAAGACTGCCGGTGACAAACCGGA
GGAAGGTGGGGACGACGTCAAGTCATCATGGTCCTTACGCCCAGGGCTACACACGTGCTA
CAATGGCCAGGACAAAGCGCTGCAAGACCGCGAGGTGGAGCGAATCGCAAAAACCTGGTC
CAAGTTCGGATTGCAGTCTGTAACTCGACTGCATGAAGCTGGAATCGCTAGTAATCGTGG
GTCAGCTACACCACGGTGAATACGTTCCCGGGCCTTGTACACACCGCCCGTCACACCATG
GAAGTTGGCCGCGCCCGAAGTCCGTGACTCAACCCTTCGGGGGGAGAGCGGCCGAAGGCG
AGCTCGGTGACTGGGGC
>795|26143 Prior=0.000933 Length=1195 NormPrior=0.001065
GGGAAACTGGCGCTAATACCGCACACCTGCTGAGGCAGAAAGCCGAGAGGCGCCTTGGGA
GCGGCCTGCGTCCGATTAGGTTGTTGGTGGGGTAATGGCCTACCAAGCCTGCGATCGGTA
GCTGGTCTGAGAGGACGACCAGCCACACTGGGACTGAGACACGGCCCAGACTCCTACGGG
AGGCAGCAGTGGGGAATATTGGACAATGGGCNNNNNNNNNNNNNNNNNNNNNNNNNNNNN
NNNNNNNNNNNNNNNNNNNNNNNNNNNNNNNNNNNNNNNNNNNNNNNNNNNNNNNNNNNN
NNNNNNNNNNNNNNNNNNNNNNNNNNNNNNNNNNNNNNNNNNNNNNNNNNNNNNNNNNNN
NNNNNNNNNNNNNNNNNNNNNNNNNNNNNNNNNNNNNNNNNNNNNNNNNNNNNNNNNNNN
NNNNNNNNNNNNNNNNNNNNNNNNNNNNNNNNNNNNNNNNNNNNNNNNNNNNNNNNNNNC
GGAATTCCCAGTGTAGAGGTGAAATTCGTAGATATTGGGAAGAACACCGGTGGCGAAGGC
GGCGAGCTGGTCTGGTACTGACGCTGAGGCGCGACAGCGTGGGGAGCAAACAGGATTAGA
TACCCTGGTAGTCCACGCCGTAAACGATGTGCGCTGGATGTTGGGGCCCTTAGGGTCTCG
GTGTCGTAGCCAACGCGGTAAGCGCACCGCCTGGGGAGTACGGCCGCAAGGTTGAAACTC
AAAGGAATTGACGGGGGCCCGCNNNNNNNNNNNNNNNNNNNNNNNNNNNNNNNNNNNNNN
NNNNNNNNNNNNNNNNNNNNNNNNNNNNNNNNNNNNNNNNNNNNNNNNNNNNNNNNNNNN
NNNNNNNNNNNNCACAGGTGCTGCATGGCTGTCGTCAGCTCGTGTCGTGAGATGTTGGGT
TAAGTCCCGCAACGAGCGCAACCCCTGCCCCCAGTTGCCAGCGGGTCGAGCCGGGCACCC
TGGGGGGACCGCCGGTGACAAGCCGGAGGAGGGCGGGGACGACGTCAAGTCCTCATGGCC
CCGATGGGCCGGGCCACACACGTGCTACAATGGCGGTGACAGTGGGAAGCTAGGTCGCGA
GGCCGTGCTGATCTCCAAAAGCCGTCTCAGTTCAGATTGCACTCTGCAACTCGAGTGCAT
GAAGGTGGAATCGCTAGTAATCGCGGATCAGCATGCCGCGTTGAATACGTTCCCG
>1708|L2D36B Prior=0.000911 Length=1267 NormPrior=0.000982
GGAAACTGGCGCTAATACCGCATATGGGCTGAGGCCCAAAGCCTTCGGGTGCCTGTGGAG
CGGCCTGCGTCCGATTAGGTAGTTGGTGGGGTAATGGCCTACCAAGCCTGCGATCGGTAG
CTGGTCTGAGAGGACGACCAGCCACACTGGGACTGAGACACGGCCCAGACTCCTACGGGA
GGCAGCAGTGGGGAATATTGGACAATGGGCGCAAGCCTGATCCAGCAATTCCGCGTGGGT
GAAGAAGGTCTTCGGATTGTAAAGCCCTTTCGGCGGGGACGATGATGACGGTACCCGCAG
AAGAAGCCCCGGCTAACTTCGTGCCAGCAGCCGCGGTAATACGAAGGGGGCTAGCGTTGC
TCNNNNNNNNNNNNNNNNNNNNNNNNNNNNNNNNNNNNNNNNNNNNNNNNNNNNNNNNNN
NNNNNNNNNNNNNNNNNNNNNNNNNNNNNNNNNNNNNNNNNNNNNNNNNNNNNNNNNCGG
AATTCCCAGTGTAGAGGTGAAATTCGTAGATATTGGGAAGAACACCGGTGGCGAAGGCGG
CGACCTGGTCCATTTCTGACGCTGAGGCGCGACAGCGTGGGGAGCAAACAGGATTAGATA
CCCTGGTAGTCCACGCCGTAAACGATGTGCGCTGGGTGTTGGGGGCCCTAGGCCTTCAGT
GCCGAAGCCAACGCGATAAGCGCACCGCCTGGGGAGTACGGCCGCAAGGTTGAAACTCAA
AGGAATTGACGGGGGCCCGCACAAGCGGTGGAGCATGTGGTTTAATTCGAAGCAACGCGC
AGAACCTTACCAGCCCTTGACATGGGCCGGACCGGCCCAGAGATGGGCCTTCCCCGCGAG
GGGCCGGCCGCACAGGTGCTGCATGGCTGTCGTCAGCTCGTGTCGTGAGATGTTGGGTTA
AGTCCCGCAACGAGCGCAACCCTCGCCTCCAGTTGCCAGCACGTCATGGTGGGCACTCTG
GTGGAACTGCCGGTGACAAGCCGGAGGAAGGTGGGGATGACGTCAAGTCCTCATGGCCCT
TATGGGCTGGGCTACACACGTGCTACAATGGCGGTGACAGTGGGAAGCTAGGCCGCGAGG
TCGTGCCGATCCCAAAAAGCCGTCTCAGTTCAGATTGCACTCTGCAACTCGGGTGCATGA
AGGTGGAATCGCTAGTAATCGCGGATCAGCATGCCGCGGTGAATACGTTCCCGGGCCTTG
TACACACCGCCCGTCACACCATGGGAGTTGGTTCTACCTTAAGTGTCTAGGCTAACCGCG
AGGGGGC
>830|220924 Prior=0.000887 Length=1157 NormPrior=0.001047
GCGACATCGTATCAGGTAGTTGGCGGGGTAACGGCCCACCAAGCCGACGACGCGTAGCTG
GTCTGAGAGGACGGCCAGCCACATCGGGACTGAGACACTGCCCGGACTCCTACGGGGGGC
TGCAGTAACGAATCTTCCGCAATGCACGAAAGTGTGACGGAGCGACGCCGCGTGTGGGAC
GAAGCCCCTCGGGGTGTAAACCACTGTCAGGGGTTACCAAGTCCTGAGGAGCCCCAGAGG
AAGGCACGGCTAACTCTGTGCCAGCAGCCGCGGTAAGACAGAGGTGCCGAGCGTTAGGCG
GAATCACTGGGCTTAAAGCGTGTGTAGGNNNNNNNNNNNNNNNNNNNNNNNNNNNNNNNN
NNNNNNNNNNNNNNNNNNNNNNNNNNNNNNNNNNNNNNNNNNNNNNNNNNNNNNNNNNNN
NNNNNNNNNNNNNNNNNNNNNNNNNNNNNNNNNNNNNNNNNNNNNNNNNNNNNNNNNNNN
NNNNNNNNNNNNNNNNNNNNNNNNNNNNNNNGCCAGGGGAGCGAACGGGATTAGATACCC
CGGTAGTCCTGGCCCTAAACGATGTCGACTAGGTCGCGGCGGCTCTGACGCCGTCGCGGC
CGAAGCAAAAGTGCTAAGTCGACCGCCTGGGAAGTACGGTCGCAAGGCTAAAACTCAAAA
GAATTGACGGGGGCTCACACAAGCGGTGGAGCATGTGGCNNNNNNNNNNNNNNNNNNNNN
NNNNNNNNNNNNNNNNNNNNNNNNNNNNNNNNNNNNNNNNNNNNNNNNNNNNNNNNNNNN
NNNNNNNNNNNNNNNNNNNNNNNNNNNNNNNNNNGTCAGCTCGTGTCGTGAGATGTCGGG
TTAAGTCCCTTAACGAGCGAAACCTTTGCCCTTAGTTACCATCGGGTCATGCCGGGGACT
CTAAGGGGACTGCCGGTGTCAAACCGGAGGAAGGTGGAGATGACGTCAAGTCCTCATGGC
CTTTATGCCCAGGGCCACACACGTGCTACAATGCCGTCGACAGAGCGAGCCGAGGCCGCG
AGGCGGAGGAAATCGCAGAAATGACGGCCCAGTTCGGATCGGAGGCTGCAACCCGCCTCC
GTGAAGCTGGAATCGCTAGTAATCGCGGATCAGCCACGCCGCGGTGAATGTGTTCCTGAG
CCTTGTACACACCGCCC
>1358|573191 Prior=0.000868 Length=1262 NormPrior=0.000939
CTGCCTTCAGGACGGAGACAACAGTTGGAAACGACTGCTAAGCCCCGATGTACCGCAAGG
GAAAATATTTATAGCCAGAAGAGGAGCTCGCGTCTGATTAGCTAGTTGGCGGAGTAAAAG
CCCACCAAGGCGACGATCGGTAGCTGGTCTGAGAGGACGATCAGCCACACTGGGACTGAG
ACACGGCCCAGACTCCTACGGGAGGCAGCAGTGGGGAATTTTCCGCAATGGGCGAAAGCC
TGACGGAGCAAGACCGCGTGAGGGAGGAAGGCTCTTGGGTCGTAAACCTCTTTTGTCAGG
GAAGAACACAATGACGGTACCTGACGAATCAGCCTCGGCTAACTCCGTGCCAGCAGCCGC
GGTAAGACGGAGGATGCAAGCGTTATCCGGAATGATTGGGCGTAAAGCGTCCGCAGGTGG
CAATTCAAGTCTGCTGTTAAAGGTTCTGGCTCAACCAGAGACAGGCAGTGGAAACTGAAT
AGCTAGAGTGCGGTAGGGGCAGAGGGAATTCCCAGTGTAGCGGTGAAATGCGTAGAGATT
GGGAAGAACACCGGTGGCGAAAGCGCTCTGCTGGACTGCAACTGACACTCAGGGACGAAA
GCTAGGGGAGCGAATGGGATTAGATCCCCAGTAGTCCTAGCCGTAAACGATGGATACTAG
GTGTGGCTTGTATCGACCCGAGCCGTGCCGTAGCTAACGCGTTAAGTGTCCCNNNNNNNN
NNNNNNNNNNNNNNNNNNNNNNNNNNNNNNNNNNNNNNNNNNNNNNNNNNNNNNNNNNNN
NNNNNNNNNNNNNNNNNNNNNNNNNNNNNNNNNNNNNNNNNNNNNNNNNNNNNNNNNNNN
NCGAGGGAGTGCCTATGGGAGCCTGAACACAGGTGGTGCATGGCTGTCGTCAGCTCGTGT
CGTGAGATGTTGGTTTAAGTCCCGCAACGAGCGCAACCCTCGTTTTTAGTTGCCATCATT
AAGTTGGGCACTCTAGAGAGACTGCCGGTGACAAACCGGAGGAAGGTGGGGATGACGTCA
AGTCAGCATGCCCCTTACGTTCTGGGCTACACACGTACTACAATGCTACGGACAAAGGGC
GGCAAGCAGGCAACTGCAAGCCAATCCCATAAACCCTGCCTCAGTTCAGATTGCAGGCTG
CAACTCGCCTGCATGAAGGCGGAATCGCTAGTAATCGCAGGTCAGCATACTGCGGTGAAT
CCGTTCCCGGGCCTTGTACACACCGCCCGTCACACCATGGAAGTTGGCCACGCCCGAAGT
CG
>263|266368 Prior=0.000823 Length=1272 NormPrior=0.000883
GTTTTTCGGTTGGGGATGGGCCCGTGGCCTATCAGCTTGTTGGTGGGGTAGTGGCCTACC
AAGGCGACGACGGGTAGCCGGCCTGAGAGGGTGACCGGCCACACTGGGACTGAGACACGG
CCCAGACTCCTACGGGAGGCAGCAGTGGGGAATATTGCGCAATGGGCGGAAGCCTGACGC
AGCGACGCCGCGTGGGGGATGACGGCCTTCGGGTTGTAAACCTCTTTCAGCTCCGACGAA
GCGAGAGTGACGGTAGGAGCAGAAGAAGCACCGGCCAACTACGTGCCAGCAGCCGCGGTA
ATACGTAGGGCGCAAGCGTTATCCGGAATTATTGGGCGTAAAGAGCTCGTAGGCGGTTTG
TCGCGTCTGCCGTGAAAGTCCGGGGCTTAACTCCGGATCTGCGGTGGGTACGGGCAGACT
AGAGTGCGGTAGGGGAGACTGGAATTCCTGGTGTAGCGGTGAAATGCGCAGATATCAGGA
GGGACACCGGTGGCGAAGGCGGGTCTCTGGGCCGTAACTGACGCTGAGGAGCGAAAGCAT
GGGGAGCGAACAGGATTAGATACCCTGGTAGTCCATGCCGTAAACGTTGGGCACTAGGTG
TGGGGGACATTCCACGTTTTCCGCGCCGTAGCTAACGCATTAAGTGCCCCGCCTGGGGAG
TACGGCCGCAAGGCTAAAACTCAAAGGAATTGACGGGGGCCCGCACAAGCAGCGGAGCAT
GTGGCTTAATTCGACGCAACGCGAAGAACCTTACCAAGGCTTGACATGCAGGGAAATCCT
CCAGAGATGGGGGGTCCGCAAGGGTCCTGCACAGGTGGTGCATGGTTGTCGTCAGCTCGT
GTCGTGAGATGTTGGGTTAAGTCCCGCAACGAGCGCAACCCTCGTTCTATGTTGCCAGCG
CGTGATGGCGGGGACTCATAGGAGACTGCCGGGGTCAACTCGGAGGAAGGTGGGGATGAC
GTCAAATCATCATGCCCCTTATGTCTTGGGCTTCACGCATGCTACAATGGCCAGTACAAA
GGGCTGCGAGACCGTAAGGTGGAGCGAATCCCAAAAAGCTGGTCTCAGTTCGGATCGGGG
TCTGCAACTCGACCCCGTGAAGTCGGAGTCGCTAGTAATCGCAGATCAGCACCGCTGCGG
TGAATACGTTCCCGGGCCTTGTACACACCGCCCGTCACGTCACGAAATTCGGTAACACCC
GAAGCCAGTGGCCCAACCCGTGAGGGGGGGAGCTGTCGAAGGTGGGATCGGCGATTGGGA
CGAAGTCGAAAC
>400|525323 Prior=0.000816 Length=1168 NormPrior=0.000954
GAAAGTTCTGGCGGTCAGGGATGGGCCCGCGGCCTATCAGCTTGTTGGTGGGGTGATGGC
CTACCAAGGCGACGACGGGTAGCCGGCCTGAGAGGGCGACCGGCCACACTGGGACTGAGA
CACGGCCCAGACTCCTACGGGAGGCAGCAGTGGGGAATATTGGACAATGGGCGAAAGCCT
GATCCAGCAACGCCGCGTGAGGGATGACGGCCTTCGGGTTGTAAACCTCTTTCGCCCATG
ACGAAGCGTAAGTGACGGTAGTGGGAGAAGAAGCACCGGCCAACTACGTGCCAGCAGCCG
CGGTAATACGTAGGGTGCGAGCGTTGTCCGGAATTATTGGGCGTAAAGGGCTCGTAGGCG
GTTCGTCGCGTCGGGAGTGAAATCTCAGGGCTTAACCCTGAGTCTGCTTCTGATACGGGC
GGACTAGAGGTAGGTAGGGGAGAACGGAATTCCTGGTGTAGCGGTGGAATGCGCAGATAT
CAGGAGGAACACCGATGGCGAAGGCAGTTCTCTGGGCCTTACCTGACGCTGAGGAGCGAA
AGCGTGGGGAGCGAACAGGATTAGATACCCTGGTAGTCCACGCCGTAAACGTTGGGCGCT
AGGTGTGGGGGGCCATTCCACGAGTTCCGTGCCGCAGCAAACGCATTAAGCGCCCCGCCT
GGGGAGTACGGCCGCAAGGCTAAAACTCAAAGGAATTGACGGGTGCCCGCACAAGCGGCG
GAGCATGTGGATTAATTCGATGCAACGCGAAGAACCTTACCTGGGTTTGACATATAGGGA
AAACTGGCAGAGATGCGGGGTCCGTAAGGGCCGTGCACAGGTGGTGCATGGTTGTCGTCA
GCTCGTGTCGTGAGATGTTGGGTTAAGTCCCGCAAAGAGCGCAACCCTCGTCCTATGTTG
CCAGCACGTAATGGTGGGGACTCATAGGAGACTGCCGGGGTCAACTCGGAGGAAGGTGGG
GATGAGGTCAAGTCATCATGCCCCTTATGTCCAGGGCTTCACACATGCTACAATGGCCGG
TACAAAGGGCTGCGAAACCGCAAGGTGGAGCGAATCCCAAAAAGCCGGTCTCAGTTCGGA
TTGGGGTCTGCAACTCGACCCCATGAAGTCGGAGTCGCTAGTAATCGCAGATCAGCAACG
CTGCGGTGAATACGTTCCCGGGCCTTGT
>634|586306 Prior=0.000803 Length=1115 NormPrior=0.000983
GAGAATGAGGGGGCAACTCCTCTAGTAAAGTGGCGGACGGGTGCGTAACACGTGGGCAAT
CTACCTTCCAGCGGGGGACAACCGTCCGAAAGGATGGCTAATACCGCGTACGTCGGCGAG
GGCTCAGGTCCTTGTCGGGAAAGACGGCCTCTCCATGGAAGCTGTCGCTGGAAGATGACC
CTGCGGCCCATCAGCTAGTTGGCGAGGTAATGGCTCACCAAGGCTAAGACGGGTAGCTGG
TCTGAGAGGATGATCAGCCACACTGGGACTGCGACACGGCCCAGACTCCTACGGGAGGCA
GCAGTGGGGAATATTGGGCAATGGGCGAAAGCCTGACCCAGCCACGCCGCGTGAGTGATG
AAGGCCTTCGGGTCGTAAAGCTCTGTGNNNNNNNNNNNNNNNNNNNNNNNNNNNNNNNNN
NNNNNNNNNNNNNNNNNNNNNNNNNNNNNNNNNNNNNNNNNNNNNNNNNNNNNNNNNNNN
NNNNNNNNNNNNNNNNNNNNNNNNNNNNNNNNNNNNNNNNNNNNNNNNNNNNNNNNNNNN
NNNNNNNNNNNNNNNNNNNNNNNNNNNNNNNNNNNNNNNNNNNNNNNNNNNNNNNNNNNN
NNNNNNNNNNNNNNNNNNNNNNNNNNNNNNNNNNNNNNNNNNNNNNNNNNNNNNNNNNNN
NNNNNNNNNNNNNNNNNNNNNNNNNNNNNNNNNNNNNNTGACGCTGAGGCGCGAAAGCGT
GGGGAGCGAACAGGATTAGATACCCTGGTAGTCCACGCCGTAAACGATGGATGCTAGACG
CTGGGCGGATCGACCCGGTCAGTGTCGCAGCTAACGCGATAAGCATCCCGCCTGGGGAGT
ACGGCCGCAAGGCTGAAACTCAAAGGAATTGACGGGGGCCCGCACAAGCGGTGGAGCATG
TGGTTTAATTCGAAGCAACGCGAAGAACCTTACCTGGGNNNNNNNNNNNCAGAAGTCCGC
AGAGATGTGGATGTGCCCGCAAGGGAACTGGGTGTCCAGGTGCTGCATGGCTGTCGTCAG
CTCGTGTCGTGAGATGTTGGGTTAAGTCCCGCAACGAGCGCAACCCTTGTCGTTAGTTGC
TAACGGTTCGGCCGAGCACTCTAACGAGACTGCCG
>1608|L1B40 Prior=0.000803 Length=1197 NormPrior=0.000916
TGGGGCTAATACCGCATACGGCCCGAGGGCCAAAGCCGCGAGGCGCCTTTGGAGCGGCCT
GCGTCCGATTAGCTAGTTGGCGGAGTAAAAGCCCACCAAGGCAACGATCGGTAGCTGGTC
TGAGAGGACGATCAGCCACACTGGGACTGAGACACGGCCCAGACTCCTACGGGAGGCAGC
AGTGGGGAATCTTGCGCAATGGGCGAAAGCCTGACGCAGCGACGCCGCGTGGGGGAAGAA
GGTCTTCGGATTGTAAAGCCCTTTCGGCGGGGACGATGATGATGGTACCCGCAGAAGAAG
CCCCGGCTAACTTCGTGCCAGCAGCCGCGGTAATACGAAGGGGGCTAGNNNNNNNNNNNN
NNNNNNNNNNNNNNNNNNNNNNNNNNNNNNNNNNNNNNNNNNNNNNNNNNNNCCGGGCTC
AACCCGGGGACTGCGTTTGATACGGCTGTGCTAGAGGATGGAAGAGGGCCGCGGAATTCC
CAGTGTAGAGGTGAAATTCGTAGATATTGGGAAGAACACCGGTGGCGAAGGCGGCGAGCT
GGCCCGTTTCTGACGCTGAGGCGCGACAGCGTGGGGAGCAAACAGGATTAGATACCCTGG
TAGTCCACGCCGTAAACGATGTGCGCTGGGTGTTGGGGGCCCTAGGCCCTCAGTGCCGCA
GCCAACGCGGTAAGCGCACCGCCTGGGGAGTACGGCCGCAAGGTTGAAACTCAAAGGAAT
TGACGGCGGCCCGCACAAGCGGTGGAGCATGTGGTTTAATTCGAAGCAACGCGCAGAACC
TTACCAGCCCTTGACATGGGCCGGACCGGCGCGGAGACGCGCCATCCCCGCGAGGGGCGC
GCCGCACAGGTGCTGCATGGCTGTCGTCAGCTCGTGTCGTGAGATGTTGGGTTAAGTCCC
GCAACGAGCGCAACCCTCGCCCTTAGTTGCCATCAGGTTGAGCTGGGCACTCTAGGGGAA
CTGCCGGTGACAAGCCGGAGGAAGGTGGGGATGACGTCAAGTCCTCATGGCCCTTATGGG
CTGGGCTACACACGTGCTACAATGGCGGTGACAGAGGGAGGCCAGATGGCGACATCGCGC
CGATCCCGAAAAGCCGTCTCAGTTCGGATTGCACTCTGCAACTCGGGTGCATGAAGGTGG
AATCGCTAGTAATCGCGGATCAGCACGCCGCGGTGAATACGTTCCCGGGCCTTGTAC
>440|567560 Prior=0.000789 Length=1445 NormPrior=0.000745
GTTTGATCCTGGCTCAGATTGAACGCTGGCGGCATGCCTTACACATGCAAGTCGAACGGT
AGAGGGGGCAACCTCTCNNNNNNNNGAGTGGCGAACGGGTGAGTAATGCATCGGAACGTG
CCCAGTTGGGGGGGATAGCCCGGCGAAAGCCGGGCTAATACCGCATACGATCTAAGGATG
AAAGTGGGGGATCGCAAGACCTCATGCTCGTGGAGCGGCCGATATCTGATTAGCTAGTTG
GTGGGGTAAAAGCCTACCAAGGCGACGATCGGTAGCTGGTCTGAGAGGACGATCAGCCAC
ACTGGGACTGAGACACGGCCCAGACTCCTACGGGAGGCAGCAGTGGGGAATATTGGACAA
TGGGCGCAAGCCTGATCCAGCAATGCCGCGTGAGTGATGAAGGCCTTAGGGTTGTAAAGC
TCTTTCGCACGCGACGATGATGACGGTATTCGCACGCGACGATGATGACGGTAGCGTGAG
AAGAAGCCCCGGCTAACTTCGTGCCAGCAGCCGCGGTAATACGAAGGGGGCTAGCGTTGC
TCGGAATCACTGGGCGTAAAGCGTGCGCAGGTGGTTTTGTAAGTCTGTCGTGAAAGCCCC
GGGCTCAACCTGGGAATTGCGATGGAGACTGCAAGGCTTGAATCTGGCAGAGGGGGGTAG
AATTCCACGTGTAGCAGTGAAATGCGTAGAGATGTGGAGGAACACCGATGGCGAAGGCAG
CCCCCTGGGATAACACTGACGCTCATGCACGAAAGCGTGGGGAGCAAACAGGATTAGATA
CCCTGGTAGTCCACGCCCTAAACGATGTCAACTAGTTGTCGGGTCTTAATTGACTTGGTA
ACGCAGCTAACGCGTGAAGTTGACCGCCCGGGGAGTACGGTCGCAAGATTAAAACTCAAA
GGAATTGACGGGGACCCGCACAAGCGGTGGATGATGTGGATTAATTCGATGCAACGCGAA
AAACCTTACCTACCCTTGACATGGTCGGAATCCTGGAGAGATCTGGGAGTGCTCGAAAGA
GAACCGGCGCACAGGTGCTGCATGGCTGTCGTCAGCTCGTGTCGTGAGATGTTGGGTTAA
GTCCCGCAACGAGCGCAACCCTTGTCATTAGTTGCTACGAAAGGGCACTCTAATGAGACT
GCCGGTGACAAACCGGAGGAAGGTGGGGATGACGTCAAGTCCTCATGGCCCTTATGGGTA
GGGCTTCACACGTCATACAATGGTCGGTACAGAGGGCTGCCAACCCGCGAGGGGGAGCTA
ATCCCAGAAAACCGATCGTAGTCCGGATTGCAGTCTGCAACTCGACTGCATGAAGTCGGA
ATCGCTAGTAATCGCGGATCAGCATGCCGCGGTGAATACGTTCCCGGGTCTTGTACACAC
CGCCCGTCACACCATGGGAGTGGGTTCTACCAGAAGTAGTTAGCCTAACCGCAAGGAGGG
CGTCC
>1723|L1D56 Prior=0.000763 Length=1126 NormPrior=0.000925
CGGGAACGTATTCACCGCGGCGTGCTGATCCGCGATTACTAGCGATTCCACCTTCACGCA
CCCGAGTTGCAGGNNNNNNNNNNNNNNNNNNNGGCTTTTCGGGATCGGCGCGGCCTCGCG
GCCTGGCGTCCCGCTGTCCCCGCCATTGTAGCACGTGTGTGGCCCNNNNNNNNNNNNNNN
NNNNNNNNNNNNNNNNNCCCCACCTTCCTCCGGCTTGTCACCGGCAGTTCCTCCAGAGTG
CCCGACACTACTCGCTGGCAACTGGAGGCGAGGGTTGCGCTCGTTGCGGGACTTAACCCA
ACATCTCACGACACGAGCTGACGACAGCCATGCAGCACCTGTGCGGCCGGCCCCTCGCGG
GGAAGGCGCATCTCTGCGCCGGTCGCGCCCATGTCAAGGGCTGGTAAGGTTCTGCGCGTT
GCTTCGAATTAAACCACATGCTCCACCGCTTGTGCGGGCCCCCGTCAATTCCTTTGAGTT
TCAACCTTGCGGCCGTACTCCCCAGGCGGTGCGCTTACCGCGTTAGCTACGACACTGAGT
GGCTAGGCCACCCAACATCCAGCGCACATCGTTTACGGCGTGGACTACCAGGGTATCTAA
TCCTGTTTGCTCCCCACGCTGTCGCGCCTCAGCGTCAGTAATGGACCAGCTCGCCGCCTT
CGCCACCGGTGTTCTTCCCAATATCTACGAATTTCACCTCTACACTGGGAATTCCGCGGC
CCTCTTCCATCCTCTAGCACAGCCGTATCAAACGCAGTCCCCGGGTTGAGCCCGGNNNNN
NNNNNNNNNNNNNNNNNNNNNNNNNNNNNNNNNNNNNNNNNNNNNNNNNTCCGAGCAACG
CTAGCCCCCTTCGTATTACCGCGGCTGCTGGCACGAAGTTAGCCGGGGCTTCTTCTGCGG
GTACCGTCATCATCGTCCCCGCCGAAAGGGCTTTACAATCCGAAGACCTTCTTCACCCAC
GCGGAATTGCTGGATCAGGCTTGCGCCCATTGTCCAATATTCCCCACTGCTGCCTCCCGT
AGGAGTCTGGGCCGTGTCTCAGTCCCAGTGTGGCTGATCATCCTCTCAGACCAGCTACCG
ATCGTCGCCTTGGTGGGCTTTTACTCCGCCAACTAGCTAATCGGAC
>1346|360170 Prior=0.000755 Length=1306 NormPrior=0.000790
GAAAGTTCTGGCGGCTTGGGATGGGCTCGCGGCCTATCAGCTTGTTGGTGGGGTGATGGC
CTACCAAGGCGACGACGGGTAGCCGGCCTGAGAGGGCGACCGGCCACACTGGGACTGAGA
CACGGCCCAGACTCCTACGGGAGGCAGCAGTGGGGAATATTGCGCAATGGGCGAAAGCCT
GACGCAGCGACGCCGCGTGGGGGATGACGGCCTTCGGGTTGTAAACCTCTTTCAGCAGGG
ACGAAGCCAGGGACGAAGCCGTGAGGTGACGGTACCTGCAGAAGAAGCACCGGCCAACTA
CGTGCCAGCAGCCGCGGTAATACGTAGGGTGCAAGCGTTGTCCGGAATTATTGGGCGTAA
AGGGCTCGTAGGCGGTCTGTCGCGTCGGGAGTGAAAACTCAGGGCTTAACCCTGAGCCTG
CTTCCGATACGGGCAGACTAGAGGTAGGTAGGGGAGAATGGAATTCCTGGTGTAGCGGTG
AAATGCGCAGATATCAGGAGGAACACCAATTGCGAAGTCAGCTCGCNNNNNNNNATACTG
ACGCTGAGGAGCGAAAGTGTGGGGAGCGAACTGGATTAGATACCCTGGTAGTCCACACCG
TAAACGTTGGGCGCTAGGTGTGGGATCCATTCCACGGGTTCCGTGCCGCAGCTAACGCAT
TAAGCGCCCCGCCTGGGGAGTACGGCCGCAAGGCTAAAACTCAAAGGAATTGACGGGGGC
CCGCACAAGCGGCGGAGCATGCGGATTAATTCGATGCAACGCGAAGAACCTTACCTGGGT
TTGACATACGCCGGAAAGCTCTAGAGATAGAGCCCCTTTTAGCGGTGTACAGGTGGTTCA
TGGCTGTCGTCAGCTCGTGTCGTGAGATGTTGGGTTAAGTCCCGCAACGAGCGCAACCCT
CGTCCTATGTTGCCAGCACGTGATGGTGGGGACTCATAGGAGACTGCCGGGGTCAACTCG
GAGGAAGGTGGGGACGACGTCAAGTCATCATGCCCCTTATGTCCAGGGCTGCAAACATGC
TACAATGGCCAGTACAACGGGCTGCTTGATCGCGAGGTGGAGCGAATCCCAAAAAGCCGG
TCTCAGTTCGGATTGGGGTCTGCAACTCGACCCCATGAAGTCGGAGTCGCTAGTAATCGC
AGATCAGCAACGCTGCGGTGAATACGTTCCCGGGCCTTGTACACACCGCCCGTCACGTCA
CGAAAGTCGGTAACACCCGAAGCCGGTGGCCTAACCCCTTGTGGGAGGGAGCCGTCGAAG
GTGGGACCGGCGATTGGGACTAAGTTGAAACAAGGTAGCCGCACCG
>1589|L2E24A Prior=0.000749 Length=1203 NormPrior=0.000850
GGAAACTGGCGCTAATACCGCATATGGGCTGAGGCCCAAAGCCTTCGGGTGCCTTGAGAG
CGGCCTGCGTCCGATTAGCTAGTTGGTGGGGTAAAGGCTTACCAAGGCTTCGATCGGTAG
CTGGTCTGAGAGGACGATCAGCCACACTGGGACTGAGACACGGCCCAGACTCCTACGGGA
GGCAGCAGTGGGGAATATTGGGCAATGGGCGCAAGCCTGACCCAGCAATGCCGCGTGGGT
GAAGAAGGTCTTCGGATTGTAAAGCCCTTTCGGCGGGGACGATGATGACGGTACCCGCAG
AAGAAGCCCCGGCTAACTTCGTGCCAGCAGCCGCGGTAATACGAAGGGGGCTAGCGTTGN
NNNNNNNNNNNNNNNNNNNNNNNNNNNNNNNNNNNNNNNNNNNNNNNNNNNNNNNNNNCC
GGGCTCAACCCGGGGACTGCGTTTGATACGGCTGTGCTAGAGGATGGAAGAGGGCCGCGG
AATTCCCAGTGTAGAGGTGAAATTCGTAGATATTGGGAAGAACACCGGTGGCGAAGGCGG
CGAGCTGGTCCATTACTGACGCTGAGGCGCGACAGCGTGGGGAGCAAACAGGATTAGATA
CCCTGGTAGTCCACGCCGTAAACGATGTGCGCTGGATGTTGGGTGACCTAGTCACTCAGT
GTCGCAGTCAACGCGGTAAGCGCACCGCCTGGGGAGTACGGCCGCAAGGTTGAAACTCAA
AGGAATTGACGGGGTCCCGCACAAGCGGTGGAGCATGTGGTTTAATTCGAAGCAACGCGC
AGAACCTTACNNNNNCTTGACATGGGCAGGCTCGGCGCAGAGATGCGCTTTCCCCGCAAG
GGGCCTGCTGCACAGGTGCTGCATGGCTGTCGTCAGCTCGTGTCGTGAGATGTTGGGTTA
AGTCCCGCAACGAGCGCAACCCTCGCCTTTAGTTGCCATCAGGTTAGGCTGGGCACTCTA
AAGAAACCGCCGGTGATAAGCCGGAGGAAGGTGGGGATGACGTCAAGTCCTCATGGCCCT
TATGGGCTGGGCTACACACGTGCTACAATGGCGGTGACAGAGGGAGGCCAGATGGCGACA
TCGCGCCGATCCCGAAAAGCCGTCTCAGTTCGGATTGCACTCTGCAACTCGGGTGCATGA
AGGTGGAATCGCTAGTAATCGCGGATCAGCACGCCGCGGTGAATACGTTCCCGGGCCTTG
TAC
>1473|12742 Prior=0.000745 Length=1418 NormPrior=0.000717
GTTTGATCCTGGCTCAGGACGAACGCTGGCGGCGTGCTTAACACATGCAAGTCGAACGGT
AAGGCCCCTTCGGGGGTACACGAGTGGCGAACGGGTGAGTAACACGTGAGCAACCTGCCC
TTGACTCTGGAATAACAGTTGGAAACAGCTGCTAATACCGGNNNNNNNNNNNNNNNNNNN
NNNNNNNNNNNGAAAGTTCTGGCGGTCAGGGATGGGCTCGCGGCCTATCAGCTTGTTGGT
GAGGTGATGGCTCACCAAGGCTTCGACGGGTAGCCGGCCTGAGAGGGTGATCGGCCACAC
TGGGACTGAGACACGGCCCAGACTCCTACGGGAGGCAGCAGTGGGGAATATTGGACAATG
GGCGAAAGCCTGATCCAGCGACGCCGCGTGAGGGATGACGGCCTTCGGGTTGTAAACCTC
TTTCAGCAGGGACGAAGCGAAAGTGACGGTACCTGCAGAAGAAGCACCAGCCAACTACGT
GCCAGCAGCCGCGGTAATACGTAGGGGGCGAGCGTTGTCCGGAATCATTGGGCGTAAAGA
GCGTGTAGGCNNNNNNNNNNNNNNNNNNNNNNNNNNNNNNNNNNNNNNNTGAGCCTGCTT
TTGATACGGGCGGACTAGAGGGATGCAGGGGAGAACGGAATTCCTGGTGGAGCGGTGGAA
TGCGCAGATATCAGGAGGAACACCGGTGGCGAAGGCGGATCTCTGGGCCGTAACTGACGC
TGAGGAGCGAAAGCATGGGGAGCGAACAGGATTAGATACCCTGGTAGTCCATGCCGTAAA
CGTTGGGCACTAGGTGTGGGGGACATTCCACGTTTTCCGCGCCGTAGCTAACGCATTAAG
TGCCCCGCCTGGGGAGTACGGCCGCAAGGCTAAAACTCAAAGGAATTGACGGGGGCCCGC
ACAAGCGGCGGAGCATGCGGATTAATTCGATGCAACGCGAAGAACCTTACCTGGGTTTGA
CATATGCCGGAATACTGCAGAGATGTGGTCGCCGCAAGGTCGGTATACAGGTGGTGCATG
GCTGTCGTCAGCTCGTGTCGTGAGATGTTGGGTTAAGTCCCGCAACGAGCGCAACCCTCG
TTCTATGTTGCCAGCACGTTATGGTGGGGACTCATAGGAGACTGCCGGGGTCAACTCGGA
GGAAGGTGGGGATGACGTCAAGTCATCATGCCCCTTAAGTCCAGGGCTTCACGCATGCTA
CAATGGCCGGTACAAAGGGCTGCGATACCGCAAGGTGGAGCGAATCCCAAAAAGCCGGTC
TCAGTTCGGATTGGGGTCTGCAACTCGACCCCATGAAGTCGGAGTCGCTAGTAATCGCAG
ATCAGCAACGCTGCGGTGAATACGTTCCCGGGCCTTGTACACACCGCCCGACACGTCACG
AAAGTCGGTAACACCCGAAGCCGGTGGCCCAACCCGTG
>1680|D2D21 Prior=0.000740 Length=1209 NormPrior=0.000835
CCGGCTTCGGGTGTTACCGACTTTCGTGACGTGACGGGCGGTGTGTACAAGGCCCGGGAA
CGTATTCACCGCAGCGTTGCTGATCTGCGATTACTAGCGACTCCGACTTCACGGGGTCGA
GTTGCAGACCCCGATCCGAACTGAGACCAGCTTTTTGGGATTCGCTCCACCCCACGGTAT
CGCAGCCCATTGTACCGGCCATTGTAGCATGCGTGAAGCCCTGGACATAAGGGGCATGAT
GACTTGACGTCATCCCCACCTTCCTCCGAGTTGACCCCGGCAGTCTTCGATGAGTCCCCG
CCATAACGCGCTGGCAACATCGAACGAGGGTTGCGCTCGTTGCGGGACTTAACCCAACAT
CTCACGACACGAGCTGACGACAACCATGCACCACCTGTACACCGCCCTTGCGGACCCCCC
ATCTCTGGAGGATTTCCNNNNNNNNNNNNNNNNNNNNNNNNNNNNNNNNNNNNNNNNNNN
NNNNNNNNNNNNCTCCGCCGCTTGTGCGGGCCCCCGTCAATTCCTTTGAGTTTTAGCCTT
GCGGCCGTACTCCCCAGGCGGGGCGCTTAATGCGTTAGCTACGGCACAGAGGACGTGGAA
TGCCCCCCACACCTAGCGCTCAACGTTTACGGCGTGGACTACCAGGGTATCTAATCCTGT
TCGCTCCCCACGCTTTCGCTCCTCAGCGTCAGGTAAGGCCCAGAGAACTGCCTTCGCCAT
CGGTGTTCCTCCTGATATCTGCGCATTCCACCGCTACACCAGGAATTCCAGTCTCCCCTG
CCGAACTCTAGCCTGCCCGTATCGGCTGCAGGCCCGCGGTTGAGCCGCGGGGTTTCACAG
TCGACGCGACAAGCCGCCTACGAGCTCTTTACGCCCAATAAATCCGGACAACGCTCGCGC
CCTACGTCTTACCGCGGCTGCTGGCACGTAGTTGGCCGGCGCTTCTTCTGCAGGTACCGT
CACTTACGCTTCGTCCCTGCTGAAAGAGGTTTACAACCCGAAGGCCGTCATCCCTCACGC
GGCGTCGCTCCGTCAGGCTTTCGCCCATTGCGCAATATTCCCCACTGCTGCCTCCCGTAG
GAGTCTGGGCCGTGTCTCAGTCCCAGTGTGGCCGGTCGCCCTCTCAGGCCGGCTACCCGT
CGTCGCCTTGGTAGGCCATCACCCCACCAACAAGCTGATAGGCCGCGGGCCCATCCCCAA
CCGAAAAAC
>1405|172843 Prior=0.000738 Length=1201 NormPrior=0.000838
GCTCACCAAGCCAACGATCAGTAACTGGTGTGAGAGCACGACCAGTCACACGGGCACTGA
GACACGGGCCCGACTCCTACGGGAGGCAGCAGTAAGGAATATTGGTCAATGGAGGCAACT
CTGAACCAGCCATGCCGCGTGAAGGATGAAGGTCCTCTGNNNNNNNNNNNNNNNNNNNNN
NNNNNNNNNNNNNNNNNNNNNNNNNNNNNNNNNNNNNNNNNNNNNNNNNNNNNNNNNNNN
NNNNNNNNNNNNNNNNNNNNNNNNNNNNNNNNNNNNNNNNNNNNNNNNNNNNNNNNNNNN
NNNNNNNNNNNNNNNNNNNNNNNNNNNNNNNNNNNNNNNNNNNNNNNNNNNNNNNNNNNN
NNNNNNNNNNNNNNNNNNNNNNNNNATTATCTGGAGGTCAGCGGAATATGTCATGTAGCG
GTGAAATGCTTAGATATGACATAGAACACCAATTGCGAAGGCAGCTGGCTACAGGTCGAT
TGACACTGAGGCACGAAAGCGTGGGGATCAAACAGGATTAGATACCCTGGTAGTCCACGC
CCTAAACGATGGATACTCGACGTGCGCGATATACAGTGCGCGTCTGAGCGAAAGCATTAA
GTATCCCACCTGGGAAGTACGACCGCAAGGTTGAAACTCAAAGGAATTGGCGGGGGTCCG
CACAAGCGGTGGAGCATGTGGTTTAATTCGATGATACGCGAGGAACCTTACCCGGGCTAG
AATGCCACTGGACGGTGGGTGAAAGCTCACTTCCCCGCAAGGGGCTGGTGGTAAGGTGCT
GCATGGCTGTCGTCAGCTCGTGCCGTGAGGTGTTGGGTTAAGTCCCGCAACGAGCGCAAC
CCCTATCAATAGTTGCCATCAGTTAAAGCTGGGAACTCTATTGAAACTGCCGTCGTAAGA
CGCGAGGAAGGAGGGGATGATGTCAAGTCATCATGGCCTTTATGCCCGGGGCTACACACG
TGNNNNNNNNNNNNNNNNNNNNNNNNNNNNNNNNNNNNNNNNNNNNNNNNNNNNNNNNNN
NNNNNNNNNNNNNNNNNNNNNNNNNNAACTCGCCTGCATGAAGCTGGAATCGCTAGTAAT
CGTAGATCAGCAACGCTACGGTGAATACGTTCCCGGACCTTGCACACACCGCCCGTCAAG
CCATGGAAGCTGGGTGTACCTAAAGTCGATAACCGCAAGGAGTCGCCTAGGGTAAAACTA
G
>358|534516 Prior=0.000738 Length=1111 NormPrior=0.000906
GTTGGTGGGGTAACGGCTTACCAAGGCGGTGATCGGTAGCTGGTCTGAGAGGACGGCCAG
CCACACGGGGACTGAGACACGGCCCCGACTCCTACGGGAGGCAGCAGCAAGGAATCTTCC
GCAATGGGGGCAACCCTGACGGAGCAACGCCGCGTGGGGGAGGACGCCCTTCGGGGTGTA
AACCCCTTTTCTCGNNNNNNNNNNNNNNNNNNNNNNNNNNNNNNNNNNNNNNNNNNNNNN
NNNNNNNNNNNAACTACGTGCCAGCAGCCGCGGTAATACGTAGGGTCCGAGCGTTGTCCG
GAGTTACTGGGCGTAAAGCGCGCGCAGGCGGCGGTATAAGCATGGCGTGAAAGCCCCAGG
CTCAACCTGGGAGGGTCGTCGTGGACTGTACCGCTTGAGGGCGATAGGGGCTGGTGGAAT
GCCTGGTGTAGTGGTGAAATGCGTAGAGATCAGGCGGAACACCCGTGGCGAAGGCGGCCA
GCTGGGTCGTCCCTGACGCTGAGGCGCGAAGGCGTGGGGAGCGAACGGGATTAGATACCC
CGGTAGTCCACGCAGTAAACGATGCAGACTAGGCGTGGGGGGAGTTGACCCCCTCCGTGC
CGGAGCCAACGCGGGAAGTCTGCCGCCTGGGGAGTACGGCCGCAAGGCTAAAACTCAAAG
GAATTGACGGGGANNNNNNNNNNNNNNNNNNNNNNNNNNNNNNNNNNNNNNNNNNNNNNN
NNNNNNNNNNNNNNNNNNNNNNNNNNNNNNNNNNNNNNNNNNNNNNNNNNNNNNNNNNNN
NNNNNNNNNNTGCTGCATGGCTGTCGTCAGCTCGTGTCGTGAGATGTTGGGTTAAGTCCC
GCAACGAGCGCAACCCCTGTGGGTAGTTAGCTGATCTACCCAGACTGCCGGTCGCAAACC
GGAGGAAGGTGGGGATGACGTCAAGTCAGCATGGCCCTTACGTCTTGGGCGACACGCACG
CTACAATGGCCGGGACAGCGGGTAGCCAAGCCGCGAGGCGGAGCGAATCCCCCAAACCCG
GTCTCAGTTCGGATCGTGGGCTGCAACCCGCCCACGTGAAGCTGGAGTCGCTAGTAACCG
CGGGTCAGCATTACCGCGGTGAATATGTTCC
>1659|L2B54 Prior=0.000705 Length=1206 NormPrior=0.000798
CCGGCTTCGGGTGTTACCGACTTTCGTGACGTGACGGGCGGTGTGTACAATGCCCGGGAA
CGTATTCACCGCAGCGTTGCTGATCTGCGATTACTAGCGACTCCGACTTCACGGGGTCGA
GTTGCAGACCCCGATCCGAACTGAGACCGGTTTTTTGGGATTCGCTCCACCTCACGGTCT
CGCAGCCCTTTGTACTGGCCATTGTAGCATGCGTGAAGCCCAAGACATAAGGGGCATGAT
GATTTGACGTCATCCCCCCCTTCCTCCGAGTTGACCCCGGCAGTCTCCTATGAGTCCCCG
GCATAACCCGCTGGCAACATGGAACGAGGGTTGCGCTCGTTGCGGGACTTAACCCAACNN
NNNNNNNNNNNNNNNNNNNNNNNNNNNNNNNNNNNNNNNNNNNNNNNNNNNNNNNNNNNN
NNNNNNNNNNNNNNNNNNNNNNNNNNNNNNNNNNNNNNNNNNNNNNNNNNNNNNNNNNNN
NNNNNNNNNNNNNNNNNNNNNNNNTTGTGCGGGCCCCCGTCAATTCCTTTGAGTTTTAGC
CTTGCGGCCGTACTCCCCAGGCGGGGCACTTAATGCGTTAGCTACGGCACGGAAACCGTC
GATAGGTCCCCACACCTAGTGCCCAACGTTTACGGCGTGGACTACCAGGGTATCTAATCC
TGTTCGCTCCCCACGCTTTCGCTCCTCAGTGTCAGTACTGGCCCAGATCTCCGCCTTCGC
CACTGGTGTTCCTCCTGATATCTGCGCATTTCACCGCTACACCAGGAATTCCAGTCTCCC
CTACAGCACTCTAGTCTGCCCGTATCGACTGCAGGCTCGGAGTTGAGCCCCGAGTTTTCA
CAGCCGACGCGACAGACCGCCTACGAGCTCTTTACGCCCAATAATTCCGGACAACGCTTG
CACCCTACGTATTACCGCGGCTGCTGGCACGTAGTTAGCCGGTGCTTCTTCTGCAGGTAC
CGTCACTTTCGCTTCTTCCCTGCTGAAAGAGGTTTACAACCCGAAGGCCTTCATCCCTCA
CGCGGCGTCGCTGCATCAGGCTTTCGCCCATTGTGCAATATTCCCCACTGCTGCCTCCCG
TAGGAGTCTGGGCCGTATCTCAGTCCCAGTGTGGCCGGTCGCCCTCTCAGGCCGGCTACC
CGTAGTCGCCTTGGTAGGCCGTTACCCCACCAACAAGCTGATAGGCCGCGGGCCCAGCCC
CAACCG
>157|220686 Prior=0.000703 Length=1222 NormPrior=0.000785
GTCCGATTAGCTAGTTGGGGGGGTAAAGGCCCACCAAGGCGACGATCGGTAGCTGGTCTG
AGAGGACGATCAGCCACACTGGGACTGAGACACGGCCCAGACTCCTACGGGAGGCAGCAG
TAAGGAATATTGGTCAATGGAGGCAACTCTGATCCAGCAATTCCGCGTGGGTGAAGAAGG
TCTTCGGATTGTAAAGCNNNNNNNNNNNNNNNNNNNNNNNNNNNNNNNNNNNNNNNNNNN
NNNNNNNNNNNNNNNNNNNTAAGCACCGGCTAACTACGTGCCAGCAGCCGCGGTAATACG
TAGGGTGCAAGCGTTAATCGGAATTACTGGGCGTAAAGCGTGCGCAGGCGGTGATGTAAG
ACAGATGTGAAATCCCCGGGCTCAACCTGGGAACTGCATTTGTGACTGCATCGCTGGAGT
GCGGCAGAGGGGGATGGAATTCCGCGTGTAGCAGTGAAATGCGTAGATATGCGGAGGAAC
ACCGATGGCGAAGGCAATCCCCTGGGCCTGCACTGACGCTCATGCACGAAATCGTGGGGA
GCAAACAGGATTAGATACCCTGGTAGTCCACGCCCTAAACGATGTCAACTGGTTGTTGGG
TCTTCACTGACTCAGTAACGAAGCTAACGCGTGAAGTTGACCGCCTGGGGAGTACGGCNN
NNNNNNNNNNNNNNNNNNNNNNNNNNNNNNNNNNNNNNNNNNNGTGGAGTATGTGGTTTA
ATTCGATGCAACGCGAAGAACCTTACCAGGGCTTGACATGTCTGGAATCCTGTAGAGATG
CGGGAGTGCTCGAAAGAGAGCCAGAACACAGGTGCTGCATGGCTGTCGTCAGCTCGTGTC
GTGAGATGTTGGGTTAAGTCCCGCAACGAGCGCAACCCTTATCATTAGTTGCTACGAAAG
GGCACTCTAATGAGACTGCCGGTGACAAACCGGAGGAAGGTGGGGATGACGTCAAGTCCT
CATGGCCCTTATGCGTAGGGCTTCACACGTCATACAATGGCTGGTACAGAGGGTTGCCAA
CCCGCGAGGGGGAGCTAATCCCATAAAACCAGTCGTAGTCCGGATCGCAGTCTGCAACTC
GACTGCGTGAAGTCGGAATCGCTAGTAATCGCGGATCAGAATGTCGCGGTGAATACGTTC
CCGGGTCTTGTACACACCGCCCGTCACACCATGGGAGCGGGTTCTGCCAGAAGTGGTTGG
CCTAACCGCAAGGAGGGCGTCC
>762|235586 Prior=0.000682 Length=1131 NormPrior=0.000823
ATCGGCCCGCGTCGGATTAGCTAGTTGGTGGGGTAATGGCCCACCAAGGCGACGATCCGT
AGCTGGTCTGAGAGGATGATCAGCCACACTGGGACTGAGACACGGCCCAGACTCCTACGG
GAGGCAGCAGTGGGGAATATTGGTCAATGGGCGCAAGCCTGAACCAGCAATGCCGCGTGG
GTGATGAAGGCCTTCGGGTTGTAAAGTCCTTTCGCACGCGACGATGATGACGGTAGCGTG
AGAAGAAGCCCCGGCTAACTTCGCGCCAGCAGCCGCGGTAATACGAAGGGGGCTAGCGTT
GCTCGGAATCACTGGGCGTAAAGGGCGCNNNNNNNNNNNNNNNNNNNNNNNNNNNNNNNN
NNNNNNNNNNNNNNNNNNNNNNNNNNNNNNNNNNNNNNNNNNNNNNNNNNNNNNNNNNNN
NNNNNNNNNNNNGTAGAGGTGAAATTCGTAGATATTGGGTGGAACACCGGTGGCGAAGGC
GGCCGCCTGGCCCGGTCCTGACGCTGAGGCGCGAAAGCGTGGGGAGCAAACAGGATTAGA
TACCCTGGTAGTCCACGCCGTAAACGTTGGGCGCTAGGTGTGGGGGGGTACCACCNNNNN
NNNNNNNNNNCGCATTAAGCACTCCGCCTGGGGAGTACGGTCGCAAGACTGAAACTCAAA
GGAATTGACGGGGGCCCGGNNNNNNNNNNNNNNNNNNNNNNNNNNNNNNNNNNNNNNNNN
NNNNNNNNNNNNNNNNNNNNNNNNNNNNNNNNNNNNNNNNNNNNNNNNNNNNNNNNNNNN
NNGGACGGGACACAGGTGCTGCATGGCTGTCGTCAGCTCGTGTCGTGAGATGTTGGGTTA
AGTCCCGCAACGAGCGCAACCCCTACCGCCAGTTGCCAGCATTCGGTTGGGCACTCTGGC
GGGACCGCCGGTGACAAGCCGGAGGAAGGCGGGGATGACGTCAAGTCCTCATGGCCCTCA
TGAGCTGGGCCACACACGTGCTACAATGGCAGTGACAGTGGGATGCCAGGCCGCGAGGCC
GAGCCGACCTCCAAAAGCCGCCTCAGTTCGGATCGCACCCTGCAACTCGGGTGCGTGAAG
CTGGAATCGCTAGTAATCGCGGATCAGCACGCCGCGGTTAATACGTTCCCG
>1371|535410 Prior=0.000681 Length=1302 NormPrior=0.000714
TAACACGTGGTTGACCTACCCCAGAGTAGGGGATAACGTTCCGAAAGGAATGCTAATACC
CTATAAGCTCCCGGCATTTAGAACACTGGGAGAAAAGTTCCGGCGCTTTGGGAGGGGACT
GCGAACCATCAGCTAGTTGGTGCGGTAACGGCTCACCAAGGCGACGATGCGTAGCCGACC
TGAGAGGGTGATCGGCCACATTGGAACTGAGACACGGTCCAGACTCCTACGGGAGGCAGC
AGTGGGGAATATTGCACAATGGGCGAAAGCCTGATGCAGCAACGCCGCGTGAGTGAAGAA
GNNNNNNNNNNNNNNNNNNNNNNNNNNNNNNNNNNNNNNNNNNNNNNNNNNNNNNNNNNN
NNNNNNNNNNNNNNNNNNNNNNNNNNNNNNNNNNNNNNNNNNNNNNNNNNNNNNNNNNNN
NNNNNNNNNNNNNNNNNNNNNNNNNNNNGAACTATAAGTCTATTCTGAAAGCTCCTGGCT
AAACTGGGAGAGGCGAATGGAGACTGTAGATCTAGAGTAGGGAAGAGGAAAGTGGAATTC
CGCGTGTAGTGGTGAAATGCGTAGAGATGCGGAGGAACACCAGTGGCGAAAGCGACTTTC
TGGTCCCAAANNNNNNNNNNNNNNNNNNNNNNNNNNNNNNNNNNNNNNNNNNNNNNNNNN
NNNNNNNNNNNNNNNNNNNNNNNNNNNNNNNNNNNNNNNNNNNNNNNNNNNNNNNNNNNN
NNNNNNNNNNNNNNNNNNNNNNNNNNNNNNNNNNNNNNNNNNNNNNNNNNNNNNNNNNNN
NNNNNNNNNNNNNNNNNNNNNNNNNNNNNNNNNNNNNNNNNNNNNNNNNNNNNNNNNNNN
NNNNNNNNNNNNNNNNNNNNNNNNNNNNNNNNNNNNNNNNNNNNNNNNNNNNNNNNNNNN
NNNNNNNNNNNNNNNNNNNNNNNNNNNNNNNGTCAGCTCGTGCCGTGAGGTGTTCGGTTA
AGTCCGCAAACGAGCGCAACCCTCGGTGCCAGTTACAAGTGTCTGGCGCGACTGCCCGTG
GCAAACGGGAGGAAGGTGGGGATGACGTCAAGTCAGCATGGCCTTTATATCTAGGGCTAC
ACACACGCTACAATGGCGCGTACAGTGGGTCGCGAAGCAGTGATGCGGAGCCAATCCTAA
AAAGCGCGTCTCAGTTCAGATCGTAGGCTGCAACCCGCCTGCGTGAAGTTGGAGTTGCTA
GTAACCGCGCGTCAGCAGAGTGCGGTGAATACGTTCCCGGTCCTTGTACACACCGCCCGT
CACGTCATGAGAGCTGGTGACGCCTGAAGTCGGGAAGCGAAC
>444|132361 Prior=0.000668 Length=1223 NormPrior=0.000746
AGTTCTGGCGGTGGAGGATGGGCTCGCGGCCTATCAGCTAGTTGGTGGGGTAACTGCCCA
CCAAGGCGACGACGGGTAGCCGGCCTGAGAGGGTGACCGGCCACACTGGGACTGAGACAC
GGCCCAGACTCCTACGGGAGGCAGCAGTGGGGAATATTGGACAATGGGCGAAAGCCTGAT
CCAGCAACGCCGCGTGAGGGATGACGGCCTTCGGGTTGTAAACCTCTTTCAGCAGGGACG
AAGCGCAAGTGACGGTACCTGCAGAAGAAGCACCGGCCAACTACGTGCCAGCAGCCGCGG
TAATACAGAGGGTGCGAGCGTTGTCCGGGATCATTGGGCGTAAAGAGCGTGTAGGCNNNN
NNNNNNNNNNNNNNNNNNNNNNNNNNNNNNNNNNNNNNNNNNNNNNNNNNNNNGGGCGGA
CTAGAGGTAGGTAGGGGAGAATGGAATTCCTGGTGTAGCGGTGGAATGCGCAGATATCAG
GAGGAACACCGGTGGCGAAGGCGGTTCTCTGGGCCTTACCTGACGCTGAGGAGCGAAAGC
GTGGGGAGCGAACAGGATTAGATACCCTGGTAGTCCACGCCGTAAACGTTGGGCGCTAGG
TGTGGGACTCATTCCACGAGTTCCGTGCCGCAGCTAACGCATTAAGCGCCCCGCCTGGGG
AGTACGGCCGCAAGGCTAAAACTCAAAGGAATTGACGGGGGCCCGCACAAGCGGCGGAGC
ATGTGGCTTAATTCGAGNNNNNNNNNNNNNNNNNNNNNNNNNNNNNNNNNNNNNNNNNNN
NNNNNNNNNNNNNNNNNNNNNNNNNNNNNNNNNNNNNNNNNNNNNNNNNNNNNNNNNNNN
NNNNCGTGAGATGTTGGGTTAAGTCCCGCAACGAGCGCAACCCTCGTCCTATGTTGCCAG
CACGTGATGGTGGGGACTCATCGGAGACTGCGGGGTCCACCTGGAGGAAGGTGGGGATGA
CGTCAAGGCATCATGCCCCTTATGTCCAGGGCTGCACACATGCTACAATGGCCGATACAA
AGGGCTGCGAAACCGCAAGGTAGAGCGAATCCCAAAAAGTCGGTCTCAGTTCGGATTGGG
GTCTGCAACTCGACCCCATGAAGTCGGAGTCGCTAGTAATCGCAGATCAGCAACGCTGCG
GTGAATACGTTCCCGGGCATTGTACACACCGCCCGTCACGTCACGAAAGTCGGTAACACC
CGAAGCCGGTGGCCCAACCCGTG
>175|252888 Prior=0.000651 Length=1466 NormPrior=0.000606
TTTGATCCTGGCTCAGGACGAACGCTGGCGGCGTGCTTAACACATGCAAGTCGAGCGGAA
AGGCCCTTCGGGGTACTCGAGCGGCGAACGGGTGAGTAACACGTGGGCAACCTGCCCCTA
GCTCTGGGATAACTCCGGGAAACCGGTGCTAATACCGGNNNNNNNNNNNNNNNNNNNNNN
NNNNNNNNNNNNNNNNNNNNNGGCTAGGGATGGGCTCGCGGCCTATCAGCTTGTTGGTGG
GGTGATGGCCTACCAAGGCGACGACGGGTAGCCGGCCTGAGAGGGCGACCGGCCACACTG
GGACTGAGACACGGCCCAGACTCCTACGGGAGGCAGCAGTGGGGAATTTTCCGCAATGGG
CGAAAGCCTGACGGAGCAAGACCGCGTGAGGGAAGAAGGCCTTCGGGTTGTAAACCTCTT
TCAGCAGGGACGAAGCGAGAGTGACGGTACCTGCAGAAGAAGCACCGGCCAACTACGTGC
CAGCAGCCGCGGTAATACGTAGGGTGCAAGCGTTGTCCGGAATTATTGGGCGTAAAGAGC
TCGTAGGCGGTTTGTCGCGTCGGCTGTGAAATCCCGGAGCTCAACTCCGGGCCTGCAGTC
GATACGGGCAGACTCGAGTGTTGCAGGGGAGACTGGAATTCCTGGTGTAGCGGTGAAATG
CGCAGATATCAGGAGGAACACCGGTGGCGAAGGCGGGTCTCTGGGCAACAACTGACGCTG
AGGAGCGAAAGCGTGGGGAGCGAACAGGATTAGATACCCTGGTAGTCCACGCCGTAAACG
TTGGGCACTAGGTGTGGGGACCTATCGACGGTTTCCGTGCCGCAGCTAACGCATTAAGTG
CCCCGCCTGGGGAGTACGGCCGCAAGGCTAAAACTCAAAGGAATTGACGGGGGCCCGCAC
AAGCGGCGGAGCATGTTGCTTAATTCGATGCAACGCGAAGAACCTTACCTAGGCTTGACA
TGCACGGAAATCTCGCAGAGATGTGGGGTCCGTAAGGGCCGTGCACAGGTGGTGCATGGT
TGTCGTCAGCTCGTGTCGTGAGATGTTGGGTTAAGTCCCGCAACGAGCGCAACCCTCGTT
CCATGTTGCCAGCGGGTTATGCCGGGGACTCATGGGAGACTGCCGGGGTCAACTCGGAGG
AAGGTGGGGACGACGTCAAATCATCATGCCCCTTATGTCTTGGGCTTCACGCATGCTACA
ATGGCCGGTACAAAGGGCTGCTAAGCCGTGAGGTGGAGCGAATCCCAAAAAGCCGGTCTC
AGTTCGGATCGGGGTCTGCAACTCGACCCCGTGAAGTCGGAGTCGCTAGTAATCGCAGAT
CAGCAGTGCTGCGGTGAATACGTTCCCGGGCCTTGTACACACCGCCCGTCACGTCACGAA
AGTCGGTAACACCCGAAGCCAGTGGCCCAACCCGTGAGGGGGGGAGCTGTCGAAGGTGGG
ATCGGCGATTGGGACGAAGTCGAAAC
>1039|89660 Prior=0.000640 Length=814 NormPrior=0.001074
CTTGAATCCGGGAGAGGGATGCAGAATTCCAGGTGTAGCGGTGAAATGCGTAGATATCTG
GAGGAATACCGGTGGCGAAGGCGGCATCCTGGACCGGCATTGACGCTGAGGAGCGAAAGC
TAGGGGAGCAAACGGGATTAGATACCCCGGTAGTCCTAGCCCTAAACGATGAATGCTTGG
TGTGACGGGTATCGATCCCTGTCGTGCCGAAGCTAACGCAGTAAGCATTCCGCCTGGGGA
GTANNNNNNNNNNNNNNNNNNNNNNNNNNNNNNNNNNNNNNNNNNNNNNNNNNNNNNNNN
NNNNNNNNNNNNNNNNNNNNNNNNNNNNNNNNNNNNNNNNNNNNNNNNNNNNNNNNNNNN
NNNNNNNNNNNNNNNNNNNNNNNNNNNNNNNNNNNNNNNNNGCATGGCTGTCGTCAGCTC
GTGTCGTGAGATGTTGGGTTAAGTCCCGCAACGAGCGCAACCCTTGTCCTCTGTTGCCAT
CAGGTGATGCTGGGCACTCTGAGGAGACTGCCGGTGATAAACCGGAGGAAGGTGGGGATG
ACGTCAAGTCAGCATGGCNNNNNNNNNNNNNNCTACACACGTGCTACAATGGCCGACACA
AACCGTCGCGATACCGCAAGGTGGAGCTAATCGGACAAAGTCGGTCTCAGTTCGGATTGC
AGGCTGCAACTCGCCTGCATGAAGTTGGAATCGCTAGTAATCGCGGATCAGCACGCCGCG
GTGAATACGTTCCCGGGCCTTGTACACACCGCCCGTCACATCACGAAAGCTGGCTGTACT
AGAAGTCGCCGCGCTAACCCGCAAGGGAGGCAAG
>216|160337 Prior=0.000634 Length=1316 NormPrior=0.000658
GAGCGAGGCCCTTCTCTTCGGAGAGGGTGCCCTAGCGGCGAACGGGTGAGTAACACGTGG
GCAATCTGCCCCTAGCACTGGGATAACTCCGGGAAACCGGGGCTAATACCGGATATGACC
TTCGAAGGCATCTTCGTTGGTGGAAAGGATTCCGGCTAGGGATGAGCCCGCGGCCTATCA
GCTTGTTGGTGGGGTAATGGCCCACCAAGGCGACGACGGGTAGCCGGCCTGAGAGGGTGA
CCGGCCACACTGGGACTGAGACACGGCCCAGACTCCTACGGGAGGCAGCAGTGGGGAATA
TTGGACAATGGGCGAAAGCCTGATGCAGCGACGCCGCGTGAGGGAAGACGGCCTTCGGGT
TGTAAACCTCTTTCAGCAGGGACGAAGCGANNNNNNNNNNNNNNNNNNNNNNNNGCACCG
GCTAACTACGTGCCAGCAGCCTCGGTAATACGTAGGGTGCAAGCGTTGTCCGGGATTATT
GGGCGTAAAGAGCTCGCAGGCGGTCTGTTGCGTCGGCTGTGAAACCCCGAGGCTCAACCT
CGGGCCTGCAGCCGATACGGGCGGACTGGAGTTCGGCAGGGGAGACTGGAATTCCTGGTG
TAGCGGTGAAATGCGCAGATATCAGGAGGAACACCGGTGGCGAAGGCGGGTCTCTGGGCC
GATACTGACGCTGAGGAGCGAAAGCGTGGGGAGCGAACAGGATTAGATACCCTGGTAGTC
CACGCCGTAAACGTTGGGCGCTAGGTGTGGGGGCCATTCCACGGTCTCCGTGCCGCAGCT
AACGCATTAAGCGCCCCGCCTGGGGAGTACGGCCGCAAGGCTAAAACTGAAAGGAATTGA
CGGGGGCCCGCACAAGCAGCGGAGCATGTGGCTTAATTCGACGCAACGCGAAGAACCTTA
CCAAGGCTTGACATACACCGAAAACTCGTAGAGATACGGGGTCCGCAAGGGCGGTGTACA
GGTGGTGCATGGTTGTCGTCAGCTCGTGTCGTGAGATGTTGGGTTAAGTCCCGCAACGAG
CGCAACCCTCGTCCTATGTTGCCAGCGAGTAATGTCGGGGACTCATAGGAGACTGCCGGG
GTCAACTCGGAGGAAGGTGGGGACGACGTCAAGTCATCATGCCCCTTATATCCAGGGCTG
CAAACATGCTACAATGGCCGGTACAAAGGGCTGCTATACCGCGAGGTTGAGCGAATCCCA
TAAAGCCGGTCTCAGTTCGGATTGGAGTCTGCAACTCGACTCCATGAAGCCGGAGTTGCT
AGTAATCGCAGATCAGCAACGCTGCGGTGAATACGTTCCCGGGCCTTGTACACACC
>1551|L1A13 Prior=0.000612 Length=1210 NormPrior=0.000690
GTTTTTCGGTTGGGGATGGGCCCGCGGCCTATCAGCTTGTTGGTGGGGTGATGGCCTACC
AACGCGACGACGGGCAGCCGGCCTGAGAGGGCGACCGGCCACACTGGGACTGAGACACGG
CCCAGACTCCTACGGGAGGCAGCAGTGGGGAATATTGCGCAATGGGCGAAAGCCTGACGC
AGCGACGCCGCGTGGGGGATGACGGCCTTCGGGTTGTAAACCTCTTTCGACCTCGACGAA
GCGAAAGTGACGGTAGGGGTAGAAGAAGCACCGGCCAANNNNNNNNNNNNNNNNNNNNNN
NNNNNNNNNNNNNNNNNNNNNNNNNNNGAATTATTGGGCGTAAAGAGCTCGTAGGCGGTC
TGTCGCGTCGGTCGTGAAAACTTGGGGCTTAACCCCGAGCTTGCGGTCGATACGGTCATG
ACTTGAGTTCGGTAGGGGAGACTGGAATTCCTGGTGTAGCGGTGAAATGCGCAGATATCA
GGAGGAACACCGGTGGCGAAGGCGGGTCTCTGGGCCGAAACTGACGCTGAGGAGCGAAAG
CGTGGGGAGCAAACAGGATTAGATACCCTGGTAGTCCACGCCGTAAACGGTGGGCGCTAG
GTGTGGGGGCCATTCCACGGTCTCTGTGCCGCAGCTAACGCATTAAGCGCCCCGCCTGGG
GAGTACGGCCGCAAGGCTAAAACTCAAAGGAATTGACGGGGGCCCGCACAAGCGGCGGAG
CATGCGGATTAANNNNNNNNNNNNNNNNNNNNNNNNNNNNNNNNNNNNNNNNNNNNNNNN
NNNNNNNNNNNNNNNNNNNNNNCAAGGGCGGTGCACAGGTGGTGCATGGTTGTCGTCAGC
TCGTGTCGTGAGATGTTGGGTTAAGTCCCGCAACGAGCGCAACCCTCGTTCCATGTTGCC
AGCGGGTGATGCCGGGGACTCATGGGAGACTGCCGGGGTCAACTCGGAGGAAGGTGGGGA
TGACGTCAAGTCATCATGCCCCTTATGTCCAGGGCTTCACACATGCTACAATGGCCAGTA
CAGAGGGCTGCGAGACCGTGAGGTGGAGCGAATCCCTTAAAGTTGGTCTCAGTTCGGATC
GGGGTCTGCAACTCGACCCCGTGAAGTTGGAGTCGCTAGTAATCGCAGATCAGCAACGCT
GCGGTGAATACGTTCCCGGGCCTTGTACACACCGCCCGTCACGTCACGAAAGTTGGTAAC
ACCCGAAGCC
>366|254635 Prior=0.000604 Length=1230 NormPrior=0.000670
CGTGGGCAACCTGCCCTCAGCTCTGGGATAACTCCGGGAAACCGGGGCTAATACCGGATA
CGACCTTCCCTCGCATGGGGGTTGGTGGAAAGTTCTTCGGCTGAGGATGGGCCCGCGGCC
TATCAGCTTGTTGGTGGGGTGATGGCCTACCAAGGCGACGACGGGTAGCCGGCCTGAGAG
GGCGACCGGCCACACTGGGACTGAGACACGGCCCAGACTCCTACGGGAGGCAGCAGTGGG
GAATATTGCGCAATGGGCGGAAGCCTGACGCAGCGACGCCGCGTGAGGGATGAAGGCCTT
CGGGTTGTAAACCTCTTTCAGCAGGGACGAAGCGAGAGTGACGGTACCTGCAGAAGAAGC
ACCGGCCAACTACGTGCCAGCAGCCGCGGTAATACGTAGGGTGCAAGCGTTGTCCGGAAT
TATTGGGCGTAAAGAGCTCGTAGGCGGTCTGTTGCGTCGGCTGTGAAAACCCGAGGCTTA
ACCTCGGGCCTGCAGCCGATACGGGCAGGCTAGAGTTCGGCAGGGGAGACTGGAATTCCT
GGTGTAGCGGTGAAATGCGCAGATATCAGGAGGAACCCCGGGGGCGAAGGCGGGTCTCTG
GGCCGATACTGACGCTGAGGAGCGAAAGCGTGGGGAGCGAACAGGATTAGATACCCTGGT
AGTCCACGCCGTAAACGTTGGGCGCTAGGTGTGGGTTCCCTTCCACGGGATCCGTGCCGC
AGCTAACGCATTAAGCGCCCCGCCTGGGGAGTACGGCCGCAAGGCTAAAACTCAAAGGAA
TTGACGGGGGCCCGCACAAGCGGCGGAGCATGTGGCTTAATTCGAGGCAACGCGAAGAAC
CTTACCTAGGCTTGACATGCACGGAAATCTCGCAGAGATGTGGGGTCCGTAAGGGCCGTG
CACAGGTGGTGCATGGTTGTCGTCAGCTCGTGTCGTGAGATGTTGGGTTAAGTCCCGCAA
CGAGCGCAACCCTCGTTCTATGTTGCCAGCGGTTCGGCCGGGGACTCATAAGAGACTGCC
GGTGACAAACCGGAGGAAGGTGGGGATGACGTCAAGTCATCATGCCCCTTATGTCCAGGG
CTGCACACATGCTACAATGGCCGGTACAAAGGGCTGCTAAGCCGCGAGGTGGAGCGAATC
CCAAAAAGCCGGTCTCAGTTCGGATCGGGGTCTGCAACTCGACCCCGTGAAGTCGGAGTC
GCTAGTAATCGCAGATCAGCAACGCTGCGG
>958|79881 Prior=0.000585 Length=1279 NormPrior=0.000624
GCGGCCTATCAGCTAGTTGGTGAGGTAATGGCTCACCAAGGCGTCGACGGGTAGCCGGCC
TGAGAGGGTGACCGGCCACACTGGGACTGAGACACGGCCCAGACTCCTACGGGAGGCAGC
AGTGGGGAATATTGCACAATGCGCGAAAGCGTGATGCAGCGACGCCGCGTGGGGGATGAC
GGCCTTCGGGTTGTAAACCTCTTTCAGCAGGGACGAAGCGGAAGGGACGAAGCGTAAGTG
ACGGTACCTGCAGAAGAAGCACCGGCCAACTACGTGCCAGCAGCCGCGGTAATACGTAGG
GTGCAAGCGTTGTCCGGAATTATTGGGCGTAAAGAGCTCGTAGGCGGTCTGTTGCGTCGG
CTGTGAAAACCCGAGGCTCAACCTCGGGCCTGCAGCCGATACGGGCAGGCTAGAGTTCGG
CAGGGGAGACTGGAATTCCTGGTGTAGCGGTGGAATGCGCAGATATCAGGAGGAACACCG
ATGGCGAAGGCAGATCTCTGGGCCGTAACTGACGCTGAGGAGCGAAAGCATGGGGAGCGA
ACAGGATTAGATACCCTGGTAGTCCATGCCGTAAACGTTGGGAACTAGATGTGGGGACCT
ATCGACGGTTTCCGTGCCGCAGCTAACGCATTAAGTGCCCCGCCTGGGGAGTACGGCCGC
AAGGCTAAAACTCAAAGGAATTGACGGGGGCCCGCNNNNNNNNNNNNNNNNNNNNNNNNN
NNNNNNNNNNNNNNNNNNNNNNNNNNNNNNNNNNNNNNNNNNNNNNNNNNNNNNNNNNNN
NNNNNNNNGTAAGGGCCGTGCACAGGTGGTGCATGGTTGTCGTCAGCTCGTGTCGTGAGA
TGTTGGGTTAAGTCCCGCAACGAGCGCAACCCTCGTCCTATGTTGCCAGCACGTAATGGT
GGGAACTCATGGGATACTGCCGGGGTCAACTCGGAGGAAGGTGGGGATGACGTCAAATCA
TCATGCCCCTTATGTCTTGGGCTTCACGCATGCTACAATGGCCGGTACAAAGGGCTGCAA
TACCGTAAGGTGGAGCGAATCCCAAAAAGCCGGTTTCAGTTCGGATTGAGGTCTGCAACT
CGACCTCATGAAGTCGGAGTCGCTAGTAATCGCAGATCAGCAACGCTGCGGTGAATACGT
TCCCGGGCCTTGTACACACCGCCCGTCAAGTCACGAAAGTTGGTAACACCCGAAGCCGGT
GGCCTAACCCCTTGTGGGAGGGAGCCGTCGAAGGTGGGACCGGCGATTGGGACTAAGTTG
AAACAAGGTAGCCGCACCG
>867|580173 Prior=0.000582 Length=1419 NormPrior=0.000560
CTCAGGACGAACGCTGGCGGCGTGCTTAACACATGCAAGTGGAGCGACGAACCTGGCTTC
GGCCAGGGGCAGAGCCGCGAACGGGTGAGTAACACGTGGGTTATCTGCCCAGTTGACAGG
GACAACCCGGGGAAACCCGGGCTAATACCTGATNNGCTCCTTCCACATCAGTGGATTGAG
TAAAGGTAGCTTCGGCTTCCGCATTGGGATCGGCCCGCGGCGCATTAGCTTGTTGGTGGG
GTAAAGGCCTACCAAGGCTTCGATGCGTAGCTGGTCTGAGAGGACGATCAGCCACACTGG
GACTGAGACACGGCCCAGACTCCTACGGGAGGCAGCAGTGGGGAATATTGCGCAATGGGC
GAAAGCCTGACGCAGCGACGCCGCGTGAGGGATGAAGGCCTTCGGGTTGTAAACCTCTTT
CAGTTGGGACGAAGNNNNNNNNNNNNNNNNNNNNNNNNNNNNNNNNNNNNNNNNNNNNNN
NNNNNNNNNNNNNNNNNNNNNNNNNNNNNNNNNNNNNNNNNNNNNNNNNNNNNNNNNNNN
NNNNNNNNNNNNNNNNNNNNNNNNNNNNNNNNNNNNNNNNNNNNNNNNNNNNNNNNNNNN
NNNNNNNNNNNNNNNNNNNNNNNNNNNNNNNNNNNNNNNCGGAAGAGGCGAGTGGAATTC
CTGGTGTAGCGGTGAAATGCGCAGATATCAGGAAGAACACCAATGGCGAAGGCAGCTCGC
TGGGACGGAACTGACGCTGAGGCGCGAAAGCGTGGGGAGCAAACAGGATTAGATACCCTG
GTAGTCCACGCCGTAAACGATGGGCACTAGGTGTGGGAGGTGTCGACTCCTCCCGTGCCG
AAGCTAACGCATTAAGTGTCCCGCCTGGGGAGTACGGCCGCAAGGCTAAAACTCAAAGGA
ATTGACGGGGGCCCGCACAAGCAGCGGAGCATGTGGTTTAATTCGACGCAACGCGAAGAA
CCTTACCTGGGCTTGACATGTGCCTGACCGCCGTGGAAACACGGCTTCCCTTCGGGGCAG
GTTCACAGGTGGTGCATGGCTGTCGTCAGCTCGTGTCGTGAGATGTTGGGTTAAGTCCCG
CAACGAGCGCAACCCTCGTTCTATGTTGCCAGCGGTTCGGCCGGGGACTCATAAGAGACT
GCCGGTGACAAACCGGAGGAAGGTGGGGATGACGTCAAGTCAGCATGCCCCTTACGCCCA
GGGCTACACACGTGCTACATTGGCGCGTACAGAGGGCTGCGATACCGCGAGGTGGAGCGA
ATCCCTTAAAGCGCGTCTCGGTTCGGATTGCAGGCTGAAACCCGCCTGCATGAAGGCGGA
GTTGCTAGTAATCGCGGATCAGCATTGCCGCGGTGAATACGTTCCCGGGCCTTGTACACA
CCGCCCGTCACACCACGGAAGCAAGCAACACCCGAAGCC
>206|129415 Prior=0.000577 Length=1308 NormPrior=0.000602
CGCCCTTTGGGGGAAAGGCTTGCTGCCGAAGGATCGGCCCGCGTCGGATTAGCTTGTTGG
TGGGGTAACGGCCTACCAAGGCAACGATCCTTAGCTGGTCTGAGAGGATGATCAGCCACA
CTGGGACTGAGACACGGCCCAGACTCCTACGGGAGGCAGCAGCCAGGAATCTTGGGCAAT
GGGCGAAAGCCTGATCCAGCCATGCCGCGTGAGTGATGAAGGCCTTAGGGTTGTAAAGCT
CTTTCGGCGGGGACGATAATGACGGTACCCGCAGAAGAAGCCCCGGCCAACTTCGTGCCA
GCAGCCGCGGTAATACGAAGGGGGCTAGCGTTGCTCGGAATCACTGGGCGTAAAGGGCGC
GTAGGCGGCCTGATAANNNNNNNNNNNNNNNNNNNNNNNNNNNNCTGGAACTGCCTTTGA
TACTGGGTATCTGGAGTTCGGGAGAGGTGAGTGGAATTCCGAGTGTAGAGGTGAAATTCG
TAGATATTCGGAGGAACACCAGAAGCGAAGGCGGCTCACTGGCCCGATACTGACGCTGAG
GCGCGAAAGCGTGGGGAGCAAACAGGATTAGATACCCTGGTAGTCCACGCCGTAAACGAT
GGATGCTAGCCGTTGGCCGGCTTGCCGGTCAGTGGCGCAGCTAACGCTTTAAGCATTCCG
CCTGGGGAGTACGGCCGCAAGGTTAAAACTCAAAGGAATTGACGGGGGCCCGCACAAGCG
GTGGAGCATGTGGTTTAATTCGAAGCAACGCGCAGAACCTTACCAGCTCTTGANNNNNNN
NNNNNNNNNNNNNNNNNNNNNNNNNNNNNNNNNNNNNNNNNNNNNNNNNNGTGCTGCATG
GCTGTCGTCAGCTCGTGTCGTGAGATGTTGGGTTAAGTCCCGCAACGAGCGCAACCCTCG
CCCTTAGTTGCCATCATTCAGTTGGGCACTCTAAGGGGACTGCCGGTGATAAGCCGAGAG
GAAGGTGGGGATGACGTCAAGTCCTCATGGCCCTTACGGGCTGGGCTACACACGTGCTAC
AATGGCGGTGACAGAGGGAGGCCAGATGGCGACATCGCGCCGATCCCGAAAAGCCGTCTC
AGTTCGGATTGCACTCTGCAACTCGGGTGCATGAAGGTGGAATCGCTAGTAATCGCGGAT
CAGCACGCCACGGTGAATACGTTCCCGGGCCTTGTACACACCGCCCGTCACACCATGGGA
GTTGGGTTTACCCGAAGGCAGCGCGCCAACCGCAAGGGGGCAGCTGACCACGGTAGTCTC
AGCGACTGGGGTGAAGTCGTAACAAGGTAGCCGTAGGGGAACCTGCGG
>372|153548 Prior=0.000569 Length=1311 NormPrior=0.000592
GAGCAACCTGCCCTTGACTCTGGGATAACCCCGGGAAACCGGAGCTAATACCGGATACGA
ACCGCACAGGCATCTGCGTGGTTGGAAAGATTTATCGGTCAAGGATGGGCTCGCGGCCTA
TCAGCTTGTTGGTGGGGTAACGGCCTACCAAGGCGACGACGGGTAGCCGGCCTGAGAGGG
CGACCGGCCACACTGGGACTGAGACACGGCCCAGACTCCTACGGGAGGCAGCAGTGGGGA
ATATTGCGCAATGGGCGAAAGCCTGACGCAGCGACGCCGCGTGAGGGACGAAGGCCTTCG
GGTTGTAAACCTCTTTCAGCAGGGAAGAAGCGAAAGTGACGGTACCTGCAGAAGAAGCAC
CGGCTAACTACGTGCCAGCAGCCGCGGCAATACGTAGGGTGCAAGCGTTGTCCGGAATTA
TTGGGCGTAAAGAGCTCGTAGGCGGTTTGTCGCGTCTGCTGTGAAAACTCGGGGCTTAAC
CCCGGGCCTGCAGTGGGTACGGGCAGACTAGAGTGCGGTAGGGGAGACTGGAATTCCTGG
TGTAGCGGTGAAATGCGCAGATATCAGGAGGAACACCGGTGGCGAAGGCGGGTCTCTGGG
CCGTAACTGACGCTGAGGAGCGAAAGCATGGGGAGCGCACAGGATTAGATACCCTGGTAG
TCCATGCCGTAAACGTTGGGCACTAGGTGTGGGGGACATTCCACGTTTTCCGCGCCGTAG
CTAACGCATTAAGTGCCCCGCCTGGGGAGTACGGCCGCAAGGCTAAAACTCAAAGGAATT
GACGGGGGCCCGGNCAAGCAGCGGAGCATGTGGCTTAATTCGACGCAACGCGAAGAACCT
TACCAAGGCTTGACATGCACTGAAAACTCGTGGAGACACGGGGTCCGCAAGGGCGGTGCA
CAGGTGGTGCATGGTTGTCGTCAGCTCGTGTCGTGAGATGTTGGGTTAAGTCCCGCAACG
AGCGCAACCCTCGTTCCATGTTGCCAGCGGGTTATGCCGGGGACTCATGGGAGACTGCCG
GGGTCAACTCGGAGGAAGGTGGGGATGACGTCAAGTCATCATGCCCCTTATGTCCAGGGC
TTCACGCATGCTACAATGGCTGGTACAAAGGGCTGCGAGACCGCAAGGTGGAGCGAATCC
CAAAAAGCCAGTCTCAGTTCGGATTGGGGTCTGCAACTCGACCCCATGAAGTCGGAGTCG
CTAGTAATCGCAGATCAGCAACGCTGCGGTGAATACGTTCCCGGGCCTTGTACACACCGC
CCGTCACGTCACGAAAGTCGGTAACGCCCGAAGCCGGTGGCCCAACCCGTG
>1486|90192 Prior=0.000565 Length=1292 NormPrior=0.000597
TGCTAATACCGGATGTGCCTTATGGTGAAAGATTTATCACCTGAAGATGAGCTCGCGTCT
GATTAGCTAGTAGGTGTGGTAAGAGCGCACCTAGGCGACGATCAGTAGCTGGTCTGAGAG
GATGATCAGCCACACTGGGACTGAGACACGGCCCAGACTCCTACGGGAGGCAGCAGTGGG
GAATTTTCCGCAATGGGCGAAAGCCTGACGGAGCAATACCGCGTGAGGGTGGAAGGCTCT
TGGGTTGTAAACCTCTTTTCTCAGGGAAGAACAAAATGACGGTACCTGACGAATCAGCCT
CGGCTAACTCCGTGCCAGCAGCCGCGGTAATACGGAGGAGGCAAGCGTTATCCGGAATTA
TTGGGCGTAAAGCGTCCGCAGGTGGCGCCTCAAGTCTGCTGTCAAAGACCGGGGCTTAAC
TTCGGAAAGCCAGCGGCAACTCGAAAGCTAGGGTATGGTAGGGGCAGAGGGAATTCCTGG
TGTAGCGGTGAAATGCGTAGAGATCAGGAAGAACATCGGTGGCGAAGGCGCTCTGCTGGA
CCATAACTGACACTCAGGGACGAAAGCTAGGGGAGCGAATGGGATTAGATACCCCAGTAT
TCCTAGCCGTAAACGATGGATACTAGGTGTGGCTTGTATCGAACCGAGCCGTGCCGTAGC
TAACGCGTTAAGTATCCCGCCTGGGGAGTACGCGCGCAAGCGTGAAACTCAAAGGAATTG
ACGGGGGCCCGCACAAGCGGTGGAGTATGTGGTTTAATTCGATGCAACGCGAAGAACCTT
ACCAGGGCTTGACATGTCGCGAATCTTCCTGAAAGGGAAGAGTGCCTTCGGGAGCGCGAA
CACAGGTGGTGCATGGCTGTCGTCAGCTCGTGTCGTGAGATGTTGGGTTAAGTCCCGCAA
CGAGCACAACCCTCGTCTTTAGTGCCAGCATTTCGGATGGGCACTCTAGAGAGACTGCCG
GTGACAAACCGGAGGAAGGTGGGGATGACGTCAAGTCAGCATGCCCCTTACGCCCTGGGC
TACACACGTACTACAATGCGACGGACAAAGGGCAGCAAGCCAGCGATGGCAAGCAAATCC
CATAAACCGTGGCTCAGTTCAGATCGCAGGCTGCAACTCGCCTGCGTGAAGGAGGAATCG
CTAGTAATTGCAGGTCAGCATACTGCAGTGAATTCGTTCCCGGGCCTTGTACACACCTCC
CGTCACACCATGGAAGCTGGCCACGCCCGAAGTCGTTACCCTAACCTGAAAAGGAGGGGG
ATGCCGAAGGCAGGGCTGATGACTGGGGTGGG
>1103|218567 Prior=0.000543 Length=1019 NormPrior=0.000727
GACGAGCCTGCGGCCCATCAGCTAGTTGGTGAGGTAAGAGCTCACCAAGGCTAAGACGGG
TAGCTGGTCTGAGAGGATGATCAGCCACACTGGAACTGAGACACGGTCCAGACTCCTACG
GGAGGCAGCAGTGGGGAATCTTGCGCAATGGGCGAAAGCCTGACGCAGCGACGCCGCGTG
AGTGATGAAGGCCTTCGGGTTGTAAAGCTCTGTGNNNNNNNNNNNNNNNNNNNNNNNNNN
NNNNNNNNNNNNNNNNNNNNNNNNNNNNNNNNNNNNNNNNNNNNNNNNNNNNNNNNNNNN
NNNNNNNNNNNNNNNNNNNNNNNNNNNNNNNNNNNNNNNNNNNNNNNNNNNNNNNNNNNN
NNNNNNNNNNNNNNNNNNNNNNNNNNNNNNNNNNNNNNNNNNNNNNNNNNNNNNNNNNNN
NNNNNNNNNNNNNNNNNNNNNNNNNNNNNNNNNNNNNNNNNNNNNNNNNNNNNNNNNNNN
NNNNNNNNNNNNNNNNNNNNNNNNNNNNNNNNNNNNNNNNNNNNNNNNNNNNNNNNNGAA
AGCGTGGGGAGCAAACAGGATTAGATACCCTGGTAGTCCACGCCGTAAACGATGGGTGCT
AGGTGTCACGGGCTTTGACTCTCGTGGTGCCGTAGCCAACGCATTAAGCACCCCGCCTGG
GAAGTACGGCCGCAAGGCTAAAACTCAAAGGAATTGACGGGGGCCCGCACAAGCGGTGGA
GCATGTTGTTTAATTCGACGCAACGCGAAGAACCTTACCTNNNNNAGAAAATGCAGGAAC
CTGGGAGAAGTCTCGGGGTGCTCTTCGGAGAGCCTGTAGTTAGGTGCTGCATGGCTGTCG
TCAGCTCGTGTCGTGAGATGTTGGGTTAAGTCCCGCAACGAGCGCAACCCCTATCATTAG
TTACCAGCGGGTCATGCCGGGGACTCTAGAGAGACTNNNNNNNNNNAAACCGGAGGAAGG
TGGGGACGACGTCAAGTCATCATGGCCCTTACGCTTAGGGCTACACACGTGCTACAATG
>1508|337173 Prior=0.000539 Length=1258 NormPrior=0.000584
GGGGGATCGCAAGACCTCGCGCGATTGGAGCGGCCGATGGCAGATTAGGTAGTTGGTGGG
GTAAAGGCTCACCAAGCCGACGATCTGTAGCTGGTCTGAGAGGACGACCAGCCACACTGG
GACTGAGACACGGCCCAGACTCCTACGGGAGGCAGCAGTGGGGAATTTTGGACAATGGGC
GCAAGCCTGATCCAGCCATTCCGCGTGCAGGATGAAGGCCTTCGGGTTGTAAACTGCTTT
TGTACGGAACGAAAAGGCTCTTTCTAATACAGGGGGCTCATGACGGTACCGTAAGAATAA
GCACCGGCTAACTACGTGCCAGCAGCCGCGGTAATACGTAGGGTGCGAGCGTTAATCGGA
ATTACTGGGCGTAAAGCGTGCGCAGGCGGCTTTGCAAGACAGATGTGAAATCCCCGGGCT
CAACCTGGGAACTGCATTTGTGACTGCAAGGCTAGAGTACGGCAGAGGGGGATGGAATTC
CGCGTGTAGCAGTGAAATGCGTAGATATGCGGAGGAACACCGATGGCGAAGGCAATCCCC
TGGGCCTGCACTGACGCTCATGCACGAAAGCGTGGGGAGCAAACAGGATTAGATACCCTG
GTAGTCCACGCCCTAAACGATGTCAGCTAGTTGTCGGGTCTTAATTGACTTGGTAACGCA
GCTAACGCGTGAAGTTGACCGCCTGGGGAGTACGGTCGCAAGATTAAAACTCAAAGGAAT
TGACGGGGACCCGCACAAGCGGTGGATGATGTGGATTAATTCGATGCAACGCGAAAAACC
TTACCTACCCTTGACATGGTCGGAACCTTGGAGAGATCTGAGGGTGCTCGAAAGAGAACC
GACGCACAGGTGCTGCATGGCTGTCGTCAGCTCGTGTCGTGAGATGTTGGGTTAAGTCCC
GCAACGAGCGCAACCCTTGTCATTAGTTGCTACGAAAGGGCACTCTAATGAGACTGCCGG
TGACAAACCGGAGGAAGGTGGGGATGACGTCAAGTCCTCATGGCCCTTATGGGTAGGGCT
TCACACGTCATACAATGGTACATACAGAGGGCTGCCAACCCGCGAGGGGGAGCTAATCCC
AGAAAGTGTATCGTATTCCGGATTGTAGTCTGCAACTCGACTGCATGAAGTTGGAATCGC
TAGTAATCGCGCATCAGCTCGGCGCGGTGAATACGTTCCCGGGTCTTGTACACACCGCCC
GTCACACCATGGGAGCGGGTTTTACCAGAAGTAGGTAGCTTAACCGCAAGGAGGGCGC
>1036|172910 Prior=0.000508 Length=1263 NormPrior=0.000549
GGGAGGGGCTCGCGGCCTATCAGCTAGTTGGGGGGGTAACGGCCCACCAAGGCGACGACG
GGTAGCTGGTCTGAGAGGATGGCCAGCCACATTGGGACTGAGAGACGGCCCAGACTCCTA
CGGGAGGCAGCAGTGGGGAATCTTGCGCAATGGGCGAAAGCCTGACGCAGCGACGCCGCG
TGGAGGATGAGGCCCTTCGGGGTGTGAACNNNNNNNNNNNNNNNNNNNNNNNNNNNNNNN
NNNNNNNNNNNNNNNNNNNNNNNNNNNNNNNNNNNNNNNNNNNNNNNNNNNNNNNNNNNN
NNNNNNNNNNNNNNNNNNNNNNNNNNNNNNNNNNNNNNNNNNNNNNNNNNNNNNNNNNNN
NNNNNNNNNNNNNNNNNNNNNNNNNNNNNNNNNNNNNNNNNNNNNNNNNNNNNNNNNNNN
NNNNNNNNNNNNNNNNNNNNNGAATTCCGGGTGTAGCGGTGGAATGCGTAGAGATCCGGA
AGAACACCAGTGGCGAAGGCGGCCTGCTGGGCAGTGGCTGACGCTGAGGCGCGACAGCGT
GGGGAGCAAACAGGATTAGATACCCTGGTAGTCCACGCCGTAAACGATGGGCACTAGGTG
CGGGGGGTGTCGCCTCCCTCCGTGCCGAAGCTAACGCATTAAGCGCCCCGCCTGGGGAGT
ACGGCTGCAAGGTTAAAACTCAAAGGAATTGACGGGGGCCCGCACAAGCGGTGGAGTATG
TGGTTTAATTCGATGCAACGCGAAGAACCTTACCAGGGCTTGACATGTCGCGAATNNNNN
NNNNNNNNNNNNNNNNNNNNNNGGAGCGCGAACACAGGGGGTGCATGGCTGTCGTCAGCT
CGTGTCGTGAGATGTTGGGTTAAGTCCCGCAACGAGCGCAACCCCTGGTTCTAGTTGCCA
GCGCGTGATGGCGGGGACTCTAGAGCGACTGCCGGTGCCAAACCGGAGGAAGGTGGGGAC
GACGTCAAGTCATCATGGCCCTTACGCTTAGGGCTACACACGTGCTACAATGGCGGGGAC
AGCGGGGCGCCAGGGCGCGAGCCCGAGCCGATCCCCAAACCCCGCCTCAGTTCGGATTGT
CCTCTGCAACCCGAGGGCATGAAGCTGGAATCGCTAGTAATCGTGGGTCAGCTACACCAC
GGTGAATACGTTCCCGGGCCTTGTACACACCGCCCGTCACGCCATGGGAGTCGGGAGCGC
CCGAAGTCCGTGACTCAACCCTTCGGGGGGAGAGCGGCCGAAGGCGAGCTCGGTGACTGG
GGC
>1705|L1B02 Prior=0.000488 Length=1212 NormPrior=0.000550
GAAAGTTCTGGCGGTCAGGGATGGGCTCGCGGCCTATCAGCTTGTTGGTGGGGTGACGGC
CTACCAAGGCGACGACGGGTAGCCGGCCTGAGAGGGCGACCGGCCACACTGGGACTGAGA
CACGGCCCAGACTCCTACGGGAGGCAGCAGTGGGGAATATTGCACAATGGGCGAAAGCCT
GATGCAGCGACGCCGCGTGAGGGATGACGGCCTTCGGGTTGTAAACCTCTTTCAGCAGGG
ACGAAGCGAAAGTGACGGTACCTGCAGAAGAAGCACCAGCCAACTACGTGCCAGCAGCCG
CGGTAATACGTAGGGTCCGAGCGTTGTCCGGAATTATTGGGCGTAAAGGGCTCGTAGGCG
GTTCGTCACGTCGGGAGTGAAAACTCGGAGCTCAACTCCGAGCCTGCTTCCGATACGGGC
AGACTAGAGGTAGGCAGGGGAGAGCGGAACTCCTGGTGTAGCGGTGGAATGCGCAGATAT
CAGGAAGAACACCGGTGGCGAAGGCGGCTCTCTGGGCCTTACCTGACGCTGAGGAGCGAA
AGCGTGGGTAGCGAACAGGATTAGATACCCTGGTAGTCCACGCCGTAAACGTTGGGCGCT
AGGTGTGGGGGACATTCCACGTCCTCCGTGCCGCAGCTAACGCATTAAGCGCCCCGCCTG
GGGAGTACGGCCGCAAGGCTAAAACTCAAAGGAATTGACGGGGGCCCGCACAAGCAGCGG
AGCATGTGGCTTAATTCGACGCAACGCGAAGAACCTTACCAAGGCTTGACATGCAGGGAA
ATCCTCCAGAGATGGGGGGTCCGTAAGGGTCGTGCACAGGTGGTGCATGGTTGTCGTCAG
CTCGTGTCGTGAGATGTTGGGTTAAGTCCCGCAACGAGCGCAACCCTCGTCCTATGTTGC
CAGCACGTTATGGTGGGGACTCATAGGAGACTGCCGGGGTCAACTCGGAGGAAGGTGGGG
ATGACGTCAAGTCATCATGCCCCTTATGTCCAGGGCTTCACGCATGCTACAATGGCCGGT
ACAAAGGGCTGCGAAACCGCAAGGTGGAGCGAATCCCAAAAAGCCGGTCTCAGTTCGGAT
CGGGGTCTGCAACTCGACCCCGTGAAGTCGGAGTCGCTAGTAATCGCAGATCAGCAACGC
TGCGGTGAATACGTTCCCGGGCCTTGTACACACCGCCCGTCAAGTCATGAAAGTCAGTAA
CACCCGAAGCCG
>1233|161593 Prior=0.000487 Length=1066 NormPrior=0.000624
GTTGGGTAATACCAGATGAGACCACGAGTAGGCATCTACTTGTGCTCAAAGGGCAACTGC
CCTGGGATCAGGCGATGTGGTATCAGGTAGTTGGTAGGGTAACGGCCTACCAAGCCTTCG
ACGCCTAGCCGGACTGAGAGGTCGGCCGGCCNNNNNNNNNNNNNNNNNNNNNNNNNNNNN
NNNNNNNNNNNNNNNNNNNNNNNNNNNNNNNNNNNNNNNNNNNNNNNNNNNNNNNNNNNN
NNNNNNNNNNNNNNNNNNNNNNNNNNNNNNNNNNNNNNNNNNNNNNNNNNNNNNNNNNNN
NNNNNNNNNNNNNNNNNNNNNNNNNNNNNNNNNNNNNNNNNNNNNNNNNNNNNNNNNNNN
NNNNNNNNNNNNNNNNNNNNNNNNNNNNNNNNNNNNNNNNNNNNNNNNNNNNNNNNNNNN
NNNNNNNNNNNNNNNNNNNNNNNNNNNNNNNNNNNNNNNNNNNNNNNNNNNNNNNNNNNN
NNNNNNNNNNNNNNNNNNNNNNNNNNNNNNNNNNNNNNNNNNNNNNNNNNNNNNNNNNNN
NNNNNNNNNNNNNNNNNNNNNNNNNNNNNNNNNNNNNACGAAAGCCAGGGGAGCAAACGG
GATTAGATACCCCGGTAGTCCTGGCCCTAAACGATGTCCACTAGATTACGGCGCCTCTGA
CGGCGTCGTGGTCGAAGCAAAAGTGTTAAGTGGACCGCCTGGGAAGTACGGTCGCAAGGC
TAAAACTCAAAGGAATTGACGGGGGCTCACACAAGCGGNNNNNNNNNNNNNNNNNNNNNN
NNNNNNNNNNNNNNNNNNNNNNNNNNNNNNNNNNNNNNNNNNNNNNNNNNNNNNGCCGAG
TACGCCCTTCGGGGTGGAACAGTCACAGGTGCTGCATGGCTGTCGTCAGCTCGTGTCGTG
AGATGTCGGGTTAAGTCCCTTAACGAGCGAAACCTTTGTCCTTAGTTGCCAGCGGGTAAT
GCCGGGGACTCTAGGGATACTGCCGGTGTCAAACCGGAGGAGGGTGGAGATGACGTCAAG
TCCTCATGGCCTTTATGCCCAGGGCCACACACGTGCTACAATGCCG
>517|4413 Prior=0.000487 Length=1185 NormPrior=0.000561
GGCTAATACCGCATATCTCCTGAGGGAGAAAGCCGCGAGGCGCCTGACGAGTGGCCTGCG
TCCGATTAGCTAGTTGGTGGGGTAAAGGCTTACCAAGGCGACGATCGGTAGCTGGTCTGA
GAGGACGACCAGCCACACTGGGACTGAGACACGGCCCAAACTCCTACGGGAGGCAGCAGT
GGGGAATATTGGACAATGGGCGCAAGCCTGATCCAGCAATTCCGCGTGGGTGAAGAAGGT
CTTCGGATTGTAAAGCCCTTTCGGCGGGGACGATGATGACGGTACCCGCAGAAGAAGCCC
CGGCTAACTTCGTGCCAGCAGCCGCGGTAATACGAAGGGGGCTAGCGTTGCTCNNNNNNN
NNNNNNNNNNNNNNNNNNNNNNNNNNNNNNNNNNNNNNNNNNNNNNNNNNNNNNNNNNNN
NNNNNNNNNNNNNNNNNNNNNNNNNNNNNNNNNNNNNNNNNNNNNNNNCGGAATTCCCAG
TGTAGAGGTGAAATTCGTAGATATTGGGAAGAACACCGGTGGCGAAGGCGGCGACCTGGT
CCTTGACTGACGCTGAGGCGCGAAAGCGTGGGGAGCAAACAGGATTAGATACCCTGGTAG
TCCACGCCGTAAACGATGTGCGCTGGATGTTGGGCGGCCTAGCCGCTCAGTGTCGAAGCA
AACGCGATAAGCGCACCGCCTGGGGAGTACGGCCGCAAGGTTGAAACTCAAAGGAATTGA
CGGGGGCCCGCACAAGCGGTGGAGCATGTGGTTTAATTCGAAGCAACGCGCAGAACCTTA
CNNNNNNNNNNNNNNNNNNNNNNNNNNNNNNNNNNNNNNNNNNNNNNNNNNNNNNCGCGC
CGCACAGGTGCTGCATGGCTGTCGTCAGCTCGTGTCGTGAGATGTTGGGTTAAGTCCCGC
AACGAGCGCAACCCTCGCCTCTAGTTGCCAGCACGTTTGGGTGGGCACTCTAGGGGGACT
GCCGGTGACAAGCCGGAGGAAGGTGGGGATGACGTCAAGTCCTCATGGCCCTTATGGGCT
GGGCTACACACGTGCTACAATGGCGGTGACAATGGGAAGCCAGGCAGTGATGCCGAGCCG
ATCCCAAAAAGCTGTCTCAGTTCGGATTGCACTCTGCAACTCGGGTGCATGAAGGTGGAA
TCGCTAGTAATCGCGGATCAGCATGCCGCGGTGAATACGTTCCCG
>380|253077 Prior=0.000473 Length=1039 NormPrior=0.000622
GGCCTATCAGCTTGTTGGTGGGGTAATGGCTCACCAAGGCGTCGACGGGTAGCTAGTCTG
AGAGGACGAATAGCCACACTGGGACTGAGACACGGCCCAGACTCCTACGGGAGGCAGCAG
TGGGGAATCTTGCGCAATGGGCGGAAGCCTGACGCAGCAACGCCGCNNNNNNNNNNNNNN
NNNNNNNNNNNNNNNNNNNNNNNNNNNNNNNNNNNNNNNNNNNNNNNNNNNNNNNNNNNN
NNNGCCAACTACGTGCCAGCAGCCGCGGTGACACGTAGGCACCAAGCGTTGTCCGGATTT
ATTGGGCGTAAAGAGCTCGTAGGCGGTTCGGTAAGTCGGGTGTGAAAACTCTGGGCTCAA
CCCAGAGCCGCCACCCGATACTGCTGTGACTTGAGTTCGGTAGGGGAGTGGGGAATTCCT
GGTGTAGCGGTGAAATGCGCAGATATCAGGAGGAACACCAGTGGCGAAGGCGCCGCTCTG
GGCCGAGACTGACGCTGAGGAGCGAAAGCGTGGGTAGCAAACAGGATTAGATACCCTGGT
AGTCCACGCCGTAAACGTTGGGCACTAGGTGTGGGTCTCAACCAACGAGATCCGCGCCGT
CGCTAACGCATTAAGTGCCCCGCCTGGGGAGTACGGCCGCAAGGCTAAAACTCAAAGGAA
TTGACGGGGGCCCGCACAANNNNNNNNNNNNNNNNNNNNNNNNNNNNNNNNNNNNNNNNN
NNNNNNNNNNNNNNNNNNNNNNNNNNNNNNNNNNNNNNNNNNNNNNNNNNNNNGCGCGAA
CACAGGTGGTGCATGGCTGTCGTCAGCTCGTGTCGTGAGATGTTGGGTTAAGTCCCGCAA
CGAGCGCAACCCTCGTCTTTAGTTGCCAGCACGTGATGGTGGGGACTCATAGGAGACTGC
CGGGGTCAACTCGGAGGAAGGTGGGGACGACGTCAAGTCATCATGCCCCTTATGCCCAGG
GCTGCAAACACGCTACAATGGCCGGTACAGAGGGCTGCGATCCCGCGAGGGTGAGCGAAT
CCCACAAAGCCGGTCTCAG
>1383|232795 Prior=0.000420 Length=1265 NormPrior=0.000453
CGGTTGGGGCCGGGCCCGCGGCCTATCAGCTAGTTGGTGGGGTAACGGCCCACCAAGGCG
ACGACGGGTAGCCGGCCTGAGAGGGCGACCGGCCACACTGGGACTGAGACACGGCCCAGA
CTCCTACGGGAGGCAGCAGTGGGGAATATTGCACAATGGGCGAAAGCCTGATGCAGCAAC
GCCGCGTGCGGGATGACGGCCTTCGGGTTGTAAACCGCTTTCAGTTCCGACGAAGGTAAC
CTGACGGTAGGAACAGAAGAAGGACCGGCCAACTACGTGCCAGCAGCCGCGGTGATACGT
AGGGTCCGAGCGTTGTCCGGAATTATTGGGCGTAAAGGGCTCGTAGGCGGTCTGTCGCGT
CGGGAGTGAAAACTCAGGGCTCAACCCTGAGCGTGCTTCCGATACGGGCAGACTAGAGGT
AGGTAGGGGAGAATGGAATTCCTGGTGTAGCGGTGGAATGCGCAGATATCAGGAGGAACA
CCAGTGGCGAGGTCAGCTCGCNNNNNNATACTGACGCTGAGGAGCGAAAGTGTGGGGAGC
GAACTGGATTAGATACCCTGGTAGTCCACACCGTAAACGTTGGGCGCTAGGTGTGGGATC
CATTCCACGGGTTCCGTGCCGCAGCTAACGCATTAAGCGCCCCGCCTGGGGAGTACGGCC
GCAAGGCTAAAACTCAAAGGAATTGACGGGGGCCCGCACAAGCGGCGGAGCATGCGGATT
AATTCGATGCAACGCGAAGAACCTTACCTGGGTTTGACATATGCCGGAATACTGCAGAGA
TGTGGTCGCCGCAAGGTCGGTATACAGGTGGTGCATGGCTGTCGTCAGCTCGTGTCGTGA
GATGTTGGGTTAAGTCCCGCAACGAGCGCAACCCTCGTTCTATGTTGCCAGCGCGTGATG
GCGGGGACTCATAGGAGACTGCCGGGGTCAACTCGGAGGAAGGTGGGGATGACGTCAAAT
CATCATGCCCCTTACGTCCAGGGCTGCACACATGCTACAATGGCTGGTACAAAGGGTTGC
GATACCGCAAGGTGGAGCGAATCCCAAAAAGCCAGTCTCAGTTCGGATTGGGGTCTGCAA
CTCGACCCCATGAAGTCGGAGTCGCTAGTAATCGCAGATCAGCAACGCTGCGGTGAATAC
GTTCCCGGGCCTTGTACACACCGCCCGTCACGTCACGAAAGTCGGTAACACCCGAAGCCA
GTGGCCCAACTCGTGAGAGAGGGAGCTGTCGAAGGTGGGATCGGCGATTGGGACGAAGTC
GAAAC
>334|152323 Prior=0.000414 Length=1232 NormPrior=0.000458
GTTTTTCGGTTTGGGATGGGCTCGCGGCCTATCAGCTTGTTGGTGGGGTAATGGCCCACC
AAGGCGACGACGGGTAGCCGGCCTGAGAGGGCGACCGGCCACACTGGGACTGAGACACGG
CCCAGACTCCTACGGGAGGCAGCAGTGGGGAATATTGCGCAATGGGCGAAAGCCTGACGC
AGCGACGCCGCGTGAGGGACGAAGGCCTTCGGGTTGTAAACCTCTTTCAGCAGGGAAGAA
GCGAAAGTGACGGTACCTGCAGAAGAAGCACCGGCTAACTACGTGCCAGCAGCCGCGGTA
ATACGTAGGGTGCAAGCGTTGTCCGGAATTATTGGGCGTAAAGAGCTCGTAGGCGGTCTG
CCGCGTCGGATGTGAAAACCCAAGGCTAAACCTTGGGCTGGCATTCGATACGNNNTGACT
CGAGTGTTGCAGGGGAGACTGGAATTCCTGGTGTAGCGGTGAAATGCGCAGATATCAGGA
GGAACACCGGTGGCGAAGGCGGGTCTCTGGGCAACAACTGACGCTGAGGAGCGAAAGCGT
GGGGAGCGAACAGGATTAGATACCCTGGTAGTCCACGCCGTAAACGTTGGGCGCTAGGTG
TGGGGCTCATTCCACGAGTTCTGTGCCGCAGCTAACGCATTAAGCGCCCCGCCTGGGGAG
TACGGCCGCAAGGCTAAAACTCAAAGGAATTGACGGGGGCCCGCACAAGCGGCGGAGCAT
GCGGATTAATTCGATGCAACGCGAAGAACCTTACCAAGGTTTGACATATAGGGAAAACTG
GCNNNNNNNNNNNNNNNNNNNNNNNGCGCGAATGCAGGTGGTGCATGGCTGTCGTCAGCT
CGTGTCGTGAGATGTTGGGTTAAGTCCCGCAACGAGCGCAACCCTCGTCGTATGTTGCCA
GCATTAAGTTGGGGACTCATGCGAGACTGCCGGTGACAAACCGGAGGAAGGTGGGGATGA
CGTCAAGTCAGCATGCCCCTTACGTCCAGGGCTTCACGCATGCTACAATGGCTGGTACAA
AGGGCTGCGATACCGCAAGGTGGAGCGAATCCCAAAAAGCCAGTCTCAGTTCGGATTGGG
GTCTGCAACTCGACCCCATGAAGTCGGAGTCGCTAGTAATCGCAGATCAGCAACGCTGCG
GTGAATACGTTCCCGGGCCTTGTACACACCGCCCGTCACGTCACGAAAGTCGGTAACGCC
CGAAGCCGGTGGCCCAACCCGTGAGAGAGGGA
>222|513449 Prior=0.000401 Length=1217 NormPrior=0.000450
AGAGGAGCTCGCGTCTGATTAGCTAGTTGGTGAGGTAAAGGCTCACCAAGGCGACGATCA
GTAGCTGGTCTGAGAGGGCGACCAGCCACACTGGGACTGAGACACGGCCCAGACTCCTAC
GGGAGGCAGCAGTGGGGAATTTTGGACAATGGGCGCAAGCCTGATCCAGCCATTCCGCGT
GCAGGATGAAGGCCTTCGGGTTGTAAACTGCTTTTGTACGGAACGAAAAGGCTCTTTCTA
ATACAGGGGGCTCATGACGGTACCGTAAGAATAAGCACCGGCTAACTACGTGCCAGCAGC
CGCGGTAATACGTAGGGTGCAAGCGTTAATCGGAATTACTGGGCGTAAAGCGTGCGCAGG
CGGTGATGTAAGACAGATGTGAAATCCCCGGGCTCAACCTGGGAACTGCATTTGTGACTG
CATCGCTGGAGTGCGGCAGAGGGGGATGGAATTCCGCGTGTAGCAGTGAAATGCGTAGAT
ATGCGGAGGAACACCGATGGCGAAGGCAATCCCCTGGGCCTGCACTGACGCTCATGCACG
AAAGCGTGGGGAGCAAACAGGATTAGATACCCTGGTAGTCCACGCCCTAAACGATGTCAA
CTGGTTGTTGGGTCTTCACTGACTCAGTAACGAAGCTAACGCGTGAAGTTGACCGCCAGG
GGAGTACGGCCGCAAGATTAAAACNNNNNNNNNNNNNNNNNNNNNNNNNNNNNNNGTGGA
GTATGTGGTTTAATTCGATGCAACGCGAAGAACCTTACCAGGACTTGACATGTCGCGAAT
CTTCTGGAAACAGAAGAGAGCGTTCGCGAGAGCGCGAACACAGGTGGTGCATGGCTGTCG
TCAGCTCGTGTCGTGAGATGTTGGGTTAAGTCCCGCAACGAGCGCAACCCTTGCCATTAG
TTGCTACGAAAGGGCACTCTAATGGGACTGCCGGTGACAAACCGGAGGAAGGTGGGGATG
ACGTCAGGTCCTCATGGCCCTTATGGGTAGGGCTACACACGTCATACAATGGCCGGTACA
GAGGGCTGCCAACCCGCGAGCTGGAGCCAATCCCAGAAAACCGGTCGTAGTCCGGATCGC
AGTCTGCAACTCGACTGCGTGAAGTCGGAATCGCTAGTAATCGCGGATCAGAATGTCGCG
GTGAATACGTTCCCGGGTCTTGTACACACCGCCCGTCACACCATGGGAGCGGGTTCTGCC
AGAAGTAGTTAGCCTAA
>1468|568913 Prior=0.000401 Length=1225 NormPrior=0.000447
GGAAAGCTTTATTGCGGTTTTGGATGGACTCGCGGCCTATCAGCTTGTTGGCGGGGTAAT
GGCCCACCAAGGCGACGACGGGTAGCCGGCCTGAGAGGGTGACCGGCCACACTGGGACTG
AGACACGGCCCAGACTCCTACGGGAGGCAGCAGTGGGGAATATTGCACAATGGGCGCAAG
CCTGATGCAGCGACGCCGCGTGAGGGATGAAGGCCTTCGGGTTGTAAACCTCTTTCAGTA
GGGAAGAAGCGAAAGTGACGGTACCTGCAGAAGAAGCGCCGGCTAACTACGTGCCAGCAG
CCGCGGTAATACGTAGGGCGCAAGCGTTATCCGGAATTATTGGGCGTAAAGAGCTCGTAG
GCGGTTTGTCGCGTCTGCCGCGAAAGTCCGGGGCTTAACTCCCGATCTGCGGTGGGGACG
GGCAGACTACAGCGCCGTCGGTGAGCCTGCAATTCCTGGTGTAGCGGTGAAATGCGCAGA
TATCAGGAGGAACACCGATGGCGAAGGCAGGTCTCTGGGCTGTAACTGACGCTGAGGAGC
GAAAGCATGGGGAGCGAACAGGATTAGATACCCTGGTAGTCCACGCCGTAAACGTTGGGC
GCTAGGTGTGGGGGCCGTTCCACGGGATCCGTGCCGCAGCTAACGCATTAAGAGCCCCGC
CTGGGGAGTACGGCCGCACGGCTAAAACTCAAAGGAATTGACGGGGGCCCGCACAAGCGG
GGGAGCATGTGGCTTAATTCGAGNNNNNNNNNNNNNNNNNNNNNNNNNNNNNNNNNNNNN
NNNNNNNNNNNNNNNNNNNNNNNNNNNNNNNNNNNNNNNNNNNNNNNNNNNNNNNNNNGT
CGTCAGCTCGTGTCGTGAGATGTTCGGTTAAGTCCGGCAACGAGCGCAACCCACACCCTT
GGTTGCCAGCAGGTCAAGCTGGGCACTTTAGGGGAACTGCCCGTGATAAGCGGGAGGAAG
GTGTGGATGACGTCAAGTCCTCATGCCCCANNNNNNNNNNNNNNNNNNNNNNNNNNNNNN
NNNNNNNNNNNNNNNNNNNNNNNNNNNNNNNNNNNNNNNNGGATTGAGGTCTGCAACTCG
ACCTCATGAAGTTGGAGTCGCTAGTAATCGCAGATCAGCAACGCTGCGGTGAATACGTTC
CCGGGCCTTGTACACACCGCCCGTCAAGTCACGAAAGTTGGTAACACCCGAAGCCGGTGG
CCTAACCCCTTGTGGGAGGGAGCCG
>1660|D2B12 Prior=0.000383 Length=1208 NormPrior=0.000433
CACGGGTTGGGCCACCGGCTTCGGGCGTTACCGACTTTCATGGCTTGACGGGCGGTGTGT
ACAAGGCCCGGGAACGTATTCACCGCAGCGTTGCTGATCTGCGATTACTAGCGACTCCGA
CTTCATGGGGTCGAGTTGCAGACCCCAATCCGAACTGAGACCGGCTTTTTGGGATTCGCT
CCACCTCGCGGTTTCGCAGCCCTTTGTACCGGCCATTGTAGCATGCGTGAAGCCCNNNNN
NNNNNNNNNNNNNNNNNNNTGACGTCATCCCCACCTTCCTCCGAGTTGACCCCGGCAGTC
TCCTATGAGTCCCCGGCATAACCCGCTGGCAACATAGAACGAGGGTTGCGCTCGTTGCGG
GACTTAACCCAACATCTCACGACACGAGCTGACGACAACCATGCACCACCTGTACACCGC
CCTTGNNNNNNNNNNNNNNNNNNNNNNNNNNNNNNNNNNNNNNNNNNNNNNNNNNNNNNN
NNNNNNNNNNNNNNNTTAATCCGCATGCTCCGCCGCTTGTGCGGGCCCCCGTCAATTCCT
TTGAGTTTTAGCCTTGCGGCCGTACTCCCCAGGCGGGGCACTTAATGCGTTAGCTGCGGC
ACGGAAACCGTCGATAGGTCCCCACACCTAGTGCCCAACGTTTACGGCGTGGACTACCAG
GGTATCTAATCCTGTTCGCTCCCCACGCTTTCGCTCCTCAGCGTCAGTATCGGCCCAGAG
ACCCGCCTTCGCCACCGGTGTTCCTCCTGATATCTGCGCATTTCACCGCTACACCAGGAA
TTCCAGTCTCCCCTGCCGAACTCCAGTGATGCCCGTATCGACCGCAAGCTCAGGGTTAAG
CCCCAAGTTTTCACGACCGACGCGACACACCGCCTACGAGCTCTTTACGCCCAATAATTC
CGGACAACGCTCGCACCCTACGTATTACCGCGGCTGCTGGCACGTATTTGGCCGGCGCTT
CTTCTACCCCTACCGTCACTTTCGCTTCGTCGAGGTCGAAAGAGGTTTACAACCCGAAGG
CCGTCATCACACACGCGGCATGGCTAGATCAGGCTTGGGCCCATTGTCTAAGATTCCCCA
CTGCTGCCTCCCGTAGGAGTCTGGGCCGTGTCTCAGTCCCAGTGTGGCCAGTCGCCCTCT
CAGGCCGGCTACCCGTCGTCGCCTTGGTAGGCCATCACCCCACCAACAAGCTGATAGGCC
GCGGGCCC
>1020|222843 Prior=0.000376 Length=1164 NormPrior=0.000441
TTGATCGGTAGCCGGCCTGAGAGGGCACACGGCCACACTGGCACTGAAACACGGGCCAGA
CTCCTACGGGAGGCAGCAGTGGGGAATCTTGCACAATGTGGGAAACCCTGATGCAGCGAC
GCCGCGTGAGTGATGAAGCCCTTCGGGGTGTAAAGCTCTTTCGGCAGGGACGATAATGAC
GGTACCTGAAGAAGAAGCTGCGGCTAACTACGTGCCAGCAGCCGCGGTAATACGTAGGCA
GCGAGCGTTGTTCGNNNNNNNNNNNNNNNNNNNNNNNNNNNNNNNNNNNNNNNNNNNNNN
NNGAAATCTCCTGGCTCAACTGGGAGGGTGCGCTGGAAACTGCGGTGCTAGAGTGCGGGA
GAGGAAAGCGGAATTCCTGGTGTAGCGGTGAAATGCGTAGAGATCAGGAGGAACACCTGT
GGTGTAGACGGCTTTCTGGACCGTGACTGACGCTGAGNNNNNNNNNNNNNNNNNNNNNNN
NNNNNNNNNNNNNCTGGTAGTCCACGCCCTAAACGATGCATGCTTGGTGTGAGCCATTCA
GTTGGTTCGTGCCGGAGCTAACGCGTTAAGCATGCCGCCTGGGGAGTACGGTCGCAAGGC
TGAAACTCAAAGGAATTGACGGGGGCCCGCACAAGCGGTGGAGCATGTGGTTTAATTCGA
CGCAACGCGAAGAACCTTACCTGGGCTCGAACGGCTGCAGACGGTTGNNNNNNNNNNNNN
NNNTCCCGCAAGGGACTGTAGTCGAGGTGCTGCATGGCTGTCGTCAGCTCGTGTCGTGAG
ATGTTGGGTTAAGTCCCGCNNNNNNNNNNNNNNNNNNNNNNNNNNNNNNNNNNNNNNNNN
NNNNNNNNNNNNNNNNNNNNNNNNNNNNNNNNNNNNNNNNNNNNNNNNNNNNNNNNNNNN
NNNNNNNNNNNNNNNNNNNNNNNNNNNNNNNCTACAATGGACGGTACAGACCGCTGCAAA
CCCGCGAGGGGGAGCAAATCGGAAAAAACCGTTCTCAGTTCGGATTGCAGGCTGCAACTC
GCCTGCATGAAGCTGGAATCGCTAGTAATGGCATATCAGAACGATGCCGTGAATACGTTC
CCGGGCCTTGTACACACCGCCCGTCACATCACGAAAGTGGATTGTACTAGAAGTCTGCAC
GCCAACCCGCAAGGGAGGTAGCGG
>1082|545997 Prior=0.000352 Length=1299 NormPrior=0.000370
CGAAAGCCGGATTAATACCGCATACGACCTACGGGTGAAAGCAGGGGATCGCAAGACCTT
GCGCTATTGGAGCGGCCGATGTCAGATTAGGTAGTTGGTGGGGTAAAAGCCTACCAAGCC
TACGATCTGTAGCTGGTCTGAGAGGACGACCAGCCACACTGGGACTGAGACACGGCCCAG
ACTCCTACGGGAGGCAGCAGTGGGGAATTTTGGACAATGGGCGCAAGCCTGATCCAGCCA
TGCCGCGTGCGGGAAGAAGGCCTTCGGGTTGTAAACCGCTTTTGTCAGGGAAGAAATCCC
TTGGGTTAATACCTCGGGTGGATGACGGTACTGGAAGAATAAGCACCGGCTAACTACGTG
CCAGCAGCCGCGGTAATACGTAGGGTGCGAGCGTTAATCGGAATTACTGGGCGTAAAGCG
TGCGCAGGCGGTTGTGCAAGACAGATGTGAAATCCCCGGGCTCAACCTGGGAACTGCATT
TGTGACTGCAAGGCTGGAGTGCGGCAGAGGGGGATGGAATTCCGCGTGTAGCAGTGAAAT
GCGTACATATGCGGAGGAACACCGATGGCGAAGGCAATCCCCTGGGCCTGCACTGACGCT
CATGCACGAAAGCGNNNNNNNNNNNNNNNNNNNNNNNNNNNNNNNNNNNNNNNNNNNNNN
NNNNNNNNNNNNNNNNNNNNNNNNNNNNNNNNNNNNNNNNNNNNNNNNNNNNNNNNNNNN
NNNNNNNNNNNNNNNNNNNNNNNNNNNNNNNNNNNNNNNNNNNNNNNNNNNNNNNNNNNN
NNNNNNNNNNNNNNNNNNNNNNNNNNNNNNNNNNNNNNNNNNNNNNNNNNNNNNNNNNNN
NNNNNNNNNNNNNNNNNNNNNNNNNNNNNNNNNNNNNNNNNCCTGAACACAGGTGCTGCA
TGGCTGTCGTCAGCTCGTGTCGTGAGATGTTGGGTTAAGTCCCGCAACGAGCGCAACCCT
TGCCATTAGTTGCTACGAAAGGGCACTCTAATGGGACTGCCGGTGACAAACCGGAGGAAG
GTGGGGATGACGTCAGGTCCTCATGGCCCTTATGGGTAGGGCTACACACGTCATACAATG
GCCGGTACAGAGGGCTGCCAACCCGCGAGGGGGAGCCAATCCCAGAAAACCGGTCGTAGT
CCGGATTGCAGTCTGCAACTCGACTGCATGAAGTCGGAATCGCTAGTAATCGCGGATCAG
CATGCCGCGGTGAATACGTTCCCGGGTCTTGTACACACCGCCCGTCACACCATGGGAGTG
GGTTCTACCAGAAGTAGTTAGCCTAACCGCAAGGAGGGC
>1339|168032 Prior=0.000348 Length=1159 NormPrior=0.000410
GGGCTCGCGGCCTATCAGCTAGTTGGCGAGGTAACGGCTCACCAAGGCGATGACGGGTAG
CTGGTCTGAGAGGATGGCCAGCCACATTGGGACTGAGAGACGGCCCAGACTCCTACGGGA
GGCAGCAGTGGGGAATCTTGCGCAATGGCCGAAAGCCTGACGCAGCGACGCCGCGTGGAG
GATGAGGCCCTTCGGGGTGTGAACNNNNNNNNNNNNNNNNNNNNNNNNNNNNNNNNNNNN
NNNNNNNNNNNNNNNNNNNNNNNNNNNNNNTAACTCTGTGCCAGCAGCCGCGGTAATACA
GAGGGTGCGAGCGTTGTCCGGAATCACTGGGCGTAAAGGGCGCGTAGGTGGCAGGGTACG
CGTGCCGTGAAAGCCCGGGGCTCAACCCCGGGTCGGCGGTGCGAACGGCTCAGCTTGAGC
GTACGAGAGGCAGGCGGAATTCCGGGTGTAGCGGTGGAATGCGTAGAGATCCTGAAGAAC
ACCGGTGGCGAAGGCGGCCTGCTGGCGTACGGCTGACGCTGAGGCGCGACAGCGTGGGGA
GCAAACAGGATTAGATACCCTGGTAGTCCACGCCGTAAACGATGGGCACTAGGTGCGTGG
GGGAGCGACCCCCTGCGTGCCGGCGCTAACGCATTAAGTGCCCCGCCTGGGGAGTACGGC
CGCAAGGCTGAAACTCAAAGGAATTGACGGGGGCCCGCACAAGCGGTGGAGCATGTGGTT
TAATNNNNNNNNNNNNNNNNNNNNNNNNNNNNNNNNNNNNNNNNNNNNNNNNNNNNNNNN
NNNNNNNNNNNNNNNNNNNNNNNNNNNNNNNNNNNNTGCATGGCTGTCGTCAGCTCGTGT
CGTGAGATGTTGGGTTAAGTCCCGCAACGAGCGCAACCCCTGTTGCTAGTTGCCAGCGCG
TAAAGGCGGGGACTCTAGCGAGACTGCCGGTGCCAAACCGGAGGAAGGTGGGGACGACGT
CAAGTCATCATGGTCCTTACGCCCAGGGCCACACACGTGCTACAATGGCGGGGACAGCGG
GGCGCCAGGGCGCGAGCCCGAGCCGATCCCGAAACCCCGCCTCAGTTCGGATTGTCCTCT
GCAACCCGAGGGCATGAAGCTGGAATCGCTAGTAATCGCGGATCAGCTACGCCGCGGTGA
ATACGTTCCCGGGCCTTGT
>1598|L2E24B Prior=0.000326 Length=1152 NormPrior=0.000386
GTACAAGGCCCGGGAACGTATTCACCGCGGCGTGCTGATCCGCGATTACTAGCGATTCCA
CCTTCATGCACCCGAGTTGCAGAGTGCAATCCGAACTGAGACGGCTTTTCGGGATCGGCG
CGATGTCGCCATCTGGCCTCCCTCTGTCACCGCCATTGTAGCACGTGTGTAGCCCAGCCC
ATAAGGGCCATGAGGACTTGACGTCATCCCCACCTTCCTCCGGCTTATCACCGGCGGTTT
CTTTAGAGTGCCCAGCATAACCTGATGGCAACTAAAGACGAGGGTTGCGCTCGTTGCGGG
ACTTAACCCAACATCTCACGACACGAGCTGACGACAGCCATGCAGCACCTGTGCAGCAGG
CCCCTTGCGGGGAAAGCGCATCTCTGCGCCGAGCCTGCCCATGTCAAGNNNNNGTAAGGT
TCTGCGCGTTGCTTCGAATTAAACCACATGCTCCACCGCTTGTGCGGGCCCCCGTCAATT
CCTTTGAGTTTCAACCTTGCGCCCGTACTCCCCAGGCGGTGCGCTTACCGCGTTAGCTAC
GACACTGAGTGGCTAGGCCACCCAACATCCAGCGCACATCGTTTACGGCGTGGACTACCA
GGGTATCTAATCCTGTTTGCTCCCCACGCTTTCGCGCCTCAGCGTCAGAAATGGACCAGG
CCGCCGCCTTCGCCACCGGTGTTCTTCCCAATATCTACGAATTTCACCTCTACACTGGGA
ATTCCGCGGCCCTCTTCCATCCTCTAGCACAGCCGTATCAAACGCAGTCCCCGGGTTGAG
CCCGGNNNNNNNNNNNNNNNNNNNNNNNNNNNNNNNNNNNNNNNNNNNNNNNNNNNNNNT
CCGAGCAACGCTAGCCCCCTTCGTATTACCGCGGCTGCTGGCACGAAGTTAGCCGGGGCT
TCTTCTGCGGGTACCATCATCATCGTCCCCGCCGAAAGGGCTTTACAATCCGAAGACCTT
CTTCACCCACGCGGCATTGCTGGGTCAGGCTTGCGCCCATTGTCCAATATTCCCCACTGC
TGCCTCCCGTAGGAGTCTGGGCCGTGTCTCAGTCCCAGTGTGGCTGATCATCCTCTCAGA
CCAGCTACCGATCGTCGGCTTGGTGAGCCGTTACCTCACCAACTACCTAATCGGACGCGG
GCCCCTCTCATG
>24|256412 Prior=0.000324 Length=1229 NormPrior=0.000360
ATGGCCTCTCCTTGGAAGCTATCACCGGAAGATGAGCCTGCGGCCCATCAGCTAGTTGGT
GAGGTAATGGCTCACCAAGGCATAGACGGGTAGCTGGTCTGAGAGGATGATCAGCCACAC
TGGGACTGCGACACGGCCCAGACTCCTACGGGAGGCAGCAGTGGGGAATATTGGGCAATG
GGCGCAAGCCTGACCCAGCCACGCCGCGTGAGTGATGAAGGCCTTCGGGTCGTAAAGCTC
TGTGNNNNNNNNNNNNNNNNNNNNNNNNNNNNNNNNNNNNNNNNNNNNNNNNNNNNNNNN
NNNNNNNNNNNNNNNNNNNNNNNNNNNNNNNNNNNNNNNNNNNNNNNNNNNNNNNNNNNN
GGAATTATTGGGCGTAAAGCGCACGTAGGCGGTCTGTTATGTCGGATGTGAAAGCCCTCG
GCTCAACTGAGGAAGTGCATCCGAAACTGGCAGGCTAGAGTACTAAAGAGGGTCGCGGAA
TTCCCGGTGTAGAGGTGAAATTCGTAGATATCGGGAGGAACACCGGTGGCGAAGGCGGCG
ACCTGGATAGATACTGACGCTGAGGTGCGAAAGCGTGGGGAGCAAACAGGATTAGATACC
CTGGTAGTCCACGCCGTAAACGATGAGCGCTAGACGTTGCTGGTATTAACCCTGGCAGTG
TCGAAGCTAACGCGTTAAGCGCTCCGCCTGGGGAGTACGGTCGCAAGACTGAAACTCAAA
GGAATTGACGGGGGCCCGGNNNNNNNNNNNNNNNNNNNNNNNNNNNNNNNNNNNNNNNNN
NNNNNNNNNNNNNNNNNNNNNNNNNNNNNNNNNNNNNNNNNNNNNNNNNNNNNNNNNNNN
NNNNNNNNNNNNNNNNNNNNNNNNNNNNNNNGTCAGCTCGTGTCGTGAGATGTTGGTTTA
AGTCCCGCAACGAGCGCAACCCTTGTCATTAGTTGCTACATTTAGTTGGGCACTCTAATG
AGACTGCCGGTGACAAACCGGAGGAAGGTGGGGATGACGTCAAGTCCTCATGGCCCTTAT
AGGTGGGGCTACANNNNNNNNNNNNNNNNNNNNNNNNNNGGTTGCCAACCCGCGAGGGGG
AGCTAATCCCACAAAGCCAGTCGTAGTCCGGATCGCAGTCTGCAACTCGACTGCGTGAAG
TCGGAATCGCTAGTAATCGCAGGTCAGCATACTGCGGTGAATCCGTTCCCGGGCCTTGTA
CACACCGCCCGTCACACCATGGAAGTTGG
>1646|L2B33 Prior=0.000307 Length=1195 NormPrior=0.000351
TCGGCTTCGGGTGTTACCAACTTTCGTGACGTGACGGGCGGTGTGTACAAGGCCCGGGAA
CGTATTCACCGCAGCGTTGCTGATCTGCGATTACTAGCGACTCCAACTTCACGGGGTCGA
GTTGCAGACCCCGATCCGAACTGAGACTCACTTTAAGGGATTCGCTCCACCTCACGGTCT
CGCAGCCCTCTGTATGAGCCATTGTAGCATGTGTGAAGCCCTGGACATAAGGGGCATGAT
GACTTGACGTCATCCCCACCTTCCTCCGAGTTGACCCCGGCAGTCTCCTATGAGTCCCCG
GCATAACCCGCTGGCAACATAGGACGAGGGTTGCGCTCGTTGCGGGACTTAACCCAACAT
CTCACGACACGAGCTGACGACAACCATGCACCACCTGTCCACCGCCCNNNNNNNNNNNNN
NNNNNNNNNNNNNNNNNNNNNNNNNNNNNNNNNNNNNNNNNNNNNNNNNNNNNNCTCGAA
TTAAGCCACATGCTCCGCCGCTTGTGCGGGCCCCCGTCAATTCCTTTGAGTTTTAGCCTT
GCGGCCGTACTCCCCAGGCGGGGCGCTTAATGCGTTAGCTACGGCACAGAGGACGTGGAA
TGCCCCCCACACCTAGCGCCCAACGTTTACGGCGTGGACTACCAGGGTATCTAATCCTGT
TCGCTCCCCACGCTTTCGCTCCTCAGCGTCAGTATCGGCCCAGAGTGCCGCCTTCGCCGC
CGGTGTTCCTCCTGATATCTGCGCATTTCACCGCTACACCAGGAATTCCAGTCTCCCCTG
CCGAACTCCAGTCACCTCACGANNNNNNNNNNNNNNNNNNNNNNNNNNNNNNNNNNNNNN
NNNNNNNNNNNNNNNNNNNNNNNNNNNNNNNNNNNNNNNNNNNNNNNNNNNNNNNNNNNN
NNNNNNNNNNNNNNNNNNNNNNNNNNNNNNNNNNNNNNNNNNNNNNNNNNNNNNNNNNNN
NNNNNNNNNNNNNNNNNNNNNNNNNNAAAAGAGGTTTACAACCCGAAGGCCTTCATCCCT
CACGCGGCGTCGCTGCGTCAGGCTTTCGCCCATTGCGGAAAATTCCCCACTGCTGCCTCC
CGTAGGAGTCTGGGCCGTGTCTCAGTCCCAGTGTGGCTGATCGTCCTCTCAGACCAGCTA
CCGATCGTCGCCTTGGTGGGCTTTTACTCCGCCAACTAGCTGATAGACCGCGAAC
>1028|583080 Prior=0.000288 Length=1219 NormPrior=0.000322
AAGAGCTCGCGTCTGATTACCTAGTTGGAGTGGTAATGGCACACCAAGGCGACGATCAGT
AGCTGGTCTGAGAGGATGATCAGCCACACTGGGACTGAGACACGGCCCAGACTCCTACGG
GAGGCAGCAGTGGGGAATTTTCCGCAATGGGCGCAAGCCTGACGGAGCAAGACCGCGTGA
GGGAGGAAGGCTCTTGGGTTGTAAACCTCTTTTGTCAGGGAAAACACAATGACGGTACCT
GAAGAATCAGCATCGGCTAACTCCGTGCCAGCAGCCGCGGTAATACGGAGGATGCAAGCG
TTATCCGGANNNNNNNNNNNNNNNNNNNNNNNNNNNNNNNNNNNNNNNNNNNNNNNNNNN
NNNNNNNNNNNNNNNNNNNNNNNNNNNNNNNNNNNNNNNNNNNNNNNNNNNNNNNNNNNN
TGGGAATTCCTGGTGTAGCGGTGAAATGCGTAGATATCGGGAAGAACACCAGTGGCGAAA
GCGCTCTACTGGGCCATAACTGACACTGAGGGACGAAAGCTAGGGGAGCGAAAGGGATTA
GATACCCCTGTAGTCCTAGCCGTAAACGATGGATACTAGGTGTGGCTTGTATCGACCCGG
ACGGTGTCGTAGCTAACGCGTTAAGTATCCCGCCTGGGGAGTACGCTCGCAAGAGTGAAA
CTCAAAGGAATTGACGGGGGCCCGCACAAGCGGTGGAGTATGTGGTTTAATTCGATGCAA
CGCGAAGAACCTTACCAGGGCTTGACATGTCGCGAATTTCTGTGAAAGCAGAAAGTGCCT
TCGGGAGCGCGAACACAGGTGGTGCATGGCTGTCGTCAGCTCGTGTCGTGAGATGTTGGG
TTAAGTCCCGCAACGAGCGCAACCCTCGTCCTTAGTTGCCATCATTAAGTTGGGCACTCT
AAACAGACTGCCGGTGACAAACCGGAGGAAGGTGGGGATGACGTCAAGTCAGCATGCCCC
ATACGTCCTGGGCTACACACGTACTACAATGCTGTGGACAAAGGGTTGCCAACTCGCGAG
AGTGAGCTAATCCCATAAACCACGGCTCAGTTCAGATTGCAGGCTGCAACTCGCCTGCAT
GAAGGCGGAATCGCTAGTAATCGCAGGTCAGCATACTGCGGTGAATACGTTCCCGGGCCT
TGTACACACCGCCCGTCACACCATGGAAGTTGGCCACGCCCGAAGTCATTACTCTAACCT
TTCGAGGAGGAGGATGCCG
>1198|559986 Prior=0.000254 Length=1180 NormPrior=0.000294
GTTTTTCGGTTGGGGATGGGCCCGCGGCCTATCAGCTTGTTGGTGGGGTGATGGCCTACC
AAGGCGACGACGGGTAGCCGGCCTTAAAAAGCGACCGGCCACACTGGGACTGAGACACGG
CCCAGACTCCTACGGGAGGCAGCAGTGGGGAATATTGCGCAATGGGCGAAAGCCTGACGC
AGCGACGCCGCGTGGGGGATGACGGCCTTCGGGTTGTAAACCTCTTTCGACAGGGATGAA
GCCTTCGGGTGACAGTACCTGTAGAAGAAGCACCGGCTAACTACGTGCCAGCAGCCGCGG
TAATACGTAGGGTGCGAGCGTTGTCCGGAATTATTGGGCGTAAAGAGCTCGTAGGTGGTC
TGTCACGTCGGATGTGAAAACCCAAGGCTAAACCTTGGGCTGGCATTCGATACGNNNNNN
NNNNNNNNNNNNNNNNNNNNNNNNNNNNNNNNNNNNNNNNNNNNNNNNNNNNNNNNNNNN
NNNNNNNNNNNNNNNNNNNNNNNNNNNNNNNNNNNNNNNNNNNNNNNNNNNNNNNGCGAA
AGCGTGGGGAGCGAACAGGATTAGATACCCTGGTAGTCCACGCCGTAAACGTTGGGCACT
AGGTGTGGGGACCTATCGACGGTTTCCGTGCCGCAGCTAACGCATTAAGTGCCCCGCCTG
GGGAGTACGGCCGCAAGGCTAAAACTCAAAGGAATTGACGGGGGCCCGCACAAGCGGCGG
AGCATGTTGCTTAATTCGATGCAACGCGAAGACCCTTACCTAGGCTTGACATGCACGGAA
ATCTCGCAGAGATGCGGGGTCCGCAAGGGCCTTGCACAGGTGGTGCATGGCTGTCGTCAG
CTCGTGTCGTGAGATGTTGGGTTAAGTCCCGCAACGAGCGCAACCCTCGTCCTATGTTGC
CAGCACATAATGGTGGGGACTCATAGGAGACTGCCGGGGTCAACTCGGAGGAAGGTGGGG
ACGACGTCAAGTCATCATGCCCCTTATGTCTTGGGCTGCACACATGCTACAATGGCCGGT
ACAAAGGGCTGCTAAGCCGCAAGGTGGAGCGAATCCCAAAAAGCCGGTCTCAGTTCGGAT
CGGGGTCTGCAACTCGACCCCGTGAAGTCGGAGTCGCTAGTAATCGCAGATCAGCAACGC
TGCGGTGAATACGTTCCCGGGCCTTGTACACACCGCCCGA
>906|341901 Prior=0.000169 Length=1203 NormPrior=0.000192
AGTTCTGGCGGTGGAGGATGGGCTCGCGGCCTATCAGCTAGTTGGTGGGGTAACTGCCCA
CCAAGGCGACGACGGGTAGCCGGCCTGAGAGGGTGACCGGCCACACTGGGACTGAGACAC
GGCCCAGACTCCTACGGGAGGCAGCAGTGGGGAATATTGGACAATGGGTGGAAGCCTGAT
GCAGCAACGCCGCGTGAGGGATGACGGCCTTCGGGTTGTAAACCTCTTTCAGCAGCGACG
AAGCGCAAGNAGCGGAAGTGACGGTAGGTGCAGAAGAAGCACCGGCCAACTACGTGCCAG
CAGCCGCGGTGATACGTAGGGTGCGAGCGTTGTCCGGAATTATTGGGCGTAAAGGGCTCG
TAGGCGGTCTGTCGCGTCGTGAGTGAAAACTCAGGGCTTAACCCTGAGCCTGCTTCCGAT
ACGGGCGGACTAGAGGTAGGTAGGGGAGAACGGAATTCCTGGGGTAGCGGTGGAATGCGC
AGATATCAGGAGGAACACCGGGGGCGAAGGCGGGTCTCTGGGCCGATACTGACGCTGAGG
AGCGAAAGCGTGGGGAGCGAACAGGATTAGATACCCTGGTAGTCCACGCCGTAAACGTTG
GGCGCTAGGTGTGGGGGCCATTCCACGGTCTCCGTGCCGCAGCTAACGCATTAAGCGCCC
CGCCTGGGGAGTACGGGCGCAAGGCTAAAACTCAAAGGAATTGACGGGGGCCCGGACAAG
CGGCGGAGCATGCGGATTAATTCGATGCAACGCGAAGAACCTTACCTGGGTTTGACATAT
AGGGAAAACTGGCAGAGATGTCAGGTCCGCAAGGGCTCTATACAGGTGGTGCATGGCTGT
CGTCAGCTCGTGTCGTGAGATGTTGGGTTAAGTCCCGCAACGAGCGCAACCCTCGTCTTA
TGTTGCCAGCACGTGATGGTGGGGACTCATAAGAGACTGCCGGGGTCAACTCGGAGGAAG
GTGGGGATGACGTCAAGTCATCATGCCCCTTATGTCCAGGGCTTCACGCATGCTACAATG
GCCGGTACAAAGGGCTGCGAAACCGCAAGGTGGAGCGAATCCCAAAAAGCCGGTCTCAGT
TCGGATTGGGGTCTGCAACTCGACCCCATGAAGTCGGAGTCGCTAGTAATCGCAGATCAG
CAACGCTGCGGTGAATACGTTCCCGGGCCTTGTACACACCGCCCGTCAAGCCATGAAAGT
CAG
