# Supplementary material for: Isolation of a significant fraction of non-phototroph diversity from a desert Biological Soil Crust
Source: Front Microbiol. 2015 Apr 14;6:277. doi: 10.3389/fmicb.2015.00277 (PMC4396413; doi:10.3389/fmicb.2015.00277)
Supplement: Supplementary file 4 [file DataSheet1.ZIP › Supplementary Material BSC_EMIRGE_outputs/BSC_Metatranscriptome_DayTime_TotalRNA_EMIRGEoutput.fasta]

>507|565556 Prior=0.243689 Length=1466 NormPrior=0.223344
GTTTGATCCTGGCTCAGGATGAACGCTGGCGGTCTGCTTAACACATGCAAGTCGAACGGA
GTAGAAATACTTAGTGGCGGACGGGTGAGTAACGCGTGAGAATCTGCCTTCAGGACGGAG
ACAACAGTTGGAAACGACTGCTAAGCCCCGATGAACCGAAAGGGAAAATATTTATAGCCT
GAAGATGAGCTCGCGTCCGATTAGCTAGTTGGCGGAGTAAAAGCCCACCAAGGCGACGAT
CGGTAGCTGGTCTGAGAGGACGATCAGCCACACTGGGACTGAGACACGGCCCAGACTCCT
ACGGGAGGCAGCAGTGGGGAATTTTCCGCAATGGGCGAAAGCCTGACGGAGCAAGACCGC
GTGGGGGAAGAAGGCTCTTGGGTTGTAAACCCCTTTTCTCTGGGAAGAAAGTTGTGAAAG
CAACCTGACGGTACCAGAGGAATCAGCATCGGCTAACTCCGTGCCAGCAGCCGCGGTAAG
ACGGAGGATGCAAGCGTTATCCGGAATGATTGGGCGTAAAGCGTCCGCAGGTGGCAGTTC
AAGTCTGCTGTCAAAGACCGGGGCTTAACTTCGGAAAGGCAGTGGAAACTGAACAGCTAG
AGTATGGTAGGGGCAGAGGGAATTCCTGGTGTAGCGGTGAAATGCGTAGAGATCAGGAAG
AACATCGGTGGCGAAGGCGCTCTGCTGGACCATAACTGACACTCAGGGACGAAAGCTAGG
GGAGCGAATGGGATTAGATACCCCAGTAGTCCTAGCCGTAAACGATGGATACTAGGTGTT
GTCTGTATCGACCCGGACAGTGCCGTAGCTAACGCGTTAAGTATCCCGCCTGGGGAGTAC
GCACGCAAGTGTGAAACTCAAAGGAATTGACGGGGGCCCGCACAAGCGGTGGAGTATGTG
GTTTAATTCGATGCAACGCGAAGAACCTTACCAGGACTTGACATGTCGCGAATCTTCTGG
AAACAGAGGAGTGCCTTCGGGAGCGCGAACACAGGTGGTGCATGGCTGTCGTCAGCTCGT
GTCGTGAGATGTTGGGTTAAGTCCCGCAACGAGCGCAACCCTCGTGTTTAGTTGCCATCA
TTAAGTTGGGCACTCTAAACAGACTGCCGGTGACAAACCGGAGGAAGGTGGGGATGACGT
CAAGTCAGCATGCCCCTTACGTCCTGGGCTACACACGTACTACAATGGTAGGGACAGAGG
GCAGCCAACCCGCGAGGGCGAGCTAATCCCGTAAACCCTGCCTCAGTTCAGATTGCAGGC
TGCAACTCGCCTGCATGAAGGCGGAATCGCTAGTAATCGCAGGTCAGCATACTGCGGTGA
ATCCGTTCCCGGGCCTTGTACACACCGCCCGTCACACCATGGAAGTTGGCCACGCCCGAA
GTCATTACTCTAACCTTTCGAGGAGGAGGATGCCGAAGGCAGGGCTGATGACTGGGGTGA
AGTCGGAACAAGGTAGCCGTACCGGA
>350|278136 Prior=0.146247 Length=1372 NormPrior=0.143221
CAGGATGAACGCTGGCGGTCTGCTTAACACATGCAAGTCGAACGCAAGTAGCAATACTTG
AGTGGCGGACGGGTGAGTAACGCGTGAGAATCTGCCTTTTGGTCGGGGACAACCATTGGA
AACGATGGCTAATACCCGATGTGCCTATGGGTGAAAGATTTATTGCCAGAAGAGGAGCTC
GCGTCTGATTAGCTAGTTGGTAGGGTAAAAGCCTACCAAGGCATCGATCAGTAGCTGGTC
TGAGAGGATGACCAGCCACACTGGGACTGAGACACGGCCCAGACTCCTACGGGAGGCAGC
AGTGGGGAATTTTCCGCAATGGGCGAAAGCCTGACGGAGCAAGACCGCGTGAGGGAGGAA
GGCTCTTGGGTCGTAAACCTCTTTTGTCAGGGAAGAACAAAATGACGGTACCTGACGAAT
CAGCCTCGGCTAACTCCGTGCCAGCAGCCGCGGTAATACGGAGGAGGCAAGCGTTATCCG
GAATTATTGGGCGTAAAGCGTCCGCAGGTGGCACCTCAAGTCTGCTGTCAAAGACCGGGG
CTTAACCCCAGAAAGGCAGTGGAAACTGAAGTGCTAGAGTGCAGTAGGGGTAGAGGGAAT
TCCCGGTGTAGCGGTGAAATGCGTAGAGATCGGGAAGAACATCGGTGGCGAAAGCGCTCT
GCTGGACTGCAACTGACACTCAGGGACGAAAGCTAGGGGAGCGAATGGGATTAGATACCC
CAGTAGTCCTAGCCGTAAACGATGGATACTAGGTGTGGCTTGTATCGACCCGAGCCGTGC
CGTAGCTAACGCGTTAAGTATCCCGCCTGGGGAGTACGCTCGCAAGAGTGAAACTCAAAG
GAATTGACGGGGGCCCGCACAAGCGGTGGAGTATGTGGTTTAATTCGATGCAACGCGAAG
AACCTTACCAGGGCTTGACATGTCCGGAACCCTGATGAAAGTTAGGGGTGCCTTCGGGAG
CCGGAACACAGGTGGTGCATGGCTGTCGTCAGCTCGTGTCGTGAGATGTTGGGTTAAGTC
CCGCAACGAGCGCAACCCTCGTGTTTAGTTGCCATCATTAAGTTGGGCACTCTAAACAGA
CTGCCGGTGACAAACCGGAGGAAGGTGGGGATGACGTCAAGTCAGCATGCCCCTTACGCC
CTGGGCTACACACGTACTACAATGCGACGGACAAAGGGCAGCAAGCAGGCAACTGCAAGC
CAATCCCATAAACCGTGGCTCAGTTCAGATCGCAGGCTGCAACTCGCCTGCGTGAAGGAG
GAATCGCTAGTAATTGCAGGTCAGCATACTGCAGTGAATTCGTTCCCGGGCCTTGTACAC
ACCGCCCGTCACACCATGGAAGTTGGCCATGCCCGAAGTCGTTACCCTAACC
>84|194216 Prior=0.051881 Length=1239 NormPrior=0.056262
CTGAGGATGAGCTCGCGTATGATTAGCTAGTTGGTGGGGTAAAGGCCTACCAAGGCTACG
ATCAGTAGCTGGTCTGAGAGGATGACCAGCCACACTGGGACTGAGACACGGCCCAGACTC
CTACGGGAGGCAGCAGTGGGGAATTTTCCGCAATGGGCGAAAGCCTGACGGAGCAAGACC
GCGTGAGGGAGGAAGGCTCTTGGGTCGTAAACCTCTTTTGTCAGGGAAGAACACAATGAC
GGTACCTGACGAATCAGCCTCGGCTAACTCCGTGCCAGCAGCCGCGGTAATACGGAGGAG
GCAAGCGTTATCCGGAATTTTTGGTCTTAAAGCGTCCTCAGNNNNNNCCTAAAGTATGAT
GTCAAAGAAAGGGGCTTAACCCCTGAAAGGCAGTGGAAACTGGAGAGCTAGAGTGCAGTA
GGGGTAGAGGGAATTCCCGGTGTAGCGGTGAAATGCGTAGAGATCGGGAAGAACATCGGT
GGCGAAAGCGCTCTGCTGGACTGCAACTGACACTAAAGGACGAAAGCTAGGGGAGCGAAT
GGGATTAGATACCCCAGTAGTCCTAGCCGTAAACGATGGATACTAGGTGTTGTCTGTATC
GACCCGGACAGTGCCGTAGCTAACGCGTTAAGTATCCCGCCTGGGGAGTACGCACGCAAG
TGTGAAACTCAAAGGAATTGACGGGGGCCCGCACAAGCGGTGGAGTATGTGGTTTAATTC
GATGCAACGCGAAGAACCTTACCAGGGCTTGACATGTCGCGAATCTTCCTGAAAGGGAAG
AGTGCCTTCGGGAGCGCGAACACAGGTGGTGCATGGCTGTCGTCAGCTCGTGTCGTGAGA
TGTTGGGTTAAGTCCCGCAACGAGCGCAACCCTCGTCTTTAGTTGCCAGCATTTCGGATG
GGCACTCTAGAGAGACTGCCGGTGACAAACCGGAGGAAGGTGGGGATGACGTCAAGTCAG
CATGCCCCTTACGCCCTGGGCTACACACGTACTACAATGCGACGGACAAAGGGCAGCAAG
CAGGCGATGGTGCGCTAATCACAGAAACCACGGCTCAGTTCAGATCGCAGGCTGCAACTC
GCCTGCGTGAAGGAGGAATCGCTAGTAATTGCAGGTCAGCATACTGCGGTGAATCCGTTC
CCGGGCCTTGTACACACCGCCCGTCACACCATGGAAGTTGGCCACGCCCGAAGTCGTTAC
CCTAACCGCTTGCGGAGGGGGATGCCGAAGGCAGGGCTG
>124|471264 Prior=0.050478 Length=1455 NormPrior=0.046613
GTTTGATCCTGGCTCAGGATGAACGCTGGCGGTCTGCTTAACACATGCAAGTCGAACGGA
GTAGAAATACTTAGTGGCGGACGGGTGAGTAACGCGTGAGAATCTGCCTTTTGGTCGGGG
ACAACCATTGGAAACGATGGCTAATACCCGATGTGCCTATGGGTGAAAGATTTATTGCCA
GAAGAGGAGCTCGCGTCTGATTAGCTAGTTGGTAGGGTAAAAGCCTACCAAGGCATCGAT
CAGTAGCTGGTCTGAGAGGATGACCAGCCACACTGGGACTGAGACACGGCCCAGACTCCT
ACGGGAGGCAGCAGTGGGGAATCTTGCGCAATGGGCGAAAGCCTGACGGAGCAATACCGC
GTGAGGGAGGAAGGCTCTTGGGTCGTAAACCTCTTTTCTCAGGGAAGAACACAATGACGG
TACCTGAGGAATAAGCATCGGCTAACTCCGTGCCAGCAGCCGCGGTAATACGGAGGATGC
AAGCGTTTTTTTGAATTATTGGGCGTAAAGCTTCCNCAGGTGGCAATGTAAGTCTGCTGT
CAAAGCGTCTGGCTCAACCAGATAAAGGCAGTGGAAACTACATAGCTAGAGTAAGGTAGG
GGTAGAGGGAATTCCTGGTGTAGCGGTGAAATGCGTAGAGATCAGGAAGAACATCGGTGG
CGAAGGCGCTCTGCTGGACCATAACTGACACTCAGGGACGAAAGCTAGGGGAGCGAATGG
GATTAGATACCCCAGTAGTCCTAGCCGTAAACGATGGATACTAGGTGTGGCTTGTATCGA
CCCGAGCCGTGCCGTAGCTAACGCGTTAAGTATCCCGCCTGGGGAGTACGCACGCAAGTG
TGAAACTCAAAGGAATTGACGGGGGCCCGCACAAGCGGTGGAGTATGTGGTTTAATTCGA
TGCAACGCGAAGAACCTTACCAGGACTTGACATGTCGCGAATCCTTTTGAAAAAAAGGAG
TGCCTTCGGGAGCGCGAACACAGGTGGTGCATGGCTGTCGTCAGCTCGTGTCGTGAGATG
TTGGGTTAAGTCCCGCAACGAGCGCAACCCTCGTTTTTAGTTGCCAGCATTCAGTTGGGC
ACTCTAGAGAGACTGCCGGTGACAAACCGGAGGAAGGTGGGGATGACGTCAAGTCAGCAT
GCCCCTTACGCCCTGGGCTACACACGTACTACAATGCGACGGACAAAGGGCAGCAAGCAG
GCAACTGCAAGCCAATCCCATAAACCGTGGCTCAGTTCAGATCGCAGGCTGCAACTCGCC
TGCGTGAAGGAGGAATCGCTAGTAATTGCAGGTCAGCATACTGCAGTGAATTCGTTCCCG
GGCCTTGTACACACCGCCCGTCACACCATGGAAGCTGGTTTGGCCCGAAGTCGTTACCCT
AACCTGAAAAGGAGGGGGATGCCGAAGGCAGGGCTGGTGACTGGGGTGAAGTCGTAACAA
GGTAGCCGTACCGGG
>204|161302 Prior=0.032882 Length=1456 NormPrior=0.030344
GTTTGATCCTGGCTCAGGATGAACGCTGGCGGTCTGCTTAACACATGCAAGTCGAACGCA
GTACTTCGGTACTGAGTGGCGGACGGGTGAGTAACGCGTGAGAATCTGCCTAGAGGTCGG
GGACAACCATTGGAAACGATGGCTAATACCGGATAAGCCTGCGGGTAAAAGATTAATTGC
CAAGAGAGGAGCTCGCGTCTGATTAGCTAGTTGGTGAGGTAAAGGCTCACCAAGGCAGCG
ATCAGTAGCTGGTCTGAGAGGATGACCAGCCACACTGGGACTGAGACACGGCCCAGACTC
CTACGGGAGGCAGCAGTGGGGAATTTTCCGCAATGGGCGAAAGCCTGACGGAGCAAGACC
GCGTGAGGGAGGAAGGCTCTTGGGTCGTAAACCTCTTTTGTCAGGGAAGAACAAAATGAC
GGTACCTGACGAATCAGCATCGGCTAACTCCGTGCCAGCAGCCGCGGTAATACGGAGGAT
GCAAGCGTTATCCGGAATTATTGGGCGTAAAGCGTCCGCAGGTGGCACTTCAAGTCTGCT
GTCAAAGACCGGGGCTTAACCCTGGAAAGGCAGTGGAAACTGAAGCGCGAGAGTGTGGCG
GGGTAGAGGGCATTCCCGGTGTAGCGGTGAAATGCGTAGAGATCGGGAAGAACATCGGTG
GCGAAAGCGCTCTACTGGACGGTGACTGACACTCAGGGACGAAAGCTAGGGGAGCGAATG
GGATTAGATACCCCAGTAGTCCTAGCCGTAAACGATGGATACTAGGTGTGGCTTGTATCG
ACCCGAGCCGTGCCGTAGCTAACGCGTTAAGTATCCCGCCTGGGGAGTACGCGCGCAAGC
GTGAAACTCAAAGGAATTGACGGGGGCCCGCACAAGCGGTGGAGTATGTGGTTTAATTCG
ATGCAACGCGAAGAACCTTACCAGGTCTTGACATGTCTGGCATCTCCTTGAAAGGGGAGA
GTGCCTTCGGGAGCCAGAACACAGGTGGTGCATGGCTGTCGTCAGCTCGTGTCGTGAGAT
GTTGGGTTAAGTCCCGCAACGAGCGCAACCCTCGTTTTTAGTTGCCATCATTAAGTTGGG
CACTCTAGAGAGACTGCCGGTGACAAACCGGAGGAAGGTGGGGATGACGTCAAGTCAGCA
TGCCCCTTACGTCCTGGGCTACACACGTACTACAATGCGACGGACAAAGGGCAGCAAGCA
GGCAACTGCAAGCCAATCCCATAAACCGTGGCTCAGTTCAGATCGCAGGCTGCAACTCGC
CTGCGTGAAGGAGGAATCGCTAGTAATTGCAGGTCAGCATACTGCAGTGAATTCGTTCCC
GGGCCTTGTACACACCGCCCGTCACACCATGGAAGCTGGCCACGCCCGAAGTCGTTACCC
TAACCTGAAAAGGAGGGGGATGCCGAAGGCAGGGCTGGTGACTGGGGTGAAGTCGTAACA
AGGTAGCCGTACCGGG
>194|505965 Prior=0.024362 Length=1260 NormPrior=0.025978
CGCTGGCGGTCTGCTTAACACATGCAAGTCGAACGCAAGTAGCAATACTTGAGTGGCGGA
CGGGTGAGTAACGCGTGAGAATCTGCCTTCAGGACGGAGACAACAGTTGGAAACGACTGC
TAAGCCCCGATGAACCGAAAGGGAAAATATTTATAGCCTGAAGATGAGCTCGCGTCCGAT
TAGCTAGTTGGGGGGGTAAAGGCCCACCAAGGCGACGATCGGTAGCTGGTCTGAGAGGAC
GATCAGCCACACTGGGACTGAGACACGGCCCAGACTCCTACGGGAGGCAGCAGTGGGGAA
TTTTCCGCAATGGGCGAAAGCCTGACGGAGCAAGACCGCGTGAGTGATGAAGGCCTTTGG
GTTGTAAACCTCTTTTGTCAGGGGAAAGCAACCTGACGGTACCAGAGGAACAAGCATCGG
CTAACTCCGTGCCAGAAGCCGCGGTAATACGGAGGATGCAAGCGTTATCCGGAATGATTG
GGCGTAAAGCGTCCGCAGGTGGCAGTTCAAGTCTGCTGTCAAAGACCGGGGCTTAACTTC
GGAAAGGCAGTGGAAACTGAACAGCTAGAGTATGGTAGGGGCAGAGGGAATTCCTGGTGT
AGCGGTGAAATGCGTAGAGATCGGGAAGAACATCGGTGGCGAAAGCGCTCTGCTGGACTG
CAACTGACACTCAGGGACGAAAGCTAGGGGAGCGAATGGGATTAGATACCCCAGTAGTCC
TAGCCGTAAACGATGGATACTAGGTGTGGCTTGTATCGACCCGAGCCGTGCCGTAGCTAA
CGCGTTAAGTATCCCGCCTGGGGAGTACGGCCGCAAGGCTAAAACTCAAAAGAATTGACG
GGGGCCCGCACAAGCGGTGGAGTATGTGGTTTAATTCGATGCAACGCGAAGAACCTTACC
AGGACTTGACATGTCGCGAATCTTCCTGAAAGGGAAGAGTGCCTTCGGGAGCGCGAACAC
AGGTGGTGCATGGCTGTCGTCAGCTCGTGTCGTTAAATGTTGCGTTAACCCCCGCAACGA
GCGCACCCCTCGTTTTTAATTGCCAGCATTAAGTTGGGCACTCTAGAGAGACTGCCGGTG
ACAAACCGGAGGAAGGTGGGGATGACGTCAAGTCAGCATGCCCCTTACGCCCTGGGCTAC
ACACGTACTACAATGCTACGGACAAAGGGCAGCAAGACAGCGATGTCAAGCTAATCCCAG
AAACCGTGGCTCAGTTCAGATTGCAGGCTGCAACTCGCCTGCATGAAGGAGGAATCGCTA
>44|175636 Prior=0.024101 Length=1338 NormPrior=0.024202
TGAGAATCTGCCTTCAGGTTGGGGACAACAGTTGGAAACGACTGCTAATACCCAATGTGC
CGAGAGGTGAAAGCTTTAGTGCCTGAGGATGAGCTCGCGTCTGATTAGCTAGTTGGAGTG
GTAATGGCACACCAAGGCGACGATCAGTAGCTGGTCTGAGAGGATGATCAGCCACACTGG
GACTGAGACACGGCCCAGACTCCTACGGGAGGCAGCAGTGGGGAATTTTCCGCAATGGGC
GAAAGCCTGACGGAGCAAGACCGCGTGAGGGAGGAAGGCTCTTGGGTCGTAAACCTCTTT
TGTCAGGGAAGAACACAATGACGGTACCTGACGAATCAGCCTCGGCTAACTCCGTGCCAG
CAGCCGCGGTAATACGGAGGAGGCAAGCGTTATCCGGAATTATTGGGCGTAAAGCGTCCG
CAGGTGGCAGTTCAAGTCTGCTGTCAAAGACCGGGGCTTAACTTCGGAAAGGCAGTGGAA
ACTGAACAGCTAGAGTATGGTAGGGGCAGAGGGAATTCCTGGTGTAGCGGTGAAATGCGT
AGAGATCAGGAAGAACATCGGTGGCGAAGGCGCTCTACTGGACCACAACTGACACTCAGG
GACGAAAGCTAGGGGAGCGAATGGGATTAGATACCCCAGTAGTCCTAGCCGTAAACGATG
GATACTAGGTGTTGTCCGTATCGACCCGGACAGTGTCGTAGCTAACGCGTTAAGTATCCC
GCCTGGGGAGTACGCTCGCAAGAGTGAAACTCAAAGGAATTGACGGGGGCCCGCACAAGC
GGTGGAGTATGTGGTTTAATTCGATGCAACGCGAAGAACCTTACCAGGGCTTGACATGTC
CGGAATCTCCTGGAAACGGGAGAGTGCCTTCGGGAGCCGGAACACAGGTGGTGCATGGCT
GTCGTCAGCTCGTGTCGTGAGATGTTGGGTTAAGTCCCGCAACGAGCGCAACCCTCGTCT
TTAGTTGCCATCATTAAGTTGGGCACTCTAGAGAGACTGCCGGTGACAAACCGGAGGAAG
GTGGGGATGACGTCAAGTCAGCATGCCCCTTACGCCCTGGGCTACACACGTACTACAATG
CTACGGACAAAGGGCAGCAAGCCAGCGATGGCAAGCTAATCCCAGAAACCGTGGCTCAGT
TCAGATTGCAGGCTGCAACTCGCCTGCATGAAGGAGGAATCGCTAGTAATTGCAGGTCAG
CATACTGCAGTGAATCCGTTCCCGGGCCTTGTACACACCGCCCGTCACACCATGGAAGTT
GGCCACGCCCGAAGTCGTTACCCTAACCGTTCGCGGAGGGGGATGCCGAAGGCAGGGCTG
ATGACTGGGGTGAAGTCG
>98|62919 Prior=0.021597 Length=1255 NormPrior=0.023122
TGCCAGAAGAGGAGCTCGCGTCTGATTAGCTAGTTGGTAGGGTAAAAGCCTACCAAGGCA
TCGATCAGTAGCTGGTCTGAGAGGATGACCAGCCACACTGGGACTGAGACACGGCCCAGA
CTCCTACGGGAGGCAGCAGTGGGGAATATTGCGCAATGGGCGAAAGCCTGACGCAGCGAC
GCCGCGTGAGGGAGGAAGGCTCTTGGGTCGTAAACCTCTTTTGTCAGGGAAGAACAAANN
NNNNNNNNNGACGAATCAGCCTCGGCTAACTCCGTGCCAGCAGCCGCGGTAATACGGAGG
AGGCAAGCGTTATCCGGAATGATTGGGCGTAAAGCGTCCGCAGGTGGCAGTTCAAGTCTG
CTGTCAAAGACCGGGGCTTAACTTCGGAAAGGCAGTGGAAACTGAACAGCTAGAGTATGG
TAGGGGCAGAGGGAATTCCTGGTGTAGCGGTGAAATGCGTAGAGATCGGGAAGAACATCG
GTGGCGAAAGCGCTCTACTGGACGGTGACTGACACTCAGGGACGAAAGCTAGGGGAGCGA
ATGGGATTAGATACCCCAGTAGTCCTAGCCGTAAACGATGGATACTAGGTGTTGTCTGTA
TCGACCCGGACAGTGCCGTAGCTAACGCGTTAAGTATCCCGCCTGGGGAGTACGCACGCA
AGTGTGAAACTCAAAGGAATTGACGGGGGCCCGCACAAGCGGTGGAGTATGTGGTTTAAT
TCGATGCAACGCGAAGAACCTTACCAGGGCTTGACATGTCCGGAATCCTACTGAAAGGTG
GGAGTGCCTTCGGGAGCCGGAACACAGGTGGTGCATGGCTGTCGTCAGCTCGTGTCGTGA
GATGTTGGGTTAAGTCCCGCAACGAGCGCAACCCTCGTGTTTAGTTGCCATCATTAAGTT
GGGCACTCTAAACAGACTGCCGGTGACAAACCGGAGGAAGGTGGGGATGACGTCAAGTCA
GCATGCCCCTTACGTCCTGGGCAACACACGTACTACAATGCTACGGACAAAGGGCAGCAA
GCTCGCGAGAGTTAGCTAATCCCATAAACCGTGGCTCAGTTCAGATCGCAGGCTGCAACT
CGCCTGCGTGAAGGAGGAATCGCTAGTAATTGCAGGTCAGCATACTGCAGTGAATTCGTT
CCCGGGCCTTGTACACACCGCCCGTCACACCATGGAAGCTGGCCACGCCCGAAGTCGTTA
CCCTAACCTGAAAAGGAGGGGGATGCCGAAGGCAGGGCTGGTGACTGGGGTGAAG
>512|137852 Prior=0.021093 Length=1430 NormPrior=0.019819
GTTTGATCCTGGCTCAGGATGAACGCTGGCGGTCTGCTTAACACATGCAAGTCGAACGGA
GTAGAAATACTTAGTGGCGGACGGGTGAGTAACGCGTGAGAATCTGCCTTTTGGTCGGGG
ACAACCACTGGAAACGGTGGCTAATACCCGATGTGCCTATGGGTGAAAGATTTATTGCCA
GAAGAGGAGCTCGCGTCTGATTAGCTAGTTGGTAGGGTAAAAGCCTACCAAGGCATCGAT
CAGTAGCTGGTCTGAGAGGATGACCAGCCACACTGGGACTGAGACACGGCCCAGACTCCT
ACGGGAGGCAGCAGTGGGGAATTTTCCGCAATGGGCGAAAGCCTGACGGAGCAAGACCGC
GTGGGGGAAGAAGGCGCTTGGGTCGTAAACCTCTTTTGTCAGGGAAGAACAAANNNNNGT
ACTTGACGAATCAGCATCGGATAACTCCGTGCCAGCAGCCGCGGTAATACGGAGGATGCA
AGCGTTATCCGGAATTATTGGGCGTAAAGCGTCCGTAGGTGGTTGTTCAAGTCTGCTGTC
AAAGACCGGGGCTTAACCCCAGAAAGGCAGTGGAAACTGAAGAGCTAGAGTGCGGTAGGG
GTAGAGGGAATTCCCGGTGTAGCGGTGAAATGCGTAGAGATCAGGAAGAACATCGGTGGC
GAAGGCGCTCTGCTGGACCATAACTGACACTCAGGGACGAAAGCTAGGGGAGCGAATGGG
ATTAGATACCCCAGTAGTCCTAGCCGTAAACGATGGATACTAGGTGTTGTCTGTATCGAC
CCGGACAGTGCCGTAGCTAACGCGTTAAGTATCCCGCCTGGGGAGTACGCACGCAAGTGT
GAAACTCAAAGGAATTGACGGGGGCCCGCACAAGCGGTGGAGTATGTGGTTTAATTCGAT
GCAACGCGAAGAACCTTACCAGGACTTGACATGTCGCGAATCCAGTGGAAACACAGGAGT
GCCTTCGGGAGCGCGAACACAGGTGGTGCATGGCTGTCGTCAGCTCGTGTCGTGAGATGT
TGGGTTAAGTCCCGCAACGAGCGCAACCCTCGTGTTTAGTTGCCATCATTAAGTTGGGCA
CTCTAAACAGACTGCCGGTGACAAACCGGAGGAAGGTGGGGATGACGTCAAGTCAGCATG
CCCCTTACGTCCTGGGCAACACACGTACTACAATGGTGAGGACAGAGGGCAGCAAGCCAG
CGATGGCAAGCCAATCCCATAAACCTCGCCTCAGTTCAGATTGCAGGCTGCAACTCGCCT
GCATGAAGGAGGAATCGCTAGTAATCGCCGGTCAGCATACGGCGGTGAATCCGTTCCCGG
GCCTTGTACACACCGCCCGTCACACCATGGAAGTTGGCCACGCCCGAAGTCGTTACCCTA
ACCGCTTGCGGAGGGGGATGCCGAAGGCAGGGCTGATGACTGGGGTGAAG
>78|206639 Prior=0.017654 Length=1314 NormPrior=0.018052
ACTTAGTGGCGGACGGGTGAGTAACGCGTGAGAATCTGCCTTCAGGACGGAGACAACAGT
TGGAAACGACTGCTAAGCCCCGAAGAACCGAAAGGGGAAAGATTTATCGCCTCTAGATGA
GCTCGCGTCCGATTAGCTAGTTGGCGGAGTAAAAGCCCACCAAGGCGACGATCGGTAGCT
GGTCTGAGAGGACGATCAGCCACACTGGGACTGAGACACGGCCCAGACTCCTACGGGAGG
CAGCAGTGGGGAATTTTCCGCAATGGGCGAAAGCCTGACGGAGCAAGACCGCGTGAGGGA
GGAAGGCTCTTGGGTCGTAAACCTCTTTTGTCAGGGNNGCAACCTGACGGTACCAGAGGA
ATCAGCATCGGCTAACTCCGTGCCAGCAGCCGCGGTAATACGGAGGATGCAAGCGTTATC
CGGAATTATTGGGCGTAAAGCGTCCGCAGGTGGCACTTCAAGTCTGCTGTCAAAGACCGG
GGCTTAACCCCAGAAAGGCAGTGGAAACTGAAGTGCTAGAGTGCAGTAGGGGTAGAGGGA
ATTCCCGGTGTAGCGGTGAAATGCGTAGAGATCGGGAAGAACATCGGTGGCGAAAGCGCT
CTGCTGGACTGCAACTGACACTCAGGGACGAAAGCTAGGGGAGCGAATGGGATTAGATAC
CCCAGTAGTCCTAGCCGTAAACGATGGATACTAGGTGTTGTCCGTATCGACCCGGACAGT
GTCGTAGCTAACGCGTTAAGTATCCCGCCTGGGGAGTACGCTCGCAAGAGTGAAACTCAA
AGGAATTGACGGGGGCCCGCACAAGCGGTGGAGGATGTGGCTTAATTCGATGAAACGCGA
CGAACCTTACCAGGGCTTGACATGTCCGGAATCCTACTGAAAGGTGGGAGTGCCTTCGGG
AGCCGGAACACAGGTGGTGCATGGCTGTCGTCAGCTCGTGTCGTGAGATGTTGGGTTAAG
TCCCGCAACGAGCGCAACCCTCGTTTTTAGTTGCCATCATTAAGTTGGGCACTCTAGAGA
GACTGCCGGTGACAAACCGGAGGAAGGTGGGGATGACGTCAAGTCAGCATGCCCCTTACG
TCCTGGGCTACACACGTACTACAATGCGACGGACAAAGGGCAGCAAGCAGGCAACTGCAA
GCCAATCCCATAAACCGTGGCTCAGTTCAGATCGCAGGCTGCAACTCGCCTGCGTGAAGG
AGGAATCGCTAGTAATCGCAGGTCAGCATACTGCGGTGAATCCGTTCCCGGGCCTTGTAC
ACACCGCCCGTCACACCATGGAAGTTGGCCACGCCCGAAGTCGTTACCCTAACC
>243|278573 Prior=0.016544 Length=1447 NormPrior=0.015361
CCTGGCTCAGGATGAACGCTGGCGGTCTGCTTAACACATGCAAGTCGAACGCATCTTTCG
GGGTGAGTGGCGGACGGGTGAGTAACGCGTGAGAATCTGCCTAGAGGTCGGGGACAACCA
TTGGAAACGATGGCTAATACCGGATATGCCTAAGGGTGAAAGATTAATTGCCAGAAGAGG
AGCTCGCGTCTGATTAGCTAGTTGGTGAGGTAAGAGCTCACCAAGGCATCGATCAGTAGC
TGGTCTGAGAGGATGATCAGCCACACTGGGACTGAGACACGGCCCAGACTCCTACGGGAG
GCAGCAGTGGGGAATTTTCCGCAATGGGCGAAAGCCTGACGGAGCAATACCGCGTGAGGG
AGGAAGGCTCTTGGGTTGTAAACCTCTTTTGTCAGGGAAGAACAAATGACGGTACCTGAC
GAATCAGCCTCGCCTAACTCCGTGCCAGCAGCCGCGGTAATACGGAGGAGGCAAGCGTTA
TCCGGAATTATTGGGCGTAAAGCGTCCGCAGGTGGCTTATCAAGTCTGCTGTCAAAGAGT
GGGGCTTAACCCCATAAAGGCAGTGGAAACTGAGAAGCTAGAGTGCCGTAGGGGTAGAGG
GAATTCCCGGTGTAGCGGTGAAATGCGTAGAGATCGGGAAGAACATCGGTGGCGAAAGCG
CTCTACTGGACGGCAACTGACACTCAGGGACGAAAGCTAGGGGAGCGAATGGGATTAGAT
ACCCCAGTAGTCCTAGCCGTAAACGATGGATACTAGGTGTGGCTTGTATCGACCCGAGCC
GTGCCGTAGCTAACGCGTTAAGTATCCCGCCTGGGGAGTACGCTCGCAAGAGGGAAACTC
AAAGGAAGTGACGGGTGCCCGCGCAAGGGGTGGAATATGTGGTTTAATTCGATGCAAGGC
GAAGAACATTACCAGGGCTTGACATGTCCGGAATACTACTGAAAGTGTGTATGTCTTTCG
GGTTCAGGCACACATGTGGTTCATGGCTGTCGTCAGCTCGTGTCGTGAGATGTTGGGTTA
AGTCCCGCAACGAGCGCAACCCTCGTGTTTAGTTGCCATCATTAAGTTGGGCACTCTAGA
GAGACTGCCGGTGACAAACCGGAGGAAGGTGGGGATGACGTCAAGTCAGCATGCCCCTTA
CGTCCTGGGCAACACACGTACTACAATGGTGAGGACAGAGGGCAGCAAGCCAGCGATGGC
AAGCCAATCCCATAAACCTCGCCTCAGTTCAGATCGCAGGCTGCAACTCGCCTGCGTGAA
GGAGGAATCGCTAGTAATCGCCGGTCAGCATACGGCGGTGAATCCGTTCCCGGGCCTTGT
ACACACCGCCCGTCACACCATGGAAGTTGGCCACGCCCGAAGTCATTACTCTAACCTTTC
GAGGAGGAGGATGCCGAAGGCAGGGCTGATGACTGGGGTGAAGTCGGAACAAGGTAGCCG
TACCGGA
>557|82269 Prior=0.015398 Length=1353 NormPrior=0.015291
ACTTAGTGGCGGACGGGTGAGTAACGCGTGAGAATCTGCCTTCAGGACGGAGACAACAGT
TGGAAACGACTGCTAAGCCCCGATGAACCGAAAGGGAAAATATTTTTAGCCTGAAGATGA
GCTCGCGTCGGATTAGCTTGTTGGCGGGGTAAAAGCCCACCAAGGCGACGATCGGTAGCT
GGTCTGAGAGGACGATCAGCCACACTGGGACTGAGACACGGCCCAGACTCCTACGGGAGG
CAGCAGTGGGGAATTTTCCGCAATGGGCGAAAGCCTGACGGAGCAATACCGCGTGGGGGA
AGAAGGCTCTTGGGTCGTAAACCTCTTTTGTCAGGGNNNNNNNNNNNNNNNNNNNNNNNN
ATCAGCCTCGGCTAACTCCGTGCCAGCAGCCGCGGTAATACGGAGGAGGCACGCGTTCTC
CGGAATTATTGGGCGTAAAGCGTCCGCAGGTGGCTAATCAAGTCTGCTGTCAAAGATTGG
GGCTTAACCCCAAAAAGGCAGTGGAAACTGAGAAGCTAGAGTGCCGTAGGGGTAGAGGGA
ATTCCCGGTGTAGCGGTGAAATGCGTAGAGATCGGGAAGAACATCGGTGGCGAAAGCGCT
CTGCTGGACTGCAACTGACACTCAGGGACGAAAGCTAGGGGAGCGAATGGGATTAGATAC
CCCAGTAGTCCTAGCCGTAAACGATGGATACTAGGTGTTGTCTGTATCGACCCGGACAGT
GCCGTAGCTAACGCGTTAAGTATCCCGCCTGGGGAGTACGCACGCAAGTGTGAAACTCAA
AGGAATTGACGGGGGCCCGCACAAGCGGTGGAGTATGTGGTTTAATTCGATGCAACGCGA
AGAACCTTACCAGGGCTTGACATGTCCGGAATCCTACTGAAAGGTGGGAGTGCCTTCGGG
AGCGCGAACACAGGTGGTGCATGGCTGTCGTCAGCTCGTGTCGTGAGATGTTGGGTTAAG
TCCCGCAACGAGCGCAACCCTCGTCCTTAGTTGCCATCATTAAGTTGGGCACTCTAGGGA
GACTGCCGGTGACAAACCGGAGGAAGGTGGGGATGACGTCAAGTCAGCAGGCCCCTTACG
CCCTGGGCTACACACGTCCTACAATGGTTGGGACAGAGGGCCGCCAACCCGCGAGGGCGA
GCTAATCCCGTAAACCCTGCCTCAGTTCAGATTGCAGGCTGCAACTCGCCTGCATGAAGG
CGGAATCGCTAGTAATCGCAGGTCAGCATACTGCGGTGAATCCGTTCCCGGGCCTTGTAC
ACACCGCCCGTCACACCATGGAAGTTGGCCACGCCCGAAGTCATTACTCTAACCTGTAAA
GGAGGAGGATGCCGAAGGCAGGGCTGATGACTG
>428|278305 Prior=0.014467 Length=1207 NormPrior=0.016105
CAGAAGAGGAGCTCGCGTCCGATTAGTTAGTTGGTGGGGTAAGAGCCTACCAAGGCATCG
ATCGGTAGCTGGTCTGAGAGGACGATCAGCCACACTGGGACTGAGACACGGCCCAGACTC
CTACGGGAGGCAGGAGTGGGGAATTTTCCGCAATGGGCGAAAGCCTGACGGAGCCAGACC
GCGTGGGGGACGAAGGCTCTTGGGTTGTAAACCCCTTTTCTCAGGGAAGAAAAAAATGAC
GGTACCTGAGGAATAAGCATCGGCTAACTCCGTGCCAGCAGCCGCGGTAAGACGGAGGAT
GCAAGCGTTATCCGGAANNNNNNNNNNNNNNNNNNNNNNNNNNNNNNNNNNNNNNNNNNN
NNNNNNNNNNNNNNNNNNNNNNNNNNNNNNNNNNNNNNNNNNNNNAGCTAGAGTGCCGTA
GGGGTAGAGGGAATTCCCGGTGTAGCGGTGAAATGCGTAGAGATCGGGGAGAACACCGGT
GGCGAAAGAGCATTAATGAGCCACAACTGACACTCAGGGACGAAAGCTAGGGGAGCGCAT
GGGATTAGATACCCCAGTAGTCCTAGCCGTAAACGATGGATACTAGGTGTGGCTTGTATC
GACCCGAGCCGTGCCGTAGCTAACGCGTTAAGTATCCCGCCTGGGGAGTACGCACGCAAG
TGTGAAACTCAAAGGAATTGACGGGGGCCCGCACAAGCGGTGGAGTATGTGGTTTAATTC
GATGCAACGCGAAGAACCTTACCAGGGCTTGACATGTCGCGAATCTTCCGGAAAGGGAAG
AGTGCCTTCGGGAACGCGAACACAGGTGGTGCATGGCTGTCGTCAGCTCGTGTCGTGAGA
TGTTGGGTTAAGTCCCGCAACGAGCGCAACCCTCGTCTTTAGTTGCCAGCATTTCGGATG
GGCACTCTAGAGAGACTGCCGGTGACAAACCGGAGGAAGGTGGGGATGACGTCAAGTCAG
CATGCCCCTTACGCCCTGGGCTACACACGTACTACAATGCGACGGACAAAGGGCAGCAAG
CAGGCAACTGCAAGCCAATCCCATAAACCGTGGCTCAGTTCAGATCGCAGGCTGCAACTC
GCCTGCGTGAAGGAGGAATCGCTAGTAATTGCAGGTCAGCATACTGCAGTGAATTCGTTC
CCGGGCCTTGTACACACCGCCGGTCACACCATGGAAGCGGGTTTGGCCCGGAGTCGTTAC
CCTAACC
>34|353695 Prior=0.013222 Length=1458 NormPrior=0.012185
GTTTGATCCTGGCTCAGGATGAACGCTGGCGGTCTGCTTAACACATGCAAGTCGAACGGA
ACTCTTCGGTGTTTAGTGGCGGACGGGTGAGTAACGCGTGAGAATCTGCCTTCAGGACGG
AGACAACAGTTTGAAACGACTGCTAAGCCCCGGTGAACCGAAAGGGAAAATATTTATAGC
CTGAGGATCGGCCCGCGTCTGATTAGCTAGTTGGTGTGGTAATGGCGCACCAAGGCGACG
ATCAGTAGCTGGTCTGAGAGGATGATCAGCCACACTGGGACTGAGACACGGCCCAGACTC
CTACGGGAGGCAGCAGTGGGGAATTTTCCGCAATGGGCGAAAGCCTGACGGAGCAAGACC
GCGTGGGGGAGGAAGGTCTGTGGATTGTAAACCCCTTTTGTCAAGGAAGAACACAATGAC
GGTACTTGACGAATCAGCCTCGGCTAACTCCGTGCCAGCAGCCGCGGTAATACGGAGGAG
GCAAGCGTTATCCGGAATGATTGGGCGTAAAGCGTCCGCAGGTGGCAGTTCAAGTCTGCT
GTCAAAGACCGGGGCTTAACTTCGGAAAGGCAGTGGACACTGAACAGCTAGAGTATGGTC
GGGGCAGAGGGAATTCCTGGTGTAGCGGTGAAATGCGTAGAGATCAGGAAGAACATCGGT
GGCGAAGGCGCTCTGCTGGACCATAACTGACACTCAGGGACGAAAGCTAGGGGAGCGAAT
GGGATTAGATACCCCAGTAGTCCTAGCCGTAAACGATGGATACTAGGTGTTGTCTGTATC
GACCCGGACAGTGCCGTAGCTAACGCGTTAAGTATCCCGCCTGGGGAGTACGCTCGCAAG
AGTGAAACTCAAAGGAATTGACGGGGGCCCGCACAAGCGGTGGAGTATGTGGTTTAATTC
GATGCAACGCGAAGAACCTTACCAGGGCTTGACATGTCCGGAATCCTACTGAAAGGTGGG
AGTGCCTTCGGGAGCCGGAACACAGGTGGTGCATGGCTGTCGTCAGCTCGTGTCGTGAGA
TGTTGGGTTAAGTCCCGCAACGAGCGCAACCCTCGTCTTTAGTTGCCAGCATTTCGGATG
GGCACTCTAGAGAGACTGCCGGTGACAAACCGGAGGAAGGTGGGGATGACGTCAAGTCAG
CATGCCCCTTACGCCCTGGGCTACACACGTGCTACAATGCTTCGGACAAAGGGTTGCAAG
CGCGCGAGTGCAAGCTAATCCCATAAACCGAGGCACAGTTCAGATTGCAGGCTGCAACTC
GCCTGCATGAAGGCGGAATCGCTAGTAATCGCAGGTCAGCATACTGCGGTGAATCCGTTC
CCGGGCCTTGTACACACCGCCCGTCACACCATGGAAGTTGGCCACTCCCGAATTCAGTAC
TCTAACCTTTCGAGGAGGAGGATGCCGAAGGGAGGGCTGATGACTGGGGTGAAGTCGGAA
CAAGGTAGCCGTACCGGA
>442|251680 Prior=0.013101 Length=1258 NormPrior=0.013992
GGAAAATATTTATAGCCTGAAGATGAGCTCGCGTCCGATTAGCTAGTTGGGGGGGTAAAG
GCCCACCAAGGCGACGATCGGTAGCTGGTCTGAGAGGACGATCAGCCACACTGGGACTGA
GACACGGCCCAGACTCCTACGGGAGGCAGCAGTGGGGAATATTGGGCAATGGGCGCAAGC
CTGACCCAGCAAGACCGCGTGGGGGAAGAAGGCNNNNNNNNNNNNNNNNNNNNNNNNNNN
NNNNNNNNNNNNNNNNNNNNNNNNNNNATAAGCATCGGCTAACTCCGTGCCAGCAGCTGC
GGTAATACGGAGGATGCAAGCGTTATCCGGAATCATTGGGCGTAAAGCGTCCGCAGGTGG
CTAATCAAGTCTGCTGTCAAAGACCGGGGCTTAACCCCAGAAAGGCAGTGGAAACTGAAG
TGCTAGAGTGCAGTAGGGGTAGAGGGAATTCCCGGTGTAGCGGTGAAATGCGTAGAGATC
GGGAAGAACATCGGTGGCGAAAGCGCTCTACTGGACCTCATCTGACACTCAGGGACGAAA
GCTAGGGGAGCGAATGGGATTAGATACCCCAGTAGTCCTAGCCGTAAACGATGGATACTA
GGTGTGGCTTGTATCGACCCGAGCCGTGCCGTAGCTAACGCGTTAAGTATCCCGCCTGGG
GAGTACGCTCGCAAGAGTGAAACTCAAAGGAATTGACGGGGGCCCGCACAAGCGGTGGAG
TATGTGGTTTAATTCGATGCAACGCGAAGAACCTTACCAGGACTTGACATGTCGCGAATC
CAGTGGAAACACAGGAGTGCCTTCGGGAGCGCGAACACAGGTGGTGCATGGCTGTCGTCA
GCTCGTGTCGTGAGATGTTGGGTTAAGTCCCGCAACGAGCGCAACCCTCGTCCTTAGTTG
CCATCATTAAGTTGGGCACTCTAGGGAGACTGCCGGTGACAAACCGGAGGAAGGTGGGGA
TGACGTCAAGTCAGCATGCCCCTTACGCCCTGGGCTACACACGTACTACAATGCGACGGA
CAAAGGGCAGCTAGCGAGCGATCGTAAGCCAATCCCATAAACCGTGGCTCAGTTCAGATC
GTAGGCTGCAACTCGCCTACGTGAAGGAGGAATCGCTAGTAATTGCAGGTCAGCATACTG
CAGTGAATTCGTTCCCGGGCCTTGTACACACCGCCCGTCACACCATGGAAGTTGGCCACG
CCCGAAGTCATTACTCTAACCTGTAAAGGAGGAGGAGGCCGAAGGCAGGGCTGATGAC
>50|239022 Prior=0.013024 Length=1255 NormPrior=0.013944
GCCAGAAGAGGAGCTCGCGTCCGATTAGCTAGTTGGGGGGGTAAAGGCCCACCAAGGCGA
CGATCGGTAGCTGGTCTGAGAGGACGATCAGCCACACTGGGACTGAGACACGGCCCAGAC
TCCTACGGGAGGCAGCAGTGGGGAATTTTCCGCAATGGGCGAAAGCCTGACGGAGCAAGA
CCGCGTGAGGGAGGAAGGCTCTTGGGTCGTAAACCTCTTTTGTCAGGGAAGAACACAATG
ACGGTACCTGACGAATCAGCCTCGGCTAACTCCGTGCCAGCAGCCGCGGTAATACGGAGG
AGGCAAGCGTTATCCGGAATTATTGGGCGTAAAGCGTCCGCAGGTGGCAGTTCAAGTTTG
CTGTCAAAGACCGGGGCTTAACTTCGGACAGGCAGTGGAAACTGAAAGGCTAGAGAGAGG
TAGGGGTAGAGGGAATTCCCAGTGTAGCGGTGAAATGCGTAGAGATTGGGAAGAACATCG
GTGGCGAAAGCGCTCTACTGGACCTCATCTGACACTCAGGGACGAAAGCTAGGGGAGCGA
ATGGGATTAGATACCCCAGTAGTCCTAGCCGTAAACGATGGATACTAGGTGTTGTCTGTA
TCGACCCGAGCCGTGCCGTAGCTAACGCGTTAAGTATCCCGCCTGGGGAGTACGCACGCA
AGTGTGAAACTCAAAGGAATTGACGGGGGCCCGCACAAGCGGTGGAGTATGTGGTTTAAT
TCGATGCAACGCGAAGAACCTTACCAGGGCTTGACATGTCTGGAATCTCCTTGAAAGGGG
AGAGTGCCTTCGGGAGCCAGAACACAGGTGGTGCATGGCTGTCGTCAGCTCGTGTCGTGA
GATGTTGGGTTAAGTCCCGCAACGAGCGCAACCCTCGTCTTTAGTTGCCAGCATTAAGTT
GGGCACTCTAGAGAGACTGCCGGTGACAAACCGGAGGAAGGTGGGGATGACGTCAAGTCA
GCATGCCCCTTACGTCCTGGGCTACACACGTACTACAATGCTGTGGACAAAGGGCAGCCA
ACCAGCGATGGTGCGCTAATCCCAGAAACCACGGCTCAGTTCAGATCGCAGGCTGCAACT
CGCCTGCGTGAAGGAGGAATCGCTAGTAATTGCAGGTCAGCATACTGCAGTGAATCCGTT
CCCGGGCCTTGTACACACCGCCCGTCACACCATGGGAGTTGGCCACGCCCGAAGTCGTTA
CCCTAACCTGAAAAGGAGGGGGATGCCGAAGGCAGGGCTGGTGACTGGGGTGAAG
>552|278544 Prior=0.011749 Length=1374 NormPrior=0.011489
CGGGGGAGTAACGCGTGAGAATCTGCCTTCAGGACGGAGACAACAGTTGGAAACGACTGC
TAAGCCCCGATGTACCGAAAGGGAAAATATTTATAGCCTGAAGATGAGCTCGCGTCCGAT
TAGCTAGTTGGCGGAGTAAAAGCCCACCAAGGCGACGATCGGTAGCTGGTCTGAGAGGAC
GATCAGCCACACTGGGACTGAGACACGGCCCAGACTCCTACGGGAGGCAGCAGTGGGGAA
TTTTCCGCAATGGGCGAAAGCCTGACGGAGCAAGACCGCGTGGGGGAGGAAGGTTCTTGG
ATTGTAAACCCCTTTTCTCAGGGAAGAACACAATGACGGTACCTAAGGAATAAGCATCGG
CTAACTCCGTGCCAGCAGCCGCGGTAATACGGAGGATGCAAGCGTTATCCGGAATTATTG
GGCGTAAAGCGTCCGCAGGTGGCACTTCAAGTCTGTCGTCAAAGACCGGGGCTTAACCCT
GGAAAGGCGATGGAAACTGAAAGGCTAGAGAGAGGTAGGGGTAGAGGGAATTCCCGGTGT
AGCGGTGAAATGCGTAGAGATCGGGAAGAACATCGGTGGCGAAAGCGCTCTGCTGGACTG
CAACTGACACTCAGGGACGAAAGCTAGGGGAGCGAATGGGATTAGATACCCCAGTAGTCC
TAGCCGTAAACGATGGATACTAGGTGTGGCTTGTATCGACCCGAGCCGTGCCGTAGCTAA
CGCGTTAAGTATCCCGCCTGGGGAGTACGCACGCAAGTGTGAAACTCAAAGGAAGTGACG
GGGGCCCGCACATGCGGTGGAGTATGTGGATTAATTCGATGCAACGCGAAGAACCTTACC
AGGGCTTGACATGTCCGGAACCCTCTTGAAAGAGAGGGGTGCCTTCGGGAGCCGGAACAC
AGGTGGTGCATGGCTGTCGTCAGCTCGTGTCGTGAGATGTTGGGTTAAGTCCCGCAACGA
GCGCAACCCTCGTTCTTAGTTGCCAGCATTAAGTTGGGCACTCTAGGGAGACTGCCGGTG
ACAAACCGGAGGAAGGTGGGGATGACGTCAAGTCAGCATGCCCCTTACGTCCTGGGCTAC
ACACGTACTACAATGCTACGGACAAAGGGCAGCAAGTTAGCAATGACAAGCAAATCCCAT
AAACCGTGGCTCAGTTCAGATCGCAGGCTGCAACTCGCCTGCGTGAAGGCGGAATCGCTA
GTAATCGCCGGTCAGCATACGGCGGTGAATCCGTTCCCGGGCCTTGTACACACCGCCCGT
CACACCATGGAAGTTGGCCACGCCCGAAGTCATTACTCTAACCTGTAAAGGAGGAGGATG
CCGAAGGCAGGGCTGATGACTGGGGTGAAGTCGGAACAAGGTAGCCGTACCGGA
>613|386885 Prior=0.011318 Length=1189 NormPrior=0.012789
GCGTGAGAATATGACTTTTGGTCGGGGACAACCACTGGAAACGGTGGCTAATACCGGATG
AGCCTACGGGTAAAAGATTTATTGCCAGAAGAGGAGCTCGCGTCTGATTAGCTAGTTGGT
GAGGTAAAGGCTCACCAAGGCATCGATCAGTAGCTGGTCTGAGAGGATGACCAGCCACAC
TGGGACTGAGACACGGCCCAGACTCCTACGGGAGGCAGCAGTGGGGAATTTTCCGCAATG
GGCGAAAGCCTGACGGAGCAAGACCGCGTGAGGGAGGAAGGCTCTTGGGTTGTAAACCTC
TTTTCTTGGGGAAGAAAAAAATGACGGTACCCAAGGAATCAGCATCGGCTAACTCCGTGC
CAGCAGCCGCGGTAATACGGAGGATGCAAGCGTTATCCGGAATTATTGGGCGTAAAGCGT
CCGCAGGTGGCACTTCAAGTCTGCTGTCAAAGGTCGGGGCTTAACCCCGGGAAGGCAGTG
GAAACTGAAGCGCTAGAGTGTCGTAGGGGTAGAGGGAATTCCCGGTGTAGCGGTGAAATG
CGTAGAGATCGGGAAGAACATCGGTGGCGAAAGCGCTCTACTGGACCACAACTGACACTC
AGGGACGAAAGCTAGGGGAGCGAATGGGATTAGATACCCCAGTAGTCCTAGCCGTAAACG
ATGGATACTAGGTGTTGTCTGTATCGACCCGGACAGTGCCGTAGCTAACGCGTTAAGTAT
CCCGCCTGGGGAGTACGCACGCAAGTGTGACACTCCACGGAATTGACGGGGGCCCGCACA
AGCGGTGGAGTATGTGGTTTAATTCGATGCAACGCGAAGAACCTTACCAGGACTTGACAT
GTCGCGAATCCAGTGGAAACACAGGAGTGCCTTCGGGAGCGCGAACACAGGTGGTGCATG
GCTGTCGTCAGCTCGTGTCGTGAGATGTTGGGTTAAGTCCCGCAACGAGCGCAACCCTCG
TTCTTAGTTGCCATCATTAAGTTGGGCACTCTAAGGAGACTGCCGGTGACAAACCGGAGG
AAGGTGGGGATGACGTCAAGTCAGCATGCCCCTTACGCCCTGGGCTACACACGTACTACA
ATGCTATGGACAAAGGGCAGCAAGCCAGCGATGGCAAGCAAATCTCGTAAACCATGGCTC
AGTTCAGATCGCAGGCTGCAACTCGCCTGCGTGAAGTCGGAATCGCTAG
>108|166256 Prior=0.011229 Length=1144 NormPrior=0.013188
CTGAGGATGAGCTCGCGTCTGATTAGCTAGTTGGTGGGGTAATGGCCTACCACGGCGACG
ATCAGTAGCTGGTCTGAGAGGATGATCAGCCACACTGGGACTGAGACACGGCCCAGACTC
CTACGGGAGGCCGCAGTGGGGAATTTTCCGCAATGGGCGAAAGCCTGACGGAGCAAGACC
GCGTGAGGGAGGAAGGCTCTTGGGTCGTAAACCTCTTTTGTCAGGGAAGAACAAAATGAC
GGTACCTGACGAATCAGCATCGGCTAACTCCGTGCCAGCAGCCGCGGTAATACGGAGGAT
GCAAGCGTTATCCGGAATTATTGGGCGTAAAGCGTCCGCAGGTGGCACCTCAAGTCTGCT
GTCAAAGACCGGGGCTTAACCCCAGAAAGGCAGTGGAAACTGAACAGCTAGAGAGAGGTA
GGGGTAGAGGGAATTCCCAGTGTAGCGGTGAAATGCGTAGATATTGGGAAGAACATCAGT
GGCGAAAGCGCTCTACTGGACCTTATCTGACATTGAGGGACGAAAGCTAGGGGAGCGAAT
GGGATTAGATACCCCAGTAGTCCTAGCCGTAAACGATGGATACTAGGTGTTGTCCGTATC
GACCCGGACAGTGTCGTAGCTAACGCGTTAAGTATCCCGCCTGGGGAGTACGCACGCAAG
TGTGAAACTCAAAGGAATTGACGGGGGCCCGCACAAGCGGTGGAGCATGTGGTTTAATTC
GAAGCAACGCGCAGATCCTTACCAGGACTTGACATGTCGCGAATCCAGTGGAAACACAGG
AGTGCCTTCGGGAGCGCGAACACAGGTGGTGCATGGCTGTCGTCAGCTCGTGTCGTGAGA
TGTTGGGTTAAGTCCCGCAACGAGCGCAACCCTCGTTTTTAGTTGCCATCATTAAGTTGG
GCACTCTAGAGAGACTGCCGGTGACAAACCGGAGGAAGGTGGGGATGACGTCAAGTCAGC
ATGCCCCTTACGTCCTGGGCAACACACGTACTACAATGCTACGGACAAAGGGCAGCAAGC
TCGCGAGAGTTAGCTAATCCCATAAACCGTGGCTCAGTTCAGATCGCAGGCTGCAACTCG
CCTGCGTGAAGGAGGAATCGCTAGTAATCGCAGATCAGCAACGCTGCGGTGAATACGTTC
CCGG
>287|277671 Prior=0.010924 Length=1352 NormPrior=0.010856
TAACACATGCAAGTCGAACGGGAATCTTAGGATTCTAGTGGCGGACGGGTGAGTAACGCG
TGAGAATCTGCCTTCAGGACGGGGATAACAGGAGGAAACTGCTGCTAAAACCGGATATGC
CGAAAGGTGAAAGTATTAATAGCCTGAAGAGGAGCTCGCGTCTGATTAGCTAGTTGGTAG
GGTAAAAGCTTACCAAGGCGACAATCAGTAGCTGGTCTGAGAGGACGATCAGCCACACTG
GGACTGAGACACGGCCCAGACTCCTACGGGAGGCAGCAGTGGGGAATTTTCCGCAATGGG
CGAAAGCCTGACGGAGCAAGACCGCGTGGGGGAGGAAGGTTCTTGGATTGTAAACCCCTT
TTCTCAGGGAAGAAAAAAATGACGGTACCTGAGGAATAAGCATCGGCTAACTCCGTGCCA
GCAGCCGCGGTAATACGGAGGATGCAAGCGTTATCCGGAATTATTGGGCGTAAATCGTCC
GTAGGTGGTCATTCAAGTCTGCCGTTAAAGAGTGGGGCTTAACCCCACAAAGGCGGTGGA
AACTGAAAGACTAGAGTGCAGTAGGGGTAGAGGGAATTCCCGGTGTAGCGGTGAAATGCG
TAGAGATCGGGAAGAACATCGGTGGCGAAAGCGCTCTGCTGGACTGCAACTGACACTGAG
GGACGAAAGCTAGGGGAGCGAATGGGATTAGATACCCCAGTAGTCCTAGCCGTAAACGAT
GGATACTAGGTGTGGCCTGTATCGACCCGGGCCGCGCCGGAGCTAACGCGTTAAGTATCC
CGCCTGGGGAGTACGCACGCAAGTGTGAAACTCAAAGGAATTGACGGGGGCCCGCACAAG
CGGTGGAGTATGTGGTTTAATTCGATGCAACGCGAAGAACCTTACCAGGACTTGACATGT
CGCGAATCCTCTTGAAAGAGAGGAGTGCCTTAGGGAGCGCGAACACAGGTGGTGCATGGC
TGTCGTCAGCTCGTGTCGTGAGATGTTGGGTTAAGTCCCGCAACGAGCGCAACCCTCGTT
TTTAGTTGCCATCATTAAGTTGGGCACTCTAGAGAGACTGCCGGTGACAAACCGGAGGAA
GGTTTGGATGACGTCAAGTCAGCATGCCCCTTACGCCCTGGGCTACACACGTACTACAAT
GCGACGGACAAAGGGCAGCAAGCAGGCAACTGCAAGCCAATCCCATAAACCGTGGCTCAG
TTCAGATCGCAGGCTGCAACTCGCCTGCGTGAAGGAGGAATCGCTAGTAATCGCAGGTCA
GCATACTGCGGTGAATCCGTTCCCGGGCCTTGTACACACCGCCCGTCACACCATGGAAGT
TGGCCACGCCCGAAGTCATTACTCTAACCTGT
>459|567570 Prior=0.010246 Length=1436 NormPrior=0.009587
GTTTGATCCTGGCTCAGGATGAACGCTGGCGGTCTGCTTAACACATGCAAGTCGAACGGG
TTCTTTAGGGAGCTAGTGGCGGACGGGTGAGTAACGCGTGAGAATCTACCAAAAGGACTG
GGACAACCACTGGAAACGGTGGCTAATACCGGATGTGCCGGAAGGTGAAACAGTTAATTC
TGCCTAAAGATGAGCTCGCGTCTGATTAGCTAGTTGGAGTGGTAACGGCACACCAAGGCA
TTGATCAGTAGCTGGTCTGAGAGGATGATCAGCCACACTGGGACTGAGACACGGCCCAGC
CTCCTACGGGAGGCAGCAGTGGGGAATTTTCCGCAATGGGCGAAAGCCTGACGGAGCAAG
AAAACGTGAGGGAGGAAGGCTCTTGGGTCGTAAACCTCTTTTGTCAGGGAAGAACAAAAT
GACGGTACTTGACGAATCAGCATCGGCTAACTCCGTGCCAGCAGCCGCGGTAAGACGGAG
GATGCAAGCGTTATCCGGAATGATTGGGCGTAAAGCGTCCGCAGGTGGCAGTTCAAGTCT
GCTGTCAAAGACCGGGGCTTAACCCCAGAAAGGCAGTGGAAACTGAAGTGCTAGAGTGCA
GTAGGGGTAGAGGGAATTCCCGGTGTAGCGGTGAAATGCGTAGAGATCGGGAAGAACATC
GGTGGCGAAAGCGCTCTACTGGACCATAACTGACACTGAGGGACGAAAGCTAGGGGAGCG
AAAGGGATTAGATACCCCTGTAGTCCTAGCCGTAAACGATGGACACTAGGTGTTGGCCGT
ATCGACCCGGTCAGTGCCGTAGCTAACGCGTTAAGTATCCCGCCTGGGGAGTACGCTCGC
AAGAGTGAAACTCAAAGGAATTGACGGGGGCCCGCACAAGCGGTGGAGTATGTGGTTTAA
TTCGATGCAACGCGAAGAACCTTACCAGGGCTTGACATGTCGCGAATCTTCCTGAAAGGG
AAGAGTGCCTTCGGGAGCGCGAACACAGGTGGTGCATGGCTGTCGTCAGCTCGTGTCGTG
AGATGTTGGGTTAAGTCCCGCAACGAGCGCAACCCTCGTCTTTAGTTTCCAGCATTTCGG
ATGGGCCTCTAGAGAGACTGCCGGTGACAAACCGGAGGAAGGTGGGGATGACGTCAAGTC
AGAATGCCCCTTACGTCCTGGGCTACACACGTACTACAATGCTGTGGACAAAGGGTTGCC
AACTCGCGAGAGTGAGCTAATCCCATAAACCACGGCTCAGTTCAGATTGCAGGCTGCAAC
TCGCCTGCATGAAGGCGGAATCGCTAGTAATCCCAGGTCAGCATACTGGGGTGAATACGT
TCCCGGGCCTTGTACACACCGCCCGTCACACCATGGGAGTTGGCCACGCCCGAAGTCGTT
ACTCCAACCGCTTGCGGAGGAGGATGCCGAAGGCAGGGCTGATGACTGGGGTGAAG
>109|257618 Prior=0.009753 Length=1203 NormPrior=0.010893
TCCGGCTGAGGATGGGCCCGCGGCCTATCAGCTTGTTGGTGGGGTGATGGCCTACCAAGG
CGACGACGGGTAGCCGGCCTGAGAGGGCGACCGGCCACACTGGGACTGAGACACGGCCCA
GACTCCTACGGGAGGCAGCAGTGGGGAATATTGCGCAATGGGCGGAAGCCTGACGCAGCG
ACGCCGCGTGAGGGATGAAGGCCTTCGGGTTGTAAACCTCTTTCAGCAGGGACGAAGCGA
GAGTGACGGTACCTGCAGAAGAAGCACCGGCCAACTACGTGCCAGCAGCCGCGGTAATAC
GTAGGGTGCAAGCGTTGTCCGGAATTATTGGGCGTAAAGAGCTCGTAGGCGGTCTGTCGC
GTCGGCTGTGAAAACTCGGGGCTCAACCCCGAGCCTGCAGTCGATACGGGCAGACTAGAG
TGCTGTAGGGGAGACTGGAATTCCTGGTGTAGCGGTGAAATGCGCAGATATCAGGAGGAA
CACCGGTGGCGAAGGCGGGTCTCTGGGCAGTAACTGACGCTGAGGAGCGAAAGCGTGGGG
AGCGAACAGGATTAGATACCCTGGTAGTCCACGCCGTAAACGGTGGGTGCTAGGTGTGAG
CGGTATTCCACGCCGTTCGTGCCGCAGCTAACGCATTAAGCACCCCGCCTGGGGAGTACG
GCCGCAAGGCTAAAACTCAAAGGAATTGACGGGGGCCCGCACAAGCGGTGGAGCATGTGG
ATTACTTCGACGCAACGCGAAGAACCTTACCAAGGCTTGACATGCAGGGAAATCCTCCAG
AGATGGGGGGTCCGCAAGGGTCCTGCACAGGTGGTGCATGGTTGTCGTCAGCTCGTGTCG
TGAGATGTTGGGTTAAGTCCCGCAACGAGCGCAACCCTCGTTCTATGTTGCCAGCGCGTG
ATGGCGGGGACTCATAGGAGACTGCCGGGGTCAACTCGGAGGAAGGTGGGGATGACGTCA
AATCATCATGCCCCTTATGTCTTGGGCTTCACGCATGCTACAATGGCCGGTACAAAGGGC
TGCTAAACCGCGAGGTGGAGCGAATCCCAAAAAGCCGGTCTCAGTTCGGATTGGGGTCTG
CAACTCGACCCCATGAAGTCGGAGTTGCTAGTAATCGCAGATCAGCAACGCTGCGGTGAA
TACGTTCCCGGGCCTTGTACACACCGCCCGTCACGTCACGAAAGTCGGGAACACCCGAAG
CCG
>69|166076 Prior=0.009646 Length=1392 NormPrior=0.009311
GTGTGCTTTAGGCATGCAAGTCGAACGAGAAAGCCCTTCGGGGTGAGTAAAGTGGCGAAC
GGGTGAGTAACACGTGGGCAACCTGCCCCTCGCAGGGGGACAACCGGAGGAAACTCCGGC
TAATACCCCGTACGCTTGCTGGATCGCATGGTCCGGCAAGGAAAGGTAGCTTCGGCCATC
CGGCGAGGGATGGGCCCGCGTTGCATTAGCTAGTTGGTGGGGTAACGGCCTACCAAGGCG
ACGATGCGTAGCTGGTCTGAGAGGATGATCAGCCACACTGGGACTGAGACACGGCCCAGA
CTCCTACGGGAGGCAGCAGCCAGGAATCTTGGGCAATGGGCGAAAGCCTGACCCAGCAAC
ACCGTGTGGGTGATGAAGGCCTTAGGGTCGTAAAGCCCTGTTGATAGGGACGAAGGGCGA
AGGGTTAATAGCCCCTAGCTTGACGGTACCTTTCGAGGAAGCCCCGGCTAACTACGTGCC
AGCAGCCGCGGTAATACGTAGGGGGCGAGCGTTGTCCGGAATTATTGGGCGTAAAGAGCG
TGTAGGCGGTTCGGTAAGTCTGCTGTGAAATCCTGGGGCTCAACCCTGGGCGTGCAGCGG
ATACTGCCGGGCTAGAGGGTGGTAGAGGCGAGTGGAATTCCGAGTGTAGCGGTGAAATGC
GCAGATATTCGGAGGAACACCAGTAGCGAAGGCGGCTCGCTGGGCCACACCTGACGCTGA
GACGCGAAAGCGTGGGGAGCGAACAGGATTAGATACCCTGGTAGTCCACGCCGTAAACGA
TGGATACTGGGTGTGGGGGGAGTCGAATCCCTCTGTGCCGAAGTTAACGCGTTAAGTGTC
CCGCCTGGGGAGTACGCTCGCAAGAGTGAAACTCAAAGGAATTGACGGGGGCCCGCACAA
GCAGCGGAGCATGTTCTTTAATTCGATGCAACGCGAAGAACCTTACCTGGACTTGACATG
GGGCTGCAAGCGCACGGAAACGTGTGACCTTCGAGGGTGCCTCACAGATGCTGCATGGCT
GTCGTCAGCTCGTGTCGTGAGATGTTGGGTTAAGTCCCGCAACGAGCGCAACCCCTGTGG
TGTGTTGCCAGCATTAAGTTGGGGACTCACACCAGACTGCCGGTGACAAACCGGAGGAAG
GTGGGGATGACGTCAAGTCATCATGGCTCTTACGTCCAGGGCTAGAAACGTGCTACAATG
GCTGATACAAAGGGTTGCAAGACCGCGAGGTGGAGCGAATCCCATCAAAGTCAGTCTAAG
TTCGGATCGCAGTCTGCAACTCGACTGCGTGAAGGCGGAGTTGCTAGTAATCGCGGATCA
GAATGCCGCGGTGAATACGTTCCCGGGCCTTGTACACACCGCCCGTCACACCACGAAAGT
TGGCAATACCCG
>276|168427 Prior=0.008380 Length=1339 NormPrior=0.008409
AGGTCAGCGGCGGAAGGGTGAGTAACACGTGGGTAACCTGCCTGGCAGACTGGGATAACG
CTTGGAAACGAGTGCTAATACCGGATAGTCTTCTGAACCGCATGGTTCGGAAGGGAAAGA
GGCTTTCGCCTCACTGTCAGATGGACCCGCGGCGCATTAGCTAGTTGGTGAGGTAACGGC
TCACCAAGGCGACGATGCGTAGCCGACCTGAGAGGGTGACCGGCCACACTGGGACTGAGA
CACGGCCCAGACTCCTACGGGAGGCAGCAGTAGGGAATCTTCCACAATGGGCGAAAGCCT
GATGGAGCAACGCCGCGTGAGTGATGAAGGCCTTTGGGTTGTAAAACTCTGTCTTCTGTG
ACGAACAAGCCTGTGAGTGAAATGCTCAGGCCCTGACGGTAACAGAGGAGGAAGCCACGG
CTAACTACGTGCCAGCAGCCGCGGTAATACGTAGGTGGCAAGCGTTGTCCGGAATCACTG
GGCGTAAAGCGCGCGCAGGCGGCGATCTACGTCTGGGGTGAAAGCCCGGGGCTCAACCTC
GGGACTGCCTTGGATACGGGATCGCTTGAGAATTGGAGAGGCAAGGGGAATTCCACGTGT
AGCGGTGAAATGCGTAGAGATGTGGAGGAACACCTGTGGCGAAGGCGCCTTGCTGGCCAA
TTTCTGACGCTGAGGCGCGAAATCGNNNNNNNNNNNNNNNNNNNNNNNNNNNNNNNNNNN
NNNNNNNNNNNNNNNNNNNNNNNNNNNNNNNNNNNNNNNNNNNNNNNNNNNNNNNNNNNN
NNNNNNNNNNNNNNNNNNNNNNNNNNNNNNNNNNNNNNNNNNNNNNNNNNNNNNNNNNNN
NNNNNNNNNNNNNNNNNNNNNNNNNNNNNNNNNNNNNNNNNNNNNNNNNNNNNNNNNNNN
NNNNNNNNNNNNNNNNNNNNNNNNNNNNNNNNNNNNNNNNNNNTTCGGGGCAGCGGTGAC
AGGTGGTGCATGGTTGTCGTCAGCTCGTGTCGTGAGATGTTGGGTTAAGTCCCGCAACGA
GCGCAACCCCTATGTTGTGTTGCTACCATTTAGTTGAGCACTTACAACAGACTGCCGGTG
ACAAACCGGAGGAAGGCGGGGATGACGTCAAATCATCATGCCCCTTATGTCTTGGGCTAC
ACACGTGCTACAATGGGCGGTACAAAGAGACGCGAGACCGCGAGGTGGAGCTAATCTCAT
AAAGCCGTTCGTAGTTCGGATTGCAGGCTGCAACTCGCCTGCATGAAGCCGGAATTGCTA
GTAATCGCGGATCAGCATGCCGCGGTGAATTCGTTCCCGGGCCTTGTACACACCGCCCGT
CACACCACGGGAGTTGGCA
>352|218620 Prior=0.008121 Length=1277 NormPrior=0.008545
GGGAGGGGCTCGCGGCGTATCAGCTAGTTGGCGGGGTAACGGCCCACCAAGGCAACGACG
CGTAGCCGGTCTGAGAGGACGACCGGCCACATTGGGACTGAGATACGGCCCAGACTCCTA
CGGGAGGCAGCAGTGGGGAATCTTGCGCAATGGGCGAAAGCCTGACGCAGCGACGNNNNN
NNNNNNNNNNNNNNNNNNNNNNNNNNNNNNNNNNNNNNNNNNNNNNNNNNNNNNNNNNNN
NNNNNNNNNNNNNNNNNNNNNNNNNNNNNNNNNNNNNNNNNNNNNNNNNNNNNNNNNNNN
NNNNNNNNNNNNNNNNNNNNNNNNNNNNNNNNNNNNNNNNNNNNNNNNNNNNNNNNNNNN
NNNNNNNNNNNNNNNNNNNNNNNNNNNNNNNNNNNNNNNNNNNNNNNNNNNNNNNNNNNN
NNNNNNNNNNNNNNCAAGTAGAGGCGAGCGGAATTCCGGGTGTAGCGGTGGAATGCGTAG
AGATCCGGAAGAACACCAGAGGCGAAGGCGGCTCGCTGGGCTTGGTCTGACGCTGAGGCG
CGAAAGCGTGGGGAGCGAACAGGATTAGATACCCTGGTAGTCCACGCCGTAAACGATGGA
TGCTAGACGCTGGGCGGATCGACCCGGTCAGTGTCGCAGCTAACGCGATAAGCATCCCGC
CTGGGGAGTACGGCCGCAAGGCTGAAACTCAAAGGAATTGACGGGGGCCCGCACAAGCGG
TGGAGCATGTGGTTTAATTCGATGCAACGCGAAGAACCTTACCAGGGNNNNNNNNNNNNN
NNNNNNNNNNNNNNNNNNNNNNNNNNNNNNNNNNNNNNNNNNNNNNNNGCTGCATGGCTG
TAGTCAGCTCGTGTCGTGAGATGTTGGGTTAAGTCCCGCAACGAGCGAAACCCTTATTCT
CTGTTACCAGCGGGTGATGCCGGGGACTCTGAGAAGACTGCCGGTGACAAACCGGAGGAA
GGTGGGGACGACGTCAAGTCATCATGGTCCTTACGCCCAGGGCTACACACGTGCTACAAT
GGCCAGGACAAACCGTAGCAAGACCGCGAGGTGGAGCGAATCGGAGAAACCTGGTCCAAG
TTCGGATTGCAGTCTGTAACTCGACTGCATGAAGCTGGAATCGCTAGTAATCGTGGGTCA
GCTACACCACGGTGAATACGTTCCCGGGCCTTGTACACACCGCCCGTCACGCCATGGGAG
TCGGGAGCGCCCGAAGTCGGTGACTCAACCCTTCGGGGGGAGAGCGGCCGAAGGCGAGCT
CGGTGACTGGGGCGAAG
>387|556308 Prior=0.007740 Length=1273 NormPrior=0.008169
CGAAAGGGAAAATATTTATAGCCTGAAGATGAGCTCGCGTCCGATTAGCTAGTTGGCGGA
GTAAAAGCCCACCAAGGCGACGATCGGTAGCTGGTCTGAGAGGACGACCAGCCACACTGG
GACTGAGACACGGCCCAGACTCCTACGGGAGGCAGCAGTGGGGAATTTTCCGCAATGGGC
GAAAGCCTGACGGAGCAAGACCGCGTGAGGGAGGAAGGCTCTTGGGTTGTAAACCTCTTT
TGTCAGGGAAGAAGAAAGTGACGGTACCTGACGAATCAGCATCGGCTAACTCCGTGCCAG
CAGCCGCGGTAATACGGAGGATGCAAGCGTTATCCGGAATTATTGGGCGTAAAGCGTCCG
CAGGTGGCAGTTCAAGTCTGCTGTCAAAGACCGGGGCTTAACTTCGGAAAGGCAGTGGAA
ACTGAAGTGCTAGAGTGCAGTAGGGGTAGAGGGAATTCCCGGTGTAGCGGTGAAATGCGT
AGAGATCGGGAAGAACATCGGTGGCGAAAGCGCTCTGCTGGACTGCAACTGACACTCAGG
GACGATATCTAGGGGATCGAATGGGATTAAGATACCCCAGTAGTCCTAGCCGTAAACGAT
GGATACTAGGTGTGGCTTGTATCGACCCGAGCCGTGCCGTAGCTAACGCGTTAAGTANNN
NNNNNNNNNNNNNNNNNNNNNNNNNNNNNNNNNNNNNNNNNNNNNNNNNNNNNNNNNNNN
NNNNNNNNNNNNNNNNNNNNNNNNNNNNNNNNNNNNNNNNNNNNNNNNNNNNNNNNNNNN
NNNNNNNNNNNNNNNNNNNNNNNNNNNNNNNNNNNNNAGCGAACACAGGAGGTGCATGGC
TGTCGTCAGCTCGTGTCGTGAGATGTTGGGTTAAGTCCCGCAACGAGCGCAACCCTCGTC
TTTAGTTGCCAGCATTTCGGATGGGCACTCTAGAGAGACTGCCGGTGACAAACCGGAGGA
AGGTGGGGATGACGTCAAGTCAGCATGCCCCTTACGTCCTGGGCTACACACGTACTACAA
TGGTAGGGACAGAGGGCAGCCAACCCGCGAGGGCGAGCTACTCCCGTAAACCCTGCCTCA
GTTCAGATTGCAGGCTGCAACTCGCCTGCATGAAGGCGGAATCGCTAGTAATCGCAGGTC
AGCATACTGCGGTGAATCCGTTCCCGGGCCTTGTACACACCGCCCGTCACACCATGGAAG
TTGGCCACGCCCGAAGTCGTTACCCTAACCGCTTGAGGAGGGGGATGCCGAAGGCAGGGC
TGGTGACTGGGGT
>520|279083 Prior=0.007004 Length=1245 NormPrior=0.007559
AAGAGGAGCTCGCGTCTGATTAGCTAGTTGGTAGGGTAAAAGCCTACCAAGGCATCGATC
AGTAGCTGGTCTGAGAGGATGACCAGCCACACTGGGACTGAGACACGGCCCAGACTCCTA
CGGGAGGCAGCAGTAGGGAATCTTCCGCAATGGACGAAAGCCTGACGGAGCAACGCCGCG
TGAGTGAAGAAGGCCTTCGGGTCGTAAAGCNNNNNNNNNNNNNNNNNNNNNNNNNNNNNN
NNNNNNNNNNNNNNNNNNNNNNNNNNNNNNNNNNNNNNNNNNNNNNNNNNNNNNNNNNNN
NNNNNNNNNNNNNNNNNNNNNNNNNNNNNNNNNNNNNNNNNNNNNNNNNNNNNNNNNNNN
NNNNNNNNNNNNNNNNNNNNNNNNNNNNNNNNNNNNNNNNNNGCTAGAGTGCAGCAGGGG
TAGTGGGAATTCCCGGTGTAGCGGTGAAATGCGTAGAGATCGGGAAGAACATCGGTGGCG
AAAGCGCTCTACTGGGCCACAACTGACACTCAGGGACGAAAGCTAGGGGAGCGAATGGGA
TTAGATACCCCAGTAGTCCTAGCCGTAAACGATGGATACTAGGTGTGGCTTGTATCGACC
CGAGCCGTGCCGTAGCTAACGCGTTAAGTATCCCGCCTGGGGAGTACGCACGCAAGTGTG
AAACTCAAAGGAATTGACGGGGGCCCGCACAAGCGGGGGAGTATGTGGTTTAATTCGATG
CAACGCGAAGAACCTTACCAGGGCTTGACATGTCGCGAATCTTCCGGAAAGGGAAGAGTG
CCTTCGGGAGCGCGAACACAGGTGGTGCATGGCTGTCGTCAGCTCGTGTCGTGAGATGTT
GGGTTAAGTCCCGCAACGAGCGCAACCCTCGTGTTTAGTTGCCATCATTAAGTTGGGCAC
TCTAAACAGACTGCCGGTGACAAACCGGAGGAAGGTGGGGATGACGTTAAGTCATCATGT
CACTTACGTCCTGGGCTACACACGTACTACAATGGTAGGGACAGTGGGCAGCCAACCCGC
GAGGGCGAGCTAATCCCGTAAACCCTGCCTCAGTTCAGATTGCAGGCTGCAACTCGCCTG
CATGAAGGTGGAATCGCTAGTAATCGTGGATCAGCATGCCGCGGTGAATTCGTTCCCGGG
CCTTGTACACACCGCCCGTCACACCACGGGAGTTGGCCACTCCCGAATTCAGTACTCTAA
CCTTTCGAGGAGGAGGATGCCGAAGGGAGGGCTGATGACTGGGGT
>452|188868 Prior=0.005999 Length=1254 NormPrior=0.006428
CTGAGGATGAGCTCGCGTCTGATTAGCTAGACGGTGGGGTAACGGCCTACCGTGGCGATG
ATCGGTAGCTGGTCTGAGAGGACGGCCAGCCACACTGGGACTGAGACACGGCCCAGACTC
CTACGGGAGGCAGCAGTGGGGAATTTTCCGCAATGGGCGAAAGCCTGACGGAGCAAGACC
GNNNNNNNNNNNNNNNNNNNNNNNNNNNNNNNNNNNNNNNNNNNNNNNNNNNNNNNNNNN
NNNNNNNNNNNNNNNNNNNNNNNNNNNNNNNNNNNNNNNNNNNNNNNNNNNNNNNNNNNN
NNNNNNNNNNNNNNNNNNNNNNNNNNNNNNNNNNNNNNNNNNNNNNNNNNNNNNNNNNNN
NNNNNNNNNNNNNNNNNNNNNNNNNNNNNGTGGACACTGAAGTGCTAGCGTGCAGTAGGG
GTAGAGGGAATTCCCGGTGTAGCGGTGAAATGCGTAGAGATTGGGAAGAACATCGGTGGC
GAAAGCGCTCTGCTGGACTGCAACTGACACTCAGGGACGAAAGCTAGGGGAGCGAATGGG
ATTAGATACCCCAGTAGTCCTAGCCGTAAACGATGGATACTAGGTGTTGGCTTGTATCGA
CCCGAGCCGTGCCGTAGCTAACGCGTTAAGTATCCCGCCTGGGGAGTACGCTCGCAAAAG
TGAAACTCAAAGGAATTGACGGGGGCCCGCACAAGCGGTGGAGTATGTGGTTTAATTCGA
TGCAACGCGAAGAACCTTACCAGGGCTTGACATGTCGCGAATCTTCCTGAAAGGGAAGAG
TGCCTTCGGGAGCGCGAACACAGGTGGTGCATGGCTGTCGTCAGCTCGTGTCGTGAGATG
TTGGGTTAAGTCCCGCAACGAGCGCAACCCTCGTCTTTAGTTGCCAGCATTAAGTTGGGC
ACTCTAGAGAGACTGCCGGTGACAAACCGGAGGAAGGTGGGGATGACGTCAAGTCAGCAT
GCCCCTTACGTCCTGGGCTACACACGTACTACAATGCGGCGGACAAAGGGCAGCCAACCC
GCGAGGGCGAGCTAATCCCGTAAACCCTGCCTCAGTTCAGATTGCAGGCTGCAACTCGCC
TGCATGAAGGCGGAATCGCTAGTAATCGCAGGTCAGCATACTGCAGTGAATTCGTTCCCG
GGCCTTGTACACACCGCCCGTCACACCATGGAAGCTGGCTTGGCCCGAAGTCGGTACTCT
AACCTTTCGAGGAGGAGGATGCCGAAGGGAGGGCTGATGACTGGGGTGAAGTCG
>610|539360 Prior=0.005847 Length=1158 NormPrior=0.006784
GCGGCGCATTAGCTAGTTGGTGAGGTAACGGCTCACCAAGGCGACGATGCGTAGCCGACC
TGAGAGGGTGACCGGCCACACTGGGACTGAGACACGGCCCAGACTCCTACGGGAGGCAGC
AGTAGGGAATCTTCCGCAATGGACGAAAGTCTGACGGAGCAACGCCGCGTGAGTGATGAA
GGCCTTCGGGTCGTAAAGCTCTGTTGTTAGGGAAGAACAAGTACCGGAGTAACTGCCGGT
ACCTTGACGGTACCTAACCAGAAAGCCACGGCTAACTACGTGCCAGCAGCCGCGGTAATA
CGTAGGTGGCAAGCGTTGTCCGGAATTATTGGGCGTAAAGCGCGCGCAGGCGGTCCTTTA
AGTCTGATGTGAAAGCCCACGGCTCAACCGGGGAGGGTCATTGGAAACTGGGGAACTTGA
GTGCAGAAGAGAAGAGCGGAATTCCACGTGTAGCGGTGAAATGCGTAGAGATGTGGAGGA
ACACCAGTGGCGAAGGCGGCTCTTTGGTCTGTAACTGACGCTGAGGCGCGAAAGCGTGGG
GAGCAAACAGGATTAGATACCCTGGTAGTCCACGCCGTAAACGATGAGTGCTAAGTGTTA
GAGGGTTTCCGCCCTTTAGTGCTGCAGCTAACGCATTAAGCACTCCGCCTGGGGAGTACG
GCCGCAAGGCTGAAACTCAAAGGAATTGACGGGGGCCCGCACAAGCGGTGGAGCATGTGG
TTTAATTCGAAGCAACGCGAAGAACCTTACCAGGTCTTNNNNNNNNNNNNNNNNNNNNNN
NNNNNNNNNNNNNNNNNNNNGGAGCCGGAACACAGGTGGTGCATGGCTGTCGTCAGCTCG
TGTCGTGAGATGTTGGGTTAAGTCCCGCAACGAGCGCAACCCTTGATCTTAGTTGCCAGC
ATTCAGTTGGGCACTCTAAGGTGACTGCCGGTGACAAACCGGAGGAAGGTGGGGATGACG
TCAAATCATCATGCCCCTTATGACCTGGGCTACACACGTGCTACAATGGATGGTACAAAG
GGCAGCAAAGCCGCGAGGCCTAGCCAATCCCATAAAACCATTCTCAGTTCGGATTGTAGG
CTGCAACTCGCCTACATGAAGCCGGAATCGCTAGTAATCGCGGATCAGCATGCCGCGGTG
AATACGTTCCCGGGCCTT
>416|334185 Prior=0.005656 Length=1228 NormPrior=0.006189
GTCCGATTAGGTAGTTGGTGGGGTAACGGCCTACCAAGCCGACGATCGGTAGCTGGTCTG
AGAGGATGATCAGCCACACTGGGACTGAGACACGGCCCAGACTCCTACGGGAGGCAGCAG
TGGGGAATATTGGACAATGGGGGCAACCCTGATCCAGCAATGCCGCGTGAGTGAAGAAGG
CCTTCGGGTTGTAAAGCACTTTTGTTCGGAAAGAAATCGCCCTGGCTAATATCCGGAGTG
GATGACGGTACCGGAAGAATAAGCACCGGCTAACTACGTGCCAGCAGCCGCGGTAATACG
TAGGGTGCAAGCGTTAATCGGAATTACTGGGCGTAAAGCGTGCGCAGGCGGTTGTGCAAG
ACAGATGTGAAATCCCCGGGCTTAACCTGGGAATGGCATTTGTGACTGCACGGCTAGAGT
GTGTCAGAGGGGGGTAGAATTCCACGTGTAGCAGTGAAATGCGTAGATATGTGGAGGAAT
ACCGATGGCGAAGGCAGCCCCCTGGGATAACACTGACGCTCATGCACGAAAGCGTGGGGA
GCAAACAGGATTAGATACCCTGGTAGTCCACGCCCTAAACGATGTCAACTAGTTGTCGGG
TCTTAATTGACTTGGTAACGCAGCTAACGCGTGAAGTTGACCGCCTGGGGAGTACGGTCG
CAAGATTAAAACTCAAAGGAATTGACGGGGACCCGCACAAGCGGTGGATGATGTNNNNNN
NNNCGATGCAACGCGAAAAACCTTACCTACCCTTGACATGGTCGGAATCCTGGAGAGATC
TGGGAGTGCTCGAAAGAGAACCGGCGCACAGGTGCTGCATGGCTGTCGTCAGCTCGTGTC
GTGAGATGTTGGGTTAAGTCCCGCAACGAGCGCAACCCTCGNNNNNNNNNNNNNNNNNNN
NNNNNNNNNNNNNNNNNNNNNNNNNNNNNNNNNNNNNNNNNNNNNNNNNNNNNNNNNNNN
NNNNNNNNNNNNNNNNNNNNNNNNNNNNNNNNNNNNNNNNNNNNNNNNNNNNNNNNNNNN
NNNNNNNGCGAGGGGGAGCTAATCCCAGAAAGTGAATCGTAGTCCGGATTGTAGTCTGCA
ACTCGACTACATGAAGTTGGAATCGCTAGTAATCGCGGATCAGCATGTCGCGGTGAATAC
GTTCCCGGGTCTTGTACACACCGCCCGTCACACCATGGGAGCGGGTTTTACCAGAAGTAG
GTAGCTTAACCGCAAGGGGTGCGCTTAC
>394|169423 Prior=0.005444 Length=1252 NormPrior=0.005843
GTTCGGAACAACTCCGGCAAACTGGAGCTAATACCGGATAAGCCCTTTTGGGGAAAGATT
TATCGCCAAAGGATCGGCCCGCGTCTGATTAGCTAGTTGGTAGGGTAATGGCCTACCAAG
GCGACGATCAGTAGCTGGTCTGAGAGGATGATCAGCCACACTGGGACTGAGACACGGCCC
AGACTCCTACGGGAGGCAGCAGTGGGGAATATTGGACAATGGGCGCAAGCCTGATCCAGC
CATGCCGCGTGAGTGAAGAAGGCCTTAGGGTTGTAAAGCTCTTTCAGCGGGGACGATAAT
GACGGTACCCGCAGAAGAAGCCCCGGCTAACTTCGTGCCAGCAGCCGCGGTAATACGAAG
GGGGCTAGCGTTATCCGGAATTATTGGGCGTAAAGCNNNNNNNNNNNNNNNNNNNNNNNN
NNNNNNNNNNNNNNNNNNNNNNNNNNNNNNNNNNNNNNNNNNNNNNNNNNNNTGAGACCG
GAAGAGGTGAGTGGAACTGCGAGTGTAGAGGTGAAATTCGTAGATATTCGCAAGAACACC
AGTGGCGAAGGCGGCTCACTGGTCCGGTACTGACGCTGAGGCGCGAAAGCGTGGGGAGCA
AACAGGATTAGATACCCTGGTAGTCCACGCCGTAAACGATGAATGCCAGCCGTTAGTGGG
TTTACTCACTAGTGGCGCAGCTAACGCTTTAAGCATTCCGCCTGGGGAGTACGGTCGCAA
GATTAAAACTCAAAGGAATTGACGGGGGCCCGCACAAGCGGTGGAGCATGTGGTTTAATT
CGAAGCAACGCGCAGAACCTTACCAGCCTTTGACATGTCCCGTATGGGCAGTGGAGACAC
TGCTCTTCAGTTCGGCTGGCGGGAACACAGGTGCTGCATGGCTGTCGTCAGCTCGTGTCG
TGAGATGTTGGGTTAAGTCCCGCAACGAGCGCAACCCTCGCCCCTAGTTGCCATCATTTG
GTTGGGCACTCTAGGGGGACTGCCGGTGATAAGCCGCGAGGAAGGTGGGGATGACGTCAA
GTCCTCATGGCCCTTACAGGTTGGGCTACACACGTGCTACAATGGCGGTGACAATGGGCA
GCGAACCCGCGAGGGGGAGCTAATCCCAAAAAGCCGTCTCAGTTCGGATTGCACTCTGCA
ACTCGAGTGCATGAAGGCGGAATCGCTAGTAATCGTGGATCAGAACGCCACGGTGAATAC
GTTCCCGGGCCTTGTACACACCGCCCGTCACGCCATGGGAGTCGGGTTGACC
>681|L1B27 Prior=0.005273 Length=1173 NormPrior=0.006040
CGGGAACGTATTCACAGCGGAATTGCTGATCCGCGATTACTAGCAACTCCGCCTTCATGG
AGGCGAGTTTCAGCCTCCAATCCGAACCAAGACCGGCTTTTTGGGATTCGCTCCACCTCG
CGGTTTTGCAGCCCTTTGTACCGGCCAATGTAGCACGTGTGTAGCCCTGGACATAAGGGG
CATGATGACTTGACGTCATCCCCACCTTCCTCCGGTTTGTCACCGGCAGTCTCGCATGAG
TCCCCAACTTAATGCTGGCAACATGCGACGGGGGTTGCGCTCGTTGCGGGACTTAACCCA
ACATCTCACGACACGAGCTGACGACAGCCATGCACCACCTGTGAACCTGCCCCGAAGGGA
AGCCCTGTTTCCAGGGCGGTCAGGCACATGTCAAGCCCAGGTAAGGTGCTTCGCGTTGCG
TCGAATTAAGCCACATGCTCCGCTGCTTGTGCGGGCCCCCGTCAATTCCTTTGAGTTTTA
GCCTTGCGGCCGTACTCCCCAGGCGGGGCACTTAATGCGTTAGCTCCGGCGCGGAGGGAG
TCGACACCCCCCACACCTAGTGCCCATCGTTTACGGCGTGGACTACCAGGGTATCTAATC
CTGTTTGCTCCCCACGCTTTCGCGTCTCAGCGTCAGTAACGTCCCAGCGAGCTGCCTTCG
CAATTGGTGTTCCTCCTGATATCTGCGCATTTCACCGCTACACCAGGAATTCCACTCGCC
TCTTCCGCACTCAAGCCCGACAGTATCCACCCGCATCCCAGGGTTGAGCCCCCGGCTTTC
AGAGCGGACTTAGCCAGCCGCCTACACGCGCTTTACGCCCAATGATTCCGGACAACGCTT
GCCCCCTACGTATTACCGCGGCTGCTGGCACGTAGTTAGCCGGGGCTTCTTCTGAAGGTA
CCGNNNNNNNNNNNNNNNNNNNNNNNNNNNNNNNNNNNNNNNNNNNNNNNNNNNNNNNNN
NNNNNNNNNNNNNNNNNNNNNNNCGGCGTTGCTGCATCACGCTTTCGCGCATTGTGCAAG
ATTCCCCACTGCTGCCTCCCGTAGGAGTCTGGGCCGTGTCTCAGTCCCAGTGTGGCTGAT
CGTCCTCTCAGACCAGCTACGCATCGTCGCCTTGGTAGGCCGTTACCCCACCAACAAGCT
AATGGGCCGCGGGCCCGTCCCGATGCGAAGGCA
>654|L1B49 Prior=0.005076 Length=1254 NormPrior=0.005439
TTGCGGTCGGCGCAGCGCCTTCGGGTAGAACCAACTCCCATGGTGTGACGGGCGGTGTGT
ACAAGGCCCGGGAACGTATTCACCGTGGCGTTCTGATCCACGATTACTAGCGATTCCACC
TTCATGCACTCGAGTTGCAGAGTGCAATCCGAACTGAGACGGCTTTTTGGGATTAGCTCC
CCCTCGCGGGTTCGCTGCCCATTGTCACCGCCATTGTAGCACGTGTGTAGCCCATCCCGT
AAGGGCCATGAGGACTTGACGTCATCCCCACCTTCCTCCGGCTTATCACCGGCAGTCTCT
TTAGAGTGCCCAACTGAATGATGGCAACTAAAGACGAGGGTTGCGCTCGTTGCGGGACTT
AACCCAACATCTCACGACACGAGCTGACGACAGCCATGCAGCACCGGTCTCCGTGTCCCN
NNNNNNNNNNNNNNNNNNNNNNNNNNNNNNNNNNNNNNNNNNNNNNNNNNNNNNNCTTCG
CGTTGCATCGAATTAAACCACATACTCCACCGCTTGTGCGGGCCCCCGTCAATTCCTTTG
AGTTTTAACCTTGCGGCCGTACTCCCCAGGCGGAATGCTTAAAGCGTTAGCTGCGCCACT
GACCGGCAAGCCGGCCAACGGCTAGCATTCATCGTTTACGGCGTGGACTACCAGGGTATC
TAATCCTGTTTGCTCCCCACGCTTTCGCGCCTCAGCGTCAGTACCGGACCAGTTAGCCGC
CTTCGCCACTGGTGTTCTTGCGAATATCTACGAATTTCACCTCTACACTCGCAGTTCCAC
TTACCTCTTCCGGTCTCAAGCCGAACAGTATCAAAGGCAATTCCAAGGTTGAGCCTTGGG
CTTTCACCTCTGACTTGATCGGCCGCCTACGCGCCCTTTACGCCCAGTGATTCCGAGCAA
CGCTAGCCCCCTTCGTATTACCGCGGCTGCTGGCACGAAGTTAGCCGGGGCTTCTTCTCA
CGCTACCGTCATTATCGTCGCGTGCGAAAGAGCTTTACAACCCTAAGGCCTTCATCACTC
ACGCGGCATGGCTGGATCAGGCTTGCGCCCATTGTCCAATATTCCCCACTGCTGCCTCCC
GTAGGAGTCTGGGCCGTGTCTCAGTCCCAGTGTGGCTGATCATCCTCTCAGACCAGCTAC
TGATCGTCGCCTTGGTGAGCCGTTACCTCACCAACTAGCTAATCAGACGCGGGCCGATCC
ATCGGCAATGAATCTTTCCCCCAAAGGGCGTATCCGTTAGTAGCCCAAGTTTCC
>275|365805 Prior=0.005062 Length=1445 NormPrior=0.004706
TTGATCCTGGCTCAGGATGAACGCTGGCGGCATGCTTTACACATGCAAGTCGAACGGCAG
CGCGGGGCAACCTGGCGGCGAGTGGCGAACGGGTGAGTAATATATCGGAACGTACCCAGA
AGTGGGGGATAACGTAGCGAAAGTTACGCTAATACCGCATACGATCTACGGATGAAAGTG
GGGGACCTTCGGGCCTCATGCTTGTGGAGCGGCCGATATCTGATTAGCTAGTTGGTAGGG
TAAAAGCCTACCAAGGCATCGATCAGTAGCTGGTCTGAGAGGATGACCAGCCACACTGGG
ACTGAGACACGGCCCAGACTCCTACGGGAGGCAGCAGTGGGGAATATTGGACAATGGGCG
AAAGCCTGATCCAGCAATGCCGCGTGAGTGATGAAGGCCTTAGGGTTGTAAAGCNNNNNN
NNNNNNNNNNNNNNNNNNNNNNNNNNNNNNNNNNNNNNNNNNNNNNNNNNNNNNNNNNNN
NNNNNGCTAACTACGTGCCAGCAGCCGCGGTAATACGTAGGGTGCAAGCGTTAATCGGAA
TTACTGGGCGTAAAGCGTGCGCAGGCGGTTTTGTAAGTCTGTCGTGAAAGCCCCGGGCTC
AACCTGGGAATTGCGATGGAGACTGCAAGGCTTGAATCTGGCAGAGGGGGGTAGAATTCC
ACGTGTAGCAGTGAAATGCGTAGAGATGTGGAGGAACACCGATGGCGAAGGCAGCCCCCT
GGGTCAAGATTGACGCTCATGCACGAAAGCGTGGGGAGCAAACAGGATTAGATACCCTGG
TAGTCCACGCCCTAAACGATGTCAACTAGTTGTCGGGTCTTAATTGACTTGGTAACGCAG
CTAACGCGTGAAGTTGACCGCCTGGGGAGTACGGTCGCAAGATTAAAACTCAAAGGAATT
GACGGGGACCCGCACAAGCGGTGGATGATGTNNNNNNNNNNNNNNNNNNNNNNNNNNNNN
NNNNNNNNNNNNNNNNNNNNNNNNNNNNNNNNNNNNNNNNNNNNNNNNNNNNNNNNNNNN
NNNNNNNNNNNNNNNNNNNNNNNNNNNNNNNNNNNNNNNNNNNNNNNNNNNNNNNNNNNN
NNNNNNNNNNNNNNNNNNNNNNNNNNNNNNNNNNNNNNNNGGGCACTCTACTGCGACTGC
CGGTGACAAACCGGAGGAAGGTGGGGATGACGTCAAGTCCTCATGGCCCTTATGGGTAGG
GCTTCACACGTCATACAATGGTACATACAGAGGGCTGCCAACCCGCGAGGGGGAGCTAAT
CCCAGAAAGTGTATCGTAGTCCGGATTGTAGTCTGCAACTCGACTACATGAAGTTGGAAT
CGCTAGTAATCGCGGATCAGCATGTCGCGGTGAATACGTTCCCGGGTCTTGTACACACCG
CCCGTCACACCATGGGAGCGGGTTTTACCAGAAGTAGGTAGCTTAACCGCAAGGGGTGCG
CTTAC
>303|164098 Prior=0.004677 Length=1224 NormPrior=0.005135
GGCCCGCGTCCGATTAGCTAGTTGGCGGAGTAAAAGCCCACCAAGGCGACGATCGGTAGC
TGGTCTGAGAGGACGATCAGCCACACTGGGACTGAGACACGGCCCAGACTCCTACGGGAG
GCAGCAGTGGGGAATATTGGACAATGGGCGCAAGCCTGATCCAGCAATGCCGCGTGGGTG
AAGAAGGTCTTCGGATTGTAAAGCCCTTTCGGCGGGGACGATGGTGACGGTACCCGCAGA
AGAAGCCCCGGCTAACTTCGTGCCAGCAGCCGCGGTAATACGAAGGGGGCTAGCGTTGCT
CGGAATCACTGGGCGTAAAGGGCGCGTAGGCGGCGGACTTAGTCGGGCGTGAAATCCCCG
GGCTCAACCCGGGGGCTGCGCCCGATACGGGTGCGCTGGAGGACGGNNNNNNNNNNNNNN
NNNNNNNNNNNNNNNNNNNNNNNNNNNNNNNNNNNNNNNNNNNNNNNNGGCGAAGGCGGA
GAGCTGGCCCGTTTCTGACGCTGAGGCGCGACAGCGTGGGGAGCAAACAGGATTAGATAC
CCTGGTAGTCCACGCCGTAAACGATGTGCGCTGGGTGTTGGGGGCCCTAGGCCCTCAGTG
CCGAAGCCAACGCGATAAGCGCACCGCCTGGGGAGTACGGCCGCAAGGTTGAAACTCAAA
GGAATTGACGGGGGCCCGCACNNNNNNNGGAGCATGTGGTTTAATTCGAAGCAACGCGCA
GAACCTTACCAGCCCTTGACATGGGCCGGACCGGCCGGGAGATCGGCCTTCCCCGCGAGG
GGCCGGCCGCACAGGTGCTGCATGGCTGTCGTCAGCTCGTGTCGTGAGATGTTGGGTTAA
GTCCCGCAACGAGCGCAACCCCCGCCTCCAGTTGCCAGCGAGTAGGGTCGGGCACTCTGG
AGGAACTGCCGGTGACAAGCCGGAGGAAGGTGGGGATGACGTCAAGTCCTCATGGCCCTC
ATGGGCTGGGCCACACACGTGCTACAATGGCGGTGACAGCGGGAACGCCAGGCCGCGAGG
CCGCGCCGATCCCGAAAAGCCGTCTCAGTTCGGATCGCACCCTGCAACTCGGGTGCGTGA
AGGTGGAATCGCTAGTAATCGCGGATCAGCACGCCGCGGTGAATACGTTCCCGGGCCTTG
TACACACCGCCCGTCACACCATGGGAGTTGGTTCCACCCGAAGCCGTTGCGCCAACCGCG
AGGGGGCAGGCGGCCACGGTGGGG
>497|252146 Prior=0.004610 Length=1315 NormPrior=0.004710
GCTGGCGGCATGCCTAACACATGCAAGTCGAACGAGGGCTTCGGCCCTAGTGGCGCACGG
GTGAGTAACGCGTGGGAACCTGCCCTGTGGTACGGAATAACTCCGGGAAACTGGAGCTAA
TACCGTATGCGTCCTTTGGGACAAAGATTCATCGCCANNNNNNNGGCCCGCGTCTGATTA
GCTAGTTGGTGAGGTACCGGCTCACCAAGGCGGCGATCAGTAGCTGGTCTGAGAGGATGA
TCAGCCACACTGGGACTGAGACACGGCCCAGACTCCTACGGGAGGCAGCAGTGGGGAATA
TTGGACAATGGGCGCAAGCCTGATCCAGCAATGCCGCGTGAGTGATGAAGGCCTTAGGGT
TGTAAAGCTCTTTCGCACGCGACGATAATGACGGTAGCGTGAGAAGAAGCCCCGGCTAAC
TTCGTGCCAGCAGCCGCGGTAATACGAAGGGGGCTAGCGTTGCTCGGAATCACTGGGCGT
AAAGGGCGCNNNNNNNNNNNNNNNNNNNNNNNNNNAAAGCCCCGGGCTCAACCTGGGAAC
CGCGCTTGAGACTGGCACGCTCGAGTTCGGGAGAGGATGGTGGAATTCCCAGTGTAGAGG
TGAAATTCGTAGATATTGGGAAGAACACCGATGGCGAAGGCAGCCATCTGGACCGACACT
GACGCTAAGGCGCGAAAGCGTGGGGAGCAAACAGGATTAGATACCCTGGTAGTCCACGCC
GTAAACGATGAGTGCTAGACGTTGGGGCCCTTAAGGCTTCGGTGTCGCAGCTAACGCATT
AAGCACTCCGCCGGGGGAGTACGGGNNNNNNNNNNNNNNNNNNNNNNNNNNNNNNNNNNN
NNNNNNNNNNNNNNNNNNNNNNNNNNNNNNNNNNNNNNNNNNNNNNNNNNNNNNNNNNNN
NNNNNNNNNNNNNNNNNNNNAGAGACGGAGCCTTCGGTTCGGCCGGAGTCAACACAGGTG
CTGCATGGCTGTCGTCAGCTCGTGTGGTGAGTTGTTGGNNNNNNNNNNNNNNNNNNNNNN
NNNNNNNNNNNNAGTTGCCATCAGGTTATGCTGGGCACTTTGGAGAAACTGCCGGTGACA
AGCCGGAGGAAGGTGGGGATGACGTCAAGTCCTCATGGCCCTTACAGGTTGGGCTACACA
CGTGCTACAATGGCAGTGACAGTGGGATGCGAAGCCGCGAGGTGGAGCCAATCCCCAAAA
GCTGTCTCAGTTCGGATTGCACTCTGCAACTCGAGTGCATGAAGTTGGAATCGCTAGTAA
TCGCGGATCAGCACGCCGCGGTGAATACGTTCCCGGGCCTTGTACACACCGCCCG
>551|575032 Prior=0.004543 Length=1344 NormPrior=0.004542
GTGGGCAACCTGCCCTCAGCTCTGGGATAACTCCAAGAAATTGGGGCTAATACCGGATAT
GACCGCTGACCGCATGGTCTGGTGGTGGAAAGGGTTTCCGGCTGGGGATGGGCCCGCGGC
CTATCAGCTTGTTGGTGGGGTAGTGGCCTACCAAGGCGACGACGGGTAGCCGGCCTGAGA
GGGTGACCGGCCACACTGGGACTGAGACACGGCCCAGACTCCTACGGGAGGCAGCAGTGG
GGAATATTGCGCAATGGGCGGAAGCCTGACGCAGCGACGCCGCGTGGGGGATGACGGCCT
TCGGGTTGTAAACCTCTTTCAGCAGGGACGAAGCGAGAGTGACGGTACCTGCAGAAGAAG
CACCGGCCAACTACGTGCCCGCAGCCGCGGTAATACGTAGGGTGCAAGCGTTGTCCGGAA
TTATTGGGCGTAAAGAGCTCGTAGGCGGTTCGTCGCGTCGGCTGTGAAAACCTGAGGCTC
AACCTCAGGCCTGCAGTCGATACGGGCGGACTTGAGTTCGGCAGGGGAGACTGGAATTCC
TGGTGTAGCGGTGAAATGCGCAGATATCAGGAGGAACACCGGTGGCGAAGGCGGGTCTCT
GGGCCGATACTGACGCTGAGGAGCGAAAGCGTGGGGAGCGAACAGGATTAGATACCCTGG
TAGTCCACGCCGTAAACGTTGGGCGCTAGGTGTGGGGCTCTTTCCACGAGTTCCGTGCCG
CAGCAAACGCATTAAGCGCCCCGCCTGGGGAGTACGGCCGCAAGGCTAAAACTCGAAGGA
ATGGACGGGGGCCCGTNNNNNNNNNGGAGCATGTTGCTTAATTCGATGCAACGCGAAGAA
CCTTACCTAGGCTTGACATGCACGGAAATCTCGCATAGATGCGGGGTCCGTAAGGGCCGT
GCACAGGTGGTGCATGGTTGTCGTCAGCTCGTGTCGTGAGATGTTGGGTTAAGTCCCGCA
ACGAGCGCAACCCTCGTCCTATGTTGCCAGCACGTAATGGTGGGGACTCATAGGAGACTG
CCGGGGTCAACTCGGAGGAAGGTGGGGACGACGTCAAGTCATCATGCCCCTTATGTCCAG
GGCTGCAAACATGCTACAATGGCCGGTACAAAGGGCTGCGATACCGCGAGGTGGAGCGAA
TCCCAAAAAGCCGGTCTCAGTTCGGATTGGGGTCTGCAACTCGACCCCATGAAGTTGGAG
TCGCTAGTAATCGCAGATCAGCAACGCTGCGGTGAATACGTTCCCGGGCCTTGTACACAC
CGCCCGTCACGTCACGAAAGTCGGTAACACCCGAAGCCGGTGGCCTAACCCTTGTGGAGG
GAGCCGTCGAAGGTGGGACTGGCG
>292|194616 Prior=0.004365 Length=1257 NormPrior=0.004666
CTGCCTTTTGGTCGGGGACAACCATTGGAAACGGTGGCTAATAACCGATGTGCCCTTGGG
TGAAAGCTTTATTGCCAGAAGAGGAGCTCGCGTCTGATTAGCTAGTTGGTGAGGTAAGAG
CTCACCAAGGCATCGATCAGTAGCTGGTCTGAGAGGATGACCAGCCACACTGGGACTGAG
ACACGGCCCAGACTCCTACGGGAGGCAGCAGTGGGGAATATTGCGCAATGGGCGAAAGCC
TGACGCAGCGACACCGCGTGAGGGAGGAAGGCTCTTGGGTCGTAAACCTCTTTTGTCAGG
GNNNNNNNNNNNNCGGTACCAGAGGAATCAGCATCGGCTAAATACATGCCAGCAGCCGCG
GTAAGACGGAGGATGCAAGCGTTATCCGGAATGATTGGGCGTAAAGCGTCCGCAGGTGGC
AGTTCAAGTCTGCTGTCAAAGACCGGGGCTTAACTTCGGAAAGGCAGTGGAAACTGAACA
GCTAGAGTATGGTAGGGGCAGAGGGAATTCCTGGTGTAGCGGTGAAATGCGTAGAGATCA
GGAAGAACATCGGTGGCGAAGGCGCTCGGCGGGACCATAACTGACACTCCGGGCCGCCAG
CTAGGGGAGCGAATGGGATTAGATACCCCAGTAGTCCTAGCCGTAAACGATGGATACTAG
GTGTTGTCCGTATCGACCCGGACAGTGCCGTAGCTAACGCGTTAAGTATCCCGCCTGGGG
AGTACGCACGCAAGTGTGAAACTCAAAGGAATTGACGGGGGCCCGCACAAGCGGTGGAGT
ATGTGGTTTAATTCGATGCAACGCGAAGAACCTTACCAGGGCTTGACATGTCCGGAATCT
TGGGGAAACCTGAGAGTGCCTTCGGGAGCCGGAACACAGGTGGTGCATGGCTGTCGTCAG
CTCGTGTCGTGAGATGTTGGGTTAAGTCCCGCAACGAGCGCAACCCTCGTCCTTAGTTGC
CATCATTAAGTTGGGCACTCTAGGGAGACTGCCGGTGACAAACCGGAGGAAGGTGGGGAT
GACGTCAAGTCAGCATGCCCCTTACGTCCTGGGCAACACACGTACTACAATGGTGAGGAC
AGAGGGCAGCAAGCCAGCGATGGCAAGCCAATCCCATAAACCTCGCCTCAGTTCAGATTG
CAGGCTGCAACTCGCCTGCGTGAAGGAGGAATCGCTAGTAATTGCAGGTCAGCATACTGC
AGTGAATTCGTTCCCGAGCCTTGTACACACCGCCCGGCACACCATGGAAGCTGGCCG
>18|549083 Prior=0.004288 Length=1292 NormPrior=0.004459
GTAACGCGTGGGCCCGTGCCCTTTGCTCTGGAATAGCCCTGGGAAACTGGGGGTAATACC
GGATGTGCCCTGAGGGGGAAAGATTTATCGGCAAGGGATCGGCCCGCGTCTGATTAGGTA
GTTGGTGTGGTAACGGCGCACCAAGCCGACGATCGGTAGCTGGTTTGAGAGGATGATCAG
CAACACTGGGACTGAGACACGGCCCAGACTCCTACGGGAGGCAGCAGTGGGGAATCTTAG
ACAATGGGCGCAAGCCTGATCTAGCCATGCCGCGTGGGTGATGAAGGCCTTAGGGTCGTA
AAGCCCTTTCGCCGGGGAAGATAATGACGGTACCCGGTAAAGAAACCCCGGCTAACTCCG
TGCCAGCAGCCGCGGTAATACGGAGGGGGTTAGCGTTGTTCGGAATTACTGGGCGTAAAG
GGCGCGNNNNNNNNNNNNNNNNNNNNNNNNNAAAGCCCGGGGCTCAACCCCGGAATGGCC
TTTGAAACTCCCAGCCTTGAGTTCGAGAGAGGTGAGTGGAATTCCGAGTGTAGAGGTGAA
ATTCGTAGATATTCGGAGGAACACCAGTGGCGAAGGCGGCTCACTGGCTCGACACTGACG
CTGAGGTGCGAAAGCGTGGGGAGCAAACAGGATTAGATACCCTGGTAGTCCACGCCGTAA
ACGATGAATGCTAGACGTCGGGGTGCATGCACTTCGGTGTCGCCGCTAACGCATTAAGCA
TTCCGCCTGGGGAGTACGGCCGCAAGGTTAAAACTCAAAGGAATNNNNNNNNNNNNNNNN
NNNNNNNNNNNNNNNNNNNNNNNNNNNNNNNNNNNNNNNNNNNNNNNNNNNNNNNNNNNN
NNNNNNNNNNNNNNNNNNNNNNNNNNNNNNNNGCAAGGGGCAGGTGGACAGGTGCTGCAT
GGCTGTCGTCAGCTCGTGTCGTGAGATGTTCGGTTAAGTCCGGCAACGAGCGCAACCCAC
ACCCTTGGTTGCCAGCAGGTCAAGCTGGGCACTTTAGGGGAACTGCCCGTGATAAGCGGG
AGGAAGGTGNNNNNNNNNNNNNNNNNNNNNNNCCCTTACGGGTTGGGCTACACACGTGCT
ACAATGGTGGTGACAGTGGGTTTATCCCCAAAAGCCATCTCAGTTCGGATTGTCGTCTGC
AACTCGACGGCATGAAGTCGGAATCGCTAGTAATCGCGCATCAGCTCGGCGCGGTGAATA
CGTTCCCGGGCCTTGTACACACCGCCCGTCACACCATGGGAGTTGGGTTGACCCGAAGAC
GGTGCGCCGACCTGGCAAGAGGGGGCAGCCGG
>261|538266 Prior=0.004096 Length=1365 NormPrior=0.004032
GTTTGATCCTGGCTCAGCGCGCACGCTGGCGGCAGGCTTAACACATGCAAGTCGAACGCA
TCCTTCGGGGTGAGTGGCAGACGGGTGAGTAACGCGTGGGAACGTGCCCATCGGTTCGGA
ATAACCCGGGGAAACCCGGGCTAAGACCGGANNNNNGCGAGAGCAGAAAGATTTATCGCT
GAAGGATCGGCCCGCGTCTGATTAGCTAGTTGGTAGGGTAATGGCCTACCAAGGCGACGA
TCAGTAGCTGGTCTGAGAGGATGATCAGCCACATTGGGACTGAGACACGGCCCAAACTCC
TACGGGAGGCAGCAGTGGGGAATATTGGACAATGGGCGCAAGCCTGATCCAGCCATGCCG
CGTGAGTGATGAAGGCCTTAGGGTTGTAAAGCTCTTTCACCCACGACGATAATGACGGTA
GTGGGAGAAGAAGCCCCGGCTAACTTCGTGCCAGCAGCCGCGGTAATACGAAGGGGGCTA
GCGTTGTTCGGAATCACTGGGCGTAAAGGGCGCGTAGGCGGCTTTATAAGTCGGGGGTGA
AAGCCTGTGGCTCAACCACAGAATTGCCTTCGATACTGTCGGGCTTGAGACCGGAAGAGG
TCAGTGGAACTGCGAGTGTAGAGGTGAAATTCGTAGATATTCGCAAGAACACCAGTGGCG
AAGGCGGCTTACTGGTCCGGTTCTGACGCTGAGGCGCGAAAGCGTGGGGAGCAAACAGGA
TTAGATACCCTGGTAGTCCACGCCGTAAACGATGAATGCCAGACGTTGGCGAGCTTGCTC
GTCGGTGGCGCAGCTAACGCAATAAGCATTCCGCCTGGGGAGTACGGTCGCAAGATTAAA
ACTCAAAGGAATTGACGGGGGCCCGCACAAGCGGTGGAGCATGTGGTTTAATTCGAAGCA
ACGCGCAGAACCTGACCAGCCTTTGACATGTCCAGTATGGTCCTTGGAGACAGGGTCCTT
CAGTTCGGCTGGCGCGAACACAGGTGCTGCATGGCTGTCGTCAGATCGTGTCGTGAGATG
TTGGGTTAAGTCCCGCAACGAGCGCAACCCTCGCCCCTAGTTGCCATCATTCGGTTGGGC
ACTCTAGGGGGACTGCCGGTGATAAGCCGAGAGGAAGGTGGGGATGACGTCAAGTCCTCA
TGGCCCTTACGGGCTGGGCTACACACGTGCTACAATGGCGGTGACAATGGGCAGCGACCC
TGCGAGGGGGAGCTAATCCCAAAAAGCCGTCTCAGTTCGGATTGCACTCTGCAACTCGAG
TGCATGAAGGCGGAATCGCTAGTAATCGCGGATCAGCATGCCGCGGTGAATACGTTCCCA
GGCCTTGTACACACCGCCCGTCACACCATGGGAGTTGGATTGACC
>599|257316 Prior=0.004093 Length=1373 NormPrior=0.004005
GTTTGATCCTGGCTCCGGACGAACGCTGGCGGCGTGCTTAACACATGCAAGTCGAGCGGT
AAGGCCCTTCGGGGTACACGAGCGGCGAACGGGTGAGTAACACGTGAGCAATCTGCCCAT
CACTTCGGGATAACTCCGGGAAACCGGTGCTAAGNNNNNNNNNNNNNNNNNNNNNNNNNN
NNNNNNNNNNNNNNNNNNTCCGGCTGGGGCTGGGCCCGCGGCCTATCAGCTTGTTGGTGG
GGTGATGGCCTACCAAGGCGGTGACGGGTAGCCGGCCTGAGAGGGTGACCGGCCACACTG
GGACTGAGACACGGCCCAGACTCCTACGGGAGGCAGCAGTGGGGAATATTGCGCAATGGG
CGAAAGCCTGACGCAGCGACGCCGCGTGAGGGATGACGGCCTTCGGGTTGTAAACCTCTT
TCAGCAGGGAAGAAGCGAAAGTGACGGTACCTGCAGAAGAAGCACCGGATAACTACGTGC
CAGCAGCCGCGGTAATACGTAGGGTGCAAGCGTTGTCCGGAATTATTGGGCGTAAAGAGC
TCGTAGGCGGTTTGTCGCGTCTGCTGTGAAAACTCGGGGCTTAACCCTGGGCCTGCAGTG
GGTACGGGCAGACTAGAGTGCGGTAGGGGAGACTGGAATTCCTGGTGTAGCGGTGAAATG
CGCAGATATCAGGAGGAACACCGGTGGCGAAGGCGGGTCTCTGGGCCGTAACTGACGCTG
AGGAGCGAAAGCGTGGGGAGCGAACAGGATTAGATACCCTGGTAGTCCACGCCGTAAACG
TTGGGCACTAGGTGTGGGGACCTATCGACGGTTTCCGTGCCGCAGCTAACGCATTAAGTG
CCCCGCCTGGGGAGTACGGCCGCAAGAGTGAAACTCAAAGGAATTGACGAGGGCCCGCCC
AAGCAGCGGCGCATGTGGCTTAATTCGACGCAACGCGAAGAACCTTACCAAGGCTTGACA
TACACCGAAAACTCGTAGAGATACGGGGTCCGCAAGGGCGGTGTACAGGTGGTGCATGGT
TGTCGTCAGCTCGTGTCGTGAGATGTTGGGTTAAGTCCCGCAACGAGCGCAACCCTCGTT
CTATGTTGCCAGCGGTTCGGCCGGGGACTCATAGGAGACTGCCGGGGTCAACTCGGAGGA
AGGTGGGGATGACGTCAAATCATCATGCCCCTTATGTCTTGGGCTGCACACATGCTACAA
TGGCCGGTACAAAGGGTTGCGATACTGTGAGGTGGAGCTAATCCCGGAAAGCCGGTCTCA
GTTCGGATTGGGGTCTGCAACTCGACCCCATGAAGTCGGAGTCGCTAGTAATCGCAGATC
AGCAACGCTGCGGTGAATACGTTCCCGGGCCTGGTACACACCGCCCGTCAAGT
>630|D2A27 Prior=0.003868 Length=1253 NormPrior=0.004148
GCCGACTTTCGTGACGTGACGGGCGGTGTGTACAAGGCCCGGGAACGTATTCACCGCAGC
GTTGCTGATCTGCGATTACTAGCGACTCCAACTTCATGGGGTCGAGTTGCAGAACCCAAT
CCGAACTGAGACCGGCTTTTTGGGATTCGCTCCACCTCACGGTCTCGCAGCCCTTTGTAC
CGGCCATTGTAGCATGTTTGCAGCCCTAGACATAAGGGGCATGATGATTTGACGTCATCC
CCACCTTCCTCCGAGTTGACCCCGGCAGTCTCCCATGAGTCCCCGGCATTACCCGCTGGC
AACATGGAACGAGGGTTGCGCTCGTTGCGGGACTTAACCCAACATCTCCCGACACGAGCT
GACGACAACCATGCACCACCTGTGCACGACGCCAAAGGCACCCCGCATCTCTGCGAGATT
TCCGTGCATGTCAAGCCTAGGTAAGGTTCTTCGCGTTGCATCGAATTAAGCAACATGCTC
CGCCGCTTGTGCGGGCCCCCGTCAATTCCTTTGAGTTTTAGCCTTGCGGCCGTACTCCCC
AGGCGGGGCGCTTAATGCGTTAGCTGCGGCACGGAGACCGTGGAATGGCCCCCACACCTA
GCGCCCAACGTTTACGGCGTGGACTACCAGGGTATCTAATCCTGTTCGCTCCCCACGCTT
TCGCTCCTCAGCGTCAGTATCGGCCCAGAGACCCGCCTTCGCCACCGGTGTTCCTCCTGA
TATCTGCGCATTTCACCGCTACACCAGGAATTCCAGTCTCCCCTGCCGAACTCGAGTCCG
CCCGTATCGACTGCAGGCCTGAGGTTGAGCCTCAGGTTTTCACAGCCGACGCGACGAACC
GCCTACGAGCTCTTTAGGCCCAATAATTCCGGACAACGCTTGCACCCTACGTATTACCGC
GGCTGCTGGCACGTAGTTGGCCGGTGCTTCTTCTGCAGGTACCGTCACTTTCGCTTCTTC
CCTGCTGAAAGAGGTTTACAACCCGAATTCCNNNCATCCCCCACGCGGCGTCGCTGCGTC
AGGCTTCCGCCCATTGCGCAATATTCCCCACTGCTGCCTCCCGTAGGAGTCTGGGCCGTG
TCTCAGTCCCAGTGTGGCCGGTCACCCTCTCAGGCCGGCTACCCGTCGTCGCCTTGGTAG
GCCACTACCCCACCAACAAGCTGATAGGCCGCGGGCCCATCCCCAGCCGGAAACCCTTTC
CACCCACCACCATGCGGTAGCCGGTGAACATCCGGGATGAGCCCCAATTTCTT
>111|185981 Prior=0.003744 Length=1358 NormPrior=0.003705
TGAGAATCTGCCTTCAGGTTGGGGACAACAGTTGGAAACGACTGCTAATACCCAATGTGC
CGAGAGGTGAAAGCTTTAGTGCCTGCGGCTGAGCTCGCGTCTGATTAGCTAGTTGGAGTG
GTAATGGCACACCAAGGCGACGATCAGTAGCTGGTCTGAGAGGATGATCAGCCACACTGG
GACTGAGACACGGCCCAGACTCCTACGGGAGGCAGCAGTGGGGAATTTTCCGCAATGGGC
GCAAGCCTGACGGAGCAAGACCGCGAGAGGGAGGAAGGCTCTTGGGTCGTAAACCTCTTT
TGTCAGGGNNNNNNNNNNNNNNGTACTTGACGAATCAGCATCGGCTGACTCCGTGCCAGC
AGCCGCGGTAATACGGAGGATGCAAGCGTTATCCGGANNNNNNNNNNNNNNNNNNNNNNN
NNNNNGTTTTTCAAGTCTGCTGTTAAAGCGCGAGGCTTAACCTCGTACAGGCAGTGGAAA
CTGAGAGACTAGAGTATGGTAGGGGTAGCGGGAATTCCCAGTGTAGCGGTGAAATGCGTA
GATATTGGGAAGAACACCAGCGGCGAAAGCGCGCTACTGGGCCATTACTGACACTCATGG
ACGAAAGCTAGGGGAGCGAAAGGGATTAGATACCCCTGTAGTCCTAGCTGTAAACGATGG
ATACTAGGTGTTGCCCGTATCGACCCGGGCAGTGCCGTAGCTAACGCGTTAAGTATCCCG
CCTGGGGAGTATGCACGCAAGTGTGAAACTCAAAGGAATTGACGGGGGCCCGCACAAGCG
GTGGAGTATGTGGTTTAATTCGATGCAACGCGAAGAACCTTACCAGGGCTTGACATGTCG
CGAATCCCGGTGAAAGTCGGGAGTGCCTTCGGGAGCGCGAACACAGGTGGTGCATGGCTG
TCGTCAGCTCGTGTCGTGAGATGTTGGGTTAAGTCCCGCAACGAGCGCAACCCTCGTTTT
GAGTTGCCAGCATTCAGTTGGGCACTCTAGAGAGACTGCCGGTGACAAACCGGAGGAAGG
TGGGGATGACGTCAAGTCAGCATGCCCCTTACGTCCTGGGCTACACACGTACTACAATGC
TACGGACAAAGGGTTGCGAGCTAGCGATAGCAAGCTAATCCCATAAACCGTGGCTCAGTT
CAGATTGCAGGCTGCAACTCGCCTGCATGAAGGAGGAATCGCTAGTAATCGCAGGTCAGC
ATACTGCGGTGAATCCGTTCCCGGGCCTTGTACACACCGCCCGTCACACCATGGAAGTTG
GCCACGCCCGAAGTCATTACTCTAACCTTTCGAGGAGGAGGATGCCGAAGGCAGGGCTGA
TGACTGGGGTGAAGTCGGAACAAGGTAGCCGTACCGGA
>635|D1C11 Prior=0.003716 Length=1214 NormPrior=0.004113
CGGCTTCGGGTGTTCCCGACTTTCGTGACGTGACGGGCGGTGTGTACAAGGCCCGGGAAC
GTATTCACCGCAGCGTTGCTGATCTGCGATTACTAGCGACTCCGACTTCATGGGGTCGAG
TTGCAGACCCCAATCCGAACTGAGACTGGCTTTTTGGGATTCGCTCCACCTTGCGGTATC
GCAGCCCTTTGTACCAGCCATTGTAGCATGCGTGAAGCCCTGGACATAAGGGGCATGATG
ACTTGACGTCATCCCCACCTTCCTCCGAGTTGACCCCGGCAGTCTCCTATGAGTCCCCAC
CATTACGTGCTGGCAACATAGAACGAGGGTTGCGCTCGTTGCGGGACTTAACCCAACATC
TCACGACACGAGCTGACGACAGCCATGCACCACCTGTGTTCCGGNNNNNNNNNNNNNNNN
NNNNNNNNNNNNNNNNNNNNNNNNNNNNNNNNNNNNNNNNNNNNNNNNNNNNNNNNNNNN
NNNNNNNNNNNNNNNNNNNNNNNNNNGGCCCCCGTCAATTCCTTTGAGTTTTAGCCTTGC
GGCCGTACTCCCCAGGCGGGGCACTTAATGCGTTAGCTACGGCGCGGAAAACGTGGAATG
TCCCCCACACCTAGTGCCCAACGTTTACGGCATGGACTACCAGGGTATCTAATCCTGTTC
GCTCCCCATGCTTTCGCTCCTCAGCGTCAGTTACAGCCCAGAGACCTGCCTTCGCCATCG
GTGTTCCTCCTGATATCTGCGCATTTCACCGCTACNNNNNNNNNNNNNNNNNNCCCTGCA
TCCCTCTAGTCCGCCCGTATCAAAAGCAGGCTCAGGGTTAAGCCCTGAGATTTCACTTCT
GACGCGACGAACCGCCTACAAGCCCTTTACGGCCAATTATTCCGGGACAACGCTCGGACC
CTACGTATCACCGCGGCTGCTGGCACGTAGTTAGCCGGTGCTTCTTCTGTAGGTACCGTC
ACGTAACCTTCGTCCCTACTGAAAGCGGTTTACAACCCGAAGGCCGTCATCCCGCACGCG
GCGTTGCTGCATCAGGCTTGCGCCCATTGTGCAATATTCCCCACTGCTGCCTCCCGTAGG
AGTCTGGGCCGTATCTCAGTCCCAGTGTGGCCGGTCGCCCTCTCAGGCCGGCTACCCGTC
GAAGCCTTGGTGAGCCATTACCTCACCAACAAGCTGATAGGCCGCGAGCCCATCCCTGAC
CGCCGGAGCTTTCC
>119|162188 Prior=0.003708 Length=1399 NormPrior=0.003562
GTTTGATCCTGGCTCAGAGCGAACGCTGGCGGCAGGCTTAACACATGCAAGTCGAGCGGG
CACCTTCGGGTGTCAGCGGCAGACGGGTGAGTAACGCGTGGGAACGTGCCCTTTGGTCTG
GGATAACCCAGGGAAACTTGAGCTAATACCGGATACGCCCTTTGGGGGAAAGGCTTGCTG
CCGAAGGATCGGCCCGCGTCTGATTAGCTAGTTGGTAGGGTAACGGCCTACCAAGGCGAC
GATCAGTAGCTGGTCTGAGAGGATGATCAGCCACACTGGGACTGAGACACGGCCCAGACT
CCTACGGGAGGCAGCAGTGGGGAATATTGGACAATGGGCGCAAGCCTGATCCAGCCATGC
CGCGTGGGTGAAGAAGGCCTTAGGGTCGTAAAGCCCTTTCGCCGGCGACGATAATGACGG
TAGCGTGAGAAGAAGCCCCGGCTAACTTCGTGCCAGCAGCCGCGGTAATACGAAGGGGGC
TAGCGTTGCTCGGAATCACTGGGCGTAAAGGGCGCNNNNNNNNNNNNNNNNNNNNNNNNN
NNNNNNNNNNNNNNNNNNNNNNNNNNNNNNNNNNNNNNNNNNNNNNNTGAGACCGGAAGA
GGTGAGTGGAACTGCGAGTGTAGAGGTGAAATTCGTAGATATTCGCAAGAACACCAGTGG
CGAAGGCGGCTTACTGGTCCGGTTCTGACGCTGAGGCGCGAAAGCGTGGGGAGCAAACAG
GATTAGATACCCTGGTAGTCCACGCCGTAAACGATGAATGCCAGCCGTTGGCGAGCTTGC
TCGTCAGTGGCGCAGCTAACGCTTTAAGCATTCCGGCTGGGGAGTACGGCCGCAAGGTTA
AAACTCAAAGNNNNNNNNNNNNNNNNNNNNNNNNNNNNNNNNNNNNNNNNNNNNNNNNNN
NNNNNNNNNNNNNNNNNNNNNNNNNNNNNNNNNNNNNNNNNNNNNNNNNNNNNNNNNNNN
NNNNNNNNNNNGCGGAGAAAGGTGCTGCATGGCTGTCGTCAGCTCGTGTCGTGAGATGTT
GGGTTAAGTCCCGCAACGAGCGCAACCCTCGCCTCTAGTTGCCAGCATTCAGTTGGGCAC
TCTAGAGGGACTGCCGGTGATAAGCCGCGAGGAAGGTGGGGATGACGTCAAGTCCTCATG
GCCCTTACGGGCTGGGCTACACACGTGCTACAATGGCGGTGACAATGGGCAGCGAAGGGG
CGACCCCGAGCAAATCCCAAAAAGCCGTCTCAGTTCGGATTGCACTCTGCAACTCGAGTG
CATGAAGGTGGAATCGCTAGTAATCGCGGATCAGCACGCCGCGGTGAATACGTTCCCGGG
CCTTGTACACACCGCCCGTCACACCATGGGAGTTGGTTTTACCCGAAGCCGCTGGGCCAA
CCGCAAGGAGGCAGGCGAC
>493|130241 Prior=0.003704 Length=1387 NormPrior=0.003588
CCTGGCGGCGAGTGGCGAACGGGTGAGTAATATATCGGAACGTGCCCTGGAGTGGGGGAT
AACTAGTCGAAAGACTAGCTAATACCGCATACGATCTACGGATGAAAGTGGGGGATCGCA
AGACCTCATGCTCCTGGAGCGGCCGATATCTGATTAGCTAGTTGGTAGGGTAAAAGCCTA
CCAAGGCGACGATCAGTAGCTGGTCTGAGAGGACGACCAGCCACACTGGGACTGAGACAC
GGCCCAGACTCCTACGGGAGGCAGCAGTGGGGAATTTTGGACAATGGGGGCAACCCTGAT
CCAGCAATGCCGCGAGGGTGATGAAGGCCTTCGGGTTGTAAAGCCCTTTTGNNNNNNNNN
NNNNNNNNNNNNNNNNNNNNNNNNNNNNNNNNNNNNNNNNNNNNNNNNNNNNNNNNNNNN
NNNNNNNNNNNNNNNNNNNNNNNNNNNNNNNNNNNNNNNNNNNNNNNNNNNNNNNNNNNN
NNNNNNNNNNNNNNNNNNNNNNNNNNNNNNNNNNNNNNNNNNNNNNNNNNNNNNNNNNNN
NNNNNNNNNNNNNNNNNNNNNNNNNNNNNNNNNNNNNNNNNNNNNNNNNNNNNNNNNNNN
NNNNNNNNNNNNNNNNNNNNNNNNNNNNNNNNNNNNNNNNNNNNNNNNNNNNNNNNNNNN
NNNNNNNNNNNNNNNNNNNNNNNNNNNNNNNNNNNNNNNNNNNNNNNNNNNNNNNNNNNN
NNNNNNNNNNNNNNNNNNNNNNNNNNNNNNNNNNNNNNNNNNNNNNNNNNNNNNNNNNNN
NNNNNNNNNNNNNNNNNNNNNNNNNNNNNNNNNNNNNNNNNNNNNNNNNNNNNNNNNNNN
NNNNNNNNNNNNNNNNNNNNNNNNNNNNNNNNNNNNNNNNNNNNNNNNNNNNCGATGCAA
CGCGAAAAACCTTACCTACCCTTGACATGGTCGGAATCCTGGAGAGATCTGGGAGTGCTC
GAAAGAGAACCGGCGCACAGGTGCTGCATGGCTGTCGTCAGCTCGTGTCGTGAGATGTTG
GGTTCAGTCCCGCAACGAGCGCAACCCTTGTCATTAGTTGCTACGAAAGGGCACTCTAAT
GAGACTGCCGGTGACAAACCGGAGGAAGGTGGGGATGACGTCAAGTCCTCATGGCCCTTA
TGGGTAGGGCTTCACACGTCATACAATGGTACATACAGAGGGCTGCCAACCCGCGAGGGG
GAGCTAATCCCAGAAAGTGTATCGTAGTCCGGATTGCAGTCTGCAACTCGACTGCATGAA
GTTGGAATCGCTAGTAATCGCGGATCAGCATGTCGCGGTGAATACGTTCCCGGGTCTTGT
ACACACCGCCCGTCACACCATGGGAGCGGGTTTTACCAGAAGTGGGTAGCCTAACCGCAA
GGAGGGC
>229|257807 Prior=0.003703 Length=1243 NormPrior=0.004003
GGAAAGGTAGCTTCGGCCATCCGGCGAGGGATGGGCCCGCGGCGAATCAGCTAGTTGGGG
GGGTAACGGCCCACCAAGGCGACGATCGGTAGCTGGTCTGAGAGGACGATCAGCCACACT
GGGACTGAGACACGGCCCAGACTCCTACGGGAGGCAGCAGTGGGGAATTTTCCGCAATGG
GCGAAAGCCTGACGGAGCAAGACCGNNNNNNNNNNNNNNNNNNNNNNNNNNNNNNNNTCT
GTTGTTGGGGACGCAGGGCGAGGGGTTAATAGCCCCGAGCTTGACGGTACCCTTCGAGGA
AGCCCCGGCTAACTACGTGCCAGCAGCCGCGGTAATACGTAGGGGGCGAGCGTTGTCCGG
AATTATTGGGCGTAAAGAGCGTGTAGGCGGTTCGGTAAGTCTGCCGTGAAAACCCAGGGC
TCAACCCTGGGCGTGCGGTGGATACTGCCGGGCTAGAGGGTGGTAGAGGCGAGTGGAATT
CCCGGTGTAGCGGTGAAATGCGCAGATATCGGGAGGAACACCAGTAGCGAAGGCGGCTCG
CTGGGCCATACCTGACGCTGAGACGCGAAAGCGTGGGGAGCAAACAGGATTAGATACCCT
GGTAGTCCACGCCGTAAACGATGAATGCCAGNNNNNNNNNNNNNNNNNNNNNNNNNNNNN
NNNNNNNNNNNNNNNNNNNNNNNNNNNNNNNNNNNNNNNNNNNNNNNNNNNNNNNNNNNN
NNNNNNNNNNNNNNNNNNNNNNNNNNNNNNNNNNNNNNNNNNNNNNNNNNNNNNNNNNNN
NNNNNNNNNNNNNNNNNNNNNNNNNNNNNNNNNNNNNNNNNNNNNNNNNNNNNNNNNGGG
TGCCTCACAGATGCTGCATGGCTGTCGTCAGCTCGTGTCGTGAGATGTTGGGTTAAGTCC
CGCAACGAGCGCAACCCCTGTGGTGTGTTGCCAGCATTAAGTTGGGGACTCACACCAGAC
TGCCGGTGACAAACCGGAGGAAGGTGGGGACGACGTCAAGTCATCATGGCTCTTACGTCC
AGGGCTAGAAACGTGCTACAATGGCATGCACAAAGGGTTGCAAAGCCGCGAGGTGGAGCG
AATCCCATCAAAGCATGTCTAAGTTCGGATCGCAGTCTGCAACTCGACTGCGTGAAGGCG
GAGTTGCTAGTAATCGCGGATCAGCATGCCGCGGTGAATACGTTCCCGGGCCTTGTACAC
ACCGCCCGTCACACCACGGGAGTAGGCAATACCCGAAGTAGGC
>62|11353 Prior=0.003606 Length=1181 NormPrior=0.004103
CGAGGGCTGAGCCCGCGGTACATTAGCTAGTTGGTGGGGTAACGGCCTACCAAGGCGACG
ATGTATAGCTGGTCTGAGAGGATGATCAGCCACACTGGGACTGAGACACGGCCCAGACTC
CTACGGGAGGCAGCAGTCGGGAATCTTGCGCAATGGGCGAAAGCCTGACGGAGCAAGACC
GCGAGGGCGATGAAGGCCTTAGGGTTGTAAAGCCCTGTTGATAGGGACGAAGGGCGAAGG
GTTAATAGCCCCTAGCTTGACGGTACCTTTCGAGGAAGCCCCGGCTAACTACGTGCCAGC
AGCCGCGGTAATACGTAGGGGGCGAGCGTTGTCCGGAATTATTGGGGGTAAAGAGCGTGT
AGGCGGTTCGGTACGTCTGCTGTGAAATCCTGGGGCTCAACCCTGGGCGTGCAGCGGATA
CTGCCGGGCTAGAGGGTGGTAGAGGCGAGTGGAATTCCGAGTGTAGCGGTGAAATGCGCA
GATATTCGGAGGAACACCAGTAGCGAAGGCGGCTTGCTGGGCCACACCTGACGCTGAGAC
GCGAAAGCTAGGGGAGCGAACAGGATTAGATACCCTGGTAGTCCTAGCCGTAAACGATGG
ACACTAGGTGTGGGCGGAGTCGAATCTGTCTGTGCCGAAGCCAACGCGATAAGTGTCCCG
CCTGGGGAGTACGGCCGCAAGGCTAAAACTCAAAAGAATTGACGGGGGCCCGCACAAGCA
GCGAAGCATGTTCTTTAATTCGATGCAACGCGAAGAACCTTACCTGGACTTGACATGGGG
CTGCAAGCGCACGGAAACGTGTGACCTTCGAGGGTGCCTCACAGATGCTGCATGGCTGTC
GTCAGCTCGTTTCGTGAGATGTTGGGTTAAGTCCCGCAACGAGCACAAACCCTGTGGTGT
GTTGCCAGCATTAAGTTGGGGACTCACACAAGACTGCCGGTGACAAACCGGAGGAAGGTG
GGGACGACGTCAAGTCATCATGGCTCTTACGTCCAGGGCTAGAAACGTGCTACAATGGCT
GATACAAAGGGTTGCAAGACCGCGAGGTGGAGCGAATCCCATCAAAGTCAGTCTAAGTTC
GGATCGCAGTCTGCAACTCGACTGCGTGAAGGCGGAGTTGCTAGTAATCGCGGATCAGAA
TGCCGCGGTGAATACGTTCCCGGGCCTTGGACACACCGCCC
>607|568913 Prior=0.003508 Length=801 NormPrior=0.005885
GAGTAACCTGCCCTTGACTCTGGGATAACCTCCGGAAACGGAAGCTAATACCGGATACGA
NNNNNNNNNNNNNNNNNNNNNNNNNNNNNNCTTTATTGCGGTTTTGGATGGACTCGCGGC
CTATCAGCTTGTTGGTGGGGTAATGGCCCACCAAGGCGACGACGGGTAGCCGGCCTGAGA
GGGTGACCGGCCACACTGGGACTGAGACACGGCCCAGACTCCTACGGGAGGCAGCAGTGG
GGAATATTGCACAATGGGCGCAAGCCTGATGCAGCGACGCCGCGTGAGGGATGAAGGCCT
TCGGGTTGTAAACCTCTTTCAGTAGGGAAGAAGCGAAAGTGACGGTACCTGCAGAAGAAG
CGCCGGCTAACTACGTGCCAGCAGCCGCGGTAATACGTAGGGCGCAAGCGTTGTCCGGAA
TTATTGGGCGTAAAGAGCTCGTAGGCGGTTTGTCGCGTCTGCTGTGAAAGCCCGGGGCTT
AACCCCGGGTCTGCAGTGGGTACGGGCAGACTGGAGTGCAGTAGGGGAGACTGGAATTCC
TGGTGTAGCGGTGAAATGCGCAGATATCAGGAGGAACACCAGTGGCGAAGTCGGAGATCT
GGGCTGGTACTGACACTGAGGAGCGAAAGCATGGGGAGCGAACAGGATTAGATACCCTGG
TAGTCCACGCCGTAAACGTTGGGCACTAGGTGTGGGGGACATTCCACGTCTTCCGCGCCG
CAGCTAACGCATTAAGTGCCCCGCCTGGGGAGTACGGCCGCAAGGCTAAAACTCAAAGGA
ATTGACGGGGGCCCGCACAAG
>184|113279 Prior=0.003377 Length=1181 NormPrior=0.003842
GGGAGGGGCTCGCGGCGTCTCAGCTAGTTGGCGGGGTAACGGCCCACCACGGCAACGACG
CGTAGCCGGTCTGAGAGGACGACCGGCCACATTGGGACTGAGATACGGCCCAGACTCCTA
CGGGAGGCAGCAGCGGGGAATCTTGCGCAATGGGCGAAAGCCTGACGCAGCGACGNNNNN
NNNNNNNNNNNNNNNNNNNNNNNNNNNNNNNNNNNNNNNNNNNNNNNNNNNNNNNNNNNN
NNNNNNNNNNNNNNNNNNNNNNNNNNNNNNNNNNNNNNNNNNNNNNNNNNNNNNNNNNNN
NNNNNNNNNNNNNNNNNNNNNNNNNNNNNNNNNNNNNNNNNNNNNNNNNNNNNNNNNNNN
NNNNNNNNNNNNNNNNNNNNNNNNNNNNNNNNNNNNNNNNNNNNNNNNNNNNNNNNNNNN
NNNNNNNNNNGGGACATGTAGGGGCAAGCGGCATTCCGGGTGTAGCGGTGGAATGCGTAG
AGATCCGGAAGAACACCGGAGGCGAAGGCGGCTTGCTGGGCATGGTCCGACGCTGAGGCG
CGAAAGCGTGGGGAGCGAACAGGATTAGATACCCTGGTAGTCCACGCCGTAAACGATGGG
CACTGGGCGCGGGGGGGATCGGCCCTCTCCGTCTCGTAGCTAACGCGATAAGTGCCCCGC
CTGGGGAGTACGGCCGCAAGGCTGAAACTCAAAGGAATTGACGGGGGCCCGCACAAGCGG
TGGAGCATGTGGTTTAATTCGAAGCAACGCGAAGAACCTTACCTGGGCNNNNNNNNNNNN
NNNNNNNNNNNNNNNNNNNNNNNNNNNNNNNNNNGCAGGTGCACAGGTGCTGCATGGCTG
TCGTCAGCTCGTGTCGTGAGATGTTGGGTTAAGTCCCGCAACGAGCGCAACCCTTATTCT
CTGTTACCAGCGGGTGATGCCGGGGACTCTGAGAAGACTGCCGGTGACAAACCGGAGGAA
GGTGGGGAAGACGTCAAGAAATCATGGTCCTTACGCCCAGGGCTACACACGTGCTACAAT
GGCCAGGACAAACCGTAGCAAGACCGCGAGGTGGAGCGAATCGGAGAAACCTGGTCCAAG
TTCGGATTGCAGTCTGTAACTCGACTGCATGAAGCTGGAATCGCTAGTAATCGTGGGTCA
GCTACACCACGGTGAATACGTTCCCGGGCCTTGTACACACC
>582|138529 Prior=0.003314 Length=1169 NormPrior=0.003809
GCGGCCCATTAGCTTGTTGGTGGGGTAATGGCTTACCAAGGCGACGATGGGTAGCTGGTC
TGAGAGGACGATCAGCCACACTGGGACTGAGACACGGCCCAGACTCCTACGGGAGGCAGC
AGTGGGGAATCTTGCGCAATGCGCGAAAGCGTGACGCAGCAACGCCGCGTGCGGGAAGAA
GGCCCTAGGGTTGTAAACCGCNNNNNNTTGGGACGAAGCTTCGCCGGTTAATAGCCGGCT
GGAGTGACGGTACCTTCAGAAGAAGCCCCGGCTAACTACGTGCCAGCAGCCGCGGTAATA
CGTAGGGGGCAAGCGTTGTCCGGAATCATTGGGCGTAAAGAGCGTGTAGGCGGTTAGATA
NNNNNNNNNNNNNNNNNNNNNNCTCAACCCTGGACAGCCGGTGGATACTGTCAGACTAGA
GTGCGGGAGAGGCGAGTGGAATTCCTGGTGTAGCGGTGAAATGCGCAGATATCAGGAGGA
ACACCAATGGCGAAGGCAGCTCGCTGGGACGTGACTGACGCTGAGACGCGAAAGCGTGGG
GAGCAAACAGGATTAGATACCCTGGTAGTCCACGCCGTAAACGATGGGCACTAGGTGTGG
GGGGTGTCGACTCCCCCCGTGCCGAAGCTAACGCATTAAGTGCCCCGCCTGGGGAGTACG
GCCGCAAGGCTAAAACTCAAAGGAATTGACGGGGGCCCGCACAAGCAGCGGAGCATGTGG
TTTAATTCGACGCAACGCGAAGAACCTTACCTGGGCTTGACATGTGCCTGACCGCCCTGG
AAACAGGGCTTCCCTTCGGGGCAGGTTCACAGGTGGTGCATGGCTGTCGTCAGCTCGTGT
CGTGAGATGTTGGGTTAAGTCCCGCAACGAGCGCAACCCTCGTCGTATGTTGCCAGCATT
AAGTTGGGGACTCATGCGAGACTGCCGGTGACAAACCGGAGGAAGGTGGGGATGACGTCA
AGTCATCATGCCCCTTATGTCCAGGGCTACACACGTGCTACATTGGCGGATACAGAGGGC
TGCGATACCGCGAGGTGGAGCGAATCCCTTAAAGTCCGTCTCGGTTCGGATTGTAGGCTG
AAACTCGCCTACATGAAGGTGGAGTTGCTAGTAATCGCGGATCAGCACTGCCGCGGTGAA
TACGTTCCCGGGCCTTGTACACACCGCCC
>43|554330 Prior=0.003313 Length=1191 NormPrior=0.003738
CGCGTAGGATTAGCTTGTTGGTGAGGTAAAGGCTCACCAAGGCGACGATCCTTAGCTGGT
CTGAGAGGATGATCAGCCACACTGGGACTGAGACACGGCCCAGACTCCTACGGGAGGCAG
CAGTGGGGAATATTGGACAATGGGCGAAAGCCTGATCCAGCAATGCCGCGTGGGTGAAGA
AGGTCTTCGGATTGTAAAGCCCTTTCGGCGGGGACGATGATGACGGTACCCGCAGAAGAA
GCCCCGGCTAACTTCGTGCCAGCAGCCGCGGTAATACGAANNNNNNNNNNNNNNNNNNNN
NNNNNNNNNNNNNNNNNNNNNNNNNNNNNNNNNGCAAGTTGGGGGTGAAAGCCCGGGGCT
CAACCTCGGAACTGCCCTCAAAACTGTTGATCTAGAGTTTGGGAGAGGTGTGTGGAACTC
CGAGTGTAGAGGTGAAATTCGTAGATATTCGGAAGAACACCAGTGGCGAAGGCGACACAC
TGGCCCGATACTGACGCTGAGGCGCGAAAGCGTGGGGAGCAAACAGGATTAGATACCCTG
GTAGTCCACGCCGTAAACGATGAGTGCTAGTTGTCGGGCGGCATGCCGTTCGGTGACGCA
GCTAACGCATTAAGCACTCCGCCTGGGGAGTACGGTCGCAAGATTAAAACTCAAAGGAAG
NNNNNNNNNNNNNNNNNNNNNNNNNNNNNNNNNNNNNNATTCGAAGCAACGCGCAGAACC
TTACCACCTTTTGACATGCCCGGCTAACCACAGAGATGTGGCGTTCCCTTCGGGGACCGG
GACACAGGTGCTGCATGGCTGTCGTCAGCTCGTGTCGTGAGATGTTGGGTTAAGTCCCGC
AACGAGCGCAACCATCGCTGTTAGTTGCCACCATTAAGTTGGGCACTCTAGCAGGACTGC
CGGTGGTAAGCCGGAGGAAGGTGGGGATGACGTCAAGTCCTCATGGCCCTTACGGGGTGG
GCTACACACGTGCTACAATGGCGACTACAGAGGGCTGCAACCCAGCGATGGGGAGCCAAT
CCCTAAAAGTCGTCTCAGTTCGGATTGCACTCTGCAACTCGAGTGCATGAAGTTGGAATC
GCTAGTAATCGCGGATCAGCATGCCGCGGTGAATACGTTCCCGGGCCTTGTACACACCGC
CCGTCACACCATGGGAGTTGGTTCTACCCGAAGGCGCTGCGCCGACCGCAA
>677|L2D32 Prior=0.003313 Length=1264 NormPrior=0.003522
GCCCTCCTTGCGGTTAGGCTACCCACTTCTGGTAAAACCCGCTCCCATGGTGTGACGGGC
GGTGTGTACAAGACCCGGGAACGTATTCACCGCGACATGCTGATCCGCGATTACTAGCGA
TTCCGACTTCACGCAGTCGAGTTGCAGACTGCGATCCGGACTACGACCGGTTTTCTGGGA
TTGGCTCCCACTCGCGGGTTGGCAGCCCTCTGTACCGGCCATTGTATGACGTGTGTAGCC
CTACCCATAAGGGCCATGATGACCTGACGTCATCCCCACCTTCCTCCGGTTTGTCACCGG
CAGTCTCATTAGAGTGCCCTTTCGTAGCAACTAATGACAAGGGTTGCGCTCGTTGCGGGA
CTTAACCCAACATCTCACGACNNNNNNNNNNNNNNNNNNNNNNNNNNNNNNNNNNNNNNN
NNNNNNNNNNNNNNNNNNNNNNNNNNNNNNNNNNNNNNNNNNNNNNNNNNNNNNNNNNNN
NNNNNNNNNNNNNNNNNNNNNNNNNNNNNNNNNNNNNNNNNGGCGGGTCCCCGTCAATTC
CTTTGAGTTTCAACCTTGCGGCCGTACTCCCCAGGCGGTCAACTTCACGCGTTAGCTTCG
TTACTGAACAGCAAGCCGTCCAACAACCAGTTGACATCGTTTAGGGCGTGGACTACCAGG
GTATCTAATCCTGTTTGCTCCCCACGCTTTCGTGCATGAGCGTCAGTGCAGGCCCAGGGG
ATTGCCTTCGCCATCGGTGTTCCTCCGCATATCTACGCATTTCACTGCTACACGCGGAAT
TCCATCCCCCTCTGCCGCACTCCAGCGATGCAGTCACAAATGCAGTTCCCAGGTTGAGCC
CGGGGATTTCACATCTGTCTTACATCACCGCCTGCGCACGCTTTACGCCCAGTAATTCCG
ATTAACGCTCGCACCCTACGTATTACCGCGGCTGCTGGCACGTAGTTAGCCGGTGCTTAT
TCTTNNNNNNNNNNNNNNNNNNNNNNNNNNNNNNNNNNNNNNNNNNNNNNNNNNNNNNNN
NNNNNTACAACCCTAAGGCCTTCATCACTCACGCGGCATGGCTGGATCAGGGTCGCCCCC
ATTGTCCAAAATTCCCCACTGCTGCCTCCCGTAGGAGTCTGGGCCGTGTCTCAGTCCCAG
TGTGGCTGGTCGTCCTCTCAGACCAGCTACAGATCGTCGCCTTGGTGAGCCTTTACCCCA
CCAACTAGCTAATCTGCCATCGGCCGCTCCAATAGCGCGAGGGCTTGCGATCCCCCGCTT
TCAC
>251|379634 Prior=0.003313 Length=1152 NormPrior=0.003864
GGGCTCGCGGCCTATCCGCTAGTTGGCGAGGTTACGGCTCACCAAGGCGATGACGGGTAG
CTGGTCTGAGAGGATGGCCAGCCACATTGGGACTGAGAGACGGCCCAGACTCCTACGGGA
GGCAGCAGTGGGGAATTTTGCGCAATGGGCGCAAGGCTGACNNNGCGACGCCGCGTGAGG
GATGACGGCCTTCGGGTTGTAAACCCCTGTTGCCCGGGACGAACACACGGTTTCGACCGT
GCTGACGGTACCGGGTGAGGAAGCACCGGCTAACTCTGTGCCAGCAGCCGCGGTAATACA
GAGGGTGCGAGCGTTGTCCGGAATCACTGGGCGTAAAGGGCGCGTAGGCGGTCTGCTANN
NNNNNNNNNNNNNNNNGGGGCTCACCCCCGAGTCGGCCGTGCGAACTGCTGGACTGGAGC
ATGTCAGAGGCAGGCGGAATTCCGGGTGTAGCGGTGGAATGCGTAGAGATCCGGAAGAAC
ACCGGTGGCGAAGGCGGCCTGCTGGGATGTGGCTGACGCTGAGGCGCGACAGCGTGGGGA
GCAAACAGGATTAGATACCCTGGTAGTCCACGCCGTAAACGATGGGCACTAGGTGCATGG
GGGAGCGACCCTCTGTGTGCCGGCGCTAACGCATTAAGTGCCCCGCCTGGGGAGTACGGC
CGCAAGGCTGAAACTCAAAGGAATTGACGGGGGCCCGCACAAGCGGTGGAGCATGTGGTT
TAATTCGACGCAACGCGAAGAACCTTACCTGGGCNNNNNNNNNNNNNNNNNNNNNNNNNN
NNNNNNNNNNNNNNNNNNNNNNNNNNNNNNNNNNNNNNNNNNGCTGTCGTCAGCTCGTGT
CGTGAGATGTTGGGTTAAGTCCCGCAACGAGCGCAACCCCTGTTGCTAGTTGCCAGCGCG
TCATGGCGGGGACTCTAGCGAGACTGCCGGTGCCAAACCGGAGGAAGGTGGGGACGACGT
CAAGTCATCATGGTCCTTACGCCCAGGGCCACACACGTGCTACAATGGCGCGTACAGAAG
GCTGCGAGCCGGCAACGGTGAGCCAATCCTGAAAGCGCGCCTCAGTTCGGATTGTCCTCT
GCAACTCGAGGGCATGAAGCTGGAATCGCTAGTAATCGTGGATCAGCTACGCCACGGTGA
ATACGTTCCCGG
>381|558394 Prior=0.003312 Length=1399 NormPrior=0.003181
TTGATCCTGGCTCAGAACGAACGCTGGCGGCAGGCTTAACACATGCAAGTCGAACGCACC
GCAAGGTGAGTGGCAGACGGGTGAGTAACGCGTGGGAACGTGCCCTTCAGTTCGGGATAA
CCCAGGGAAACTTGGGCTAATACCGGATACGTGCGAGAGCAGAAAGATTTATCGCTGAAG
GATCGGCCCGCGTCTGATTAGCTAGTTGGTAGGGTAATGGCCTACCAAGGCGACGATCAG
TAGCTGGTCTGAGAGGATGATCAGCCACATTGGGACTGAGACACGGCCCAGACTCCTACG
GGAGGCAGCAGTGGGGAATTTTGCGCAATGGGCGAAAGCCTGATCCAGCCATGCCGCGTG
AGTGATGAAGGCCCTAGGGTTGTAAAGCTCTTTCGTCCGGGACGATAATGACGGTACCGG
GAGAAGAAGCCCCGGCTAACTTCGTGCCAGCAGCCGCGGTAATACGAAGGGGGCTAGCGT
TGCTCGGANNNNNNNNNNNNNNNNNNNNNNNNNNNNNNNNNNNNNNNNNNNNNNNNNNNN
NNNNNNNNNNNNNNNNNNNNNNNNNNNNNNNNNNNNNNNNNNNNNNNNNNNNNNNNNNNN
NNNNNNNNNNNNNNNNNNNNNNNNNNNNNNNNNNNNNNNNNNNNNNNNNNNNNNNNNNNN
NNNNNNNNNNNNNNNNNNNNNNNNNNNNNNNNNNNNNNNGCGAAAGCGTGGGGAGCCAAC
AGGATTAGATACCCTGGTAGTCCACGCCGTAAACGATGGATGCCAGCCGTTGGCAGGCTT
GCCTGTCAGTGGCGCAGCTAACGCATGAAGCATCCCGCCTGGGGAGTACGGTCGCAAGAC
TGAAACTCAAAGGAATNNNNNNNNNNNNNNNNNNNNNNNNNNNNNNGTGGTTTAATTCGA
AGCAACGCGCAGAACCTTACCAGCGCTTGACATGGCAGGACGGTTTCCAGAGATGGATTC
CTTCCCTTCGGGGACCTGCACACAGGTGCTGCATGGCTGTCGTCAGCTCGTGTCGTGAGA
TGTTGGGTTAAGTCCCGCAACGAGCGCAACCCTCGCCCCTAGTTGCCATCATTCAGTTGG
GCACTCTAGGGGGACTGCCGGTGATAAGCCGAGAGGAAGGTGGGGATGACGTCAAGTCCT
CATGGCCCTTACGGGCTGGGCGACACACGTGCAACAATGGCGGTGACAATGGGCNNNNNN
NNNNNNNNNNNNNNNNNNNNNNNNNNNNNNNNNNNNNNNNNNNNNGTTCTCTGCAACTCG
AGAGCATGAAGGCGGAATCGCTAGTAATCGCGGATCAGCATGCCGCGGTGAATACGTTCC
CAGGCCTTGTACACACCGCCCGTCACACCATGGGAGTTGGATTCACCCGAAGGCGTTGCG
CTAACCCGTAAGGGAGGCA
>636|D1A36 Prior=0.003086 Length=1236 NormPrior=0.003355
GACGGGCGGTGTGTACAAGGCCCGGGAACGTATTCACCGCAGCGTTGCTGATCTGTGATT
CCTAGCGACTCCAACTTCACGGGGTCGAGTTGCAGACCCCGATCCGAACTGAGACCAGCT
TTAAGGGATTCGCTCCACCTCACGGTCTCGCAGCCCTTTGTACTGGCCATTGTAGCATGC
GTGAAGCCCTGGACATAAGGGGCATGATGACTTGACGTCATCCCCACCTTCCTCCGAGTT
GACCCCGGCAGTCTTCGATGAGTCCCCGCCATAACGCGCTGGCAACATCGAACGAGGGTT
GCGCTCGTTGCGGGACTTAACCCAACATCTCACGACACGAGCTGACGACAGCCATGCACC
ACCTGCACACCAACCACAAGGGAACACCCATCTCTGAGTGCGTCTGGTGCATGTCAAACC
CAGGTAAGGTTCTTCGCGTTGCATCGAATTAATCCACATGCTCCGCCGCTTGTGCGGGCC
CCCGTCAATTCCTTTGAGTTTTAGCCTTGCGGCCGTACTCCCCAGGCGGGGCGCTTAATG
CGTTAGCTGCGGCACAGAGACCGTGGAATGGCCCCCACACCTAGCGCCCACCGTTTACGG
CGTGGACTACCAGGGTATCTAATCCTGTTCGCTCCCCACGCTTTCGCTCCTCAGCGTCAG
TATCGGCCCAGAGACCCGCCTTCGCCACCGGTGTTCCTCCTGATATCTGCGCATTTCACC
GCTACACCAGGAATTCCAGTCTCCCCTGCCGAACTCTAGTGATGCCCGTATCGACCGCAC
GCCCAGAGTTGAGCCCCAGGTTTTCACGGCCGACGTGACACACCGCCTACGAGCGCTTTA
CGCNNNNNNNNNNNNNNNNNNNNNNNNNNNNNNNNNNNNNNNNNNNNNNNNNNNNNNNNN
NNNNNNNNNNNNNNNNNNNNNNNNNNNNNNNNNNNNNNNNNNNNNNNNNNNNNNNNNNGT
TTACAACCCGAAGGCCGTCATCCCTCACGCGGCGTCGCTGCGTCAGGCTTTCGCCCATTG
CGCAATATTCCCCACTGCTGCCTCCCGTAGGAGTCTGGGCCGTGTCTCAGTCCCAGTGTG
GCCGGTCGCCCTCTCAGGCCGGCTACCCGTCGTCGCCTTGGTAGGCCATTACCCCACCAA
CAAGCTGATAGGCCGCGAGCCCATCCCCCACCGAAAAAACTTTCCACCCCCCGCCATGAG
ACAGGGAGTCATATCCGGTATTAGACCCAGTTTCCC
>685|L1D56 Prior=0.002923 Length=1151 NormPrior=0.003413
TGACGGGCGGTGTGTACAAGGCCCGGGAACGTATTCACCGCGGCGTGCTGATCCGCGATT
ACTAGCGATTCCACCTTCACGCATCCGAGTTGCAGGATGCGATCCGAACTGAGACGGCTT
TTCGGGATCGGCTCGGCCTCGCGGCCTGGCGTCCCGCTGTCACCGCCATTGTAGCACGTG
TGTGGCCCAGCCCATGAGGGCCATGAGGACTTGACGTCATCCCCGCCTTCCTCCGGCNNN
NNNNNNNNNNNNNNNNNNNNNNNNNNNNNNNNNNNNNNNNNNNNNNNNNNNNNNNNNNNN
NNNNNNNNNNCGGGACTTAACCCAACATCTCACGACACGAGCTGACGACAGCCATGCAGC
ACCTGTGCAGCAGGCCCCTTGCGGGGAAAGCGCATCTCTGCGCCGAGCCTGCCCATGTCA
AGGGCTGGTAAGGTTCTGCGCGTTGCTTCGAATGAAACCACATGCTCCACCGCTTNNNCG
GCCCCCGTCACTTCCTTCGCGTTTCAACCTTGCGGCCGTACTCCCCAGGCGGTGCGCTTA
TCGCGTTAGCTACGACACTGAGCGGCTAGGCCGCCCAACATCCAGCGCACATCGTTTACG
GCGTGGACTACCAGGGTATCTAATCCTGTTTGCTCCCCACGCTGTCGCGCCTCAGCGTCA
GTAATGGACCAGCTCGCCGCCTTCGCCACCGGTGTTCTTCCCAATATCTACGAATTTCAC
CTCTACACTGGGAATTCCACGAGCCTCTTCCATCCTCTAGCTCGAACGTATCAAACGCAG
CCCCCAGGTTAAGCCCAGGAATTTCACGCCTGACTGTTCGTGCCGCCTACGCGCCCTTTA
CGCCCAGTCATTCCGAGCAACGCTAGCCCCCTTCGTATTACCGCGGCTGCTGGCACGAAG
TTAGCCGGGGCTTCTTCGGCGGGGACCGTCATCANNNNNNNNNNNNNNNNNNNNNNNNNN
NNNNNNNNNNNNNNNNNNNNNNNNNNNNNNNNNNNNNNNAGGCTTGCGCCCATTGTCCAA
TATTCCCCACTGCTGCCTCCCGTAGGAGTCTGGGCCGTGTCTCAGTCCCAGTGTGGCTGA
TCGTCCTCTCAGACCAGCTACCGATCGTCGCCTTGGTAAGCCATTACCCCACCAACAATC
TAATCTGACGC
>402|252720 Prior=0.002917 Length=1197 NormPrior=0.003275
CAATCCGCTATGAGATGGACCCGCGGCGCATTAGCTAGTTGGTGAGGTAACGGCTCACCA
AGGCGACGATGCGTAGCCGACCTGAGAGGGTGATCGGCCACATTGGAACTGAGACACGGT
CCAGACTCCTACGGGAGGCAGCAGTGGGGAATATTGCACAATGGGCGAAAGCCTGATGCA
GCAACGCCGCGTGAGTGAAGAAGGCCTTCGGGTTGTAAAGCTCTGTCTTTTGGGACGATA
ATGACGGTACCAAAGGAGGAAGCCACGGCTAACTACGTGCCAGCAGCCGCGGTAATACGT
AGGTGGCAAGCGTTGTCCGGATTTACTGGGCGTAAAGGATGCGTAGGTGGATATTTAAGT
GGGATGTGAAATACCCGAGCTCAACTTGGGTGCTGCATTCCAAACTGGATATCTAGAGTG
CAGGAGAGGTAAGTGGAATTCCTAGTGTAGCGGTGAAATGCGTAGAGATTAGGAAGAACA
CCAGTGGCGAAGGCGACTTACTGGACTGTAACTGACACTGAGTCATGAAAGCGNNNNNNN
NNNNNNGGATTAGATACCCTGGTAGTCCACGCCGTAAACGATGAGTACTAGGTGTGGGAG
GGTCCAACCTTCCGTGCCGCCGTTAACACAATAAGTATTCCGCCTGGGGAGTACGGTCGC
AAGATTAAAACTCAAAGGAATTGACGGGGGCCCGCACAAGCAGCNNNNNNNNNNNNNNNN
NNNNNNNNNNNNNNNNNNNNNNNNNNNNNNNNNNNNNNNNNNNNNNNNNNNNNNNNNNNN
NNNNNNNNNNNNNNNNNNNNNNNNNNNNNNNNNNNNNNGCATGGTTGTCGTCAGCTCGTG
TCGTGAGATGTTGGGTTAAGTCCCGCAACGAGCGCAACCCTTATCATTAGTTGCTACCAT
TAAGTTGAGCACTCTAGTGAGACTGCCCGGGTTAACCGGGAGGAAGGTGGGGATGACGTC
AAATCATCATGCCCCTTATGTCTAGGGCTACACACGTGCTACAATGGTGAGTACAGAGAG
ACGCAAGACCGCGAGGTGGAGCAAAACTCAAAAACTCATCCCAGTTCGGATTGCAGGCTG
AAAATCGCCTGCATGAAGCCGGAGTTGCTAGTAATCGCGAATCAGAATGTCGCGGTGAAT
ACGTTCCCGGGCCTTGTACACACCGCCCGTCACACCATGAGAGTTGGCAATACCCGA
>68|558034 Prior=0.002788 Length=1257 NormPrior=0.002980
ATACTTCGTGGCGGACGGGTGAGTAAAGCGTGAGCATCTGCCTTCAGGACGGAGACAACA
GTTGGCAACGACTGCTAAGCCCCGATGAACCGAAAGGGAAAATATTTATAGCCTGAAGAT
GAGCTCGCGTCCGATTAGCTAGTTGGCGGAGTAAAAGCCCACCAAGGCGACGATCGGTAG
CTGGTCTGAGAGGACGATCAGCCACACTGGGACTGAGACACGGCCCAGACTCCTACGGGA
GGCAGCAGTGGGGAATTTTCCGCAATGGGCGAAAGCCTGAGGGAGCAAGACCGCGTGAGG
GACGAAGGCTCTTGGGTTGTAAACCCCTTTTCTCAGGGAAGAAAAAAATGACGGTACCTG
AGGAATAAGCATCGGCTAACTCCGTGCCAGCAGCCGCGGTAAGACGGAGGATGCAAGCGT
TATCCGGAATTATTGGGCGTAAAGCGTNNNNNNNNNNNNNNNNNNNNNNNNNNNNNNNNN
NNNNNNNNNNNNNNNNNNNNNNNNNNNNNNNNNNGGCGACTAGAGTGCGATAGGGGTAAC
GGGAATTCCCAGTGTAGCGGTGAAATGCGTAGAGATTGGGAAGAACACCAGCGGCGAAAG
CGCGTTACTGGGTCTGCACTGACACTGAGGGACGAAAGCTAGGGGAGCGAAAGGGATTAG
AGACCCCGGTAGTCCTAGGCGTAAACGATGGATACTAGGTGTGGCTTGTATCGACCCGAG
CCGTGCCGTAGCTAACGCGTTAAGTATCCCGCCTGGGGAGTACGCACGCAAGTGTGAAAC
TCAAAGGAATTGACGGGGGACCGCAAAAGCGGAGGAGTATGTGGTTTAATTCGATGCAAC
GCGAAGCACCTTACCAGGGCTTGACATGTCGCGAATCTTCCTGAAAGGGAAGAGTGCCTT
CGGGAGCGCGAACACAGGTGGTGCATGGCTGTCGTCAGCTCGTGTCGTGAGATGTTGGGT
TAAGTCCCGCAACGAGCGCAACCCTCGTCTTTAGTTGCCATCATTAAGTTGGGCACTCTA
AACAGACTGCCGGTGACAAACCGGAGGAAGGTGGGGATGACGTCAAGTCATCATGCCCCT
TACGTCCAGGGCTACACACGTAATACAATGGTAGGGAAAGAGGGCAGCCAACCCGCGAGG
GCGAGCTAATCCCGTAACCCCTGCCTCAGTTCAGATTGCAGGCTGCAACTCGCCTGCATG
TATGCGGTTTCTCTAGTAATCGCAGGTCAGCATACTGCTGTGAATCCGTTCCCGGGC
>652|D1B35 Prior=0.002729 Length=1201 NormPrior=0.003053
TTCGGGTGTTGCTTGCTTCCGTGGTGTGACGGGCGGTGTGTACAAGGCCCGGGAACGTAT
TCACCGTGGCAATGCTGATCCACGATTACTAGCAACTCCGCCTTCATGCAGGCGAGTTTC
AGCCTGCAATCCGCACCGAGACGCGCTTTAGNNNNNNNNNNNNNNNNNNNNNNNNNNNNN
NNNNNNNNNNNNNNNNNNGTAGTGCGTGTGTAGCCCAGGACGTAAGGGGCATGCTGACTT
GACGTCATCCCCACCTTCCTCCGGTTTGTCACCGGCAGTCTGTTTAGAGTGCCCAACTTA
ATGATGGCAACTAAACACGAGGGTTGCGCTCGTTGCGGGACTTAACCCAACATCTCACGA
CACGAGCTGACGACAGCCATGCACCACCTGTGATCCTGCCCCGAAGGGAAGCCCTGTTTC
CAGGGAGGTCAGGAACATGTCAAGCCCAGGTAAGGTTCTTCGCGTTGCGTCGAATTAAAC
CACATACTCCACCGCTTGTGCGGGCCCCCNNNNNNNNNNNNNNNNNNNNNNNNNNNNNNN
NNNNNNNNNNNNNNNNNNNNNNNNNNNNNNNNNNNNNNNNNNNNNNNNNNNNNNNNNNNN
NNNNNNNNNNNNNNNNNNNNNNNNNGCGTGGACTACCAGGGTATCTAATCCTGTTTGCTC
CCCACGCTTTCGCGTCTCAGCGTCAGTTACGTCCCAGCGAGCTGCCTTCGCAATTGGTGT
TCCTCCTGATATCTGCGCATTTCACCGCTACACCAGGAATTCCACTCGCCTCTTCCGCAC
TCTAGCCCGACAGTATCCACCGGCTTTCGAGGGTTGAGCCCCCGACTTNNNNNNNNNNNN
NNNNNNNNNNNNNNNNNNNNNNNNNNNNNNNNNNNNNNNNNNNNNNNNNNNNNNNNNNNN
NNNNNNNNNNNNNNNNNNNNNNNNNNNNNNNNNNNNNNNNNNNNNNNNNNNNNNNNNNNN
NNNNNNNNNNNNNNNNNNNNNNNNNNNNNNNNNNNNNNNNGGGGTTTACAACCCGAAAGC
CTTCATCCCCCACGCGGCGTTGCTGCGTCAGGCTTCCGCCCATTGCGCAAGATTCCCCAC
TGCTGCCTCCCGTAGGAGTCTGGGCCGTGTCTCAGTCCCAGTGTGGCTATTCGTCCTCTC
AGACTAGCTACCCGTCGACGCCTTGGTGAGCCATTACCTCACCAACAAGCTGATAGGCCG
C
>354|500665 Prior=0.002729 Length=1169 NormPrior=0.003136
GCTCAGGCGCCGTGGGACGGGCCGTCGTGGTATTAGCTAGTTGGCGGGGTAACGGCCCAC
CAAGCCTGCGATGCCTACCGGGCGTGCGAGCGTGGCCCGGCACACTGGGACTGAGACACT
GCCCAGACTCCTACGGGAGGCTGCAGTCGAGAATCTTCGGCAATGGGCGCAAGCCTGACC
GAGCGACGCCGCGTGGAGGACGAAGGCCTTCGGGTTGTAAACTCCTGTCGAGGGGGAGGA
AGGGGTAACCTTGACCGATCCCTGGAGGAAGCACGGGCTAAGTTCNNNNNNNNNNNNNNN
NNNNNNNNNNNNNNNNNNNNNNNNNNNNNNNNNNNNNNNNNNNNNNNNNNNNNNNNNNNN
NNNNNNNNNNNNNNNNNNNNNNNNNNNNNNNNNNNNNNNNNNNNNNNNNNNNNNNNNNNN
NNNNNNNNNNNNNNNNNNNNNNNNNNNNNNNNNNNNNNNNNNNNNNNNNNNNNNNNNNNN
NNNNNNNNNNNNNNNNNNNNNNNNNNNNNNNNNNNNNNNNNNNNNNNNNNNNNNNNNNNN
NNNNNNNNNNNNNNNNNNNNNNNNNNNNNNNNNNNNNNNNNNNNNNNNNNNNNNNNNNNN
NNNNNNNNNNNNNNNNNNNNNNNNNNNNNNNNNNNNNNNNNNNNNNNNNNNNNNNNNNNN
NNNNATGGTCGCAAGGCTGAAACTCAAAGGAATTGACGGGGGCTCACACAAGCGGTGGAG
TATGTGGCTTAATTCGAGGCTACGCGCAAAACCTTATCCCGGGCTTGACATGCACGGATT
AGTCGGCGGAAACGTCGATGACGCCGCAAGGTGGAACGTGCACAGGTGCTGCATGGCTGT
CGTCAGCTCGTGTCGTGAGATGTTGGGTTCAGTCCCGTAACGAGCGCAACCCCTGTGATC
AGTTGCCAGCGCGTCATGGCGGGGACTCTGATCAGACCGCCGGCGTCAAGCCGGAGGAAG
GCGGGGATGACGTCAAGTCCTCATGGCCCTTATGCCCGGGGCTGCACACGTGCTACAATG
GGGCGGACAGAGCGACGCTAAGCCGCGAGGCCACGCCAATCGCAAAAACCGCCCCTCAGT
TCGGATTGCGGGCTGCAACCCGCCCGCATGAAGCTGGAATCGCTAGTAATCGCGGATCAG
CACTGCCGCGGTGAATGTGTTCCTGAGCC
>74|252888 Prior=0.002729 Length=1285 NormPrior=0.002853
TCCGGCTGAGGATGGGCCCGCGGCCTATCAGCTTGTTGGTGGGGTTACGGCCCACCAAGG
CGACGACGGGTAGCCGGCCTGAGAGGGCGACCGGCCACACTGGGACTGAGACACGGCCCA
GACTCCTACGGGAGGCAGCAGTGGGGAATATTGCGCAATGGGCGAAAGCCTGACGCAGCG
ACGCCGCGTGAGGGACGAATGCCTTCGGGTTGTAAACCTCTTCCAGCAGGGACGAAGCGC
AAGTGACGGTACCTGCAGAAGAAGCACCGGCCAACTACGTGCCAGCAGCCGCGGTAATAC
GTAGGGTGCAAGCGTTGTCCGGAATTATTGGGCGTAAAGAGCTCGTAGGCGGTCCGTCAC
GTCGGGTGTGAAAACCCAGGGCTCAACCCTGGGCGTGCACTCGATACGGGCGGACTAGAG
TTCGGTAGGGGAGACTGGAATTCCTGGTGTAGCGGTGGAATGCGCAGATATCAGGAGGAA
CACCGGTGGCGAAGGCGGGTCTCTGGGCCGATACTGACACTGAGGAGCGAAAGCGTGGGG
AGCGAACAGGATTAGATACCCTGGTAGTCCACGCTGTAAACGTTGGGAACTAGGTGTGGG
CGACATTCCACGTTGTCTGCGCCGCAGCTAACGCATTAAGCGCCCCGCCTGGGGAGTACG
GCCGCAAGGCTAAAACTCAAAGGAATGGACGGGGGCCCGTNNNNNNNNNGGAGCATGTTG
CTTAATTCGATGCAACGCGAAGAACCTTACCTAGGCTTGACATGCACGGAAATCTCGCAG
AGATGTGGGGTCCGTAAGGGCCGTGCACAGGTGGTGCATGGTTGTCGTCAGCTCGTGTCG
TGAGATGTTGGGTTAAGTCCCGCAACGAGCGCAACCCTTGTCCTATGTTGCCAGCGGGTA
ATGCCGGGGACTCGTAGGAGACTGCCGGGGTCAACTCGGAGGAAGGTGGGGACGACGTCA
AGTCATCATGCCCCTTACGTCCAGGGCTGCAAACATGCTACAATGGCCGGTACAAAGGGC
TGCGAGACCGGGAGGTGGAGCGAATCCCAAAAAGCTGGTCTCAGGTCGGATCGGGGTCTG
CAACTCGACCCCGTGAAGTCGGAGTCGCTAGGAATCACAGATCAGCAACGCTGCGGTGAA
TACGGTACCGTGCATTGTAAACACCGCCCGTCACGTCACGAAAGTCGGTAACACCCGAAG
CCGGTGGCCCAACTCGCAAGAGAGGGAGCCGTCGAAGGTGGGATCGGCGATTGGGACGAA
GTCGGAACAAGGTAGCCGTACCGGA
>663|D2B09 Prior=0.002727 Length=1201 NormPrior=0.003051
CGGCTTCGGGTGTTCCCGACTTTCGTGACGTGACGGGCGGTGTGTACAAGGCCCGGGAAC
GTATTCACCGCAGCGTTGCTGATCTGCGATTACTAGCGACTCCGACTTCATGAGGTCGAG
TTGCAGACCTCAATCCGAACTGAGACCGGCTTTTTGGGATTCGCTCCACCTTACGGTATT
GCAGCCCTTTGTACCGGCCATTGTAGCATGCGTGAAGCCCTGGACATAAGGGGCATGATG
ACTTGACGTCATCCCCACCTTCCTCCGAGTTGACCCCGGCAGTCTCCTATGAGTCCCCAC
CATTACGTGCTGGCAACATAGGACGAGGGTTGCGCTCGTTGCGGGACTTAACCCAACATC
TCACGACACGAGCTGACGACAGCCATGCACCACCTGTATAGAGCCCTTACGGACCCCCTA
TCTCTAGGGGATTTCCCTATATGTCAAACCCAGGTAAGGTTCTTCGCGTTGCATCGAATT
AATCCGCATGCTCCGCCGCTTGTGCGGGCCCCCGTCAATTCCTTTGAGTTTTAGCCTTGC
GGCCGTACTCCCCAGGCGGGGCGCGTAATGCGTTAGCTGCGGCACGGAGGACGTGGAATG
TCCCCCACACCTAGCGCCCAACGTTTACGGCGTGGACTACCAGGGTATCTAATCCTGTTT
GCTCCCCACGCTTTCGCTCCTCAGCGTCAGGTAAGGCCCAGAGAACCGCCTTCGCCACCG
GTGTTCCTCCTGATATCTGCGCATTCCACCGCTACACCAGGAATTCCGTTCTCCCCTACC
TACCTCCAGTCCGCCCGTATCGGAAGCAGGCTCAGGGTTAAGCCCTGAGTTTTCACTCCC
GACGCGACTAACCGCCTTCGAGCCCNNNNNNNNNNNNNNNNNNNNNNNNNNNNNNNNNNN
NNNNNNNNNNNNNNNNNNCTGGCACGTAGTTGGCCGGTGCTTCTTCTGCAGGTACCGTCA
CTTGCGCTTCGTCCCTGCTGGAAGAGGTTTACAACCCGAAGGCCTTCCTCCCTCACGCGG
TCTTGCTCCGTCAGGCTTTCGCCCATTGCGGAAAATTCCCCACTGCTGCCTCCCGTAGGA
GTCTGGGCCGTGTCTCAGTCCCAGTGTGGCCGGTCACCCTCTCAGGCCGGCTACCCGTCG
TCGCCTTGGTAGGCCATTACCCCACCAACAAGCTGATAGGCCGCGGGCCCATCCTCAGCC
G
>646|L1A05B Prior=0.002556 Length=1289 NormPrior=0.002664
TGGGCAACCTGCCCTCAGCTCTGGGATAACTCCAAGAAATTGGGGCTAATACCGGATATG
ACTGCTGACCGCATGGTCTGGTTGTGGAAAGATTTATCGGTCAGGGATGGGCTCGCGGCC
TATCAGCTTGTTGGTGGGGTAATGGCCTACCAAGGCGACGACGGGTAGCCGGCCTGAGAG
GGCGACCGGCCACACTGGGACTGAGACACGACCCAGACTCCTACGGGAGGCAGCAGTGGG
GAATTTTCCGCAATGGGCGAAAGCCTGACGGAGCAACGCCGCGTGAGGGATGACGGCCTT
CGGGTTGTAAACNNNNNNNNNNNNNNNNNNNNNNNNNNNNNNNNNNNNNNNNNNNNNNNN
NNNNNNNNNNNNNNNNNNNNNNNNNNNNNNNNNNNNNNNNNNNNNNNNNNNNNNNNNNNN
NNNNNNNGGGCGTAAAGAGCTCGTAGGCGGTCTGTCGCGTCGGCTGTGAAATCCCGAGGC
TCAACCTCGGGTCTGCAGTCGATACGGGCAAACTGGAGTGTTGCAGGGGAGACTGGAATT
CCTGGTGTAGCGGTGAAATGCGCAGATAGCAGGAGGAACACCGGTGGCGAAGGCAGCTTT
CTGGTCCGTATCTGACGCTGAGGTGCGAAAGCGTGGGGAGCGAACAGGATTAGATACCCT
GGTAGTCCACGCCGTAAACGTTGGGCGCTAGGTGTGGGGGCCATTCCACGGTCTCCGTGC
CGCAGCTAACGCATTAAGCGCCCCGCCTGGGGAGTACGGCCGCAAGGCTAAAACTCAAAG
GAATTGACGGGGGCCCGCACAAGCGGCGGAGCATGTTGCTTAATTCGATGCAACGCGAAG
AACCTTACCTAGGCTTGACATGCACGGAAATCTCGTAGAGATACGGGGTGCCTTTGGCGT
CGTGCACAGGTGGTGCATGGTTGTCGTCAGCTCGTGTCGTGAGATGTTGGGTTAAGTCCC
GCAACGAGCGCAACCCTCGTTCCATGTTGCCAGCACGTGATGGTGGGGACTCATGGGAGA
CTGCCGGGGTCAACTCGGAGGAAGGTGGGGATGACGTCAAATCATCATGCCCCGTATGTC
TAGGNNNNNCAAGCATGCTACAATGGCCGGTACAAAGGGTTGCGATACTGTGAGGTGGAG
CTAATCCCAAAAAGCCGGTCTCAGTTCGGATTGGGGTCTGCAACTCGACCTCATGAAGTC
GGAGTCGCTAGTAATCGCAGATCAGCAACGCTGCGGTGAATACGTTCCCGGGCCTTGTAC
ACACCGCCCGTCACGTCACGAAAGTCGGC
>336|239059 Prior=0.002339 Length=1111 NormPrior=0.002828
GCGGCCCATTAGCTTGTTGGTGGGGTAATGGCCAACCAAGGCATCGACGGGTAGCTGGTC
TGAGAGGATGATCAGCCACACTGGGACTGAGACACGGCCCAGACTCCTACGGGAGGCAGC
AGTGGGGAATCTTGCGCAATGGGCGAAAGCCTGATGCAGCAACGCCGCGTGCGGGAAGAA
GGCCCTAGGGTTGTAAACCGCTTTCCGTTGGGACGAAGCTTCGCCGGTGAATAGCCGGCT
GGAGTGACGGTACCTTCACAAGAAGCCCCGGCTAACTACGTGCCAGCAGCCGCGGTAATA
CGTAGGGGGCAAGCGTTGTCCGGAATCATTGGGCGTAAAGCGCGTGTAGGCGGCTTGGTA
AGTCCGTTCTGAAAGTCCGGGGCTCAACCCCGGGAGGCGGATGGATACTGTCAAGCTCGA
GTCCGGAAGAGGCGAGTGGAATTCCTGGTGTAGCGGTGAAATGCGCAGATATCGGGAGGA
ACACCAATGGCGAAGGCAGCTCGCTGGGACGGTACTGACGCTGAGACGCGAAAGCGTGGG
GAGCAAACAGGATTAGATACCCTGGTAGTCCACGCCGTAAACGATGGACACTAGGTGTGG
GGGGTGTCGACTCCCTCCGTGCCGAAGCTAACGCATTAAGTGTCCCGCCTGGGGAGTACG
GCCGCAAGGCTAAAACTCAAAGGAATTGACGGGGGCCCGCACAAGCAGCGGAGCATGTGG
TTTAATTCGACGCAACGCGAAGAACCTTACCTGGGTTTGACATGTTCCTGACCCCCCTGG
AAACAGGGGTTCCCTTCGGGGCAGGATCACAGGTGGTGCATGGCTGTCGTCAGCTCGTGT
CGTGAGATGTTGGGTTAAGTCCCGCAACGAGCGCAACCCTCGTCGCATGTTGCCAGCATT
CAGTTGGGGACTCATGCGAGACTGCCGGTGACAAACCGGAGGAAGGCGGGGATGACGTCA
AGTCATCATGCCCCTTATGTCCAGGGCTACACACGTGCTACATTGGCGCGTACAGAGGGC
TGCGATACCGTGAGGTGGAGCGAATCCCTTAAAGCGCGTCTCGGTTCGGATTGGAGGCTG
AAACTCGCCTCCATGAAGGCGGAGGTGCTAG
>667|L2B57 Prior=0.002141 Length=1288 NormPrior=0.002234
GCCGACTTTCGTGACGTGACGGGCGGTGTGTACAAGGCCCGGGAACGTATTCACCGCAGC
GTTGCTGATCTGCGATTACTAGCGACTCCAACTTCATGGGGTCGAGTTGCAGACCCCAAT
CCGAACTGAGACCGGCTTTTTGGGATTCGCTCCACCTCGCGGTATCGCAGCCCTTTGTAC
CGGCCATTGTAGCATGTTTGCAGCCCTAGACATAAGGGGCATGATGATTTGACGTCATCC
CCAACTTCCTCAGAGTTGACCCCGGCAGTCTTCGATGAGTCCCCGCCATAACGCGCTGGC
AACATCGAACGAGGGTTGCGCTCGTTGCGGGACTTAACCCAACATCTCACGACACGAGCT
GACGACAGCCATGCACCACCTGTGTTCGCNNNNNNNNNNNNNNNNNNNNNNNNNNNNNNN
NNNNNNNNNNNNNNNNNNNNNNNNNNNNNNNNNNNNNNNNNNNNNNNNNNNNNNNNNNNN
NNNNNNNNNNNNACGGGCCCCCGTCCATTCCTTTGAGTTTTAGCCTTGCGGCCGTACTCC
CCAGGCGGGGCGCTTAATGCGTTAGCTGCGGCACAGAGAACCGGAGAGGTCCCCCACACC
TAGCGCCCAACGTTTACAGCGTGGACTACCAGGGTATCTAATCCTGTTCGCTCCCCACGC
TTTCGCTCCTCAGCGTCAGTATCGGCCCAGAGACCCGCCTTCGCCACCGGTGTTCCTCCT
GATATCTGCGCATTTCACCGCTACACCAGGAATTCCAGTCTCCCCTGCCGAACTCTAGCC
TGCCCGTATCGGCTGCAGGCCCGAGGTTAAGCCTCGGGTTTTCACAGCCGACGCAACAGA
CCGCCTACGAGCGCTTTACGCCCAATAATTNNNNNNNNNNNNNNNNNNNNNNNNNNNNNN
NNNNNNNNNNNNNNNNNNNNNNNNNNNNNNTTCTTCTGCAGGTACCGTCACTTTCGCTTC
TTCCCTACTGAAAGAGGTTTACAACCCGAAGGCCTTCATCCCTCACGCGGCGTCGCTGGA
TCAGGCTTGCGCCCATTGCGCAATATTCCCCACTGCTGCCTCCCGTAGGAGTCTGGGCCG
TGTCTCAGTCCCAGTGTGGCCGGTCACCCTCTCAGGCCGGCTACCCGTCGTCGCCTTGGT
GGGCCGTGACCCCACCAACAAGCTGATAGGCCGCGGGCCCATCCTCAGCCGATGAATCTT
TCCACCACCAGACCATGCGGTCAGCGGTCACATCCGGTATTAGCACCAATTTCTTGGAGT
TATCCCAGAGCTGAGGGCAGGTTGCCCA
>310|109048 Prior=0.002131 Length=1188 NormPrior=0.002410
CTGATGGATCGGCCCGCGTCCGATTAGGTAGTTGGTGGGGTAACGGCCTACCAAGCCGAC
GATCGGTAGCTGGTCTGAGAGGATGATCAGCCACACTGGGACTGAGACACGGCCCAGACT
CCTACGGGAGGCAGCAGTGGGGAATATTGGACAATGGGCGCAAGCCTGATCCAGCCATGC
CGCGTGAGTGATGAAGGCCTTAGGGTTGTAAAGCTCTTTCGTCCGGGACGATAATGACGG
TACCGGNNNNNNNNNNNNNNNNNNNNNNNNNNNNNNNNNNNNNNNNNNNNNNNNNNNNNN
NNNNNNNNNNNNNNNNNNNNNNNNNNNNNNNNNNNNNNNNNNNNNNNNNNNNNNNNNNNN
NNNNNNNNNNNNNNNNNNNNNNNNNNNNNNNNNNNNNNNNNNNNNNNNNNNNNNNNNNNN
NNNNNNNNNNNNNNNNNNNNNNNNNNNNNNNNNNNNCTGCGAGTGTAAAGGTGAAATTCG
TAGATATTCGCAAGAACACCAGTGGCGAAGGCGGCTTACTGGTCCGGTTCTGACGCTGAG
GCGCGAAAGCGTGGGGAGCAAACAGGATTAGATACCCTGGTAGTCCACGCCGTAAACGAT
GAATGCTAGCCGTTGGCAGGCTTGCCTGTCAGTGGCGCAGCGAACGCTTTAGGCATTCCG
GNNNNNNNNNNNNNNNNNNNNNNNNNNNNNNNNNNNNNNNNNNNNNNNNNNNNNNNNNNN
NNNGGAGCATGTGGTTTAATTCGAAGCAACGCGCAGAACCTTACCAACCTTTGACATGTC
CCGTATGGGTCCTGGAGACAGGATCCTTCAGTTCGGCTGGCGGGAACACAGGTGCTGCAT
GGCTGTCGTCAGCTCGTGTCGTGAGATGTTTGGTTAATTCCCTCAACGAGCGCAACCCTC
GCCCCTAGTTGCCATCATTGGGTTGGGCACTCTACGGGGCCTGCCGGTGATAAGCCGCGA
GGAAGGTGGGGATGACGTCAAGTCCTCATGGCCCTTACAGGCTGGGCTACACACGTGCTA
CAATGGCGGTGACAATGGGCAGCGAAGGGGCGACCTGGAGCTAATCCCAAAAAGCCGTCT
CAGTTCAGATTGCACTCTGCAACTCGAGTGCATGAAGGCGGAATCGCTAGTAATCGTGGA
TCAGAACGCCACGGTTAATACGTTCCCGGGCCTTGTACACACCGCCCG
>179|217798 Prior=0.002025 Length=1207 NormPrior=0.002254
CGATTAGGTAGTTGGTGGGGTAATGGCCTACCAAGGCAAAGACGGGTAGCCGGTCTGAGA
GGATGATCAGCCACACTGGGACTGAGACACGGCCCAGACTCCTACGGGAGGCAGCAGTGG
GGAATATTGGACAATGGGGGCAACCCTGATCCAGCGACGCCGCGTGAGTGATGAAGGCCT
TAGGGTTGTAAAGCCCTTTCGCACGCGACGATAATGACGGTAGCGTGAGAAGAAGCCCCG
GCTAACTTCGTGCCAGCAGCCGCGGTAATACGAAGGGGGCTAGCGTTGCTCGGAATCACT
GGGCGTAAAGGGCGCNNNNNNNNNNNNNNNNNNNNNNNNNNAAAGCCCCGGGCTCAACCT
GGGAACCGCGCTTGAGACTGGCACGCTCGAGTTCGGGAGAGGATGGTGGAATTCCCAGTG
TAGAGGAGAAATTCGTAGATATTGGGAAGAACACCGATGGCGAAGGCAGCCATCTGGACC
GACACTGACGCTGAGGCGCGAAAGCGTGGGGAGCAAACAGGATTAGATACCCTGGTAGTC
CACGCCGTAAACGATGAGTGCTAGACGTTGGGGCCCTTAAGGCTTCGGTGTCGCAGCTAA
CGCATTAAGCACTCCGCCGGGGGAGTACGGGNNNNNNNNNNNNNNNNNNNNNNNNNNNNN
NNNNNNNNNNNNNNNNNNNNNNNNNNNNNNNNNNNNNNNNNNNNNNNNNNNNNNNNNNNN
NNNNNNNNNNNNNNNNNNNNNNNNNNNNNNNNNNNNNNNNNNNNNNNNNNNNNNNNNNNN
NNNNNNNNNNNNNNNNNNNNNNNNNNNNNNNNNNNNNNNNNNNNNNNNNAGTCCCGCAAC
GAGCGCAACCCCCATCCTCAGTTGCCAGCATGTAACGATGGGCACTCTGGGGAAACCGCC
GGTGACAAGCCGGAGGAAGGCGGGGATGACGTCAAGTCCTCATGGCCCTTATGGGCTGGG
CTACACACGTGCTACAATGGTGGTGACAGTGGGCAGCGAGATCGCGAGATCGAGCCAATC
TCCAAAAGCCATCTCAGTTCGGATCGCACTCTGCAACTCGGGTGCGTGAAGTTGGAATCG
CTAGTAATCGCGGATCAGCACGCCGCGGTGAATACGTTCCCGGGCCTTGTACACACCGCC
CGTCACACCATGGGAGTTGGTTTTACCCGAAGCCGGTGGGCTAACCTCGCAAGAGGAGGC
AGCCGAC
>536|32247 Prior=0.001949 Length=1178 NormPrior=0.002223
GGGCTCGCGGCCTATCAGCTTGTTGGTGGGGTAGTGGCCTACCAAGGCGACGACGGGTAG
CCGGCCTGAGAGGGCGACCGGCCACACTGGGACTGAGACACGGCCCAGACTCCTACGGGA
GGCAGCAGTGGGGAATATTGGACAATGGGCGAAAGCCTGATCCAGCAACGCCGCGTGAGG
GATGACGGCCTTCGGGTTGTAAACCTCTTTCAGTAGGGACGAAGCGGAAGTGACGGTACC
TACAGAAGAAGCACCGGCCAACTACGTGCCAGCAGCCGCGGTAATACGTAGGGTGCGAGN
NNNNNNNNNNNNNNNNNGGCGTAAAGGGCTCGTAGGCGGTTCGTCGCGTCGGGAGTGAAA
TCTCAGGGCTTAACCCTGAGTCTGCTTCTGATACGGGCGGACTAGAGGTAGGTAGGGGAG
AACGGAATTCCTGGTGTAGCGGTGGAATGCGCAGATATCAGGAGGAACACCGATGGCGAA
GGCGGTTCTCTGGGCATTACCTGACGCTGAGGAGCGAAAGTGTGGGGAGCGAATAGGATT
AGATACCCTGGTAGTCCAAAACGTAAACGTTGGGCGCTAGGTGTGGGACTCATTCCACGA
GTTCCGTGCCGCAGCTAACGCATTAAGCGCCCCGCCTGGGGAGTACGGCCGCAAGGCTAA
AACTCAAAGGAAGGGACGGGGGCCCNNNNNNNNNNNNNNNNNNNNNNNNNNNNNNNNNNN
NNNNNNNNNNNNNNNNNNNNNNNNNNNNNNNNNNNNNNNNNNNNNNNNNNNNNNNNNNNN
NNNNNNNNCTGGTGTGCAGGTGGTGCATGGCTGTCGTCAGCTCGTGTCGTGAGATGTTGG
GTTAAGTCCCGCAACGAGCGCAACCCTCGTCTTATGTTGCCAGCACGTAATGGTGGGGAC
TCATAAGAGACTGCCGGGGTCAACTCGGAGGAAGGTGGGGATGACGTCAAGTCATCATGC
CCCTTATGTCCAGGGCTTCACGCATGCTACAATGGCCGGTACAAAGGGCTGCGATACCGT
AAGGTGGAGCGAATCCCAAAAAGCCGGTCTCAGTTCGGATTGGGGTCTGCAACTCGACCC
CATGAAGTCGGAGTCGCTAGTAATCGCAGATCAGCAACGCTGCGGTGAATACGTTCCCGG
GCCTTGTACACACCGCCCGTCACGTCACGAAAGTCGGC
>260|71074 Prior=0.001949 Length=1375 NormPrior=0.001904
GGGACTCAGCCATGCGAGTCGACACAGCAATGTGTGGCATCCGGCTCAGTAACACGTAGT
CAACATGCCCAGGGGACGTGGATAACCTCGGGAAACTGAGGATAAACCGCGATAGGTCAC
TACTTCTGGAATGGGTAATGACCCAAACCTATATGGCCCCTGGATTGGACTGCGGCCNNN
NNNNNNNNNNNNNNNNNNNNNNNNNNNNNNNNNNNNNNNNNNNNNNNNNNNNNNNNNNNN
NNNNNNNNNNNNNNNNNNNNNNNNNNNNNNNNNNNNNNNNNNNNNNNNNNNNNNNNNNNN
NNNNNNNNNNNNNNNNNNNNNNNNNNNNNNNNNNNNNNNNNNNNNNNNNNNNNNNNNNNN
NNNNNNNNNNNNNNNNNNNNNNNNNNNNNNNNNNNNNNNNNNNNNNNNNNNNNNNNNNNN
NNNNNNNNNNNNNNNNNNNNNNNNNNNNNNNNNNNNNNNNNNNNNNNNNNNNNNNNNNNN
GTTCTACAAGTCTTCTGTTAAATCCACCTGCTCAACAGATGGGCTGCGGAAGATACTATG
GAGCTAGGAGGCGGGAGAGGCAAGCGGTACTCGATGGGTAGGGGTAAAATCCGTTGATCC
ATTGAAGACCACCAGTGGCGAAGGCGGCTTGCCAGAACGCGCTCGACGGTGAGGGNNNNN
NNNNNNNNNNNNNNNNNNNNNNNNNNNNNNGGGTAGTCCCAGCTGTAAACGATGCAGACT
CGGTGATGAGTTGGCTTTATGCCAACTCAGTGCCGCAGGGAAGCCGTTAAGTTTGCCGCC
TGGGGAGTACGGTCGCAAGACTGAAACTTAAAGGAATTGGCGGGGGAGCACCACAAGGGG
TNNNNNNNNNNNNNNNNNNNNNNNNNNNNNNNNNNNNNNNNNNNNNNNNNNNNNNNNNNN
NNNNNNNNNNNNNNNNNNNNNNNNNNNNNNNNNNNNNNNNNNNNNNNNNNNNNNNNNNNN
NCGTGCCGTGAGGAGTCCTGTTAAGTCAGGTAACGAGCGAGACCCCTGCTTCTAGTTGCT
ACCATTATTCTCAGGAGTAGTGGAGCTAATTAGAGGGACTGCCGTCGCTGAGACGGAGGA
AGGTGGGGGCTACGGCAGGTCAGTATGCCCCGAAACCCTCGGGCCACACGCGGGCTGCAA
TGGTAAGGACAATGAGTTTCGATTCCGAAAGGAGGAGGCAATCTCTAAACCTTACCACAG
TTATGATTGAGGGCTGAAACTCGCCCTCATGAATATGGAATCCCTAGTAACCGCGTGTCA
CTATCGCGCGGTGAATACGTCCCTGCTCCTTGCACACACCGCCCGTCGCTTCATCGAAGT
TGGTTCTTGGCGAGGTGATGCCTAATTGGTACTATCGAACCTGTGGTCAGCAACG
>316|257862 Prior=0.001754 Length=1159 NormPrior=0.002033
AAACATTTATGGTTAATGGATGGGCATGCGTTAGATTAGCTAGTTGGTGGTGTAAGAGAC
CACCAAGGCAACGATCTATAGGGGTTCTGAGAGGAAGATCCCCCACACTGGTACTGAGAT
ACGGACCAGACTCCTACGGGAGGCAGCAGTAGGGAATNNNNNNNNNNNNNNNNNNNNNNN
NNNNNNNNNNNNNNNNNNNNNNNNNNNNNNNNNNNNNNNNNNNNNNNNNNNNNNNNNNNN
NNNNNNNNNNNNNNNNNNNNNNNNNNNNNNNNNNNNNNNNNNNNNNNNNNNNNNNNNNNN
NNNNNNNNNNNNNNNNNNNNNNNNNNNNNNNNNNNNNNNNNNNNNNNNNNNNNNNNNNNN
NNNNNNNNNNNNNNNNNNNNNNNNNNNNNNNNNNNNNNNNNNNNNNNNNNNNNNNNNNNN
NNNNNNNNNNNNNNNNNNNNNNNNNNNNNNNNNNNNNNNNNNNNNGGGGTGTGGCGGTGA
AATGCATAGATACCATCCAGAACACCGATTGCGAAGGCAGTCTGCTAAACTGTAACTGAC
GCTGAGGCACGAAAGCGTGGGGATCGAACAGGATTAGATACCCTGGTAGTCCACGCCGTA
AACGATGATGACTCGATGTTAGGGATATACTCTTAGCGTCCAAGCGAAAGCGTTAAGTCA
TCCACCTGGGGAGTACGCCCGCAAGGGTGAAACTCAAAGGAATTGACGGGGGTCCGCNNN
NNNNNNNNNNNNNNNNNNNNNATTCGATGATACGCGAGGAACCTTACCTGGGCTAGAATG
TGAGGGAAGGATTCAGAGATGGATCCGCCTGCAAAGGCCCAAAACAAGGTGCTGCATGGC
TGTCGTCAGCTCGTGTCGTGAGATGTTGGGTTAAGTCCCGCAACGAGCGCAACCCCTATC
TTTAGTTGCTAACATGTAATGGTGAGGACTCTAAAGAGACTGCCTGCGCAAGCAGAGAGG
AAGGAGGGGATGACGTCAAGTCATCATGGCCCTTACGCCCAGGGCTACACACGCGCTACA
ATGGCTCCTACAGAGGGTAGCTACTTGGTAACAAGATGCCAATCTCAGAAAAGGAGTCTC
AGTTCGGATTGAGGTCTGCAACTCGACCTCATGAAGCTGGAATCGCTAGTAATCGCGCAT
CAGCAATGGCGCGGTGAAT
>145|254635 Prior=0.001692 Length=1194 NormPrior=0.001904
TGGGCAACCTGCCCTCAGCTCTGGGATAACTCCGGGAAACCGGGGCTAATACCGGATATG
ACCACCGTGGGCATCTGTGGTGGTGGAAAGTTTTTCGGCTGAGGATGGGCCCGCGGCCTA
TCAGCTTGTTGGTGGGGTTACGGCCCACCAAGGCGACGACGGGTAGCCGGCCTGAGAGGG
CGACCGGCCACACTGGGACTGAGACACGGCCCAGACTCCTACGGGAGGCAGCAATGGGGA
ATATTGCGCAATGGGCGAAAGCCTGACGCAGCGATGCCGCGTGGGGGATGAAGGAATTCG
GGTTGTAAACCTCTTTCAGCAGGGAAGAAGCGAAAGTGACGGTACCTGCAGAAGAAGCAC
CGGCTAACTACGTGCCAGCAGCCGCGGTAATACGTAGGGTGCAAGCGTTGTCCGGAATTA
TTGGGCGTAAAGAGCTCGTAGGCGNNNNNNNNNNNNNNNNNNNNNNNNCTGGGGCTTAAC
CCCGGGCCTGCTTTCGATACGGGCAGACTAGAGTTCGGCAGGGGAGACTGGAATTCCTGG
TGTAGCGGTGAAATGCGCAGATATCAGGAGGAACACCGGTGGCGAAGGCGGGTCTCTGGG
CCGATACTGACGCTGAGGAGCGAAAGCGTGGGGAGCGAACAGGATTAGATACCCTGGTAG
TCCACGCCGTAAACGTTGGGCGCTAGGTGTGGGGGCCATTCCACGGTCTCCGTGCCGCAG
CTAACGCATTAAGCGCCCCGCCTGGGGAGTACGGCCGCAAGGCTAAAACTCAAAGGAATT
GACGGGGGCCCGCACAAGCGGCGGAGCATGTGGCTTCATTCGAGGCAACGCGAAGAACCT
TACCTGGGTTTGACATGCAGGGAAATCTCCCAGAGATGGGGGGTCCGCAAGGGCTCTGCA
CAGGTGGTGCATGGCTGTCGTCAGCTCGTGTCGTGAGATGTTGGGTTAAGTCCCGCAACG
AGCGCAACCCCTGTCCTGTGTTGCCAGCGGTTCGGCCGGGGACTCACAGGATACTGCCGG
TGACAAACCGGAGGAAGGTGGGGATGACGTCAAGTCATCATGCCCCTTATGTCCAGGGCT
TCACGCATGCTACAATGGCCGGTACAAAGGGTTGCGATGCCGTGAGGTGGAGCGAATCCC
AAAAAGCCGGTCTCAGTTCGGATCGGGGTCTGCAACTCGACCCCGTGAAGTCGG
>246|571847 Prior=0.001677 Length=1206 NormPrior=0.001869
CGGCGCATTAGCTAGTTGGAGAGGTAACGGCTCACCAAGGCGACGATGCGTAGCCGACCT
GAGAGGGTGATCGGCCACATTGGAACTGAGACACGGTCCAGACTCCTACGGGAGGCAGCA
GTGGGGAATATTGCACAATGGGCGAAAGCCTGATGCAGCAACGCCGCGTGAGTGATGAAG
GCCTTCGGGTTGTAAAGCTCTGTCTTCTGGGACGATAATGACGGTACCAGAGGAGGAAGC
CACGGCTAACTACGTGCCAGCAGCCGCGGTAATACGTAGGTGGCAAGCGTTGGCCGGATT
TACTGGGCNNNNNNNNNNNNTAGGCGGATACTTAAGTCAGATGTGAAATTCCCGGGCTCA
ACTTGGGAGCTGCATTTGAAACTGGGTATCTAGAGTGCGGGAGAGGAAAGTGGAATTCCT
AGTGTAGCGGTGAAATGCGTAGAGATTAGGAAGAACACCAGTGGCGAAGGCGACTTTCTG
GACCGTAACTGACGCTGAGGCATGAAAGCGNNNNNNNNNNATGGGATTAGATACCCTGGT
AGTCCACGCTGTAAACGATGGATACTAGGTGTGGGAGGTATCGACCCCTTCCGTGCCGCA
GTAAACGCAATAAGTATCCCGCCTGGGGAGTACGGCCGCAAGGTTGAAACTCAAAGGAAT
TGACGGGGGCCCGCNNNNNNNNNNNNNNNNNNNNNNNNNNNNNNNNNNNNNNNNNNNNNN
NNNNNNNNNNNNNNNNNNNNNNNNNNNNNNNNNNNNNNNNNNNNNNNNNNNNNNNNNNNN
NNNNNNNNNGTGCATGGTTGTCGTCAGCTCGTGTCGTGAGATGTTGGGTTAAGTCCCGCA
ACGAGCGCAACCCTTATTGTTAGTTGCTACCATTAAGTTGAGCACTCTAGCGAGACTGCC
GGGGTTAACTCGGAGGAAGGTGGGGATGACGTCAAATCATCNNNNNNNNNNNNNNNNNNN
NNNNNNNNNNNNNNNNNNNNNNNNNNNNNNNNNNNNNNNNNNNNNNNNNNNNNNNNNNNN
NNNNNNNNNNNNNNNNNNNNNNNNNNNNNNCTGAAAATCGCCTTCATGAAGCCGGAGTTG
CTAGTAATCGCGAATCAGCATGTCGCGGTGAATACGTTCCCGGGCCTTGTACACACCGCC
CGTCACACCATGAGAGTTAGCAATACCCGAAGTCCGTGAGGTAACCGTAAGGAGCCAGCG
GCCGAG
>665|D2B12 Prior=0.001591 Length=1179 NormPrior=0.001813
ACTTGACGGGCGGTGTGTACAAGGCCCGGGAACGTATTCACCGCAGCGTTGCTGATCTGC
GATTACTAGCGACTCCAACTTCATGAGGTCGAGTTGCAGACCTCAATCCGAACTGAGACC
GGCTTTTTGGGATTAGCTCCACCTCACAGTATCGCAACCCTTTGTACCGGCCATTGTAGC
ATGCGTGNNNNNNNNNNNNNNNNNNNNNNNGCTGACTTGACGTCATCCCCACCTTCCTCC
GAGTTGACCCCGGCAGTCTCCCATGAGTCCCCGCCATTACGCGCTGGCAACATGGAACGA
GGGTTGCGCTCGTTGCGGGACTTAACCCAACATCTCACGACACGAGCTGACGACAGCCAT
GCACCACCTGCACACCAACCACAAGGGAACACCCATCTCTGAGTGCGTCTGGTGCATGTC
AAACCCAGGTAAGGTTCTTCGCGTTGCATCGAATTAATCCACATGCTCCGCCGCTTGTGC
GGGCCCCCGTCAATTCCTTTGAGTTTTAGCCTTGCGGCCGTACTCCCCAGCCGGGGCGCT
TAATGCGTTAGCTGCGGCACAGAGACCGTGGAATGGCCCCCACCCCTAGCGCCCACCGTT
TACGGCGTGGACTACCAGGGTATCTAATCCTGTTTGCTCCCCTCGCTTTCGCTCCTCAGC
GTCAGTATCGGCCCAGAGACCCGCCTTCGCCACCGGTGTTCCTCCTGATATCTGCGCATT
TCACCGCTACACCAGGAAGTCCAGTCTCCCANNNCGAACTCCAGTCATGCCCGTATCGAC
CGCAAGCTCAGGGTTAAGCCCCAAGTTTTCACGACCGACGCGACAGACCGCCTACGAGCT
CTTTACGCCCAATAATTCCGGACAACGCTCGCACCCTACGTATTACCGCGGCTGCTGGCA
CGTAGTTGGCCGGTGCTTCTTCTTCCACTACCGTCACTTTCGCTTCGTCGTGGATGAAAG
AGGTTTACAACCCGAAGGCCTTCATCCCTCACGCGGCGTCGCTGCGTCAGGCTTTCGCCC
ATTGCGCAATATTCCCCACTGCTGCCGCCCGTAGGAGGCTGGGCCGTGTCTCAGTCCCAG
TGTGGCCGGTCGCCCTCTCAGGCCGGCTACCCGTCGGCGCCTTGGTAGGCCATCACCCCA
CCAACAAGCTGATAGGCCGCGGGCCCATCCTCAGCCGGA
>267|469602 Prior=0.001559 Length=1272 NormPrior=0.001647
GGGCTCGCGGCCTATCAGCTTGTTGGTGAGGTAGTGGCTCACCAAGGCTTCGACGGGTAG
CCGGCCTGAGAGGGTGACCGGCCACACTGGGACTGAGACACGGCCCAGACTCCTACGGGA
GGCAGCAGTGGGGAATATTGGACAATGGGCGGAAGCCTGATGCAGCAACGCCGCGTGAGG
GATGACGGCCTTCGGGTTGTAAACCTCTTTCAGCGGGGACGAAGCGAAAGTGACGGTACC
CGCAGAAGAAGCACCGGCCAACTACGTGCCAGCAGCCGCGGTAACACGTAGGGTGCAAGC
GTTGTCCGGAATTATTGGGCGTAAAGGGCTCGTAGGCGGTCCGTCACGTCGCGAGTGAAA
ACTCGGGGCTTAACCCTGAGCCTGCTTCCGATACGGGCGGACTGGAGGTAGGTAGGGGAG
ACTGGAATTCCTGGTGTAGCGGTGAAATGCGCAGATATCAGGAGGAACACCGGTGGCGAA
GGCGGGTCTCTGGGCCATAACTGACGCTGAGGAGCGAAAGCGTGGGGAGCGAACAGGATT
AGATACCCTGGTAGTCCACGCCGTAAACGTTGGGCACTAGGTGTGGGNNNNNNCCACGTC
TTCGGTGCCGCAGCTAACGCATTAAGCGCCCCGCCTGGGGAGTACGGCCGCAAGGCTAAA
ACTCAAAGGAATGGACGGGGGCCCGTNNNNNNNNNNNNNNNNNNNNNNNNNNNNNNNNNN
NNNNNNNNNNNNNNNNNNNNNNNNNNNNNNNNNNNNNNNNNNNNNNNNNNNNNNNNNNNN
NNNNNNNNNNNNNNNNNNNNNNNNNNNNNNGTCGTCAGCTCGTGTCGTGAGATGTTGGGT
TAAGTCCCGCAACGAGCGCAACCCTCGTCCTATGTTGCCACCACGTGATGGTGGGGACTC
ATAGGAGACTGCCGGGGTCAACTCGGAGGAAGGTGGGGATGACGTCAAATCATCATGCCC
CTTACGCCCTGGGCTGCACACATGCTACAATGGCCGGTACAATGGGCTGCGAAACCGTAA
GGTGGAGCGAATCCCAAAAAGCCGGTCTCAGTTCGGATTGGGGTCTGCAACTCGACCCCA
TGAAGTCGGAGTCGCTAGTAATCGCAGATCAGCAACGCTGCGGTGAATACGTTCCCGGGC
CTTGTACACACCGCCCGTCACGTCACGAAAGTCGGGAACACCCGAAGCCGGTGGCCCAAC
CCGTAAGGGAGGGAGCCGTCGAAGGTGGGATCGGCGATTGGGACGAAGTCGAAACAAGGT
AGCCGTACCGGA
>631|L1A13 Prior=0.001551 Length=1172 NormPrior=0.001778
GTCTGGGATGGGCCCGCGGCCTATCAGCTTGTTGGTGGGGTGATGGCCTACCAAGGCGAC
GACGGGTAGCCGGCCTGAGAGGGCGACCGGCCACACTGGGACTGAGACACGGCCCAGACT
CCTACGGGAGGCAGCAGTGGGGAATATTGCGCAATGGGCGGAAGCCTGACGCAGCAACGC
CGCGTGGGGGATGAAGGCCTTCGGGTTGTAAACNNNNNNNNNNNNNNNNNNNNNNNNNNN
NNNNNNNNNNNNNNNNNNNNNNNNNNNNNNNNNNNNNNNNNNNNNNNNNNNNNNNNNNNN
NNNNNNNNNNNNNNNNNNNNNNNNNNNNNNNNNNNNNNNNNNNNNNNNNNNNNNNNNNNN
NNNNNNNNNNNNNNNNNNNNNNNNNNNNNNNNNNNNNNNNNNNNNNNNNNNNNNNNNNNN
NNNNNNNNGGAGACTGGAATTCCTGGTGTAGCGGTGAAATGCGCAGATATCAGGAGAAAA
CCCGGTGGCGAAGGCGGGGCTCTGGGCCGATACTGACGCTGAGGCACGAAAGCGTGGGGA
GCGAACAGGCTTAGCTACCCTGGTAGTCCACGCCGTAAACGTTGGGCGCTAGGTGTGGGG
GCCATTCCACGGTCTCCGTGCCGCAGCTAACGCATTAAGCGCCCCGCCTGGGGAGTACGG
CCGCAAGGCTAAAACTCAAAGGAATTGACGGGGGCCCGCACAAGCGGCGGAGCATGTGGA
TTCCTTCGATGCAACGCGAAGAACCTTACCTGGGTTTGACATGCACCAGACGCATCCAGA
GATGGGTGTTCCCTTGTGGTTGGTGTGCAGGTGGTGCATGGCTGTCGTCAGCTCGTGTCG
TGAGATGTTGGGTTAAGTCCCGCAACGAGCGCAACCCTCGTCCTATGTTGCCAGCACGTC
ATGGTGGGGACTCATAGGAGACTGCCGGGGTCAACGCGGAGGAAGGTGGGGATGACGTCA
AATCATCATGCCCCGTATGTCTAGGTCTTCACGCATGCTACAATGGCCAGTACAGAGGGC
TGCGAGACCGTGAGGTGGAGCGAATCCCTTAAAGTGGGTCTCAGTTCGGATCGGGGTCTG
CAACTCGACCCCGTGAAGTTGGAGTCGCTAGTAATCGCAGATCAGCAACGCTGCGGTGAA
TACGTTCCCGGGCCTTGTACACACCGCCCGTC
>580|172843 Prior=0.001364 Length=789 NormPrior=0.002323
GGAATATGTCATGTAGAGGTGAAATGCTTAGATATGACATAGAACACCAATTGCGAAGGC
AGCTAGCTACAGGGATATTGACACTGAGGCACGAAAGCGTGGGGATCAAACAGGATTAGA
TACCCTGGTAGTCCACGCCCTAAACGATGGATACTCGACATACGCGATACACTGTGTGTG
TCTGAGCGAAAGCATTAAGTATCCCACCTGGGAAGTACGACCGCAAGGTTGAAACTCAAA
GGAATTGGCGGGGGTCCGCACAAGCGGTNNNNNNNNNNNNNNNNNNNNNNNNNNNNNNNN
NNNNNNNNNCTGGGCTAGACTGCCGTTGGACTGTGGGTGAAAGCTCACTTCCCCGCAAGG
GGCCGGCGGTAAGGTGCTGCATGGCTGTCGTCAGCTCGTGCCGTGAGGTGTTGGGTTAAG
TCCGGCAACGAGCGCAACCCACACCCTTGGTTGCCAGCGGGTCAAGCCGGGNNNNNNNNN
NNNNNNNNNNNNNNNNNNNNNNNNNNNNNNNNNNNNNNNNNNNNNNNNNNNNNNNNNNNN
NNNNNNNNNNNNNNNNNNNNCTACAATGGGACGGACAAAGAGCTGCCACCTGGTGACAGG
GCGCTAATCTCAAAAACCTTCTCTCAGTTCAGATTGCAGGCTGCAACTCGCCTGCATGAA
GCTGGAATCGCTAGTAATCGTAGATCAGCAACGCTACGGTGAATACGTTCCCGGACCTTG
CACACACCGCCCGTCAAGCCATGGAAGCTGGGTGTACCTAAAGTCAGTAACCGCAAGGAG
CTGCCTAGG
>177|132361 Prior=0.001364 Length=1234 NormPrior=0.001485
GGGCTCGTGGCCTCTCAGCTTGTTGGTGGGGTAGTGGCCTACCAAGGCGACGACGGGTAG
CCGGCCTGAGAGGGTGACCGGCCACACTGGGACTGAGACACGGCCCAGACTCCTACGGGA
GGCAGCAGTGGGGAATATTGGACAATGGGCGAAAGCCTGATCCAGCAACGCCGCGTGAGG
GATGACGGCCTTCGGGTTGTAAACCTCTTTCAGTAGGGACGAAGCGTAAGTGACGGTACC
TGCAGAAGAAGCACCGGCCAACTACGTGCCAGCAGCCGCGGTAATACGTAGGGTGCGAGC
GTTGTCCGGAATTATTGGGCGTAAAGAGCTCGTAGGCGNNNNNNNNNNNNNNNNNNNNNN
NNNNNNNNCTTAACCCCAGTCCTGCTTCCGATACGGGTGGACTAGAGGTAGGCAGGGGAG
AACGGAATTCCTGGTGTAGCGGTGAAATGCGCAGATATCAGGAGGAACACCGGTGGCGAA
GGCGGTTCTCTGGGCCTTACCTGACGCTGAGGAGCGAAAGCGTGGGGAGCGAACAGGATT
AGATACCCTGGTAGTCCACGCCGTAAACGTTGGGCGCTAGGTGTGGGACTCATTCCACGA
GTTCCGTGCCGCAGCAAACGCATTAAGCGCCCCGCCTGGGGAGTACGGCCGCAAGGCTAA
AACTCAAAGGAATGGACGGGGGCCCGTACAAGNNNNNNNNNNNNNNNNNNNNNNNNNNNN
NNNNNNNNNNNNNNNNNNNNNNNNNNNNNNNNNNNNNNNNNNNNNNNNNNNNNNNNNNNN
NNNNNNNNNNNNNNNNNNNNNNNNNNNNNNNNNNNNNNNNNNNNNNNNNNNNNNNNNNNN
NNNNNNNNNNNNNNNNNNNNNNNNNNNNNNNNNNNNNNNNNNNNNNNNNNNNNNNNNNNN
NNNNNNNNNNNNGGGGTCAACTCGGAGGAAGGTGGGGACGACGTCAAATCATCATGCCCC
TTATGTCTTGGGCTTCACGCATGCTACAATGGCCGGTACAAAGGGTTGCGAGATCGTGAG
GTTGAGCGAATCCCAAAAAGCCGGTCTCAGTTCGGATTGGGGTCTGCAACTCGACCCCAT
GAAGTCGGAGTCGCTAGTAATCGCAGATCAGCAACGCTGCGGTGAATACGTTCCCGGGCC
TTGTACACACCGCCCGTCAAGTCATGAAAGTCGGTAACACCCGAAGCCGGTGGCCTAACC
CTTGTGGAGGGAGCCGTCGAAGGTGGGACTGGCG
>651|L1B44 Prior=0.001364 Length=952 NormPrior=0.001925
GGGGTAGTGGCCTACCCAGGCGACGACGGGTCGCCGGCCTGAGAGGGTGACCGGCCACAC
TGGGACTGAGACACGGCCCAGACTCCTACGGGAGGCAGCAGTGGGGAATATTGCGCAATG
GGCGGAAGCCTGACGCAGCGACGCCGCGTGGGGGATGAAGGCCTTCGGGTTGTAAACCTC
TTTCAGCAGGGACGAAGCGAGAGTGACGGTACCTGCAGAAGAAGCACCGGCCAACTACGT
GCCAGCAGCCGCGGTAATACGGAGGAGGCAAGCGTTATCCGGAATTATTGGGCGTAAAGA
GCTCGNNNNNNNNNNNNNNNNNNNNNNNNNNNNNCCTGAGGATCAACCTCAGGCCTGCAG
TCGATACGAGCAGACTAGAGTGTTGCAGGGGAGACTGGAATTCCTGGTGTAGCGGTGAAA
TGCGCAGATATCAGGAGGAACACCGGTGGCGAAGGCGGGTCTCTGGGCAACAACTGACGC
TGAGGAGCGAAAGCGTGGGGAGCGAACAGGATTAGATACCCTGGTAGTCCACGCCGTAAA
CGTTGGGCGCTAGGTGTGGGGCTCATTCCACGAGTTCCGTGCCGCAGCTAACGCATTAAG
CGGCCCGCCTGGGGAGTACGGCCGCAAGGCTAAAACTCAAAGGAATGGACGGGGGCCCGT
NNNNNNNNNNNNNNNNNNNNNNNNNNNNNNNNNNNNNNNNNNNNNNNNNNNNNNNNNNNN
NNNNNNNNNNNNNNNNNNNNNNNNNNNNNNNNNNNNNNNNNNNNNNNNNNNNNNNNNNNN
NNNNNNNNNNNNNNNNNNNNNGTGAGATGTTGGGTTAAGTCCCGCAACGAGCGCAACCCT
CGTCCTATGTTGCCAGCACGTAATGGTGGGGACTCATAGGAGACCGCCGGTGTTAAACCG
GAGGAAGGTGGGGATGACGTCAAGTTCTCATGGCCCTTATGTCTAGGGTTGT
>100|2602 Prior=0.001169 Length=1224 NormPrior=0.001284
GTAGCATTAGCTAGATGGCGGGGTAACGGCCCACCATGGCGACGATGCTTAGGGGACCTG
AGAGGGTGATCCCCCACACTGGCACTGAGATACGGGCCAGACTCCTACGGGAGGCAGCAG
TAGGGAATATTGGGCAATGGGCGAGAGCCTGACCCAGNNNNNNNNNNNNNNNNNNNNNNN
NNNNNNNNNNNNNNNNNNNNNNNNNNNNNNNNNNNNNNNNNNNNNNNNNNNNNNNNNNNN
NNNNNNNNNNNNNNNNNNNNNNNNNNNNNNNNNNNNNNNNNNNNNNNNNNNNNNNNNNNN
NNNNNNNNNNNNNNNNNNNNNNNNNNNNNNNNNNNNNNNNNNNNNNNNNNNNNGTCCGGG
GTGACAGCCCACAGCTCAACTGTGGAACTGCCCTGGATACTGGCGGGCTTGAGAGTAGTC
GAGGGTGGCGGAATGGACGGTGTAGCGGTGAAATGCATAGATACCGTCCAGAACCCCAAT
TGCGTAGGCAGCTGCCTAGGCTACATCTGACACTGAGGCACGAAAGCGTGGGGAGCGAAC
AGGATTAGATACCCTGGTAGTCCACGCCGTAAACGATGGATACTCGTTGCCAGCGATAGA
CTGTTGGTGACTTAGCGAAAGCGGTAAGTATCCCACCTGGGGAGTACGCTCGCAAGAGTG
AAACTCAGNNNNNNNNNNNNNNNNNNNNNNNNNNNNNNNNNNNNNNNGTTTAATTCGATG
ATACGCGAGGAACCTTACCTAGGCTAGAATGCGCGTGACCGGCTCAGAGATGAGCCTTTC
CTTCGGGACACAAAGCAAGGTGCTGCATGGCCGTCGTCAGCTCGTGCCGTGAGGTGTTGG
GTTAAGTCCCCCAACTAGNNNNNNNNNNNNNNNNNNNNNNNNNNNNNNNNNNNNNNNNNN
NNNNNNNNNNNNNNNNNNNNNNNNNNNNNNNNNNNNNNNNNNNNNNNNNNNNNNNNNNNN
NNNNNNNNNNNNNNNNNNNNNNNNNNNNNNNNNNNNNNNNNNNNNNNNNNNNNNNNNNNN
NNNNNNNNNNNNNNNNNNNNNNNNNNNNNNNNNNNNNNNNNGGAGTCTGCAACTCGACTC
CGTGAAGCTGGAATCACTAGTAATCGCGTATCAGCAATGACGCGGTGAATACGTTCCCGG
GCCTTGTACACACCGCCCGTCAAGCCATGGAAGTCTGGTAGACCTGAAGCTGGTGCTCGT
CACAGAAGCCAGTTAGGGTAGAAC
>570|232795 Prior=0.001169 Length=1377 NormPrior=0.001141
GAGTAACCTGCCCTTGACTCTGGGATAACCTCTGGAAACAGCTGCTAATACCGGATACGA
CCTCTTCCGACATCTGAAGAGGTGGAAAGCTCCGGCGGTCAAGGATGGGCTCGCGGCCTA
TCAGCTTGTTGGTGAGGTAACGGCTCACCAAGGCTTCGACGGGTAGCCGGCCTGAGAGGG
CGACCGGCCACACTGGGACTGAGATACGTCCCAGACTCCTACGGGAGGCAGCAGTGGGGA
ATATTGCGCAATGGGCGGAAGCCTGACGCAGCGACGCCGCGTGGGGGATGAAGGCCTTCG
GGTTGTAAACNNNNNNNNNNNNNNNNNNNNNNNNNNNNNNNNNNNNNNNNNNNNNNNGAC
CGGCCAACTACGTGCCAGCAGCCGCGGTGATACGTAGGGTCCGAGCGTTGTCCGGAATTA
TTGGGCGTAAAGGGCTTGTAGGCGGTTCGTCGCGTCGGAAGTGAAAACTCAGGGCTTAAC
CCTGAGCCTGCTTCCGATACGGGCGAACTAGAGGGATGCAGGNNNNNNNNNNNNNNNNNN
NNNNNNNNNNNNNNNNNNNNNNNNNNNNNNNNNNNNNNNNNNNNNNNNNNNNNNNNNNNN
NNNNNNNNNNNNNNNNNNGCGAAAGCATGGGGAGCAAACAGGATTAGATACCCTGGTAGT
CCATGCCGTAAACGTTGGGCGCTAGGTGTGGGACTCATTCCACGAGTTCCGTGCCGCAGC
AAACGCATTAAGCGCCCCGCCTGGGGAGTACGGCCGCAAGGCTAAAACTCANNNNNNNNN
NNNNNNNNNNNNNNNNNNNNNNNNNNNNNNNNNNNNNNNNNNNNNNNNNNNNNNNNNNNN
NNNNNNNNNNNNNNNNNNNNNNNNNNNNNNNNNNNNNNNNNNNNNNNNNNNCTGGTGTGC
AGGTGGTGCATGGCTGTCGTCAGCTCGTGTCGTGAGATGTTGGGTTAAGTCCCGCAACGA
GCGCAACCCTCGTTCTATGTTGCCAGCGGGTTATGCCGGGGACTCATAGGAGACTGCCGG
GGTCAACTCGGAGGAAGGTGGGGACGACGTCAAATCATCATGCCCCTTATGTCTTGGGCT
GCACGCATGCTACAATGGCTGGTAAAAAGGGCTGCAATACCGCAAGGTTGAGCGAATCCC
AAAAAGCCAGTCTCAGTTCGGATTGGGGTCTGCAACTCGACCCCATGAAGTCGGAGTCGC
TAGTAATCGCAGATCAGCAACGCTGCGGTGAATACGTTCCCGGGCCTTGTACACACCGCC
CGTCACGTCACGAAAGTCGGTAACACCCGAAGCCGGTGGCCCAACCCGTAAGGGAGGGAG
CCGTCGAAGGTGGGATCGGCGATTGGGACGAAGTCGAAACAAGGTAGCCGTACCGGA
>148|220242 Prior=0.001057 Length=1198 NormPrior=0.001186
CAATCCGCTATGAGATGGACCCGCGGCGCATTAGCTAGTTGGTGAGGTAACGGCTCACCA
AGGCGACGATGCGTAGCCGACCTGAGAGGGTGATCGGCCACATTGGAACTGAGACACGGT
CCAGACTCCTACGGGAGGCAGCAGTGGGGAATATTGCACAATGGGCGAAAGCCTGATGCA
GCAACGCCGCGTGGAGGATGAAGGCCTTCGGGTTGTAAACTCTTGTCTTCTGGGACGATA
ATGACGGTACCAGAGGAGGAAGCCACGGCTAACTACGTGCCAGNNNNNNNNNNNNNNNNN
NNNNNNNNNNNNNNNTCCGGATTTACTGGGCGTAAAGGATGCGTAGGTGGATATTTAAGT
GGGATGTGAAATACCCGGGCTCAACTTGGGTGCTGCATTCCAAACTGGATATCTAGAGTG
CAGGAGAGGAAAGTGGAATTCCTAGTGTAGCAGTGAAATGCGTAGATATTAGGAGGAACA
CCAGTGGCGAAGGCGGCTTTCTGGACTGTAACTGACACTGAGGCATGAAAGCGTGGGGAG
CAAACAGGATTAGATACCCTGGTAGTCCACGCCGTAAACNNNNNNNNNNNNNNNNNNNNN
NNNNNNNNNNNNNNNNNNNNNNNNNNNNNNNNNNNNNNNNNNNNNNNNNNNNNNNNNNNN
NNNNNNNNNNNNNNNNNNNNNNNNNNNNNNNNNNNNNNNNNNNNNNNNNNNNNNNNNNNN
NNNNNNNNNNNNNNNNNNNNNNNNNNNNNNNNNNNNNNNNNNNNNNNNNNNNNNNNNNNN
NNNNNNNNNNNNNNNNNNNNNNNNNNNNNNGTGCATGGTTGTCGTCAGCTCGTGTCGTGA
GATGTTGGGTTAAGTCCCGCAACGAGCGCAACCCTTATTGTTAGTTGCTACCATTAAGTT
GAGCACTCTAGCGAGACTGCCGGGGTTAACTCGGAGGAAGGTGGGGATGACGTCAAATCA
TCATGCCCCTTATGTCTAGGGCTACACACGTGCTACAATGGCGAGTACAACAAGAGGCTA
AGCCGCGAGGTGGAGCAAAACTGTAAAACTCGTCCCAGTTCGGATTGTAGGCTGAAACTC
GCCTACATGAAGCCGGAGTTGCTAGTAATCGCGAATCAGCATGTCGCGGTGAATACGTTC
CCGGGCCTTGTACACACCGCCCGTCACACCATGAGAGTTGGCAATACCCGAAGTCCGT
>323|139150 Prior=0.000585 Length=600 NormPrior=0.001309
AGCTAGTAGGTAGGGTAAAGGCCTACCTAGGCGACGACGGATCGCCGGCCTGAGAGGGTG
GCCGGCCACAGGGGCACTGAGACACGGGCCCCACTCCTACGGGAGGCAGCAGTTAGGAAT
CTTCTGCAATGGGCGAAAGCCTGACAGAGCGACGNNNNNNNNNNNNNNNNNNNNNNNNNN
NNNNNNNNNNNNNNNNNNNNNNNNNNNNNCACCGACGAGGTGGGATGACGGTACTCAGGT
AATAGCACCGGCTAACTCCGTGCCAGCAGCCGCGGTAATACGGAGGGTGCAAGCGTTACC
CGGAATCACTGGGCGTAAAGGGCGTGTAGGCGGGGGCGTCAGTCGGACGAGAAAGACCGG
NNNNNNNNNNNNNNNNNNNNNNNNNNNNNNNNNNNNNNNNNNNNNNNNNNNNNNNNNNNN
NNNNNNNNNNNNNNNNNGGAATGCGTAGATCCCAGGAGGAACACCAATGGCGAAGGCAGG
TTGCTGGACAGTATGTGACGCTGAGGCGCGAAAGTGTGGGGAGCGAACCGGATTAGATAC
CCGGGTAGTCCACACCCTAAACGATGCACGTTGGATAACTGCGGGATGCCGTGGTTGTCG
