# Supplementary material for: Isolation of a significant fraction of non-phototroph diversity from a desert Biological Soil Crust
Source: Front Microbiol. 2015 Apr 14;6:277. doi: 10.3389/fmicb.2015.00277 (PMC4396413; doi:10.3389/fmicb.2015.00277)
Supplement: Supplementary file 4 [file DataSheet1.ZIP › Supplementary Material BSC_EMIRGE_outputs/BSC_Metatranscriptome_NightTime_DSNRNA_EMIRGEoutput.fasta]

>4349|565556 Prior=0.189560 Length=1504 NormPrior=0.179093
GAGTGTTTGATCCTGGCTCAGGATGAACGCTGGCGGTCTGCTTAACACATGCAAGTCGAA
CGGAGTAGAAATACTTAGTGGCGGACGGGTGAGTAACGCGTGAGAATCTGCCTTCAGGAC
GGAGACAACAGTTGGAAACGACTGCTAAGCCCCGATGAACCGAAAGGGAAAATATTTATA
GCCTGAAGATGAGCTCGCGTCCGATTAGCTAGTTGGCGGAGTAAAAGCCCACCAAGGCGA
CGATCGGTAGCTGGTCTGAGAGGACGATCAGCCACACTGGGACTGAGACACGGCCCAGAC
TCCTACGGGAGGCAGCAGTGGGGAATTTTCCGCAATGGGCGAAAGCCTGACGGAGCAAGA
CCGCGTGGGGGAAGAAGGCTCTTGGGTTGTAAACCCCTTTTCTCTGGGAAGAAAGTTGTG
AAAGCAACCTGACGGTACCAGAGGAATCAGCATCGGCTAACTCCGTGCCAGCAGCCGCGG
TAAGACGGAGGATGCAAGCGTTATCCGGAATGATTGGGCGTAAAGCGTCCGCAGGTGGCA
GTTCAAGTCTGCTGTCAAAGACCGGGGCTTAACTTCGGAAAGGCAGTGGAAACTGAACAG
CTAGAGTATGGTAGGGGCAGAGGGAATTCCTGGTGTAGCGGTGAAATGCGTAGAGATCAG
GAAGAACATCGGTGGCGAAGGCGCTCTGCTGGACCATAACTGACACTCAGGGACGAAAGC
TAGGGGAGCGAATGGGATTAGATACCCCAGTAGTCCTAGCCGTAAACGATGGATACTAGG
TGTTGTCTGTATCGACCCGGACAGTGCCGTAGCTAACGCGTTAAGTATCCCGCCTGGGGA
GTACGCACGCAAGTGTGAAACTCAAAGGAATTGACGGGGGCCCGCACAAGCGGTGGAGTA
TGTGGTTTAATTCGATGCAACGCGAAGAACCTTACCAGGACTTGACATGTCGCGAATCTT
CTGGAAACAGAGGAGTGCCTTCGGGAGCGCGAACACAGGTGGTGCATGGCTGTCGTCAGC
TCGTGTCGTGAGATGTTGGGTTAAGTCCCGCAACGAGCGCAACCCTCGTGTTTAGTTGCC
ATCATTAAGTTGGGCACTCTAAACAGACTGCCGGTGACAAACCGGAGGAAGGTGGGGATG
ACGTCAAGTCAGCATGCCCCTTACGTCCTGGGCTACACACGTACTACAATGGTAGGGACA
GAGGGCAGCCAACCCGCGAGGGCGAGCTAATCCCGTAAACCCTGCCTCAGTTCAGATTGC
AGGCTGCAACTCGCCTGCATGAAGGCGGAATCGCTAGTAATCGCAGGTCAGCATACTGCG
GTGAATCCGTTCCCGGGCCTTGTACACACCGCCCGTCACACCATGGAAGTTGGCCACGCC
CGAAGTCATTACTCTAACCTTTCGAGGAGGAGGATGCCGAAGGCAGGGCTGATGACTGGG
GTGAAGTCGTAACAAGGTAGCCGTACCGGAAGGTGTGGCTGGATCACCTCGTTTTAGGGA
GACC
>2955|278136 Prior=0.032763 Length=1463 NormPrior=0.031821
TCAGGATGAACGCTGGCGGTCTGCTTAACACATGCAAGTCGAACGCAAGTAGCAATACTT
GAGTGGCGGACGGGTGAGTAACGCGTGAGAATCTGCCTTTTGGTCGGGGACAACCATTGG
AAACGATGGCTAATACCCGATGTGCCTATGGGTGAAAGATTTATTGCCAGAAGAGGAGCT
CGCGTCTGATTAGCTAGTTGGTGAGGTAAAGGCTCACCAAGGCATCGATCAGTAGCTGGT
CTGAGAGGATGACCAGCCACACTGGGACTGAGACACGGCCCAGACTCCTACGGGAGGCAG
CAGTGGGGAATTTTCCGCAATGGGCGAAAGCCTGACGGAGCAAGACCGCGTGAGGGAGGA
AGGCTCTTGGGTCGTAAACCTCTTTTGTCAGGGAAGAACACAATGACGGTACCTGACGAA
TCAGCCTCGGCTAACTCCGTGCCAGCAGCCGCGGTAATACGGAGGAGGCAAGCGTTATCC
GGAATTATTGGGCGTAAAGCGTCCGCAGGTGGCACCTCAAGTCTGCTGTCAAAGACCGGG
GCTTAACCCCAGAAAGGCAGTGGAAACTGAAGTGCTAGAGTGCAGTAGGGGTAGAGGGAA
TTCCCGGTGTAGCGGTGAAATGCGTAGAGATCGGGAAGAACATCGGTGGCGAAAGCGCTC
TGCTGGACTGCAACTGACACTCAGGGACGAAAGCTAGGGGAGCGAATGGGATTAGATACC
CCAGTAGTCCTAGCCGTAAACGATGGATACTAGGTGTGGCTTGTATCGACCCGAGCCGTG
CCGTAGCTAACGCGTTAAGTATCCCGCCTGGGGAGTACGCTCGCAAGAGTGAAACTCAAA
GGAATTGACGGGGGCCCGCACAAGCGGTGGAGTATGTGGTTTAATTCGATGCAACGCGAA
GAACCTTACCAGGGCTTGACATGTCCGGAATCTCCTGGAAACGGGAGAGTGCCTTCGGGA
GCCGGAACACAGGTGGTGCATGGCTGTCGTCAGCTCGTGTCGTGAGATGTTGGGTTAAGT
CCCGCAACGAGCGCAACCCTCGTCTTTAGTTGCCATCATTAAGTTGGGCACTCTAGAGAG
ACTGCCGGTGACAAACCGGAGGAAGGTGGGGATGACGTCAAGTCAGCATGCCCCTTACGT
CCTGGGCTACACACGTACTACAATGCGACGGACAAAGGGCAGCAAGCAGGCAACTGCAAG
CCAATCCCATAAACCGTGGCTCAGTTCAGATCGCAGGCTGCAACTCGCCTGCGTGAAGGA
GGAATCGCTAGTAATTGCAGGTCAGCATACTGCAGTGAATCCGTTCCCGGGCCTTGTACA
CACCGCCCGTCACACCATGGAAGCTGGTTTGGCCCGAAGTCGTTACCCCAACTTGCAAGA
GAGGAGGACGCCGAAGGCAGGGCTGGTGACTGGGGTGAAGTCGTAACAAGGTAGCCGTAC
CGGAAGGTGTGGCTGGATCACCT
>2299|168427 Prior=0.026487 Length=1509 NormPrior=0.024942
AGAGTTTGATCCTGGCTCAGGACGAACGCTGGCGGCGTGCCTAATACATGCAAGTCGAGC
GGAGCGGAGGAAGCTTGCTTCCAAAGCTCAGCGGCGGACGGGTGAGTAACACGTGGGTAA
CCTGCCTGGCAGACTGGGATAACGCTTGGAAACGAGTGCTAATACCGGATAGTCTTCTGA
ACCGCATGGTTCGGAAGGGAAAGAGGCTTTCGCCTCACTGTCAGATGGACCCGCGGCGCA
TTAGCTAGTTGGTGAGGTAACGGCTCACCAAGGCGACGATGCGTAGCCGACCTGAGAGGG
TGACCGGCCACACTGGGACTGAGACACGGCCCAGACTCCTACGGGAGGCAGCAGTAGGGA
ATCTTCCACAATGGGCGAAAGCCTGATGGAGCAACGCCGCGTGAGTGATGAAGGCCTTTG
GGTTGTAAAACTCTGTCTTCTGTGACGAACAAGCCTGTGAGTGGAATGCTCAGGCCCTGA
CGGTAACAGAGGAGGAAGCCACGGCTAACTACGTGCCAGCAGCCGCGGTAATACGTAGGT
GGCGAGCGTTGTCCGGAATCACTGGGCGTAAAGCGCGCGCAGGCGGCGATCTACGTCTGG
GGTGAAAGCCCGGGGCTCAACCTCGGGACTGCCTTGGATACGGGATCGCTTGAGAATCGG
AGAGGCAAGGGGAATTCCACGTGTAGCGGTGAAATGCGTAGAGATGTGGAGGAACACCTG
TGGCGAAGGCGCCTTGCTGGCCGATTTCTGACGCTGAGGCGCGAAAGCGTGGGGAGCAAA
CAGGATTAGATACCCTGGTAGTCCACGCCGTAAACGGATGAGTGCTAGGTGTTGGGGGGT
ACCACCCTCAGTGCCGAAGCTAACGCATTAAGCACTCCGCCTGGGGAGTACGGTCGCAAG
ACTGAAACTCAAAGGAATTGACGGGGGCCCGCACAAGCAGTGGAGCATGTGGTTTAATTC
GAAGCAACGCGAAGAACCTTACCAAGACTTGACATCCCGCTGACCAGTCTAGAGGACAGA
CCTTCCCTTCGGGGCAGCGGTGACAGGTGGTGCATGGTTGTCGTCAGCTCGTGTCGTGAG
ATGTTGGGTTAAGTCCCGCAACGAGCGCAACCCCTATGTTGTGTTGCTACCATTTAGTTG
AGCACTTACAACAGACTGCCGGTGACAAACCGGAGGAAGGCGGGGATGACGTCAAATCAT
CATGCCCCTTATGTCTTGGGCTACACACGTGCTACAATGGGCGGTACAAAGAGACGCAAG
ACCGCGAGGTGGAGCTAATCTCATAAAGCCGTTCGTAGTTCGGATTGCAGGCTGCAACTC
GCCTGCATGAAGCCGGAATTGCTAGTAATCGCGGATCAGCATGCCGCGGTGAATTCGTTC
CCGGGCCTTGTACACACCGCCCGTCACACCACGGGAGTTGGCAACACCCAAAGTCGGTGA
GGTAACCTTCGGGGAGCCAGCCGCCTAAGGTGGGGTCGATGACTGGGGTGAAGTCGTAAC
AAGGTAGCC
>896|62919 Prior=0.023698 Length=1362 NormPrior=0.024724
GCGGACGGGTGAGTAACGCGTGAGAATCTGCCTTCAGGAAGGAGACAACAGTTGGAAACG
ACTGCTAAGCCCCGATGAACCGAAAGGGAAAATATTTATAGCCGCCTGAAGAGGAGCTCG
CGTCTGATTAGCTAGTTGGTGGGGTAAAAGCTCACCAAGGCGACGATCAGTAGCTGGTCT
GAGAGGATGATCAGCCACACTGGGACTGAGACACGGCCCAGACTCCTACGGGAGGCAGCA
GTGGGGAATTTTCCGCAATGGGCGAAAGCCTGACGGAGCAAGACCGCGTGAGGGAGGAAG
GCTCTTGGGTTGTAAACCTCTTTTATCAGGGAAGAAGATCTGACGGTACCTGATGAATCA
GCATCGGCTAACTCCGTGCAGCAGCCGCGGTAATACGGAGGATGCAAGCGTTATCCGGAA
TTATTGGGCGTAAAGCGTCCGCAGGTGGCTGATCAAGTCTGCGGTCAAAGACCGGGGCTT
AACCCTGGAAAGGCCGTGGAAACTGATCAAGCTAGAGTACCGTAGGGGTAGAGGGAATTC
CCGGTGTAGCGGTGAAATGCGTAGAGATCGGGAAGAACATCGGTGGCGAAAGCGCTCTAC
TGGACGGTGACTGACACTCAGGGACGAAAGCTAGGGGAGCGAATGGGATTAGATACCCCA
GTAGTCCTAGCCGTAAACGATGGATACTAGGTGTTGTCTGTATCGACCCGGACAGTGCCG
TAGCTAACGCGTTAAGTATCCCGCCTGGGGAGTACGCACGCAAGTGTGAAACTCAAAGGA
ATTGACGGGGGCCCGCACAAGCGGTGGAGTATGTGGTTTAATTCGATGCAACGCGAAGAA
CCTTACCAGGGCTTGACATGTCCGGAACCCTGATGAAAGTTAGGGGTGCCTTCGGGAGCC
GGAACACAGGTGGTGCATGGCTGTCGTCAGCTCGTGTCGTGAGATGTTGGGTTAAGTCCC
GCAACGAGCGCAACCCTCGTTTTTAGTTGCCATCATTAAGTTGGGCACTCTAGAGAGACT
GCCGGTGACAAACCGGAGGAAGGTGGGGATGACGTCAAGTCAGCATGCCCCTTACGTCCT
GGGCAACACACGTACTACAATGCTACGGACAAAGGGCAGCAAGCTCGCGAGAGTTAGCTA
ATCCCATAAACCGTGGCTCAGTTCAGATCGCAGGCTGCAACTCGCCTGCGTGAAGGAGGA
ATCGCTAGTAATTGCAGGTCAGCATACTGCAGTGAATTCGTTCCCGGGCCTTGTACACAC
CGCCCGTCACACCATGGAAGCTGGCCACGCCCGAAGTCGTTACCCAAACCTTTCGAGGAG
GAGGATGCCGAAGGCAGGGCTGGTGACTGGGGTGAAGTCGTA
>572|355265 Prior=0.022633 Length=1483 NormPrior=0.021686
TGTTTGATCCTGGCTCAGGATGAACGCTGGCGGTCTGCTTAACACATGCAAGTCGAACGA
ATCCCTTCGGGGATGAGTGGCGGACGGGTGAGTAACGCGTGAGAATCTACCAAAAGGACT
GGGACAACCACTGGAAACGGTGGCTAATACCGGATGAGCCGCAACGTAAAAGAGGAAACT
CGCCTTTTGAAGAGCTCGCGGTCTGATTAGCTAGTTGGTGAGGTAAGAGCTCACCAAGGC
GGCGATCAGTAGCTGGTCTGAGAGGATGACCAGCCACACTGGGACTGAGACACGGCCCAG
ACTCCTACGGGAGGCAGCAGTGGGGAATTTTCCGCAATGGGCGAAAGCCTGACGGAGCAA
GACCGCGTGAGGGAGGAAGGCTCTTGGGTTGTAAACCTCTTTTGTCAGGGAAGAACACAA
TGACGGTACCTGAAGAATCAGCATCGGCTAACTCCGTGCCAGCAGCCGCGGTAATACGGA
GGATGCAAGCGTTATCCGGAATTATTGGGCGTAAAGCGTCCGCAGGTGGCACTTCAAGTC
TGCTGTCAAAGACCGGGGCTTAACCCTGGAAAGGCAGTGGAAACTGAAGCGCTAGAGTGT
GGCAGGGGTAGAGGGAATTCCCGGTGTAGCGGTGAAATGCGTAGAGATCGGGAAGAACAT
CGGTGGCGAAAGCGCTCTACTGGGCCACAACTGACACTCAGGGACGAAAGCTAGGGGAGC
GAATGGGATTAGATACCCCAGTAGTCCTAGCCGTAAACGATGGATACTAGGTGTGGCTTG
TATCGACCCGAGCCGTGCCGTAGCTAACGCGTTAAGTATCCCGCCTGGGGAGTACGCTCG
CAAGAGTGAAACTCAAAGGAATTGACGGGGGCCCGCACAAGCGGTGGAGTATGTGGTTTA
ATTCGATGCAACGCGAAGAACCTTACCAGGGCTTGACATGTCGCGAATCTTCCTGAAAGG
GAAGAGTGCCTTCGGGAGCGCGAACACAGGTGGTGCATGGCTGTCGTCAGCTCGTGTCGT
GAGATGTTGGGTTAAGTCCCGCAACGAGCGCAACCCTCGTCCTTAGTTGCCATCATTAAG
TTGGGCACTCTAGGGAGACTGCCGGTGACAAACCGGAGGAAGGTGGGGATGACGTCAAGT
CAGCATGCCCCTTACGTCCTGGGCTACACACGTACTACAATGCGACGGACAAAGGGCAGC
GAGCGAGCGATCGTCAGCTAATCCCATAAACCGTGGCTCAGTTCAGATCGCAGGCTGCAA
CTCGCCTGCGTGAAGGAGGAATCGCTAGTAATTGCAGGTCAGCATACTGCAGTGAATTCG
TTCCCGGGCCTTGTACACACCGCCCGTCACACCATGGAAGCTGGCCACGCCCGAAGTCGT
TACCCTAACCTGAAAAGGAGGGGGATGCCGAAGGCAGGGCTGGTGACTGGGGTGAAGTCG
TAACAAGGTAGCCGTACCGGAAGGTGTGGCTGGATCACCTCCT
>4061|44224 Prior=0.014894 Length=1477 NormPrior=0.014329
GTTTGATCCTGGCTCAGGATGAACGCTGGCGGTATGCTTAACACATGCAAGTCGAACGGG
CTCTTCGGAGTTAGTGGCGGACGGGTGAGTAACGCGTGAGAATCTGGCTTCAGGTTCGGG
ACAACAGTTGGAAACGGCTGCTAATACCCGATGTGCCCTTGGGTGAAAGATTAATTGCCA
GAAGAGGAGCTCGCGTCTGATTAGCTAGTTGGTGAGGTAAAGGCTCACCAAGGCAGCGAT
CAGTAGCTGGTCTGAGAGGATGACCAGCCACACTGGGACTGAGACACGGCCCAGACTCCT
ACGGGAGGCAGCAGTGGGGAATTTTCCGCAATGGGCGAAAGCCTGACGGAGCAATACCGC
GTGAGGGAGGAAGGCTCTTGGGTTGTAAACCTCTTTTATCAGGGAAGAACCAAATGACGG
TACCTGAAGAATCAGCATCGGCTAACTCCGTGCCAGCAGCCGCGGTAATACGGAGGATGC
AAGCGTTATCCGGAATTATTGGGCGTAAAGCGTCCGCAGGTGGCACCTCAAGTCTGCTGT
CAAAGACCGGGGCTTAACCCCAGAAAGGCAGTGGAAACTGAAGTGCTAGAGTGCAGTAGG
GGTAGAGGGAATTCCCGGTGTAGCGGTGAAATGCGTAGAGATCGGGAAGAACATCGGTGG
CGAAAGCGCTCTGCTGGACTGCAACTGACACTCAGGGACGAAAGCTAGGGGAGCGAATGG
GATTAGATACCCCAGTAGTCCTAGCCGTAAACGATGGATACTAGGTGTTGTCTGTATCGA
CCCGGACAGTGCCGTAGCTAACGCGTTAAGTATCCCGCCTGGGGAGTACGCACGCAAGTG
TGAAACTCAAAGGAATTGACGGGGGCCCGCACAAGCGGTGGAGTATGTGGTTTAATTCGA
TGCAACGCGAAGAACCTTACCAGGACTTGACATGTCGCGAATCCAGTGGAAACACAGGAG
TGCCTTCGGGAGCGCGAACACAGGTGGTGCATGGCTGTCGTCAGCTCGTGTCGTGAGATG
TTGGGTTAAGTCCCGCAACGAGCGCAACCCTCGTCTTTAGTTGCCATCATTAAGTTGGGC
ACTCTAGAGAGACTGCCGGTGACAAACCGGAGGAAGGTGGGGATGACGTCAAGTCAGCAT
GCCCCTTACGTCCTGGGCAACACACGTACTACAATGGTGAGGACAGAGGGCAGCAAGCCA
GCGATGGCAAGCCAATCCCATAAACCTCGCCTCAGTTCAGATCGCAGGCTGCAACTCGCC
TGCGTGAAGGAGGAATCGCTAGTAATCGCCGGTCAGCATACGGCGGTGAATCCGTTCCCG
GGCCTTGTACACACCGCCCGTCACACCATGGAAGTTGGCCACGCCCGAAGTCGTTACCCT
AACCGCTTGCGGAGGGGGATGCCGAAGGCAGGGCTGATGACTGGGGTGAAGTCGTAACAA
GGTAGCCGTACCGGAAGGTGTGGCTGGATCACCTCCT
>1059|278185 Prior=0.014152 Length=1466 NormPrior=0.013717
CTCAGGATGAACGCTGGCGGTCTGCTTAACACATGCAAGTCGAACGGAACTCTTCGGAGT
TCAGTGGCGGACGGGTGAGTAACGCGTGAGAATCTGCCTTTTGGTCGGGGACAACCACTG
GAAACGGTGGCTAATACCGGATAAGCCTGCGGGTGAAAGATTAATCGCCTTTAGAAGAGC
TCGCGTCTGATTAGCTAGTTGGTAGGGTAAAAGCCTACCAAGGCATCGATCAGTAGCTGG
TCTGAGAGGATGACCAGCCACACTGGGACTGAGACACGGCCCAGACTCCTACGGGAGGCA
GCAGTGGGGAATTTTCCGCAATGGGCGAAAGCCTGACGGAGCAAGACCGCGTGAGGGAGG
AAGGCTCTTGGGTTGTAAACCTCTTTTGTCAGGGAAGAAGAAAGTGACGGTACCTGACGA
ATCAGCATCGGCTAACTCCGTGCCAGCAGCCGCGGTAATACGGAGGATGCAAGCGTTATC
CGGAATTATTGGGCGTAAAGCGTCCGCAGGTGGCACTTCAAGTCTGTCGTCAAAGACCGG
GGCTTAACCCCGGAAAGGCAGTGGAAACTGAGAAGCTAGAGTACCGTAGGGGTAGAGGGA
ATTCCCGGTGTAGCGGTGAAATGCGTAGAGATCGGGAAGAACATCGGTGGCGAAAGCGCT
CTACTGGACGGTGACTGACACTCAGGGACGAAAGCTAGGGGAGCGAATGGGATTAGATAC
CCCAGTAGTCCTAGCCGTAAACGATGGATACTAGGTGTGGCTTGTATCGACCCGAGCCGT
GCCGTAGCTAACGCGTTAAGTATCCCGCCTGGGGAGTACGCACGCAAGTGTGAAACTCAA
AGGAATTGACGGGGGCCCGCACAAGCGGTGGAGTATGTGGTTTAATTCGATGCAACGCGA
AGAACCTTACCAGGGCTTGACATGTCCGGAACCCTCTTGAAAGAGAGGGGTGCCTTCGGG
AGCCGGAACACAGGTGGTGCATGGCTGTCGTCAGCTCGTGTCGTGAGATGTTGGGTTAAG
TCCCGCAACGAGCGCAACCCTCGTTTTTAGTTGCCAGCATTAAGTTGGGCACTCTAAAGA
GACTGCCGGTGACAAACCGGAGGAAGGTGGGGATGACGTCAAGTCAGCATGCCCCTTACG
CCCTGGGCTACACACGTACTACAATGCTACGGACAAAGGGCAGCAAGACAGCGATGTCAA
GCTAATCCCAGAAACCGTGGCTCAGTTCAGATTGCAGGCTGCAACTCGCCTGCATGAAGG
AGGAATCGCTAGTAATTGCAGGTCAGCATACTGCAGTGAATCCGTTCCCGGGCCTTGTAC
ACACCGCCCGTCACACCATGGAAGTTGGCCACGCCCGAAGTCGTTACCCTAACCTGAAAA
GGAGGGGGATGCCGAAGGCAGGGCTGATGACTGGGGTGAAGTCGTAACAAGGTAGCCGTA
CCGGAAGGTGTGGCTGGATCACCCCG
>779|199024 Prior=0.013129 Length=1411 NormPrior=0.013221
TGAACGCTGGCGGTCTGCTTAACACATGCAAGTCGAACGAATCCCTTCGGGGATTAGTGG
CGGACGGGTGAGTAACGCGTGAGAATCTGCCTTTTGGTCGGGGACAACCATTGGAAACGA
TGGCTAATACCCGATGTGCCCTTGGGTGAAAGATTTATTGCCAGAAGAGGAGCTCGCGTC
TGATTAGCTAGTTGGTAGGGTAAAAGCCTACCAAGGCATCGATCAGTAGCTGGTCTGAGA
GGATGACCAGCCACACTGGGACTGAGACACGGCCCAGACTCCTACGGGAGGCAGCAGTGG
GGAATTTTCCGCAATGGGCGAAAGCCTGACGGAGCAAGACCGCGTGAGGGAGGAAGGCTC
TTGGGTCGTAAACCTCTTTTGTCAGGGAAGAACAAAATGACGGTACCTGACGAATCAGCA
TCGGCTAACTCCGTGCCAGCAGCCGCGGTAATACGGAGGATGCAAGCGTTATCCGGAATT
ATTGGGCGTAAAGCGTCCGCAGGTGGCTGTGTAAGTCTGCTGTTAAAGAGTCTGGCTCAA
CCAGATAAAGGCAGTGGAAACTACATGGCTAGAGTGCGTTCGGGGCAGTGGGAATTCCCG
GTGTAGCGGTGAAATGCGTAGAGATCGGGAAGAACATCGGTGGCGAAAGCGCTCTGCTGG
ACTGCAACTGACACTCAGGGACGAAAGCTAGGGGAGCGAATGGGATTAGATACCCCAGTA
GTCCTAGCCGTAAACGATGGATACTAGGTGTGGCTTGTATCGACCCGAGCCGTGCCGTAG
CTAACGCGTTAAGTATCCCGCCTGGGGAGTACGCACGCAAGTGTGAAACTCAAAGGAATT
GACGGGGGCCCGCACAAGCGGTGGAGTATGTGGTTTAATTCGATGCAACGCGAAGAACCT
TACCAGGACTTGACATGTCGCGAATTTCTGTGAAAGCAGAAAGTGCCTTCGGGAGCGCGA
ACACAGGTGGTGCATGGCTGTCGTCAGCTCGTGTCGTGAGATGTTGGGTTAAGTCCCGCA
ACGAGCGCAACCCTCGTCTTTAGTTGCCAGCATTAAGTTGGGCACTCTAGAGAGACTGCC
GGTGACAAACCGGAGGAAGGTGGGGATGACGTCAAGTCAGCATGCCCCTTACGCCCTGGG
CTACACACGTACTACAATGCTACGGACAAAGGGCAGCAAGACAGCGATGTCAAGCTAATC
CCAGAAACCGTGGCTCAGTTCAGATTGCAGGCTGCAACTCGCCTGCATGAAGGAGGAATC
GCTAGTAATTGCAGGTCAGCATACTGCAGTGAATCCGTTCCCGGGCCTTGTACACACCGC
CCGTCACACCATGGAAGTTGGCCACGCCCGAAGTCGTTACCCTAACCGTTCGCGGAGGGG
GATGCCGAAGGCAGGGCTGATGACTGGGGCG
>4362|71748 Prior=0.010813 Length=1469 NormPrior=0.010459
TGTTTGATCCTGGCTCAGGATGAACGCTGGCGGTCTGCTTAACACATGCAAGTCGAACGC
GAGTAGAAATACTTAGTGGCGGACGGGTGAGTAACGCGTGAGAATCTGCCTTCAGGACGG
AGACAACAGTTGGAAACGACTGCTAAGCCCCGATGAACCGAAAGGGAAAATATTTATAGC
CTGAAGATGAGCTCGCGTCCGATTAGCTAGTTGGAGAGGTAAAAGCTCACCAAGGCGACG
ATCGGTAGCTGGTCTGAGAGGACGATCAGCCACACTGGGACTGAGACACGGCCCAGACTC
CTACGGGAGGCAGCAGTGGGGAATTTTCCGCAATGGGCGAAAGCCTGACGGAGCAAGACC
GCGTGAGGGAAGAAGGCTCTTGGGTCGTAACCTCTTTTATCAGGGAAGAAAAAAATGACG
GTACCTGAAGAATCAGCCTCGGCTAACTCCGTGCCAGCAGCCGCGGTAATACGGAGGAGG
CAAGCGTTATCCGGAATTATTGGGCGTAAAGCGTCCGCAGGTGGCTTATCAAGTCTGCTG
TCAAAGAGTGGGGCTTAACCCCATTAAGGCAGTGGAAACTGAGAAGCTAGAGTGCCGTAG
GGGTAGAGGGAATTCCCGGTGTAGCGGTGAAATGCGTAGAGATCGGGAAGAACATCGGTG
GCGAAAGCGCTCTACTGGACGGCAACTGACACTCAGGGACGAAAGCTAGGGGAGCGAATG
GGATTAGATACCCCAGTAGTCCTAGCCGTAAACGATGGATACTAGGTGTGGCTTGTATCG
ACCCGAGCCGTGCCGTAGCTAACGCGTTAAGTATCCCGCCTGGGGAGTACGCACGCAAGT
GTGAAACTCAAAGGAATTGACGGGGGCCCGCACAAGCGGTGGAGTATGTGGTTTAATTCG
ATGCAACGCGAAGAACCTTACCAGGGCTTGACATGTCGCGAATCTTCCGGAAAGGGAAGA
GTGCCTTCGGGAACGCGAACACAGGTGGTGCATGGCTGTCGTCAGCTCGTGTCGTGAGAT
GTTGGGTTAAGTCCCGCAACGAGCGCAACCCTCGTCCTTAGTTGCCACATTTAGTTGGGC
ACTCTAAGGTGACTGCCGGTGACAAACCGGTGGTAGGAGGGGATGACGTCAAGTCAGCAT
GCCCCTTACGTCCTGGGCAACACACGTACTACAATGGTAGGGACAGATGGGCAGCAAGCC
AGCGATGGCAAGCCAATCCCATAAACCTCGCCTCAGTTCAGATCGCAGGCTGCAACTCGC
CTGCGTGAAGGAGGAATCGCTAGTAATCGCCGGTCAGCATACGGCGGTGAATCCGTTCCC
GGGCCTTGTACACACCGCCCGTCACACCATGGAAGTTGGCCACGCCCGAAGTCGTTACCC
TAACCGCTTGCGGAGGGGGATGCCGAAGGCAGGGCTGATGACTGGGGTGAAGTCGTAACA
AGGTAGCCGTACCGGGAGGTGTGGCTGGA
>2358|277671 Prior=0.009482 Length=1393 NormPrior=0.009672
GGATGAACGCTGGCGGTCTGCTTAACACATGCAAGTCGAACGGGAATCTTAGGATTCTAG
TGGCGGACGGGTGAGTAACGCGTGAGAATCTGCCTTCAGGACGGGGATAACAGGAGGAAA
CTGCTGCTAAAACCGGATATGCCGAAAGGTGAAAGTATTAATAGCCTGAAGAGGAGCTCG
CGTCTGATTAGCTAGTTGGTAGGGTAAAAGCTTACCAAGGCGACAATCAGTAGCTGGTCT
GAGAGGACGATCAGCCACACTGGGACTGAGACACGGCCCAGACTCCTACGGGAGGCAGCA
GTGGGGAATTTTCCGCAATGGGCGAAAGCCTGACGGAGCAAGACCGCGTGGGGGAGGAAG
GTTCTTGGATTGTAAACCCCTTTTCTCAGGGAAGAAAAAAATGACGGTACCTGAGGAATA
AGCATCGGCTAACTCCGTGCCAGCAGCCGCGGTAATACGGAGGATGCAAGCGTTATCCGG
AATAATTGGGCGTAAAGCGTCCGTAGGTGGTCATTCAAGTCTGCCGTTAAAGAGTGGGGC
TTAACCCCACAAAGGCGGTGGAAACTGAAAGACTAGAGTGCAGTAGGGGTAGAGGGAATT
CCCGGTGTAGCGGTGAAATGCGTAGAGATCGGGAAGAACACCGGTGGCGAAAGCGCTCTG
CTGGACTGCAACTGACACTGAGGGACGAAAGCTAGGGGAGCGAATGGGATTAGATACCCC
AGTAGTCCTAGCCGTAAACGATGGATACTAGGTGTGGCCTGTATCGACCCGGGCCGCGCC
GGAGCTAACGCGTTAAGTATCCCGCCTGGGGAGTACGCACGCAAGTGTGAAACTCAAAGG
AATTGACGGGGGCCCGCACAAGCGGTGGAGTATGTGGTTTAATTCGATGCAACGCGAAGA
ACCTTACCAGGACTTGACATGTCGCGAATCTTCTTGAAAGAGAGGAGTGCCTTAGGGAGC
GCGAACACAGGTGGTGCATGGCTGTCGTCAGCTCGTGTCGTGAGATGTTGGGTTAAGTCC
CGCAACGAGCGCAACCCTCGTTTTTAGTTGCCATCATTAAGTTGGGCACTCTAGAGAGAC
TGCCGGTGACAAACCGGAGGAAGGTGGGGATGACGTCAAGTCAGCATGCCCCTTACGTCC
TGGGCTACACACGTACTACAATGCTACGGACAAAGGGCAGCAAGTTAGCAATGACAAGCA
AATCCCATAAACCGTGGCTCAGTTCAGATCGCAGGCTGCAACTCGCCTGCGTGAAGGCGG
AATCGCTAGTAATCGCCGGTCAGCATACGGCGGTGAATCCGTTCCCGGGCCTTGTACACA
CCGCCCGTCACACCATGGGAGTTGGCCACGCCCGAAGTCGTTACCCAAACCTGTTCGCAG
GAGGGGGATGCCG
>995|257618 Prior=0.009456 Length=1476 NormPrior=0.009103
GTTTGATCCTGGCTCAGGACGAACGCTGGCGGCGTGCTTAACACATGCAAGTCGAGCGAC
AGCACTCTTCGGGGTGTATGGAGCGGCGAACGGGTGAGTAACACGTGGGCAACCTGCCCT
CAGCTCTGGGATAACTCCGGGAAACCGGGGCTAATACCGGATATGACCACTCCTGGCATC
TGATGGTGGTGGAAAGTTCTTCGGCTGAGGATGGGCCCGCGGCCTATCAGCTTGTTGGTG
GGGTGATGGCCTACCAAGGCGACGACGGGTAGCCGGCCTGAGAGGGCGACCGGCCACACT
GGGACTGAGACACGGCCCAGACTCCTACGGGAGGCAGCAGTGGGGAATATTGCGCAATGG
GCGGAAGCCTGACGCAGCGACGCCGCGTGAGGGATGAAGGCCTTCGGGTTGTAAACCTCT
TTCAGCAGGGACGAAGCGAGAGTGACGGTACCTGCAGAAGAAGCACCGGCCAACTACGTG
CCAGCAGCCGCGGTAATACGTAGGGTGCAAGCGTTGTCCGGAATTATTGGGCGTAAAGAG
CTCGTAGGCGGTCTGTCGCGTCGGCTGTGAAAACTCGGGGCTCAACCCCGAGCCTGCAGT
CGATACGGGCAGACTAGAGTGCTGTAGGGGAGACTGGAATTCCTGGTGTAGCGGTGAAAT
GCGCAGATATCAGGAGGAACACCGGTGGCGAAGGCGGGTCTCTGGGCAGTAACTGACGCT
GAGGAGCGAAAGCGTGGGGAGCGAACAGGATTAGATACCCTGGTAGTCCACGCCGTAAAC
GGTGGGTGCTAGGTGTGAGCGGTATTCCACGCCGTTCGTGCCGCAGCTAACGCATTAAGC
ACCCCGCCTGGGGAGTACGGCCGCAAGGCTAAAACTCAAAGGAATTGACGGGGGCCCGCA
CAAGCAGCGGAGCATGTGGCTTAATTCGACGCAACGCGAAGAACCTTACCAAGGCTTGAC
ATGCAGGGAAATCCTCCAGAGATGGGGGGTCCGCAAGGGTCCTGCACAGGTGGTGCATGG
TTGTCGTCAGCTCGTGTCGTGAGATGTTGGGTTAAGTCCCGCAACGAGCGCAACCCTCGT
TCTATGTTGCCAGCGCGTGATGGCGGGGACTCATAGGAGACTGCCGGGGTCAACTCGGAG
GAAGGTGGGGATGACGTCAAATCATCATGCCCCTTATGTCTTGGGCTGCACACATGCTAC
AATGGCCGGTACAAAGGGCTGCTAAACCGCGAGGTGGAGCGAATCCCAAAAAGCCGGTCT
CAGTTCGGATTGGGGTCTGCAACTCGACCCCATGAAGTCGGAGTTGCTAGTAATCGCAGA
TCAGCAACGCTGCGGTGAATACGTTCCCGGGCCTTGTACACACCGCCCGTCACGTCACGA
AAGTCGGTAACACCCGAAGCCAGTGGCCCAACTCGCAAGAGAGGGAGCTGTCGAAGGTGG
GATCGGCGATTGGGACGAAGTCGTAACAAGGTAGCC
>753|277811 Prior=0.008614 Length=1468 NormPrior=0.008338
GCTCAGGATGAACGCTGGCGGTCTGCTTAACACATGCAAGTCGAACGCACCTTTCGGGGT
GAGTGGCGGACGGGTGAGTAACGCGTGAGAATCTGCCTAGAGGTCGGGGACAACCATTGG
AAACGATGGCTAATACCGGATATGCCTTACGGGGTGAAAGATTAATCGCCTTTAGAAGAG
CTCGCGTCTGATTAGCTAGTTGGTAGGGTAAAAGCCTACCAAGGCATCGATCAGTAGCTG
GTCTGAGAGGATGACCAGCCACACTGGGACTGAGACACGGCCCAGACTCCTACGGGAGGC
AGCAGTGGGGAATTTTCCGCAATGGGCGAAAGCCTGACGGAGCAAGACCGCGTGAGGGAA
GAAGGCTCTTGGGTCGTAAACCTCTTTTATCAGGGAAGAAAAAAATGACGGTACCTGAAG
AATCAGCCTCGGCTAACTCCGTGCCAGCAGCCGCGGTAATACGGAGGAGGCAAGCGTTAT
CCGGAATTATTGGGCGTAAAGCGTCCGCAGGTGGCAGTTCAAGTCTGCTGTCAAAGACCG
GGGCTTAACTTCGGAAAGGCAGTGGAAACTGAACAGCTAGAGTATGGTAGGGGCAGAGGG
AATTCCTGGTGTAGCGGTGAAATGCGTAGAGATCGGGAAGAACATCGGTGGCGAAAGCGC
TCTACTGGGCCACAACTGACACTCAGGGACGAAAGCTAGGGGAGCGAATGGGATTAGATA
CCCCAGTAGTCCTAGCCGTAAACGATGGATACTAGGTGTTGTCTGTATCGACCCGGACAG
TGCCGTAGCTAACGCGTTAAGTATCCCGCCTGGGGAGTACGCACGCAAGTGTGAAACTCA
AAGGAATTGACGGGGGCCCGCACAAGCGGTGGAGTATGTGGTTTAATTCGATGCAACGCG
AAGAACCTTACCAGGGCTTGACATGTCGCGAATCTTCCTGAAAGGGAAGAGTGCCTTCGG
GAGCGCGAACACAGGTGGTGCATGGCTGTCGTCAGCTCGTGTCGTGAGATGTTGGGTTAA
GTCCCGCAACGAGCGCAACCCTCGTGTTTAGTTGCCATCATTAAGTTGGGCACTCTAGAG
AGACTGCCGGTGACAAACCGGAGGAAGGTGGGGATGACGTCAAGTCAGCATGCCCCTTAC
GTCCTGGGCTACACACGTACTACAATGCTACGGACAAAGGGCCGCAAGCTAGCGATAGCA
AGCAAATCCCATAAACCGTGGCTCAGTTCAGATTGCAGGCTGCAACTCGCCTGCATGAAG
GCGGAATCGCTAGTAATCCCAGATCAGCACGCTGGGGTGAATACGTTCCCGGGCCTTGTA
CACACCGCCCGTCACACCATGGAAGTTGGCCACGCCCGAAGTCGTTACCCTAACCCCTAG
TGGGAGGGGACGCCGAAGGCAGGGCTGGTGACTGGGGTGAAGTCGTAACAAGGTAGCCGT
ACCGGAAGGTGTGGCTGGATCACCTCCT
>5354|386885 Prior=0.008375 Length=1304 NormPrior=0.009126
GATGAACGCTGGCGGTCGGCTTAACATATGAAAGACGAACGCACCTTTCGGGTTCAGTGG
CGGACGGGTGAGTAACGCGTGAGAATCTGCCTTCTGGTCGGGGACAACCACTGGAAACGG
TGGCTAATACCGGATGAGCCTACGGGTAAAAGATTTATTGCCAGAAGAGGAGCTCGCGTC
TGATTAGCTAGTTGGTGAGGTAAAGGCTCACCAAGGCATCGATCAGTAGCTGGTCTGAGA
GGATGACCAGCCACACTGGGACTGAGACACGGCCCAGACTCCTACGGGAGGCAGCAGTGG
GGAATTTTCCGCAATGGGCGAAAGCCTGACGGAGCAAGACCGCGTGAGGGAGGAAGGCTC
TTGGGTTGTAAACCTCTTTTCTTGGGGAAGAAAAAAATGACGGTACCCAAGGAATCAGCA
TCGGCTAACTCCGTGCCAGCAGCCGCGGTAATACGGAGGATGCAAGCGTTATCCGGAATT
ATTGGGCGTAAAGCGTCCGCAGGTGGCACTTCAAGTCTGCTGTCAAAGGTCGGGGCTTAA
CCCCGGGAAGGCAGTGGAAACTGAAGCGCTAGAGTGTCGTAGGGGTAGAGGGAATTCCCG
GTGTAGCGGTGAAATGCGTAGAGATCGGGAAGAACATCGGTGGCGAAAGCGCTCTACTGG
GCCACAACTGACACTCAGGGACGAAAGCTAGGGGAGCGAATGGGATTAGATACCCCAGTA
GTCCTAGCCGTAAACGATGGATACTAGGTGTGGCTTGTATCGACCCGAGCCGTGCCGTAG
CTAACGCGTTAAGTATCCCGCCTGGGGAGTACGCACGCAAGTGTGAAACTCAAAGGAATT
GACGGGGGCCCGCACAAGCGGTGGAGTATGTGGTTTAATTCGATGCAACGCGAAGAACCT
TACCAGGACTTGACATGTCGCGAATCCAGTGGAAACACAGGAGTGCCTTCGGGAGCGCGA
ACACAGGTGGTGCATGGCTGTCGTCAGCTCGTGTCGTGAGATGTTGGGTTAAGTCCCGCA
ACGAGCGCAACCCTCGTGTTTAGTTGCCATCATTAAGTTGGGCACTCTAAACAGACTGCC
GGTGACAAACCGGAGGAAGGTGGGGATGACGTCAAGTCAGCATGCCCCTTACGTCCTGGG
CTACACACGTACTACAATGCGACGGACAAAGGGCAGCAAGCCAGCGATGGCAAGCTAATC
CCAGAAACCGTGGCTCAGTTCAGATTGCAGGCTGCAACTCGACTGCATGAAGCTGGAATC
GCTAGTAATCGTGGGTCAGCTACACCACGGTGAATACGTTCCCG
>2589|159142 Prior=0.007651 Length=1402 NormPrior=0.007755
GATGAACGCTGGCGGTCTGCTTAACACATGCAAGTCGAACGCATCTTTCGGGGTGAGTGG
CGGACGGGTGAGTAACGCGTGAGAATCTGCCTAGAGGTCGGGGACAACCATTGGAAACGA
TGGCTAATACCGGATATGCCTTACGGGGTGAAAGATTAATCGCCTTAGTGGAGCTCGCGT
CTGATTAGCTAGTTGGTAGGGTAAAAGCCTACCAAGGCATCGATCAGTAGCTGGTCTGAG
AGGATGACCAGCCACACTGGGACTGAGACACGGCCCAGACTCCTACGGGAGGCAGCAGTG
GGGAATTTTCCGCAATGGGCGAAAGCCTGACGGAGCAAGACCGCGTGAGGGAGGAAGGCT
CTTGGGTTGTAAACCTCTTTTGTCAGGGAAGAACACAATGACGGTACCTGAAGAATCAGC
ATCGGCTAACTCCGTGCCAGCAGCCGCGGTAATACGGAGGATGCAAGCGTTATCCGGAAT
TATTGGGCGTAAAGCGTCCGCAGGTGGCACTTCAAGTCTGCTGTCAAAGGTCGGGGCTTA
ACCCCGGGAAGGCAGTGGAAACTGAAGCGCTAGAGTGTCGTAGGGGTAGAGGGAATTCCC
GGTGTAGCGGTGAAATGCGTAGAGATCGGGAAGAACATCGGTGGCGAAAGCGCTCTACTG
GACGACAACTGACACTCAGGGACGAAAGCTAGGGGAGCGAATGGGATTAGATACCCCAGT
AGTCCTAGCCGTAAACGATGGATACTAGGTGTGGCTTGTATCGACCCGAGCCGTGCCGTA
GCTAACGCGTTAAGTATCCCGCCTGGGGAGTACGCACGCAAGTGTGAAACTCAAAGGAAT
TGACGGGGGCCCGCACAAGCGGTGGAGTATGTGGTTTAATTCGATGCAACGCGAAGAACC
TTACCAGGGCTTGACATGTCCGGAATCCTACTGAAAGGTGGGAGTGCCTTCGGGAGCCGG
AACACAGGTGGTGCATGGCTGTCGTCAGCTCGTGTCGTGAGATGTTGGGTTAAGTCCCGC
AACGAGCGCAACCCTCGTTTTTAGTTGCCATCATTAAGTTGGGCACTCTAGAGAGACTGC
CGGTGACAAACCGGAGGAAGGTGGGGGATGACGTCAAGTCAGCATGCCCCTTACGCCCTG
GGCTACACACGTACTACAATGCTATGGACAAAGGGCAGCAAGCCAGCGATGGCAAGCAAA
TCTCGTAAACCATGGCTCAGTTCAGATCGCAGGCTGCAACTCGCCTGCGTGAAGTCGGAA
TCGCTAGTAATTGCAGGTCAGCATACTGCGGGGTGAATCCGTTCCCGGGCCTTGTACACA
CCGCCCGTCACACCAGGGGAGTTGGCCACGCCCGAAGTCGTTACCCTAACCTGTTAAAGG
AGGGGGATGCCGAAGGCAGGGC
>5007|146154 Prior=0.007019 Length=1529 NormPrior=0.006523
GTTTGATCCTGGCTCAGGACGAACGCTGGCGGCGTGCCTAATACATGCAAGTCGAGCGGA
CTGATTCGGAGCTTGCTCCGTTGATGTCAGCGGCGGACTGGTGAGTAACACGTGGGCAAC
CTGCCTGTAAGACTGGGATAACTCCGGGAAACCGGGGCTAATACCGGATNNNNNNNNNNN
NNNNNNNNNNNNNNNNTGAAAGTCGGTTGTAAGCTGTCACTTACAGATGGGCCCGCGGCG
CATTAGCTAGTTGGTGAGGTAACGGCTCACCAAGGCGACGATGCGTAGCCGACCTGAGAG
GGTGATCGGCCACACTGGGACTGAGACACGGCCCAGACTCCTACGGGAGGCAGCAGTAGG
GAATCTTCCGCAATGGACGAAAGTCTGACGGAGCAACGCCGCGTGAGTGATGAAGGTTTT
CGGATCGTAAAACTCTGTTGTTAGGGAAGAACAAGTACGAGAGTAACTGCTCGTACCTTG
ACGGTACCTAACCAGAAAGCCACGGCTAACTACGTGCCAGCAGCCGCGGTAATACGTAGG
TGGCAAGCGTTGTCCGGAATTATTGGGCGTAAAGCGCGCGCAGGCGGTTGGGCAAGACTG
GGGTGAAAGCCCGGGGCTCAACCTCGGGACTGCCTTGGATACGGGATCGCTTGAGAATCG
GAGAGGCAAGGGGAATTCCACGTGTAGCGGTGAAATGCGTAGAGATGTGGAGGAACACCT
GTGGCGAAGGCGCCTTGCTGGCCGATTTCTGACGCTGAGGCGCGAAAGCGTGGGGAGCAA
ACAGGATTAGATACCCTGGTAGTCCACGCCGTAAACGATGAGTGCTAGGTGTTGGGGGGT
ACCACCCTCAGTGCCGAAGCTAACGCATTAAGCACTCCGCCTGGGGAGTACGGTCGCAAG
ACTGAAACTCAAAGGAATTGACGGGGGCCCGCACAAGCAGTGGAGCATGTGGTTTAATTC
GAAGCAACGCGAAGAACCTTACCAAGACTTGACATCCCGCTGACCTCCTAGAGATAGGAC
GTTCCCCTTCGGGGGACAGAGTGACAGGTGGTGCATGGTTGTCGTCAGCTCGTGTCGTGA
GATGTTGGGTTAAGTCCCGCAACGAGCGCAACCCTTGTTCTTAGTTGCCAGCATTCAGTT
GGGCACTCTAAGGAGACTGCCGGTGACAAACCGGAGGAAGGTGGGGATGACGTCAAATCA
TCATGCCCCTTATGACCTGGGCTACACACGTGCTACAATGGATGGTACAAAGGGCTGCAA
GACCGCGAGGTTTAGCCAATCCCATAAAACCATTCTCAGTTCGGATTGTAGGCTGCAACT
CGCCTACATGAAGCCGGAATCGCTAGTAATCGCGGATCAGCATGCCGCGGTGAATACGTT
CCCGGGCCTTGTACACACCGCCCGTCACACCACGAGAGTTTGTAACACCCGAAGTCGGTG
GGGTAACCGTAAGGAGCCAGCCGCCTAAGGTGGGACAGATGATTGGGGTGAAGTCGTAAC
AAGGTAGCCGTATCGGAAGGTGCGGCTGG
>2245|21210 Prior=0.006987 Length=1476 NormPrior=0.006727
GTTTGATCCTGGCTCAGGATGAACGCTGGCGGTCTGCTTAACACATGCAAGTCGAACGCA
CCTTTCGGGGTGAGTGGCGGACGGGTGAGTAACGCGTGAGAATCTGCCTTTTGGTCGGGG
ACAACCACTGGAAACGGTGGCTAATACCGGATGTGCCTACGGGTAAAAGATTTATTGCCA
GAAGAAGAGCTCGCGTCTGATTAGCTAGTTGGTAGGGTAAAAGCCTACCAAGGCATCGAT
CAGTAGCTGGTCTGAGAGGATGACCAGCCACACTGGGACTGAGACACGGCCCAGACTCCT
ACGGGAGGCAGCAGTGGGGAATTTTCCGCAATGGGCGAAAGCCTGACGGAGCAAGACCGC
GTGAGGGAGGAAGGCTCTTGGGTCGTAAACCTCTTTTGTCAGGGAAGAACAAAATGTGGT
ACCTGAAGAATCAGCATCGGCTAACTCCGTGCCAGCAGCCGCGGTAATACGGAGGATGCA
AGCGTTATCCGGAATTATTGGGCGTAAAGCGTCCGCAGGTGGCTCATCAAGTCTGCTGTC
AAAGGCAGGGGCTTAACCCCTGAAAGGCAGTGGAAACTGGAGAGCTAGAGTGCAGTAGGG
GTAGAGGGAATTCCCGGTGTAGCGGTGAAATGCGTAGAGATCGGGAAGAACATCGGTGGC
GAAAGCGCTCTACTGGACGGCAACTGACACTCAGGGACGAAAGCTAGGGGAGCGAATGGG
ATTAGATACCCCAGTAGTCCTAGCCGTAAACGATGGATACTAGGTGTGGCTTGTATCGAC
CCGAGCCGTGCCGTAGCTAACGCGTTAAGTATCCCGCCTGGGGAGTACGCACGCAAGTGT
GAAACTCAAAGGAATTGACGGGGGCCCGCACAAGCGGTGGAGTATGTGGTTTAATTCGAT
GCAACGCGAAGAACCTTACCAGGGCTTGACATGTCCGGAATCTCCTGGAAACGGGAGAGT
GCCTTCGGGAGCCGGAACACAGGTGGTGCATGGCTGTCGTCAGCTCGTGTCGTGAGATGT
TGGGTTAAGTCCCGCAACGAGCGCAACCCTCGTCTTTAGTTGCCATCATTAAGTTGGGCA
CTCTAGAGAGACTGCCGGTGACAAACCGGAGGAAGGTGGGGATGACGTCAAGTCAGCATG
CCCCTTACGTCCTGGGCAACACACGTACTACAATGGTGAGGACAGAGGGCAGCAAGCCAG
CGATGGCAAGCCAATCCCGATAAACCTCGCCTCAGTTCAGATCGCAGGCTGCAACTCGCC
TGCGTGAAGGCGGAATCGCTAGTAATCGCCGGTCAGCATACGGCGGTGAATCCGTTCCCG
GGCCTTGTACACACCGCCCGTCACACCATGGGAGTTGGCCACGCCCGAAGTCGTTACCCT
AACCTGTTAAAGGAGGGGGATGCCGAAGGCAGGGCTGATGACTGGGGTGAAGTCGTAACA
AGGTAGCCGTACCGGGAGGTGTGGCTGGATCACCTC
>3124|193533 Prior=0.006813 Length=1405 NormPrior=0.006891
GCTGGCGGTCTGCTTAACACATGCAAGTCGAACGGGACTTTTCGGAGTTCAGTGGCGGAC
GGGTGAGTAACGCGTGAGAATCTGGCTTCAGGTTCGGGACAACCATTGGAAACGATGGCT
AATACCGAATGTGCCGCAGGGTGAAAGATTAATTGCCTGAAGATGAGCTCGCGTCTGATT
AGCTAGTTGGTGGGGTAAGAGCCTACCAAGGCGACGATCAGTAACTGGTCTGAGAGGATG
ACCAGTCACACTGGGACTGAGACACGGCCCAGACTCCTACGGGAGGCAGCAGTGGGGAAT
TTTCCGCAATGGGCGAAAGCCTGACGGAGCAATACCGCGTGAGGGAGGAAGGCTCTTGGG
TTGTAAACCTCTTTTCTCAGGGAAGAACACTGACGGTACCTGACGAATCAGCCTCGGCTA
ACTCCGTGCCAGCAGCCGCGGTAATACGGAGGAGGCAAGCGTTATCCGGAATTATTGGGC
GTAAAGCGTCCGTAGATGGTCGTTTCAAGTCTGCTGTCAAAGACCGGGGCTTAACCCCGG
AAAGGCAGTGGAAACTGAACAGCTAGAGTATGGTAGGGGTAGAGGGAATTCCCGGTGTAG
CGGTGAAATGCGTAGAGATCGGGAAGAACATCGGTGGCGAAAGCGCTCTGCTGGACTGCA
ACTGACACTAAAGGACGAAAGCTAGGGGAGCGAATGGGATTAGATACCCCAGTAGTCCTA
GCCGTAAACGATGGATACTAGGTGTGGCTTGTATCGACCCGAGCCGTGCCGTAGCTAACG
CGTTAAGTATCCCGCCTGGGGAGTACGCACGCAAGTGTGAAACTCAAAGGAATTGACGGG
GGCCCGCACAAGCGGTGGAGTATGTGGTTTAATTCGATGCAACGCGAAGAACCTTACCAG
GGCTTGACATGTCCGGAATCCTACTGAAAGGTGGGAGTGCCTTCGGGAGCCGGAACACAG
GTGGTGCATGGCTGTCGTCAGCTCGTGTCGTGAGATGTTGGGTTAAGTCCCGCAACGAGC
GCAACCCTCGTTTTTAGTTGCCATCATTAAGTTGGGCACTCTAGAGAGACTGCCGGTGAC
AAACCGGAGGAAGGTGGGGATGACGTCAAGTCAGCATGCCCCTTACGTCCTGGGCAACAC
ACGTACTACAATGGTGAGGACAGAGGGCAGCAAGCCAGCGATGGCAAGCCAATCCCATAA
ACCTCGCCTCAGTTCAGATCGCAGGCTGCAACTCGCCTGCGTGAAGGAGGAATCGCTAGT
AATCGCCGGTCAGCATACGGCGGTGAATCCGTTCCCGGGCCTTGTACACACCGCCCGTCA
CACCATGGAAGTTGGCCACGCCCGAAGTCGTTACCCTAACCGCTTGCGGAGGGGGATGCC
GAAGGCAGGGCTGGTGACTGGGGAG
>1800|161302 Prior=0.006196 Length=1491 NormPrior=0.005905
TGTTTGATCCTGGCTCAGGATGAACGCTGGCGGTCTGCTTAACACATGCAAGTCGAACGA
ATCCCTTCGGGGATGAGTGGCGGACGGGTGAGTAACGCGTGAGAATCTGCCTTTTGGTCG
GGGACAACCACTGGAAACGGTGGCTAATACCGGATAAGCCTGCGGGTAAAAGATTAATTG
CCAAGAGAGGAGCTCGCGTCTGATTAGCTAGTTGGTGAGGTAAAGGCTCACCAAGGCGGC
GATCAGTAGCTGGTCTGAGAGGATGACCAGCCACACTGGGACTGAGACACGGCCCAGACT
CCTACGGGAGGCAGCAGTGGGGAATTTTCCGCAATGGGCGAAAGCCTGACGGAGCAAGAC
CGCGTGAGGGAGGAAGGCTCTTGGGTTGTAAACCTCTTTTCTTGGGGAAGAACGCAATGA
CGGTACCCAAGGAATCAGCATCGGCTAACTCCGTGCCAGCAGCCGCGGTAATACGGAGGA
TGCAAGCGTTATCCGGAATTATTGGGCGTAAAGCGTCCGCAGGTGGCACTTCAAGTCTGC
TGTCAAAGACCGGGGCTTAACCCTGGAAAGGCAGTGGAAACTGAAGCGCTAGAGTGTGGC
AGGGATGTGGGAATTCCCGGTGTAGCGGTGAAATGCGTAGAGATCGGGAAGAACATCGGT
GGCGAAAGCGCTCTACTGGACGACAACTGACACTCAGGGACGAAAGCTAGGGGAGCGAAT
GGGATTAGATACCCCAGTAGTCCTAGCCGTAAACGATGGATACTAGGTGTGGCTTGTATC
GACCCGAGCCGTGCCGTAGCTAACGCGTTAAGTATCCCGCCTGGGGAGTACGCGCGCAAG
CGTGAAACTCAAAGGAATTGACGGGGGCCCGCACAAGCGGTGGAGTATGTGGTTTAATTC
GATGCAACGCGAAGAACCTTACCAGGGCTTGACATGTCTGGAATCTCCTTGAAAGGGGAG
AGTGCCTTCGGGAGCCAGAACACAGGTGGTGCATGGCTGTCGTCAGCTCGTGTCGTGAGA
TGTTGGGTTAAGTCCCGCAACGAGCGCAACCCTCGTTTTTAGTTGCCATCATTAAGTTGG
GCACTCTAGAGAGACTGCCGGTGACAAACCGGAGGAAGGTGGGGATGACGTCAAGTCAGC
ATGCCCCTTACGTCCTGGGCTACACACGTACTACAATGCGACGGACAAAGGGCAGCCAAC
CAGCGATGGTGCGCTAATCCCAGAAACCGTGGCTCAGTTCAGATCGCAGGCTGCAACTCG
CCTGCGTGAAGGAGGAATCGCTAGTAATTGCAGGTCAGCATACTGCAGTGAATCCGTTCC
CGGGCCTTGTACACACCGCCCGTCACACCATGGAAGTTGGCCACGCCCGAAGTCGTTACC
CTAACCTGGAAAGGAGGGGGACGCCGAAGGCAGGGCTGATGACTGGGGTGAAGTCGTAAC
AAGGTAGCCGTACCGGAAGGTGTGGCTGGATCACCTCCTTTTAAGGGGACC
>3521|186537 Prior=0.006118 Length=1453 NormPrior=0.005983
CTCAGGATGAACGCTGGCGGTCTGCTTAACACATGCAAGTCGAACGCACCTTTGGGGATG
AGTGGCGGACGGGTGAGTAACGCGTGAGAATCTGCCTTTTGGTCGGGGACAACCACTGGA
AACGGTGGCTAATACCGGATAAGCCTGCGGGTAAAAGATTAATTGCCAAGAGAGGAGCTC
GCGTCTGATTAGCTAGTTGGTGAGGTAAAGGCTCACCAAGGCGGCGATCAGTAGCTGGTC
TGAGAGGATGATCAGCCACACTGGGACTGAGACACGGCCCAGACTCCTACGGGAGGCAGC
AGTGGGGAATTTTCCGCAATGGGCGAAAGCCTGACGGAGCAAGACCGCGTGAGGGAGGAA
GGCTCTTGGGTTGTAAACCTCTTTTGTCAGGGAAGAACACAATGACGGTGAGGAATAAGC
ATCGGCTAACTCCGTGCCAGCAGCCGCGGTAATACGGAGGATGCAAGCGTTATCCGGAAT
GATTGGGCGTAAAGCGTCCGCAGGTGGCAATGTAAGTCTGCTGTCAAAGCGTCTGGCTCA
ACCAGATAAAGGCAGTGGAAACTACATAGCTAGAGTAAGGTAGGGGTAGAGGGAATTCCT
GGTGTAGCGGTGAAATGCGTAGAGATCAGGAAGAACACCGGTGGCGAAGGCGCTCTGCTG
GACCATAACTGACACTCAGGGACGAAAGCTAGGGGAGCGAATGGGATTAGATACCCCAGT
AGTCCTAGCCGTAAACGATGGATACTAGGTGTTGTCTGTATCGACCCGGACAGTGCCGTA
GCTAACGCGTTAAGTATCCCGCCTGGGGAGTACGCACGCAAGTGTGAAACTCAAAGGAAT
TGACGGGGGCCCGCACAAGCGGTGGAGTATGTGGTTTAATTCGATGCAACGCGAAGAACC
TTACCAGGGCTTGACATGTCCGGAATCCTACTGAAAGGTGGGAGTGCCTTCGGGAGCCGG
AACACAGGTGGTGCATGGCTGTCGTCAGCTCGTGTCGTGAGATGTTGGGTTAAGTCCCGC
AACGAGCGCAACCCTCGTCTTTAGTTGCCAGCATTTCGGATGGGCACTCTAGAGAGACTG
CCGGTGACAAACCGGAGGAAGGTGGGGATGACGTCAAGTCAGCATGCCCCTTACGTCCTG
GGCTACACACGTACTACAATGCGACGGACAAAGGGCAGCAAGCTCGCGAGAGTTAGCTAA
TCCCATAAACCGTGGCTCAGTTCAGATCGCAGGCTGCAACTCGCCTGCGTGAAGGAGGAA
TCGCTAGTAATTGCAGGTCAGCATACTGCAGTGAATTCGTTCCCGGGCCTTGTACACACC
GCCCGTCACACCATGGAAGCTGGCCACGCCCGAAGTCGTTACCCTAACCGCTTGCGGAGG
GGGATGCCGAAGGCAGGGCTGATGACTGGGGTGAAGTCGTAACAAGGTAGCCGTACCGGA
AGGTGTGGCTGGA
>606|166076 Prior=0.005910 Length=1478 NormPrior=0.005682
GGACGAACGCTGACGGTGTGCTTTAGGCATGCAAGTCGAACGAGAAAGCCCTTCGGGGTG
AGTAAAGTGGCGAACGGGTGAGTAACACGTGGGCAACCTGCCCCTCGCAGGGGGACAACC
GGAGGAAACTCCGGCTAATACCCCGTACGCTTGTTGGATCGCATGGTCCGGCAAGGAAAG
GTAGCTTCGGCCATCCGGCGAGGGATGGGCCCGCGTTGCATTAGCTAGTTGGTGGGGTAA
CGGCCTACCAAGGCGACGATGCGTAGCTGGTCTGAGAGGATGATCAGCCACACTGGGACT
GAGACACGGCCCAGACTCCTACGGGAGGCAGCAGCCAGGAATCTTGGGCAATGGGCGAAA
GCCTGACCCAGCAACACCGTGTGGGCGATGAAGGCCTTAGGGTCGTAAAGCCCTGTTGAT
AGGGACGAAGGGCGAAGGGTTAATAGCCCCTAGCTTGACGGTACCTTTCGAGGAAGCCCC
GGCTAACTACGTGCCAGCAGCCGCGGTAATACGTAGGGGGCGAGCGTTGTCCGGAATTAT
TGGGCGTAAAGAGCGTGTAGGCGGTTCGGTAAGTCTGCTGTGAAATCCTGGGGCTCAACC
CTGGGCGTGCAGCGGATACTGCCGGGCTAGAGGGTGGTAGAGGCGAGTGGAATTCCGAGT
GTAGCGGTGAAATGCGCAGATATTCGGAGGAACACCAGTAGCGAAGGCGGCTCGCTGGGC
CACACCTGACGCTGAGACGCGAAAGCGTGGGGAGCGAACAGGATTAGATACCCTGGTAGT
CCACGCCGTAAACGATGGATACTGGGTGTGGGGGGAGTCGAATCCCTCTGTGCCGAAGTT
AACGCGTTAAGTATCCCGCCTGGGGAGTACGGCCGCAAGGCTAAAACTCAAAAGAATTGA
CGGGGGCCCGCACAAGCAGCGGAGCATGTTCTTTAATTCGATGCAACGCGAAGAACCTTA
CCTGGACTTGACATGGGGCTGCAAGCGCACGGAAACGTGTGACCTTCGAGGGTGCCTCAC
AGATGCTGCATGGCTGTCGTCAGCTCGTGTCGTGAGATGTTGGGTTAAGTCCCGCAACGA
GCGCAACCCCTGTGGTGTGTTGCCAGCATTAAGTTGGGGACTCACACCAGACTGCCGGTG
ACAAACCGGAGGAAGGTGGGGACGACGTCAAGTCATCATGGCTCTTACGTCCAGGGCTAG
AAACGTGCTACAATGGCTGATACAAAGGGTTGCAAGACCGCGAGGTGGAGCGAATCCCAT
CAAAGTCAGTCTAAGTTCGGATCGCAGTCTGCAACTCGACTGCGTGAAGGCGGAGTTGCT
AGTAATCGCGGATCAGAATGCCGCGGTGAATACGTTCCCGGGCCTTGTACACACCGCCCG
TCACACCACGAAAGTTGGCAATACCCGAAGTAGGCGCAGCGAACCCCTTGCGGGGCGCGG
TCTACGAAGGTAGGGCTGGCGATTGGGGTGAAGTCGTA
>2915|240547 Prior=0.005801 Length=1297 NormPrior=0.006355
GCCTGCGTATGATTAGCTAGTTGGTGGTGTAACGGACCACCAAGGCGACGATCATTAGCT
GGTCTGAGAGGACGATCAGCCACACTGGAACTGAGACACGGTCCAGACTCCTACGGGAGG
CAGCAGTGGGGAATTTTCCGCAATGGGCGAAAGCCTGACGGAGCAAGCCCGCGTGAGGGA
GGAAGGCTCTTGGGTCGTAACACTCTTTTGTCAGGGAAGAACAAATGACGGTACTTGAAG
AATAAGCATCGGCTAACTCCGTGCCAGCAGCCGCGGTAATACGGAGGATGCAAGCGTTAT
CCGGAATGATTGGGCGTAAAGCGTCCGCAGGTGGCTATGTAAGTCTGCTGTTAAAGAGTC
TGGCTCAACCAGATAAAGGCAGTGGAAACTACATGGCTAGAGTGCGTTCGGGGCAGAGGG
AATTCCTGGTGTAGCGGTGAAATGCGTAGAGATCAGGAAGAACACCGGTGGCGAAAGCGC
TCTGCTAGGCCGCAACTGACACTGAGGGACGAAAGCTAGGGGAGCGAATGGGATTAGATA
CCCCAGTAGTCCTAGCCGTAAACGATGGATACTAGGCGTGGCTTGTATCGACCCGAGCCG
TGCCGTAGCTAACGCGTTAAGTATCCCGCCTGGGGAGTACGCAGGCAACTGTGAAACTCA
AAGGAATTGACGGGGGCCCGCACAAGCGGTGGAGTATGTGGTTTAATTCGATGCAACGCG
AAGAACCTTACCAGGGCTTGACATGTCGCGAATCTTCCTGAAAGGGAAGAGTGCCTTCGG
GAGCGCGAACACAGGTGGTGCATGGCTGTCGTCAGCTCGTGTCGTGAGATGTTGGGTTAA
GTCCCGCAACGAGCGCAACCCTCGTCTTTAGTTGCCAGCATTTCGGATGGGCACTCTAGA
GAGACTGCCGGTGACAAACCGGAGGAAGGTGGGGATGACGTCAAGTCAGCATGCCCCTTA
CGCCCTGGGCTACACACGTACTACAATGCGACGGACAAAGGGCAGCAAGCAGGCAACTGC
AAGCCAATCCCATAAACCGTGGCTCAGTTCAGATCGCAGGCTGCAACTCGCCTGCGTGAA
GGAGGAATCGCTAGTAATTGCAGGTCAGCATACTGCAGTGAATTCGTTCCCGGGCCTTGT
ACACACCGCCCGTCACACCATGGAAGTTGGCCACGCCCGAAGTCGTTACCCTAACCTGAA
AAGGAGGGGGACGCCGAAGGCAGGGCTGATGACTGGGGTGAAGTCGTAACAAGGTAGCCG
TACCGGAAGGTGTGGCTGGATCACCTCCTTTTAAGGG
>1650|113279 Prior=0.005753 Length=1393 NormPrior=0.005868
GTTTGATCCTGGCTCAGGACGAACGCTGGCGGCGCGCTTAACACATGCAAGTCGAACGGA
GTCCTTCGGGGCTCAGTGGCGAACGGGTGCGTAACACGTGAGCAACCTGCCTGGTCGTGG
GGGATAACCAGTGGAAACGCTGGCTAATACCGCATGAGCTCTTTGGCTCGATTGGGCTTT
GGAGGAAAGCTCCTGCAAGGGAGTGCGACCAGAGGGGCTCGCGGCGTATCAGCTAGTTGG
AGGGGTAACGGCCCACCAAGGCGATGACGCGTAGCCGATCTGAGAGGATGATCGGCCACA
TTGGGACTGAGATACGGCCCAGACTCCTACGGGAGGCAGCAGTGGGGAATCTTGCGCAAT
GGGCGAAAGCCTGACGCAGCGACGCCGCGTGCGGGAGGAAGCTTTTCGGAGTGTAAACCG
CTGTCAGAGGGGAAGAAATGTCCCGGGAGGAAATGCCTGGGATTTGACGGTACCCTCAAA
GGAAGCACCGGCTAACTCTGTGCCAGCAGCCGCGGTAATACAGAGGGTGCAAGCGTTGTT
CGGAATTACTGGGCGTAAAGCGCGCGCAGGCGGCCCTTTAAGTCTGTCGGTCAAACGCCG
GGGCTCAACCCCGTGCTCGCCGCGGATACTGGAGGGCTGGAGACAGGTAGAGGCAGGCGG
AATTCCGGGTGTAGCGGTGGAATGCGTAGAGATCCGGAAGAACACCAGAGGCGAAGGCGG
CCTGCTGGGCCTTGTCTGACGCTGAGGCGCGAAAGCGTGGGGAGCGAACAGGATTAGATA
CCCTGGTAGTCCACGCCGTAAACGATGGGCACTAGACGCGGGGGGGATCGACCCTCTCCG
TGTCGAAGCTAACGCGATAAGTGCCCCGCCTGGGGAGTACGGCCGCAAGGCTGAAACTCA
AAGGAATTGACGGGGGCCCGCACAAGCGGTGGAGCATGTGGTTTAATTCGAAGCAACGCG
AAGAACCTTACCTGGGCTTGACATCTTAGAGAAATCCTCGTGAAAGCGGGGACCTCCTTC
GGGACTCTAGGACAGGTGCTGCATGGCTGTCGTCAGCTCGTGTCGTGAGATGTTGGGTTA
AGTCCCGCAACGAGCGCAACCCTTATCCTCTGTTACCAGCGAGTAAAGTCGGGGACTCTG
AGGAGACTGCCGGTGACAAACCGGAGGAAGGTGGGGACGACGTCAAGTCATCATGGTCCT
TACGCCCAGGGCTACACACGTGCTACAATGGCCAGGACAAAGCGCAGCGAGGCCGCGAGG
CGGAGCGAATCGCAAAAACCTGGTCCAAGTTCGGATTGCAGTCTGTAACTCGACTGCATG
AAGCTGGAATCGCTAGTAATCGTGGGTCAGCTACACCACGGTGAATACGTTCCCGGGCCT
TGTACACACCGCC
>2654|143213 Prior=0.005372 Length=1471 NormPrior=0.005189
CTGGCTCAGGATGAACGCTGGCGGTCTGCTTAACACATGCAAGTCGAACGGAACTCTTCG
GAGTTCAGTGGCGGACGGGTGAGTAACGCGTGAGAATCTGCCTTTTGGTCGGGGACAACC
ACTGGAAACGGTGGCTAATACCGGATAAGCCTGCGGGTAAAAGATTAATTGCCAAGAGAG
GAGCTCGCGTCTGATTAGCTAGTTGGTGAGGTAAAGGCTCACCAAGGCGGCGATCAGTAG
CTGGTCTGAGAGGATGATCAGCCACACTGGGACTGAGACACGGCCCAGACTCCTACGGGA
GGCAGCAGTGGGGAATTTTCCGCAATGGGCGAAAGCCTGACGGAGCAAGACCGCGTGAGG
GAGGAAGGCTCTTGGGTTGTAAACCTCTTTTGTCAGGGAAGAACACAATGACGGTACCTG
AAGAATCAGCATCGGCTAACTCCGTGCCAGCAGCCGCGGTAATACGGAGGATGCAAGCGT
TATCCGGAATTATTGGGCGTAAAGCGTCCGCAGGTGGCGAATCAAGTCTGCGGTTAAAGA
GTGGGGCTTAACCCCACAAAGGCGGTGGAAACTGAAAGACTAGAGTGCAGTAGGGGTAGA
GGGAATTCCTGGTGTAGCGGTGAAATGCGTAGAGATCAGGAAGAACACCGGTGGCGAAGG
CGCTCTGCTAGGCCGTAACTGACACTGAGGGACGAAAGCTAGGGGAGCGAATGGGATTAG
ATACCCCAGTAGTCCTAGCCGTAAACGATGGATACTAGGTGTTGTCTGTATCGACCCGGA
CAGTGCCGTAGCTAACGCGTTAAGTATCCCGCCTGGGGAGTACGCACGCAAGTGTGAAAC
TCAAAGGAATTGACGGGGGCCCGCACAAGCGGTGGAGTATGTGGTTTAATTCGATGCAAC
GCGAAGAACCTTACCAGGGCTTGACATGTCCGGAATCTCCTGGAAACGGGAGAGTGCCTT
CGGGAGCCGGAACACAGGTGGTGCATGGCTGTCGTCAGCTCGTGTCGTGAGATGTTGGGT
TAAGTCCCGCAACGAGCGCAACCCTCGTCCTTAGTTGCCATCATTAAGTTGGGCACTCTA
GGGAGACTGCCGGTGACAAACCGGAGGAAGGTGGGGATGACGTCAAGTCAGCATGCCCCT
TACGTCCTGGGCTACACACGTACTACAATGGTAGGGACAGAGGGCAGCCAACCCGCGAGG
GCGAGCTAATCCCGTAAACCCTGCCTCAGTTCAGATTGCAGGCTGCAACTCGCCTGCATG
AAGGCGGAATCGCTAGTAATTGCAGGTCAGCATACTGCAGTGAATCCGTTCCCGGGCCTT
GTACACACCGCCCGTCACACCATGGAAGTTGGCCACGCCCGAAGTCGTTACCCTAACCGC
TTGCGGGGAGGGGGATGCCGAAGGCAGGGCTGATGACTGGGGTGAAGTCGTAACAAGGTA
GCCGTACCGGAAGGTGTGGCTGGATCACCTC
>1020|185981 Prior=0.005190 Length=1458 NormPrior=0.005058
GAACGCTGGCGGTCTGCTTAACACATGCAAGTCGAACGGAACTCTTCGGAGTTTAGTGGC
GGACGGGTGAGTAACGCGTGAGAATCTGCCTTCAGGTTGGGGACAACAGTTGGAAACGAC
TGCTAATACCCAATGTGCCGAGAGGTGAAAGCTTTAGTGCCTGAGGATGAGCTCGCGTCT
GATTAGCTAGTTGGAGTGGTAATGGCACACCAAGGCGACGATCAGTAGCTGGTCTGAGAG
GATGATCAGCCACACTGGGACTGAGACACGGCCCAGACTCCTACGGGAGGCAGCAGTGGG
GAATTTTCCGCAATGGGCGCAAGCCTGACGGAGCAAGACCGCGTGAGGGAGGAAGGCTCT
TGGGTTGTAAACCTCTTTTATCAGGGAAGAAGATCTGACGGTACCTGATGAATCAGCATC
GGCTAACTCCGTGCCAGCAGCCGCGGTAATACGGAGGATGCAAGCGTTATCCGGATTTAT
TGGGCGTAAAGCGTCCGCAGGTGGTTTTTCAAGTCTGCTGTTAAAGCGCGAGGCTTAACC
TCGTACAGGCAGTGGAAACTGAGAGACTAGAGTATGGTAGGGGTAGCGGGAATTCCCAGT
GTAGCGGTGAAATGCGTAGATATTGGGAAGAACACCAGCGGCGAAAGCGCGCTACTGGGC
CATTACTGACACTCATGGACGAAAGCTAGGGGAGCGAAAGGGATTAGATACCCCTGTAGT
CCTAGCTGTAAACGATGGATACTAGGTGTTGCCCGTATCGACCCGGGCAGTGCCGTAGCT
AACGCGTTAAGTATCCCGCCTGGGGAGTATGCACGCAAGTGTGAAACTCAAAGGAATTGA
CGGGGGCCCGCACAAGCGGTGGAGTATGTGGTTTAATTCGATGCAACGCGAAGAACCTTA
CCAGGGCTTGACATGTCGCGAATCCCGGTGAAAGTCGGGAGTGCCTTCGGGAGCGCGAAC
ACAGGTGGTGCATGGCTGTCGTCAGCTCGTGTCGTGAGATGTTGGGTTAAGTCCCGCAAC
GAGCGCAACCCTCGTTTTTAGTTGCCAGCATTCAGTTGGGCACTCTAGAGAGACTGCCGG
TGACAAACCGGAGGAAGGTGGGGATGACGTCAAGTCAGCATGCCCCTTACGTCCTGGGCT
ACACACGTACTACAATGCTACGGACAAAGGGTTGCGAGCTAGCGATAGCAAGCTAATCCC
ATAAACCGTGGCTCAGTTCAGATTGCAGGCTGCAACTCGCCTGCATGAAGGAGGAATCGC
TAGTAATCCCAGGTCAGCATACTGGGGTGAATACGTTCCCGGGCCTTGTACACACCGCCC
GTCACACCATGGGAGTTGGCCACGCCCGAAGTCGTTACTCCAACCGCTTGCGGAGGAGGA
TGCCGAAGGCAGGGCTGATGACTGGGGTGAAGTCGTAACAAGGTAGCCGTACCGGAAGGT
GTGGCTGGATCACCTCCT
>1991|245604 Prior=0.005165 Length=1473 NormPrior=0.004983
GTTTGATCCTGGCTCAGGATGAACGCTGGCGGTCTGCTTAACACATGCAAGTCGAACGCA
CCTTTCGGGGTGAGTGGCGGACGGGTGAGTAACGCGTGAGAATCTGCCTTTTGGTCGGGG
ACAACCATTGGAAACGATGGCTAATACCCGATGTGCCTATGGGTGAAAGATTTATTGCCA
GAAGAGGAGCTCGCGTCTGATTAGCTAGTTGGTAGGGTAAAAGCCTACCAAGGCATCGAT
CAGTAGCTGGTCTGAGAGGATGACCAGCCACACTGGGACTGAGACACGGCCCAGACTCCT
ACGGGAGGCAGCAGTGGGGAATTTTCCGCAATGGGCGAAAGCCTGACGGAGCAAGACCGC
GTGAGGGAAGAAGGCTCTTGGGTCGTAAACCTCTTTTATCAGGGAAGAAAAAAATGACGG
TACCTGAAGAATCAGCCTCGGCTAACTCCGTGCCAGCAGCCGCGGTAATACGGAGGAGGC
AAGCGTTATCCGGAATTATTGGGCGTAAAGCGTCCGCAGGTGGCAATGTAAGTCTGCTGT
CAAAGACCGGGGCTTAACCTCGGAAAGGCAGTGGAAACTGAACAGCTAGAGTATGGTAGG
GGCAGAGGGAATTCCTGGTGTAGCGGTGAAATGCGTAGAGATCAGGAAGAACATCGGTGG
CGAAGGCGCTCTGCTGGACCATAACTGACACTCAGGGACGAAAGCTAGGGGAGCGAATGG
GATTAGATACCCCAGTAGTCCTAGCCGTAAACGATGGATACTAGGTGTGGCTTGTATCGA
CCCGAGCCGTGCCGTAGCTAACGCGTTAAGTATCCCGCCTGGGGAGTACGCACGCAAGTG
TGAAACTCAAAGGAATTGACGGGGGCCCGCACAAGCGGTGGAGTATGTGGTTTAATTCGA
TGCAACGCGAAGAACCTTACCAGGGCTTGACATGTCCGGAATCTCCTGGAAACGGGAGAG
TGCCTTCGGGAGCGCGAACACAGGTGGTGCATGGCTGTCGTCAGCTCGTGTCGTGAGATG
TTGGGTTAAGTCCCGCAACGAGCGCAACCCTCGTTTTTAGTTGCCAGCATTTGGTTGGGC
ACTCTAAAGAGACTGCCGGTGACAAACCGGAGGAAGGTGGGGATGACGTCAAGTCAGCAT
GCCCCTTACGCCCTGGGCTACACACGTACTACAATGCTACGGACAAAGGGCAGCAAGACA
GCGATGTCAAGCTAATCCCATAAACCGTGGCTCAGTTCAGATTGCAGGCTGCAACTCGCC
TGCATGAAGGAGGAATCGCTAGTAATTGCAGGTCAGCATACTGCAGTGAATCCGTTCCCG
GGCCTTGTACACACCGCCCGTCACACCATGGAAGTTGGCCACGCCCGAAGTCGTTACCCC
AACCGTAAGGAGGGGGATGCCGAAGGCAGGGCTGATGACTGGGGTGAATTCGTAACAAGG
TAGCCGTACCGGAAGGTGTGGCTGGATCACCTC
>2391|554144 Prior=0.005154 Length=1413 NormPrior=0.005183
TGTTTGATCCTGGCTCAGGATGAACGCTGGCGGTCTGCTTAACACATGCAAGTCGAACGG
GCTCTTTCGGGAGCTAGTGGCGGACGGGTGAGTAACGCGTGAGAATCTACCAAAAGGACT
GGGACAACCACTGGAAACGGTGGCTAATACCGGATGAGCCGAAAAGTAAAAAGGGAAACC
TGCCTTTTGAAGAGCTCGCCGTCCGATTAGCTAGTTGGGGGGGTAAAGGCCCACCAAGGC
GACGATCGGTAGCTGGTCTGAGAGGACGATCAGCCACACTGGGACTGAGACACGGCCCAG
ACTCCTACGGGAGGCAGCAGTGGGGAATTTTCCGCAATGGGCGAAAGCCTGACGGAGCAA
GACCGCGTGGGGGAAGAAGGCTCTTGGGTTGTAAACCTCTTTTATCAGGGAAGAACCAAA
TGACGGTACCTGAAGAATCAGCATCGGCTAACTCCGTGCCAGCAGCCGCGGTAATACGGA
GGATGCAAGCGTTATCCGGAATTATTGGGCGTAAAGCGTCCGCAGGTGGCACTTCAAGTC
TGCTGTCAAAGACCGGGGCTTAACCCTGGAAAGGCAGTGGAAACTGAAGCGCTAGAGTGT
GGCAGGGGTAGAGGGAATTCCCGGTGTAGCGGTGAAATGCGTAGAGATCGGGAAGAACAT
CGGTGGCGAAAGCGCTCTACTGGGCCACAACTGACACTCAGGGACGAAAGCTAGGGGAGC
GAATGGGATTAGATACCCCAGTAGTCCTAGCCGTAAACGATGGATACTAGGTGTGGCAGG
AACGTGCCGTATCTAACGCGTTAAGTATCCCGCCTGGGGAGTACGCTCGCAAGAGTGAAA
CTCAAAGGAATTGACGGGGGCCCGCACAAGCGGTGGAGTATGTGGTTTAATTCGATGCAA
CGCGAAGAACCTTACCAGGGCTTGACATGTCCGGAATCCCTTGGAAACGAGGGAGTGCCT
TCGGGAGCCGGAACACAGGTGGTGCATGGCTGTCGTCAGCTCGTGTCGTGAGATGTTGGG
TTAAGTCCCGCAACGAGCGCAACCCTCGTTTTTAGTTGCCATCATTAAGTTGGGCACTCT
AGAGAGACTGCCAGTGACAAACTGGAGGAAGGTGGGGATGACGTCAAGTCAGCATGCCCC
TTACGTCCTGGGCTACACACGTACTACAATGCGACGGACAAAGGGCAGCGAGCCAGCGAT
GGCAAGCCAATCCCATAAACCGTGGCTCAGTTCAGATTGCAGGCTGCAACTCGCCTGCAT
GAAGGCGGAATCGCTAGTAATCGCAGGTCAGCACTACTGCGGTGAATACGTTCCCGGGCC
TTGTACACACCGCCCGTCACACCATGGAAGCTGGCTTAGCCCGGAGTCGTTACCCTAACC
CTTGTGGAGGGGGACGCCGAAGGTGTGGCTGCC
>2427|194616 Prior=0.005006 Length=1409 NormPrior=0.005048
GAAATACTTAGTGGCGGACGGGAGAGTAAAGCGTGAGAATCTGCCTTCAGGAAGGAGACA
ACAGTTGGAAACGATGGCTAATACCCGATGTGCCCTTGGGTGAAAGATTTATTGCCAGAA
GAGGAGCTCGCGTCCGATTAGCTAGTTGGCGGAGTAAAAGCCCACCAAGGCGACGATCGG
TAGCTGGTCTGAGAGGACGATCAGCCACACTGGGACTGAGACACGGCCCAGACTCCTACG
GGAGGCAGCAGTGGGGAATTTTCCGCAATGGGCGAAAGCCTGACGGAGCAAGACCGCGCG
GGGGAAGAAGGACATTGGGTTGTAACCCCCTTTTCTCTGGGACGAAAAAATGACGGTACC
TGACGAATCAGCATCGGCTAACTCCGTGCCAGCAGCCGCGGTAATACGGAGGATGCAAGC
GTTATCCGGAATTATTGGGCGTAAAGCGTCCGCAGGTGGCTGATCAAGTCTGCGGTCAAA
GACCGGGGCTTAACCCTGGAAAGGCAGTGGAAACTGAACAGCTAGAGTATGGTAGGGGTA
GCGGGAATTCCCAGTGTAGCGGTGAAATGCGTAGATATTGGGAAGAACACCAGCGGCGAA
AGCGCGCTACTGGGCCATTACTGACACTCATGGACGAAAGCTAGGGGAGCGAAAGGGATT
AGATACCCCTGTAGTCCTAGCTGTAAACGATGGATACTAGGTGTTGCCCGTATCGACCCG
GGCAGTGCCGTAGCTAACGCGTTAAGTATCCCGCCTGGGGAGTATGCACGCAAGTGTGAA
ACTCAAAGGAATTGACGGGGGCCCGCACAAGCGGTGGAGTATGTGGTTTAATTCGATGCA
ACGCGAAGAACCTTACCAGGGCTTGACATGTCCGGAATCTTGGGGAAACCTGAGAGTGCC
TTCGGGAGCCGGAACACAGGTGGTGCATGGCTGTCGTCAGCTCGTGTCGTGAGATGTTGG
GTTAAGTCCCGCAACGAGCGCAACCCTCGTCCTTAGTTGCCATCATTAAGTTGGGCACTC
TAGGGAGACTGCCGGTGACAAACCGGAGGAAGGTGGGGATGACGTCAAGTCAGCATGCCC
CTTACGTCCTGGGCAACACACGTACTACAATGGTGAGGACAGAGGGCAGCAAGCCAGCGA
TGGCAAGCCAATCCCATAAACCTCGCCTCAGTTCAGATTGCAGGCTGCAACTCGCCTGCA
TGAAGGAGGAATCGCTAGTAATCGCCGGTCAGCATACGGCGGTGAATCCGTTCCCGGGCC
TTGTACACACCGCCCGTCACACCATGGAAGTTGGCCACGCCCGAAGTCGTTACCCAGACC
GTGCGGAGGAGGATGCCGAAGGCAGGGCTGATGACTGGGGTGAAGTCGTAACAAGGTAGC
CGTACCGGAAGGTGTGGCTGGATCACCTC
>4342|180770 Prior=0.004959 Length=1466 NormPrior=0.004807
TCTCAGGATGAACGCTGGCGGTCTGCTTAACACATGCAAGTCGAACGGAGTAGAAATACT
TAGTGGCGGACGGGTGAGTAACGCGTGAGAATCTGCCTTCAGGACGGAGACAACAGTTGG
AAACGACTGCTAAGCCCCGATGAACCGAAAGGGAAAATATTTATAGCCTGAAGATGAGCT
CGCGTCCGATTAGCTAGTTGGGGGGGTAAAGGCCCACCAAGGCGACGATCGGTAGCTGGT
CTGAGAGGACGATCAGCCACACTGGGACTGAGACACGGCCCAGACTCCTACGGGAGGCAG
CAGTGGGGAATTTTCCGCAATGGGCGAAAGCCTGACGGAGCAAGACCGCGTGAGGGAGGA
AGGCTCTTGGGTTGTAAACCTCTTTTCTCAAGGAAGAAAAAAATGACGGTACTTGAGGAA
TAAGCATCGGCTAACTCCGTGCCAGCAGCCGCGGTAATACGGAGGATGCAAGCGTTATCC
GGAATGATTGGGCGTAAAGCGTCCGCAGGTGGCTATGTAAGTCTGCTGTTAAAGAGTCTG
GCTCAACCAGATAAAGGCAGTGGAAACTACATGGCTAGAGTGCGTTCGGGGCAGAGGGAA
TTCCCAGTGTAGCGGTGAAATGCGTAGAGATCTGGAAGAACATCGGTGGCGAAGGCGCTC
TGCTGGACCATAACTGACACTCAGGGACGAAAGCTAGGGGAGCGAATGGGATTAGATACC
CCAGTAGTCCTAGCCGTAAACGATGGATACTAGGTGTTGTCTGTATCGACCCGGACAGTG
CCGTAGCTAACGCGTTAAGTATCCCGCCTGGGGAGTACGCTCGCAAGAGTGAAACTCAAA
GGAATTGACGGGGGCCCGCACAAGCGGTGGAGTATGTGGTTTAATTCGATGCAACGCGAA
GAACCTTACCAGGGCTTGACATGTCTGGAATTTTCGGGAAACCGAGAAGTGCCTTCGGGA
GCCGGAACACAGGTGGTGCATGGCTGTCGTCAGCTCGTGTCGTGAGATGTTGGGTTAAGT
CCCGCAACGAGCGCAACCCTCGTCCTTAGTTGCCATCATTAAGTTGGGCACTCTAGGGAG
ACTGCCGGTGACAAACCGGAGGAAGGTGGGGATGACGTCAAGTCAGCATGCCCCTTACGC
CCTGGGCTACACACGTACTACAATGCGACGGACAAAGGGCAGCAAGCCAGCGATGGCAAG
CAAATCCCATAAACCGTGGCTCAGTTCAGATCGTAGGCTGCAACTCGCCTACGTGAAGGA
GGAATCGCTAGTAATTGCAGGTCAGCATACTGCAGTGAATTCGTTCCCGGGCCTTGTACA
CACCGCCCGTCACACCATGGAAGTTGGCCACGCCCGAAGTCGTTACCCTAACCCCGGAAG
GAGGGGGATGCCGAAGGCAGGGCTGATGACTGGGGTGAAGTCGTAACAAGGTAGCCGTAC
CGGAAGGTGTGGCTGGATCACCTCCT
>4763|575032 Prior=0.004749 Length=1506 NormPrior=0.004481
GTTTGATCCTGGCTCAGGACGAACGCTGGCGGCGTGCTTAACACATGCAAGTCGAACGGT
GAACCTGCTTCGGTGGGGGATCAGTGGCGAACGGGTGAGTAACACGTGGGCAACCTGCCC
CCGGCTCTGGGATAACTCCAAGAAATTGGGGCTAATACCGGATATGACCGCTGACCGCAT
GGTCTGGTGGTGGAAAGATTTATCGGCTGGGGATGGGCCCGCGGCCTATCAGCTTGTTGG
TGGGGTAGTGGCCTACCAAGGCGACGACGGGTAGCCGGCCTGAGAGGGTGACCGGCCACA
CTGGGACTGAGACACGGCCCAGACTCCTACGGGAGGCAGCAGTGGGGAATATTGCGCAAT
GGGCGGAAGCCTGACGCAGCGACGCCGCGTGGGGGATGACGGCCTTCGGGTTGTAAACCT
CTTTCAGCAGGGACGAAGCGGAAGTGACGGTACCTGCAGAAGAAGCACCGGCCAACTACG
TGCCAGCAGCCGCGGTAATACGTAGGGTGCAAGCGTTGTCCGGAATTATTGGGCGTAAAG
AGCTCGTAGGCGGTTCGTCGCGTCGGCTGTGAAATCCCGAGGCTCAACCTCGGGTCTGCA
GTCGATACGGGCGGACTGGAGTTCGGCAGGGGAGACTGGAATTCCTGGTGTAGCGGTGAA
ATGCGCAGATATCAGGAGGAACACCGGTGGCGAAGGCGGGTCTCTGGGCCGATACTGACG
CTGAGGAGCGAAAGCGTGGGGAGCGAACAGGATTAGATACCCTGGTAGTCCACGCCGTAA
ACGTTGGGCGCTAGGTGTGGGGCTCATTCCACGAGTTCCGTGCCGCAGCTAACGCATTAA
GCGCCCCGCCTGGGGAGTACGGCCGCAAGGCTAAAACTCAAAGGAATTGACGGGGGCCCG
CACAAGCGGCGGAGCATGTTGCTTAATTCGATGCAACGCGAAGAACCTTACCTAGGCTTG
ACATGCACGGAAATCTCCCAGAGATGGGGGGTCCGTAAGGGCCGTGCACAGGTGGTGCAT
GGTTGTCGTCAGCTCGTGTCGTGAGATGTTGGGTTAAGTCCCGCAACGAGCGCAACCCTC
GTTCTATGTTGCCAGCACGTCATGGTGGGGACTCATAGGAGACTGCCGGGGTCAACTCGG
AGGAAGGTGGGGATGACGTCAAATCATCATGCCCCTTATGTCTAGGGCTGCAAACATGCT
ACAATGGCCGGTACAAAGGGCTGCGATACCGTGAGGTGGAGCGAATCCCAAAAAGCCGGT
CTCAGTTCGGATTGGGGTCTGCAACTCGACCCCATGAAGTTGGAGTCGCTAGTAATCGCA
GATCAGCAACGCTGCGGTGAATACGTTCCCGGGCCTTGTACACACCGCCCGTCACGTCAC
GAAAGTCGGTAACGCCCGAAGCCGGTGGCCCAACCCTTGTGGAGGGAGCCGTCGAAGGCG
GGATCGGCGATTGGGACGAAGTCGTAACAAGGTAGCCGTACCGGGAGGTGCGGCTGGATC
ACCTCC
>3063|149649 Prior=0.004738 Length=1506 NormPrior=0.004471
GTTTGATCCTGGCTCAGGACGAACGCTGGCGGCGTGCTTAACACATGCAAGTGGAGCGAC
GAACCAGGGCTTGCCCTGGGGCAGAGCCGCGAACGGGTGAGTAACACGTGGGTAACCTAC
CCCGATGACCGGGACAACCCGAGGAAACTCGGGCTAATACCGGATGTTCTCGTTTCTCGT
AAGGGAACCGAGCAAAGATAGCTTCGGCCTTCGCATCGGGACGGGCCCGCGGCCCATTAG
CTTGTTGGTGGGGTAATGGCCTACCAAGGCTGCGATGGGTAGCTGGTCTGAGAGGACGAT
CAGCCACACTGGGACTGAGACACGGCCCAGACTCCTACGGGAGGCAGCAGTGGGGAATCT
TGCGCAATGCGCGAAAGCGTGACGCAGCAACGCCGCGTGGGGGAAGAAGGCCTTCGGGTT
GTAAACCCCTTTCAGTTGGGACGAAGCTTCGCCGGTTAATAGCCGGCTGGAGTGACGGTA
CCTTCAGAAGAAGCCCCGGCTAACTACGTGCCAGCAGCCGCGGTAATACGTAGGGGGCTA
GCGTTGTCCGGAATCATTGGGCGTAAAGCGCGTGTAGGCGGTCCGGTAAGTCCGCTGTGA
AAGTCGGGGGCTCAACCCTCGGATGCCGGTGGATACTGTCGGGCTTGAGTACGGAAGAGG
CGAGTGGAATTCCTGGTGTAGCGGTGAAATGCGCAGATATCAGGAGGAACACCAATTGCG
AAGGCAGCTCGCTGGGACGTTACTGACGCTGAGACGCGAAAGCGTGGGGAGCAAACAGGA
TTAGATACCCTGGTAGTCCACGCTGTAAACGATGGGCACTAGGTGTGGGGGGTGTCGACT
CCCTCCGTGCCGAAGCTAACGCATTAAGTGCCCCGCCTGGGGAGTACGGCCGCAAGGCTA
AAACTCAAAGGAATTGACGGGGGCCCGCACAAGCAGCGGAGCATGTGGTTTAATTCGACG
CAACGCGAAGAACCTTACCTGGGCTTGACATGTGCCTGACCCCCCTGGAAACAGGGGTTC
CCTTCGGGGCAGGTTCACAGGTGGTGCATGGCTGTCGTCAGCTCGTGTCGTGAGATGTTG
GGTTAAGTCCCGCAACGAGCGCAACCCCCGTCGCATGTTGCCAGCATTTAGTTGGGGACT
CATGCGAGACTGCCGGTGACAAACCGGAGGAAGGTGGGGATGACGTCAAGTCATCATGCC
CCTTATGTCCAGGGCTACACACGTGCTACATTGGCGCGTACAGAGGGCTGCGATACCGCG
AGGTGGAGCGAATCCCTTAAAGCGCGTCTCGGTTCGGATTGCAGGCTGAAACCCGCCTGC
ATGAAGGCGGAGTTGCTAGTAATCGCGGATCAGCATTGCCGCGGTGAATACGTTCCCGGG
CCTTGTACACACCGCCCGTCACACCATGGAAGCAAGCAACACCCGAAGCCGGTGGCCTAA
CCCGCAAGGGAGGGAGCTGTCGAAGGTGGGGCTCGTGACTGGGGTGAAGTCGTAACAAGG
TAGCCG
>3895|188868 Prior=0.004697 Length=1321 NormPrior=0.005053
GCGTACGGGTAAAAGATTTATTGCCAGAAGAGGAGCTCGCGTCTGATTAGCTAGTTGGTG
AGGTAAAGGCTCACCAAGGCGGCGATCAGTAGCTGGTCTGAGAGGATGATCAGCCACACT
GGGACTGAGACACGGCCCAGACTCCTACGGGAGGCAGCAGTGGGGAATTTTCCGCAATGG
GCGAAAGCCTGACGGAGCAAGACCGCGTGAGGGAGGAAGGCTCTTGGGTTGTAAACCTCT
TTTGTCAGGGAAGAACACAATGACGGCACAAAAATCAGCATCGGCTAACTCCGTGCCAGC
AGCCGCGGTAATACGGAGGATGCAAGCGTTATCCGGAATTATTGGGCGTAAAGCGTCCGC
AGGTGGCATTTCAAGTCTGCTGTCAAAGACCGGGGCTTAACCCTGGAAAGGCAGTGGAAA
CTGAAACGCTAGAGTGTCGTAGGGGTAGAGGGAATTCCTGGTGTAGCGGTGAAATGCGTA
GAGATCAGGAAGAACATCGGTGGCGAAAGCGCTCTACTGGACGACAACTGACACTCAGGG
ACGAAAGCTAGGGGAGCGAATGGGATTAGATACCCCAGTAGTCCTAGCCGTAAACGATGG
ATACTAGGTGTGGCTTTGTATCGACCCGAGCCGTGCCGTAGCTAACGCGTTAAGTATCCC
GCCTGGGGAGTACGCACGCAAGTGTGAAACTCAAAGGAATTGACGGGGGCCCGCACAAGC
GGTGGAGTATGTGGTTTAATTCGATGCAACGCGAAGAACCTTACCAGGGCTTGACATGTC
GCGAATCTTCCTGAAAGGGAAGAGTGCCTTCGGGAGCGCGAACACAGGTGGTGCATGGCT
GTCGTCAGCTCGTGTCGTGAGATGTTGGGTTAAGTCCCGCAACGAGCGCAACCCTCGTCT
TTAGTTGCCAGCATTAAGTTGGGCACTCTAGAGAGACTGCCGGTGACAAACCGGAGGAAG
GTGGGGATGACGTCAAGTCAGCATGCCCCTTACGTCCTGGGCTACACACGTACTACAATG
CTGTGGACAAAGGGCAGCCAACCAGCGATGGTGCGCTAATCCCAGAAACCACGGCTCAGT
TCAGATCGCAGGCTGCAACTCGCCTGCGTGAAGGAGGAATCGCTAGTAATTGCAGGTCAG
CATACTGCAGTGAATCCGTTCCCGGGCCTTGTACACACCGCCCGTCACACCATGGAAGCT
GGCCACGCCCGAAGTCGTTACCCCAACCCCATGCGGAGGGGGATGCCGAAGGCAGGGCTG
ATGACTGGGGTGAATTCGTAACAAGGTAGCCGTACCGGAAGGTGTGGCTGGATCACCTCC
G
>3682|278305 Prior=0.004305 Length=1402 NormPrior=0.004363
GTTTGATCCTGGCTCAGGATGAACGCTGGCGGTATGCTTAACACATGCAAGTCGAACGGT
GTCTTCGGACATAGTGGCGGACGGGTGAGTAACGCGTGAGAATCTGCCTTCAGGTTGGGG
ACAACAGCTGGAAACGGCTGCTAATACCCAATGTGCCGAGAGGTGAAAGCTTTAGTGCCT
GAAGATGAGCTCGCGTCTGATTAGCTAGTTGGTAGGGTAAAAGCCTACCAAGGCATCGAT
CAGTAGCTGGTCTGAGAGGATGACCAGCCACACTGGGACTGAGACACGGCCCAGACTCCT
ACGGGAGGCAGCAGTGGGGAATTTTCCGCAATGGGCGAAAGCCTGACGGAGCAAGACCGC
GTGAGGGAGGAAGGCTCTTGGGTCGTAAACCTCTTTTGTCAGGGAAGAACAAAATGACGG
TACCTGACGAATCAGCATCGGCTAACTCCGTGCCAGCAGCCGCGGTAATACGGAGGATGC
AAGCGTTATCCGGAATTATTGGGCGTAAAGCGTCCGCAGGTGGCTTATCAAGTCTGCTGT
CAAAGAGTGGGGCTTAACCCCATAAAGGCAGTGGAAACTGAGAAGCTAGAGTGCCGTAGG
GGTAGAGGGAATTCCCGGTGTAGCGGTGAAATGCGTAGAGATCGGGAAGAACATCGGTGG
CGAAAGCGCTCTACTGGACGGTGACTGACACTCAGGGACGAAAGCTAGGGGAGCGAATGG
GATTAGATACCCCAGTAGTCCTAGCCGTAAACGATGGATACTAGGTGTGGCTTGTATCGA
CCCGAGCCGTGCCGTAGCTAACGCGTTAAGTATCCCGCCTGGGGAGTACGCACGCAAGTG
TGAAACTCAAAGGAATTGACGGGGGCCCGCACAAGCGGTGGAGTATGTGGTTTAATTCGA
TGCAACGCGAAGAACCTTACCAGGGCTTGACATGTCGCGAATCTTCTTGAAAGAGAAGAG
TGCCTTCGGGAGCGCGAACACAGGTGGTGCATGGCTGTCGTCAGCTCGTGTCGTGAGATG
TTGGGTTAAGTCCCGCAACGAGCGCAACCCTCGTCTTTAGTTGCCAGCATTTCGGATGGG
CACTCTAGAGAGACTGCCGGTGACAAACCGGAGGAAGGTGGGGATGACGTCAAGTCAGCA
TGCCCCTTACGCCCTGGGCTACACACGTACTACAATGGTAGGGACAAAGGGCAGCAAGCT
AGCGATAGCAAGCAAATCCCATAAACCCTGCCTCAGTTCAGATCGCAGGCTGCAACTCGC
CTGCGTGAAGGAGGAATCGCTAGTAATTGCAGGTCAGCATACTGCAGTGAATCCGTTCCC
GGGCCTTGTACACACCGCCCGTCACACCATGGAAGCTGGCCACGCCCGAAGTCGTTACCC
TAACCTGAAAAGGAGGGGGGTG
>3157|167334 Prior=0.004254 Length=1413 NormPrior=0.004278
GTTTGATCCTGGCTCAGGATGAACGCTGGCGGTATGCTTAACACATGCAAGTCGAACGGG
ACTTTTCGGAGTTCAGTGGCGGACGGGTGAGTAACGCGTGAGAATCTGGCTTCAGGTTCG
GGACAACCATTGGAAACGATGGCTAATACCGAATGTGCCGCAGGGTGAAAGATTAATTGC
CTGAAGATGAGCTCGCGTCTGATTAGCTAGTTGGTGGGGTAAAGGCCTACCAAGGCGACG
ATCAGTAACTGGTCTGAGAGGATGACCAGTCACACTGGGACTGAGACACGGCCCAGACTC
CTACGGGAGGCAGCAGTGGGGAATTTTCCGCAATGGGCGAAAGCCTGACGGAGCAATACC
GCGTGAGGGAGGAAGGCTCTTGGGTTGTAAACCTTTTTTCTCAGGGAAGAACAATGACGG
TACCTGACGAATCAGCATCGGCTAACTCCGTGCCAGCAGCCGCGGTAATACGGAGGATGC
AAGCGTTATCCGGAATTATTGGGCGTAAAGCGTCCGCAGGTGGCACTTCAAGTCTGTCGT
CAAAGACCGGGGCTTAACCCTGGAAAGGCGATGGAAACTGAAAGGCTAGAGAGAGGTAGG
GGTAGAGGGAATTCCCAGTGTAGCGGTGAAATGCGTAGAGATTGGGAAGAACATCGGTGG
CGAAAGCGCTCTACTGGACCTCATCTGACACTCAGGGACGAAAGCTAGGGGAGCGAATGG
GATTAGATACCCCAGTAGTCCTAGCCGTAAACGATGGATACTAGGCGTGGCTTGTATCGA
CCCGAGCCGTGCCGTAGCTAACGCGTTAAGTATCCCGCCTGGGGAGTACGCTCGCAAGAG
TGAAACTCAAAGGAATTGACGGGGGCCCGCACAAGCGGTGGAGTATGTGGTTTAATTCGA
TGCAACGCGAAGAACCTTACCAGGGCTTGACATGTCGCGAATCTCTTGGAAACGAGGGAG
TGCCTTCGGGAGCGCGAACACAGGTGGTGCATGGCTGTCGTCAGCTCGTGTCGTGAGATG
TTGGGTTAAGTCCCGCAACGAGCGCAACCCTCGTTTTTAGTTGCCAGCATTAAGTTGGGC
ACTCTAAAGAGACTGCCGGTGACAAACCGGAGGAAGGTGGGGATGACGTCAAGTCAGCAT
GCCCCTTACGCCCTGGGCTACACACGTACTACAATGCTACGGACAAAGGGCAGCAAGACA
GCGATGTCAAGCTAATCCCAGAAACCGTGGCTCAGTTCAGATTGCAGGCTGCAACTCGCC
TGCATGAAGGAGGAATCGCTAGTAATCGCAGGTCAGCCATACTGCGGTGAATACGTTCCC
GGGCCTTGTACACACCGCCCGTCACACCATGGAAGTTGGTTTTGCCCGAAGTCGTTACCC
CAACCCTAGGGAGGGGGACGCCGAAGGCAGGGC
>1930|240402 Prior=0.004207 Length=1481 NormPrior=0.004036
TGTTTGATCCTGGCTCAGGATGAACGCTGGCGGTCTGCTTAACACATGCAAGTCGAACGG
AGTAGAAATAAATACTTAGTGGCGGACGGGTGAGTAACGCGTGAGAATCTGCCTTCAGGA
CGGAGACAACAGTTGGAAACGACTGCTAAGCCCCGATGAACCGAAAGGGAAAATATTTAT
AGCCTGAAGATGAGCTCGCGTCCGATTAGCTAGTTGGGGGGGTAAAAGCCCACCAAGGCG
ACGATCGGTAGCTGGTCTGAGAGGACGATCAGCCACACTGGGACTGAGACACGGCCCAGA
CTCCTACGGGAGGCAGCAGTGGGGAATTTTCCGCAATGGGCGAAAGCCTGACGGAGCAAG
ACCGCGTGGGGGAAGAAGGCTCTTGGGTTGTAAACCCATTTTCCAGGGAAGAAAAAAATG
ACGGTACCTGAAGAATCAGCCTCGGCTAACTCCGTGCCAGCAGCCGCGGTAATACGGAGG
AGGCAAGCGTTATCCGGAATTATTGGGCGTAAAGCGTCCGCAGGTGGCTTATCAAGTCTG
CTGTCAAAGAGTGGGGCTTAACCCCATAAAGGCAGTGGAAACTGAGAAGCTAGAGTGCCG
TAGGGGTAGAGGGAATTCCCGGTGTAGCGGTGAAATGCGTAGAGATCAGGAAGAACATCG
GTGGCGAAGGCGCTCTGCTGGACCATAACTGACACTCAGGGACGAAAGCTAGGGGAGCGA
ATGGGATTAGATACCCCAGTAGTCCTAGCCGTAAACGATGGATACTAGGTGTTGTCTGTA
TCGACCCGGACAGTGCCGTAGCTAACGCGTTAAGTATCCCGCCTGGGGAGTACGCACGCA
AGTGTGAAACTCAAAGGAATTGACGGGGGCCCGCACAAGCGGTGGAGTATGTGGTTTAAT
TCGATGCAACGCGAAGAACCTTACCAGGGCTTGACATGTCCGGAATCTCCTGGAAACGGG
AGAGTGCCTTCGGGAGCCGGAACACAGGTGGTGCATGGCTGTCGTCAGCTCGTGTCGTGA
GATGTTGGGTTAAGTCCCGCAACGAGCGCAACCCTCGTCTTTAGTTGCCATCATTAAGTT
GGGCACTCTAGGGAGACTGCCGGTGACAAACCGGAGGAAGGTGGGGATGACGTCAAGTCA
GCATGCCCCTTACGTCCTGGGCAACACACGTACTACAATGGTGGGGACAAAGGGCAGCAA
GACAGCGATGTCAAGCTAATCCCAGAAACCGTGGCTCAGTTCAGATTGCAGGCTGCAACT
CGCCTGCATGAAGGAGGAATCGCTAGTAATTGCAGGTCAGCATACTGCAGTGAATCCGTT
CCCGGGCCTTGTACACACCGCCCGTCACACCATGGAAGTTGGCCACGCCCGAAGTCGTTA
CCCTAACCGTTCGCGGAGGGGGATGCCGAAGGCAGGGCTGATGACTGGGGTGAAGTCGTA
ACAAGGTAGCCGTACCTGAAGGTGCGGCTGGATCACCCACT
>795|181870 Prior=0.004069 Length=1428 NormPrior=0.004049
CAGGATGAACGCTGGCGGTATGCTTAACACATGCAAGTCGAACGGAGTACTTCGGTACTT
AGTGGCGGACGGGTGAGTAACGCGTGAGAATCTGCCTTCAGGTTCGGGACAACCACTGGA
AACGGTGGCTAATACCGAATGTGCAGCAATGTGAAAAATTTATTGCCTGAAGATGAGCTC
GCGTCTGATTAGCTAGTAGGTGTGGTAAGAGCGCACCTAGGCGACGATCAGTAGCTGGTC
TGAGAGGATGATCAGCCACACTGGGACTGAGACACGGCCCAGACTCCTACGGGAGGCAGC
AGTGGGGAATTTTCCGCAATGGGCGAAAGCCTGACGGAGCAATACCGCGTGAGGGAGGAA
GGCTCTTGGGTTGTAAACCTCTTTTATCAGGGAAGAAAGTGACGGTACCTGACGAATCAG
CATCGGCTAACTCCGTGCCAGCAGCCGCGGTAATACGGAGGATGCAAGCGTTATCCGGAA
TGATTGGGCGTAAAGCGTCCGCAGGTGGCTATGTAAGTCTGCTGTTAAAGAGTCTGGCTC
AACCAGATAAAGGCAGTGGAAACTACATGGCTAGAGTGCGTTCGGGGCAGTGGGAATTCC
CGGTGTAGCGGTGAAATGCGTAGAGATCGGGAAGAACATCGGTGGCGAAAGCGCTCTACT
GGGCCACAACTGACACTCAGGGACGAAAGCTAGGGGAGCGAATGGGATTAGATACCCCAG
TAGTCCTAGCCGTAAACGATGGATACTAGGTGTGGCTTGTATCGACCCGAGCCGTGCCGT
AGCTAACGCGTTAAGTATCCCGCCTGGGGAGTACGCACGCAAGTGTGAAACTCAAAGGAA
TTGACGGGGGCCCGCACAAGCGGTGGAGTATGTGGTTTAATTCGATGCAACGCGAAGAAC
CTTACCAGGGCTTGACATGTCCGGAATCTCCTGGAAACGGGAGAGTGCCTTCGGGAGCCG
GAACACAGGTGGTGCATGGCTGTCGTCAGCTCGTGTCGTGAGATGTTGGGTTAAGTCCCG
CAACGAGCGCAACCCTCGTCTTTAGTTGCCAGCATTTCGGATGGGCACTCTAGAGAGACT
GCCGGTGACAAACCGGAGGAAGGTGGGGATGACGTCAAGTCAGCATGCCCCTTACGCCCT
GGGCTACACACGTACTACAATGCTACGGACAAAGGGCAGCAAGCCAGCGATGGCAAGCTA
ATCCCAGAAACCGTGGCTCAGTTCAGATTGCAGGCTGCAACTCGCCTGCATGAAGGAGGA
ATCGCTAGTAATTGCAGGTCAGCATACTGCAGTGAATCCGTTCCCGGGCCTTGTACACAC
CGCCCGTCACACCATGGAAGTTGGCCACGCCCGAAGTCGTTACCCTAACCTGAAAAGGAG
GGGGATGCCGAAGGCAGGGCTGATGACTGGGGTGAAGTCGTAACAAGG
>1424|154530 Prior=0.003896 Length=1480 NormPrior=0.003741
GTTTGATCCTGGCTCAGGATGAACGCTGGCGGTCTGCTTAACACATGCAAGTCGAACGGA
GTAGAAATACTTAGTGGCGGGCGGACGGGTGAGTAACGCGTGAGAATCTACCAAAAGGAC
TGGGACAACCACTGGAAACGGTGGCTAATACCGGATGAGCCGAAAAGTAAAAAGGGAAAC
CTGCCTTTTGAAGAGCTCGCGTCTGATTAGCTAGTTGGTGAGGTAAGAGCTCACCAAGGC
AGCGATCAGTAGCTGGTCTGAGAGGATGACCAGCCACACTGGGACTGAGACACGGCCCAG
ACTCCTACGGGAGGCAGCAGTGGGGAATTTTCCGCAATGGGCGAAAGCCTGACGGAGCAA
GACCGCGTGAGGGAAGAAGGCTCTTGGGTCGTAAACCTCTTTTATCAGGGAAGAAAAAAA
TGACGGATCTGACGAATCAGCCTCGGCTAACTCCGTGCCAGCAGCCGCGGTAATACGGAG
GAGGCAAGCGTTATCCGGAATTATTGGGCGTAAAGCGTCCGCAGGTGGCACCTCAAGTCT
GCTGTCAAAGACCGGGGCTTAACCCCAGAAAGGCAGTGGAAACTGAAGTGCTAGAGTGCA
GTAGGGGTAGAGGGAATTCCCGGTGTAGCGGTGAAATGCGTAGAGATCGGGAAGAACATC
GGTGGCGAAAGCGCTCTGCTAGGCCGTAACTGACACTCAGGGACGAAAGCTAGGGGAGCG
AATGGGATTAGATACCCCAGTAGTCCTAGCCGTAAACGATGGATACTAGGTGTGGCTTGT
ATCGACCCGAGCCGTGCCGTAGCTAACGCGTTAAGTATCCCGCCTGGGGAGTACGCTCGC
AAGAGTGAAACTCAAAGGAATTGACGGGGGCCCGCACAAGCGGTGGAGTATGGTGGTTTA
ATTCGATGCAACGCGAAGAACCTTACCAGGACTTGACATGTCGCGAATCTTCTGGAAACA
GAAGAGTGCCTTCGGGAGCGCGAACACAGGTGGTGCATGGCTGTCGTCAGCTCGTGTCGT
GAGATGTTGGGTTAAGTCCCGCAACGAGCGCAACCCTCGTGTTTAGTTGCCATCATTAAG
TTGGGCACTCTAAACAGACTGCCGGTGACAAACCGGAGGAAGGTGGGGATGACGTCAAAT
CATCATGCCCCTTATGTCTTGGGCTACACACGTGCTACAATGGGCGGGACAGTGGGCAGC
CAACCCGCGAGGGCGAGCTAATACCGTAAACCCTGCCTCAGTTCAGATTGCAGGCTGCAA
ATAGCCTGCATGAAGGTGGAATCGCTAGTAAATCGCAGGTCAGCATACTGCGGTGAATCC
GTTCCCGGGCCTTGTACACACCGCCCGTCACACCATGGAAGCTGGCCACGCCCGAAGTCG
TTACCCTAACCCCTAGTGGGAGGACGCCGAAGGCAGGGCTGGTGACTGGGGTGAAGTCGT
AACAAGGTAGCCGTACCGGAAGGTGTGGCTGGATCACCTC
>5506|D2A27 Prior=0.003655 Length=1352 NormPrior=0.003841
GCGGTTGGGCCACCGGCTTCGGGCGTTACCGACTTTCGTGACGTGACGGGCGGTGTGTAC
AAGGCCCGGGAACGTATTCACCGCAGCGTTGCTGATCTGCGATTACTAGCGACTCCAACT
TCATGGGGTCGAGTTGCAGACCCCAATCCGAACTGAGACCGGCTTTTTGGGATTCGCTCC
ACCTCGCGGTATCGCAGCCCTTTGTACCGGCCATTGTAGCATGTTTGCAGCCCTAGACAT
AAGGGGCATGATGATTTGACGTCATCCCCACCTTCCTCCGAGTTGACCCCGGCAGTCTCC
CATGAGTCCCCACCATCACGTGCTGGCAACATGGAACGAGGGTTGCGCTCGTTGCGGGAC
TTAACCCAACATCTCACGACACGAGCTGACGACAACCATGCACCACCTGTGCACGACGCC
AAAGGCACCCCGCATCTCTGCGAGATTTCCGTGCATGTCAAGCCTAGGTAAGGTTCTTCG
CGTTGCATCGAATTAAGCAACATGCTCCGCCGCTTGTGCGGGCCCCCGTCAATTCCTTTG
AGTTTTAGCCTTGCGGCCGTACTCCCCAGGCGGGGCGCTTAATGCGTTAGCTGCGGCACG
GAGACCGTGGAATGGCCCCCACACCTAGCGCCCAACGTTTACGGCGTGGACTACCAGGGT
ATCTAATCCTGTTCGCTCCCCACGCTTTCGCTCCTCAGCGTCAGTATCGGCCCAGAGACC
CGCCTTCGCCACCGGTGTTCCTCCTGATATCTGCGCATTTCACCGCTACACCAGGAATTC
CAGTCTCCCCTGCCGAACTCAAGTCCGCCCGTATCGACTGCAGGCCCGGAGTTGAGCTCC
GGGTTTTCACAGCCGACGCGACGAACCGCCTACGAGCTCTTTACGCCCAATAATTCCGGA
CAACGCTTGCACCCTACGTATTACCGCGGCTGCTGGCACGTAGTTGGCCGGTGCTTCTTC
TGCAGGTACCGTCACTTGCGCTTCGTCCCTGCTGAAAGAGGTTTACAACCCGAAGGCCGT
CATCCCAACACGCGGCGTCGCTGCGTCAGGCTTCCGCCCATTGCGCAATATTCCCCACTG
CTGCCTCCCGTAGGAGTCTGGGCCGTGTCTCAGTCCCAGTGTGGCCGGTCACCCTCTCAG
GCCGGCTACCCGTCGTCGCCTTGGTAGGCCACTACCCCACCAACAAGCTGATAGGCCGCG
GGCCCATCCCCAGCCGGAAACCCTTTCCACCCACCACCATGCGGCAGCCGGTGAACATCC
GGTATTAGCCCCAATTTCTTGGAGTTATCCCAGAGCCGGGGGCAGGTTGCCCACGTGTTA
CTCACCCGTTCGCCACTCATCACCACCCGAAG
>2177|538266 Prior=0.003607 Length=1446 NormPrior=0.003545
GTTTGATCCTGGCTCAGAACGAACGCTGGCGGCAGGCTTAACACATGCAAGTCGAACGCA
TCCTTCGGGGTGAGTGGCAGACGGGTGAGTAACGCGTGGGAACGTGCCCTTCAGTTCGGG
ATAACCCAGGGAAACTTGGGCTAATACCGGATACGTGCGAGAGCAGAAAGATTCATCGCT
GAAGGATCGGCCCGCGTCTGATTAGCTAGTTGGTAGGGTAATGGCCTACCAAGGCGACGA
TCAGTAGCTGGTCTGAGAGGATGATCAGCCACATTGGGACTGAGACACGGCCCAAACTCC
TACGGGAGGCAGCAGTGGGGAATATTGGACAATGGGCGCAAGCCTGATCCAGCCATGCCG
CGTGAGTGATGAAGGCCTTAGGGTTGTAAAGCTCTTTCGTCCGGGACGATAATGACGGTA
CCGGAAGAAGAAGCCCCGGCTAACTTCGTGCCAGCAGCCGCGGTAATACGAAGGGGGCTA
GCGTTGTTCGGAATCACTGGGCGTAAAGGGCGCGTAGGCGGCCTGATAAGTCGGGGGTGA
AAGCCTGTGGCTCAACCACAGAATTGCCTTCGATACTGTCGGGCTTGAGACCGGAAGAGG
TAAGTGGAACTGCGAGTGTAGAGGTGAAATTCGTAGATATTCGCAAGAACACCAGTGGCG
AAGGCGGCTTACTGGTCCGGTTCTGACGCTGAGGCGCGAAAGCGTGGGGAGCAAACAGGA
TTAGATACCCTGGTAGTCCACGCCGTAAACGATGAATGCCAGCCGTTGGCGAGCTTGCTC
GTCAGTGGCGCAGCTAACGCTTTAAGCATTCCGCCTGGGGAGTACGGTCGCAAGATTAAA
ACTCAAAGGAATTGACGGGGGCCCGCACAAGCGGTGGAGCATGTGGTTTAATTCGAAGCA
ACGCGCAGAACCTTACCAGCCTTTGACATGTCCCGTATGGATCTTGGAGACAGGATCCTT
CAGTTCGGCTGGCGGGAACACAGGTGCTGCATGGCTGTCGTCAGCTCGTGTCGTGAGATG
TTGGGTTAAGTCCCGCAACGAGCGCAACCCTCGCCCTTAGTTGCCATCATTTGGTTGGGC
ACTCTAAGGGGACTGCCGGTGATAAGCCGAGAGGAAGGTGGGGATGACGTCAAGTCCTCA
TGGCCCTTACGGGCTGGGCTACACACGTGCTACAATGGCGGTGACAATGGGCAGCGAACC
CGCGAGGGGGAGCTAATCCCAAAAAGCCGTCTCAGTTCAGATTGCACTCTGCAACTCGAG
TGCATGAAGGCGGAATCGCTAGTAATCGTGGATCAGAACGCCACGGTGAATACGTTCCCG
GGCCTTGTACACACCGCCCGTCACACCATGGGAGTTGGTCTTACCCGACGGCGCTGCGCC
AACCGCAAGGAGGCAGGCGACCACGGTAGGGTCAGCGACTGGGGTGAAGTCGTAACAAGG
TAGCCG
>710|83120 Prior=0.003560 Length=1287 NormPrior=0.003930
TCGGGTGGGGATCAGCGGCGAACGGGTGAGTAACACGTGGGCAACCTGCCCTCAGCTCTG
GGATAACTCCGGGAAACCGGGGCTAATACCGGATATGACCATTCCTGGCATCTGGGGCGT
GGTGGAAAGAATTTCGGCTGAGGATGGGCCCGCGGCCTATCAGCTTGTTGGTGGGGTAAC
GGCCCACCAAGGCGACGACGGGTAGCCGGCCTGAGAGGGCGACCGGCCACACTGGGACTG
AGACACGGCCCAGACTCCTACGGGAGGCAGCAGTGGGGAATATTGCGCAATGGGCGAAAG
CCTGACGCAGCGACGCCGCGTGAGGGATGAAGGCCTTCGGGTTGTAAACCTCTTTCAGCA
GGGACGAAGCGCAAGTGACGGTACCTGCAGAAGAAGCACCGGCCAACTACGTGCCAGCAG
CCGCGGTAATACGTAGGGTGCAAGCGTTGTCCGGAATTATTGGGCGTAAAGAGCTCGTAG
GCGGTCTGTCGCGTCGGCTGTGAAAACTCGGGGCTCAACCCCGAGCCTGCAGTCGATACG
GGCAGACTAGAGTGCTGTAGGGGAGACTGGAATTCCTGGTGTAGCGGTGAAATGCGCAGA
TATCAGGAGGAACACCGGTGGCGAAGGCGGGTCTCTGGGCAGTAACTGACGCTGAGGAGC
GAAAGCGTGGGGAGCAAACAGGATTAGATACCCTGGTAGTCCACGCCGTAAACGGTGGGT
GCTAGGTGTAGGCGGTATTCCACGCCGTCTGTGCCGCAGCTAACGCATTAAGCACCCCGC
CTGGGGAGTACGGCCGCAAGGCTAAAACTCAAAGGAATTGACGGGGGCCCGCACAAGCAG
CGGAGCATGTGGCTTAATTCGACGCAACGCGAAGAACCTTACCAAGGCTTGACATACACC
GAAAACTCGTAGAGATACGGGGTCCGCAAGGGCGGTGTACAGGTGGTGCATGGTTGTCGT
CAGCTCGTGTCGTGAGATGTTGGGTTAAGTCCCGCAACGAGCGCAACCCTCGTTCTATGT
TGCCAGCGCGTGATGGCGGGGACTCATAGGAGACTGCCGGGGTCAACTCGGAGGAAGGTG
GGGACGACGTCAAATCATCATGCCCCTTATGTCTTGGGCTGCACACATGCTACAATGGCC
GGTACAAAGGGCTGCTAAACCGCGAGGTGGAGCGAATCCCAAAAAGCCGGTCTCAGTTCG
GATTGGGGTCTGCAACTCGACCCCATGAAGTCGGAGTCGCTAGTAATCGCAGATCAGCAA
CGCTGCGGTGAATACGTTCCCGGGCCA
>2032|99912 Prior=0.003538 Length=1390 NormPrior=0.003617
CTGGCGGTCTGCTTAACACATGCAAGTCGAACGGTGTCTTCGACTTGAGTGGCGGACGGG
TGAGTAACGCGTGAGAATCTGCCTTTTGGTCGGGGACAACCATTGGAAACGATGGCTAAT
ACCCGATGTGCCTATGGGTGAAAGATTTATTGCCAGAAGAGGAGCTCGCGTCTGATTAGC
TAGTTGGTAGGGTAAAAGCCTACCAAGGCATCGATCAGTAGCTGGTCTGAGAGGATGACC
AGCCACACTGGGACTGAGACACGGCCCAGACTCCTACGGGAGGCAGCAGTGGGGAATTTT
CCGCAATGGGCGAAAGCCTGACGGAGCAAGACCGCGTGAGGGAGGAAGGCTCTTGGGTCG
TAAACCTCTTTTGTCAGGGAAGAACACAATGACGGTACTGACGAATCAGCATCGGCTAAC
TCCGTGCCAGCAGCCGCGGTAATACGGAGGAGGCAAGCGTTATCCGGAATTATTGGGCGT
AAAGCGTCCGTAGGTGGCTAGTCAAGTCTGCGGTCAAAGACTGGGGCTTAACCCTGGAAA
GGCCGTGGAAACTGACGAGCTAGAGTGCCGTAGGGGTAGAGGGAATTCCCGGTGTAGCGG
TGAAATGCGTAGAGATCGGGAAGAACATCGGTGGCGAAAGCGCTCTACTGGACGGCAACT
GACACTCAGGGACGAAAGCTAGGGGAGCGAATGGGATTAGATACCCCAGTAGTCCTAGCC
GTAAACGATGGATACTAGGTGTTGTCTGTATCGACCCGGACAGTGCCGTAGCTAACGCGT
TAAGTATCCCGCCTGGGGAGTACGCACGCAAGTGTGAAACTCAAAGGAATTGACGGGGGC
CCGCACAAGCGGTGGAGTATGTGGTTTAATTCGATGCAACGCGAAGAACCTTACCAGGGC
TTGACATGTCTGGAATCTCCTTGAAAGGGGAGAGTGCCTTCGGGAGCCAGAACACAGGTG
GTGCATGGCTGTCGTCAGCTCGTGTCGTGAGATGTTGGGTTAAGTCCCGCAACGAGCGCA
ACCCTCGTCTTTAGTTGCCAGCATTAAGTTGGGCACTCTAGAGAGACTGCCGGTGACAAA
CCGGAGGAAGGTGGGGATGACGTCAAGTCAGCATGCCCCTTACGTCCTGGGCAACACACG
TACTACAATGCTACGGACAAAGGGCAGCAAGCTCGCGAGAGTTAGCTAATCCCATAAACC
GTGGCTCAGTTCAGATCGCAGGCTGCAACTCGCCTGCGTGAAGGAGGAATCGCTAGTAAT
TGCAGGTCAGCATACTGCAGTGAATTCGTTCCCGGGCCTTGTACACACCGCCCGTCACAC
CATGGAAGCTGGCCACGCCCGAAGTCGTTACCCTAACCGCTTGCGGAGGGGGATGCCGAA
GGCAGAGCTG
>834|161174 Prior=0.003091 Length=1443 NormPrior=0.003044
GATCCTGGCTCAGGATGAACGCTGGCGGTCTGCTTAACACATGCAAGTCGAACGGAGTAG
AAATACTTAGTGGCGGACGGGTGAGTAACGCGTGAGAATCTGCCTTTTGGTCTGGGACAA
CCACTGGAAACGGTGGCTAATACCGGATATGCCGCAACGTGAAAGATTTATCGCCTGAAG
AGGAGCTCGCGTCTGATTAGCTAGTTGGTGGGGTAAAAGCTCACCAAGGCGACGATCAGT
AGCTGGTCTGAGAGGATGATCAGCCACACTGGGACTGAGACACGGCCCAGACTCCTACGG
GAGGCAGCAGTGGGGAATTTTCCGCAATGGGCGAAAGCCTGACGGAGCAAGACCGCGTGA
GGGAGGAAGGCTCTTGGGTTGTAAACCTCTTTTGTCAGGGAAGAACACAATGCGGTACCT
GAAGAATCAGCATCGGCTAACTCCGTGCCAGCAGCCGCGGTAATACGGAGGATGCAAGCG
TTATCCGGAATTATTGGGCGTAAAGCGTCCGCAGGTGGCACTTCAAGTCTGCTGTCAAAG
ACCGGGGCTTAACCCTGGAAAGGCAGTGGAAACTGAACAGCTAGAGTATGGTAGGGGCAG
AGGGAATTCCCAGTGTAGCGGTGAAATGCGTAGATATTGGGAAGAACATCAGTGGCGAAA
GCGCTCTACTGGACCTTATCTGACATTGAGGGACGAAAGCTAGGGGAGCGAATGGGATTA
GATACCCCAGTAGTCCTAGCCGTAAACGATGGATACTAGGTGTTGTCCGTATCGACCCGG
ACAGTGTCGTAGCTAACGCGTTAAGTATCCCGCCTGGGGAGTACGCTCGCAAGAGTGAAA
CTCAAAGGAATTGACGGGGGCCCGCACAAGCGGTGGAGTATGTGGTTTAATTCGATGCAA
CGCGAAGAACCTTACCAGGGCTTGACATGTCGCGAATCTTCCTGAAAAGGAAGAGTGCCT
TCGGGAGCGCGAACACAGGTGGTGCATGGCTGTCGTCAGCTCGTGTCGTGAGATGTTGGG
TTAAGTCCCGCAACGAGCGCAACCCTCGTCTTTAGTTGCCAGCATTAAGTTGGGCACTCT
AGAGAGACTGCCGGTGACAAACCGGAGGAAGGTGGGGATGACGTCAAGTCAGCATGCCCC
TTACGTCCTGGGCTACACACGTACTACAATGCGGCGGACAAAGGGCAGCAAGCCGGCAAC
GGCAAGCCAATCCCATAAACCGCAGCTCAGTTCAGATTGCAGGCTGCAACTCGCCTGCAT
GAAGGAGGAATCGCTAGTAATTGCAGGTCAGCATACTGCAGTGAATCCGTTCCCGGGCCT
TGTACACACCGCCCGTCACACCATGGAAGTTGGCCACGCCCGAAGTCGTTACCCCAACCA
AAAGGAGGGGGACGCCGAAGGCAGGGCTGATGACTGGGGTGAAGTCGTAACAAGGTAGCC
GTA
>140|549083 Prior=0.002940 Length=1446 NormPrior=0.002889
TTGAGAGTTTGATCCTGGCTCAGAACGAACGCTGGCGGCAGGCTTAACACATGCAAGTCG
AGCGGGCCCTTCGGGGTCAGCGGCGGACGGGTTAGTAACGCGTGGGAACGTGCCTTCTGC
TCTGGAATAGCCCTGGGAAACTGGGGGTAATACCGGATGTGCCCTGAGGGGGAAAGATTT
ATCGGCAGGAGATCGGCCCGCGTCTGATTAGGTAGTTGGTGTGGTAATGGCGCACCAAGC
CGACGATCGGTAGCTGGTTTGAGAGGATGATCAGCAACACTGGGACTGAGACACGGCCCA
GACTCCTACGGGAGGCAGCAGTGGGGAATCTTAGACAATGGGCGCAAGCCTGATCTAGCC
ATGCCGCGTGGGTGATGAAGGCCTTAGGGTCGTAAAGCCCTTTCGCCGGGGAAGATAATG
ACGGTACCCGGTAAAGAAACCCCGGCTAACTCCGTGCCAGCAGCCGCGGTAATACGGAGG
GGGTTAGCGTTGTTCGGAATGACTGGGCGTAAAGCGCGCGTAGGCGGACCATCAAGTCGG
GGGTGAAATCCCGGGGCTCAACCCCGGAATGGCCTTCGAGACTGGTGGTCTTGAGTTCGA
GAGAGGTGAGTGGAATTCCGAGTGTAGAGGTGAAATTCGTAGATATTCGGAGGAACACCA
GTGGCGAAGGCGGCTCACTGGCTCGACACTGACGCTGAGGTGCGAAAGCGTGGGGAGCAA
ACAGGATTAGATACCCTGGTAGTCCACGCCGTAAACGATGAATGCCAGACGTCGGGGGGC
TTGCCCTTCGGTGTCACACCTAACGGATTAAGCATTCCGCCTGGGGAGTACGGTCGCAAG
ATTAAAACTCAAAGGAATTGACGGGGGCCCGCACAAGCGGTGGAGCATGTGGTTTAATTC
GAAGCAACGCGCAGAACCTTACCAACCCTTGACATCCCCTGACCGCCGGTGAGAGCCGGT
TTCCCCGCAAGGGGCAGGGAGACAGGTGCTGCATGGCTGTCGTCAGCTCGTGTCGTGAGA
TGTTCGGTTAAGTCCGGCAACGAGCGCAACCCACACCCTTGGTTGCCAGCACGTAATGGT
GGGCACTTTAGGGGAACTGCCCGTGATAAGCGGGAGGAAGGTGTGGATGACGTCAAGTCC
TCATGGCCCTTACGGGTTGGGCTACACACGTGCTACAATGGTGGTGACAGAGGGTTTATC
CCCAAAAGCCATCTCAGTTCGGATTGTCGTCTGCAACTCGACGGCATGAAGTCGGAATCG
CTAGTAATCGCGCATCAGCTCGGCGCGGTGAATACGTTCCCGGGCCTTGTACACACCGCC
CGTCACACCATGGGAGTTGGGTTGACCCGAAGGTGGTGCGCCGACCTCGCAAGAGGGGGC
AGCCAACCACGGTCAGTTCAGCGACTGGGGTGAAGTCGTAACAAGGTAGCCGTAGGGGAA
CCTGCG
>2981|267851 Prior=0.002891 Length=1513 NormPrior=0.002715
GTTTGATCCTGGCTCAGGACGAACGCTGGCGGCGTGCTTAACACATGCAAGTGGAGCGAC
GAACCGGGCTTCGGCCCGGGGCAAAGCCGCGAACGGGTGAGTAACACGTGGGTAACCTGC
CCCGATGATTGGGACAACCTCGGGAAACCGAGGCTAATACCAAATGTGCTCGTATCCCTC
GAGGGTTACGAGGAAAGGAAGCTTCGGCCTCCGCATCGGGATGGGCCCGCGGCGCATTAG
CTTGTTGGTGGGGTAACGGCCTACCAAGGCGACGATGCGTAGCTGGTCTGAGAGGACGAT
CAGCCACACTGGGACTGAGACACGGCCCAGACTCCTACGGGAGGCAGCAGTGGGGAATCT
TGCGCAATGCGCGAAAGCGTGACGCAGCAACGCCGCGTGGAGGAAGACGGCCTTCGGGTT
GTAAACTCCTTTCAGTTGGGACGAAGGTTCTGCGGTGAATAGCCGTTGGAACTGACGGTA
CCTTCACAAGAAGCCCCGGCTAACTACGTGCCAGCAGCCGCGGTAATACGTAGGGGGCAA
GCGTTGTCCGGAATCATTGGGCGTAAAGCGCGTGTAGGCGGGTCGGTCAGTCTGCTCTGA
AAGTCCAAGGCTCAACCTTGGGATGCGGGTGGATACTGCCGACCTAGAGTCCGGAAGAGG
CGAGTGGAATTCCTGGTGTAGCGGTGAAATGCGCAGATATCAGGAGGAACACCAATGGCG
AAGGCAGCTCGCTGGGACGTGACTGACGCTGAGACGCGAAAGCGTGGGGAGCAAACAGGA
TTAGATACCCTGGTAGTCCACGCCGTAAACGATGGGCACTAGGTGTGGGGGGTGTCGACT
CCCCCCGTGCCGAAGCTAACGCATTAAGTGCCCCGCCTGGGGAGTACGGCCGCAAGGCTA
AAACTCAAAGGAATTGACGGGGGCCCGCACAAGCAGCGGAGCATGTGGTTTAATTCGACG
CAACGCGAAGAACCTTACCTGGGCTTGACATGTGCCTGACCGCCCTGGAAACAGGGCTTC
CCTTCGGGGCAGGTTCACAGGTGGTGCATGGCTGTCGTCAGCTCGTGTCGTGAGATGTTG
GGTTAAGTCCCGCAACGAGCGCAACCCCCGTCGCATGTTGCCAGCATTAAGTTGGGGACT
CATGCGAGACTGCCGGTGACAAACCGGAGGAAGGTGGGGATGACGTCAAGTCATCATGCC
CCTTATGTCCAGGGCTACACACGTGCTACATTGGCGTATACAGAGGGCTGCGATACCGCG
AGGTGGAGCGAATCCCTTAAAGTACGTCTCGGTTCGGATTGCAGGCTGAAACCCGCCTGC
ATGAAGGTGGAGTTGCTAGTAATCGCGGATCAGCACTGCCGCGGTGAATACGTTCCCGGG
CCTTGTACACACCGCCCGTCACACCACGGGAGTGAGCAACACCCGAAGCCGGTGGCCTAA
CCCGCAAGGGAGGGAGCCGTCGAAGGTGGGGCTCGTGACTGGGGTGAAGTCGTAACAAGG
TAGCCGTACCGGC
>1031|133876 Prior=0.002761 Length=1471 NormPrior=0.002667
TTGATCCTGGCTCAGAACGAACGCTGGCGGCGTGCCTAACACATGCAAGTCGAGCGCGAA
TGGAGCAATCCTAGTAGAGCGGCGCACGGGTGCGTAACACGTGGATAATCTGCCTGGGTG
TCTGGGATAACCAGTCGAAAGATTGGCTAATACCGGATAAGCCCCCGGGAGCTTCGGCTC
TTGAGGGAAAAGGTGGCCTCTGTATACAAGCTATCACATCCAGATGAGTCCGCGGCCCAT
CAGCTAGTTGGCGGGGTAATGGCCCACCAAGGCAACGACGGGTAGCTGGTCTGAGAGGAC
GATCAGCCACACTGGAACTGAGACACGGTCCAGACTCCTACGGGAGGCAGCAGTGGGGAA
TTTTGCGCAATGGGCGAAAGCCTGACGCAGCAACGCCGCGTGTGTGATGAAGGTCTTCGG
ATTGTAAAGCACTTTCGACCGGGACGAAAACCCTGAGGCTAACATCCTCAGGCTTGACGG
TACCGGGAGAAGAAGCACCGGCTAACTCTGTGCCAGCAGCCGCGGTAATACAGAGGGTGC
AAGCGTTGTTCGGAATTATTGGGCGTAAAGCGCGTGTAGGCGGCTTTGCAAGTCGGGTGT
GAAAGCCCTCAGCTCAACTGAGGAAGTGCGCCCGAAACTGCAGAGCTTGAGTGCCGGAGA
GGGTGGCGGAATTCCCCAAGTAGAGGTGAAATTCGTAGATATGGGGAGGAACACCGGTGG
CGAAGGCGGCCACCTGGACGGTAACTGACGCTGAGACGCGAAAGCGTGGGGAGCAAACAG
GATTAGATACCCTGGTAGTCCACGCCGTAAACGATGAGAACTAGGTGTCGTGGGTGTTGA
CCCCCGCGGTGCCGAAGCTAACGCATTAAGTTCTCCGCCTGGGAAGTACGGTCGCAAGAC
TAAAACTCAAAGGAATTGACGGGGGCCCGCACAAGCGGTGGAGCATGTGGTTTAATTCGA
CGCAACGCGCAGAACCTTACCTGGTCTTGACATCCTTGGAATCCTTCAGAGATGAGGGAG
TGCCCGCAAGGGAACCGAGAGACAGGTGCTGCATGGCTGTCGTCAGCTCGTGTCGTGAGA
TGTTGGGTTAAGTCCCGCAACGAGCGCAACCCTCGCCTTTAGTTGCCACGCAAGTGGATC
TCTAGAGGGACTGCCGGTGTTAAACCGGAGGAAGGTGGGGATGACGTCAAGTCCTCATGG
CCTTTATGACCAGGGCTACACACGTGCTACAATGGCCGGTACAAAGCGTTGCCAACTCGC
GAGAGGGAGCTAATCGCATAAAACCGGTCTCAGTTCAGATTGGAGTCTGCAACTCGACTC
CATGAAGGCGGAATCGCTAGTAATCGCGGATCAGCACGCCGCGGTGAATACGTTCCCGGG
CCTTGTACACACCGCCCGTCACACCATGGGAGTCGATTGCTCCAGAAGTCGGCGTGCCAA
CCGCAAGGAGGCAGCCGCCCAAGGAGTGCTT
>2591|513156 Prior=0.002678 Length=1322 NormPrior=0.002879
GAAATACCCTAGTGGCGGACGGGTGAGTAACGCGTGAGAATCTACCAACAGGATGGGGAT
AACAGAGGGAAACCGCTGCTAATACCCAATGTGCCGAGAGGTGAAAGATTAATTACCTGT
TGAGGAGCTCGCGTCCGATTAGCTAGTTGGTGGGGTAAGAGCCTACCAAGGCATCGATCG
GTAGCTGGTCTGAGAGGACGATCAGCCACACTGGGACTGAGACACGGCCCAGACTCCTAC
GGGAGGCAGCAGTGGGGAATTTTCCGCAATGGGCGAAAGCCTGACGGAGCAAGACCGCGT
GAGGGAGGAAGGCTCTTGGGTTGTAAACCTCTTTTCTCAGGGAAGAACAAAATGACGGTA
CCTGAGGAATCAGCCTCGGCTAACTCCGTGCCAGCAGCCGCGGTAATACGGAGGAGGCAA
GCGTTATCCGGAATTATTGGGCGTAAAGCGTCCGCAGGTGGCACTTCAAGTCTGCTGTCA
AAGACCGGGGCTTAACCCTGGAAAGGCAGTGGAAACTGAAGCGCTAGAGTGTGGCAGGGG
TAGAGGGAATTCCCGGTGTAGCGGTGAAATGCGTAGAGATCGGGAAGAACATCGGTGGCG
AAAGCGCTCTACTGGGCCACAACTGACACTCAGGGACGAAAGCTAGGGGAGCGAATGGGA
TTAGATACCCCAGTAGTCCTAGCCGTAAACGATGGATACTAGGTGTGGCTTGTATCGACC
CGAGCCGTGCCGTAGCTAACGCGTTAAGTATCCCGCCTGGGGAGTACGCACGCAAGTGTG
AAACTCAAAGGAATTGACGGGGGCCCGCACAAGCGGTGGAGTATGTGGTTTAATTCGATG
CAACGCGAAGAACCTTACCAGGGCTTGACATGTCCGGAATCTCCGGGAAACGGGAGAGTG
CCTTCGGGAGCCGGAACACAGGTGGTGCATGGCTGTCGTCAGCTCGTGTCGTGAGATGTT
GGGTTAAGTCCCGCAACGAGCGCAACCCTCGTCCTTAGTTGCCATCATTAAGTTGGGCAC
TCTAGGGAGACTGCCGGTGACAAACCGGAGGAAGGTGGGGATGACGTCAAGTCAGCATGC
CCCTTACGTCCTGGGCTACACACGTACTACAATGGTAGGGACAGAGGGCAGCCAACCCGC
GAGGGCGAGCTAATCCCATAAACCTCGCCTCAGTTCAGATCGCAGGCTGCAACTCGCCTG
CGTGAAGGAGGAATCGCTAGTAATCGCCGGTCAGCATACGGCGGTGAATCCGTTCCCGGG
CCTTGTACACACCGCCCGTCACACCATGGAAGTTGGCCACGCCCGAAGTCGTTACCCAAA
CC
>2332|110298 Prior=0.002566 Length=1490 NormPrior=0.002447
CTCAACATGGAGAGTTTGATCCTGGCTCAGGATGAACGCTGGCGGTCTGCTTAACACATG
CAAGTCGAACGCACCTTTCGGGGTGAGTGGCGGACGGGTGAGTAACGCGTGAGAATCTGC
CTAGAGGTCGGGGACAACCATTGGAAACGATGGCTAATACCGGATATGCCTTACGGGGTG
AAAGATTAATCGCCTTTAGAAGAGCTCGCGCGATTAGCTAGTTGGCGGAGTAAAAGCCCA
CCAAGGCGACGATCAGTAGCTGGTCTGAGAGGATGATCAGCCACACTGGGACTGAGACAC
GGCCCAGACTCCTACGGGAGGCAGCAGTGGGGAATTTTCCGCAATGGGCGCAAGCCTGAC
GGAGCAACGCCGCGTGAGTGAGGAAGGCTCTTGGGTTGTAAACCTCTTTTGTCAGGGAAG
AACACAATGACGGTACCTGAAGAATCAGCATCGGCTAACTCCGTGCCAGCAGCCGCGGTA
ATACGGAGGATGCAAGCGTTATCCGGAATAATTGGGCGTAAAGCGTCCGTAGGTGGTCAT
TCAAGTCTGCCGTTAAAGAGTGGGGCTTAACCTCGTACAGGCAGTGGAAACTGAGAGACT
AGAGTATGGTAGGGGTAGCGGGAATTCCCAGTGTAGCGGTGAAATGCGTAGAGGATGGGA
AGAACATCGGTGGCGAAAGCGCTCTACTGGGCCACAACTGACACTCAGGGACGAAAGCTA
GGGGAGCGAATGGGATTAGATACCCCAGTAGTCCTAGCCGTAAACGATGGATACTAGGTG
TGGCTTGTATCGACCCGAGCCGTGCCGTAGCTAACGCGTTAAGTATCCCGCCTGGGGAGT
ACGCACGCAAGTGTGAAACTCAAAGGAATTGACGGGGGCCCGCACAAGCGGTGGAGTATG
TGGTTTAATTCGATGCAACGCGAAGAACCTTACCAGGGATTGACATCCCTCGAATCTTTT
GGAAACGAAAGAGTGCCTTCGGGAGCGAGGAGACAGGTGGTGCATGGCTGTCGTCAGCTC
GTGTCGTGAGATGTTGGGTTAAGTCCCGCAACGAGCGCAACCCTCGTTTTTAGTTGCCAT
CATTAAGTTGGGCACTCTAGGGAGACTGCCGGTGACAAACCGGAGGAAGGTGGGGATGAC
GTCAAGTCAGCATGCCCCTTACGTCCTGGGCTACACACGTACTACAATGCTACGGACAAA
GGGCAGCCAGACAGCAATGTCGAGCAAATCCCATAAACCGTGGCACAGTTCAGATTGCAG
GCTGCAACTCGCCTGCATGAAGGTGGAATCGCTAGTAATCGCAGGTCAGCATACTGCGGT
GAATCCGTTCCCGGGCCTTGTACACACCGCCCGTCACACCATGGAAGTTGGCCACGCCCG
AAGTCGTTACCCTAACCGCTTGCGGAGGGGGATGCCGAAGGCAGGGCTGATGACTGGGGT
GAAGTCGTAACAAGGTAGCCGTACCGGAAGGTGTGGCTGGATCACCTCCG
>6420|188528_m02 Prior=0.002543 Length=1416 NormPrior=0.002552
TGTTTGATCCTGGCTCAGGATGAACGCTGGCGGTCTGCTTAACACATGCAAGTCGAACGG
AACTCTTCGGAGTTCAGTGGCGGACGGGTGAGTAACGCGTGAGAATCTGCCTTTTGGTCG
GGGACAACCACTGGAAACGGTGGCTAATACCGGATAAGCCTGCGGGTAAAAGATTAATTG
CCAAGAGAGGAGCTCGCGTCTGATTAGCTAGTTGGTGAGGTAAAGGCTCACCAAGGCGAC
GATCGGTAGCTGGTCTGAGAGGACGATCAGCCACACTGGGACTGAGACACGGCCCCGACT
CCTACGGGAGGCAGCAGAGGGGAATTTTCCGCAATGGGCGAAAGCCTGACGGAGCAAGAC
CGCGTGAGGGAGGAAGGCTATTGGGTCGTAAACCTTTGTCAGGTAAGAACACAATGACAG
TACCTGACGAATCAGCCTCGGCTAACTCCGTGCCAGCAGCCGCGGTAATACGGAGGAGGC
AAGCGTTGTCCGGAATTATTGGGCGTAAAGCGTCCGCAGGTGGCATATCAAGTCTGCTGT
CAAAGCGCGAAGCTTAACTTCGTAAAGGCAGTGGAAACTGATGAACTAGAGTGTGATAGG
GGCAGAGGGAATTCCTAGTGTAGCGGTGAAATGCGTAGAGATTAGGAAGAACACCGGTGG
CGAAAGCGCTCTGCTGGGTCATGACTGACACTGAGGGACGAAAGCTAGGGGAGCGAATGG
GATTAGATACCCCAGTAGTCCTAGCCGTAAACGATGGATACTAGGTGTTGTCCGTATCGA
CCCGGACAGTGTCGTAGCTAACGCGTTAAGTATCCCGCCTGGGGAGTACGCTCGCAAGAG
TGAAACTCAAAGGAATTGACGGGGGCCCGCACAAGCGGTGGAGTATGTGGTTTAATTCGA
TGCAACGCGAAGAACCTTACCAGGGCTTGACATGTCGCGAATCCTCTTGAAAGAGAGGAG
TGCCTTCGGGAGCGCGAACACAGGTGGTGCATGGCTGTCGTCAGCTCGTGTCGTGAGATG
TTGGGTTAAGTCCCGCAACGAGCGCAACCCTCGTTCTTAGTTGCCAGCATTAAGTTGGGC
ACTCTAGGGAGACTGCCGGTGACAAACCGGAGGAAGGTGGGGATGACGTCAAGTCAGCAT
GCCCCTTACGTCCTGGGCTACACACGTACTACAATGGTAGGGACAGAGGGCAGCCAACCC
GCGAGGGCGAGCTAATCCCGTAAACCCTGCCTCAGTTCAGATTGCAGGCTGCAACTCGCC
TGCATGAAGGCGGAATCGCTAGTAATCGCAGGTCAGCATACGGCGGTGAATCCGTTCCCG
GGCCTTGTACACACCGCCCGTCACACCATGGGAGTTGGCCACGCCCGAAGTCGTTACTCC
AACCGCAAGGAGGAGGGCGCCGAAGGCAGGGCTGAT
>2707|185678 Prior=0.002487 Length=1450 NormPrior=0.002437
AGAGTTTGATCCTGGCTCAGGATGAACGCTGGCGGTCTGCTTAACACATGCAAGTCGAAC
GAATCCCTTCGGGGATTAGTGGCGGACGGGTGAGTAACGCGTGAGAATCTGCCTTTTGGT
CGGGGACAACCATTGGAAACGATGGCTAATACCCGATGTGCCCTTGGGTGAAAGATTTAT
TGCCAGAAGAGGAGCTCGCGTCTGATTAGCTAGTTGGTGAGGTAAGAGCTCACCAAGGCA
TCGATCAGTAGCTGGTCTGAGAGGATGACCAGCCACACTGGGACTGAGACACGGCCCAGA
CTCCTACGGGAGGCAGCAGTGGGGAATTTTCCGCAATGGGCGAAAGCCTGACGGAGCAAT
ACCGCGTGAGGGAAGAAGGCTCTTGGGTCGTAAACCTCTTTTATCAGGGAAGAAAAAAAT
GGGTACCTGAAGAATCAGCCTCGGCTAACTCCGTGCCAGCAGCCGCGGTAAGACGGAGGA
TGCAAGCGTTATCCGGAATGATTGGGCGTAAAGCGTCCGCAGGTGGCTCTTCAAGTCTGC
TGTCAAAGAGCAAGGCTCAACCTTGTCAAGGCAGTGGAAACTGAAAAGCTAGAGTGTGGT
AGGGGTAGAGGGAATTCCCAGTGTAGCGGTGAAATGCGTAGAGATTGGGAAGAACACCGG
TGGCGAAAGCGCTCTACTGGACCTGCACTGACACTGAGGGACGAAAGCTAGGGGAGCGAA
TGGGATTAGATACCCCAGTAGTCCTAGCCGTAAACGATGGAAACTAGGTGTTGTCTGTAT
AGAACCCGGACAGTGCCGTAGCTAACGCGTTAAGTATCCCGCCTGGGGAGTACGCACGCA
AGTGTGAAACTCAAAGGAATTGACGGGGGCCCGCACAAGCGGTGGAGTATGTGGTTTAAT
TCGATGCAACGCGAAGAACCTTACCAGGACTTGACATGTCGCGAATCCTTTGGAAACAGA
GGAGTGCCTTCGGGAGCGCGAACACAGGTGGTGCATGGCTGTCGTCAGCTCGTGTCGTGA
GATGTTGGGTTAAGTCCCGCAACGAGCGCAACCCTCGTGTTTAGTTGCCATCATTAAGTT
GGGCACTCTAGGGAGACTGCCGGTGACAAACCGGAGGAAGGTGGGGATGACGTCAAGTCA
GCATGCCCCTTACGCCCTGGGCTACACACGTACTACAATGCGACGGACAAAGGGCAGCTA
GCGAGCGATCGTAAGCCAATCCCATAAACCGTGGCTCAGTTCAGATCGTAGGCTGCAACT
CGCCTACGTGAAGGAGGAATCGCTAGTAATTGCAGGTCAGCATACTGCAGTGAATTCGTT
CCCGGGCCTTGTACACACCGCCCGTCACACCATGGAAGTTGGCCACGCCCGAAGTCGTTA
CCCTAACCACGTGCGGAGGGGGATGCCGAAGGCAGGGCTGATGACTGGGGTGAAGTCGTA
ACAAGGTAGC
>5703|L2B06 Prior=0.002420 Length=1374 NormPrior=0.002503
AAGGGGTTGGGCCACCGGCTTCGGGCGTTACCGACTTTCGTGACGTGACGGGCGGTGTGT
ACAAGGCCCGGGAACGTATTCACCGCAGCGTTGCTGATCTGCGATTACTAGCGACTCCAA
CTTCATGGGGTCGAGTTGCAGACCCCAATCCGAACTGAGACCGGCTTTTTGGGATTCGCT
CCACCTCGCGGTATCGCAGCCCTTTGTACCGGCCATTGTAGCATGTTTGCAGCCCTAGAC
ATAAGGGGCATGATGATTTGACGTCATCCCCACCTTCCTCCGAGTTGACCCCGGCAGTCT
CCTATGAGTCCCCACCATCACGTGCTGGCAACATAGAACGAGGGTTGCGCTCGTTGCGGG
ACTTAACCCAACATCTCACGACACGAGCTGACGACAACCATGCACCACCTGTGCACGACG
CCAAAGGCACCCCGTATCTCTACGAGATTTCCGTGCATGTCAAGCCTAGGTAAGGTTCTT
CGCGTTGCATCGAATTAAGCAACATGCTCCGCCGCTTGTGCGGGCCCCCGTCAATTCCTT
TGAGTTTTAGCCTTGCGGCCGTACTCCCCAGGCGGGGCGCTTAATGCGTTAGCTGCGGCA
CGGAGACCGTGGAATGGCCCCCACACCTAGCGCCCAACGTTTACGGCGTGGACTACCAGG
GTATCTAATCCTGTTCGCTCCCCACGCTTTCGCTCCTCAGCGTCAGTTGTTGCCCAGAGA
CCCGCCTTCGCCACCGGTGTTCCTCCTGATATCTGCGCATTTCACCGCTACACCAGGAAT
TCCAGTCTCCCCTGCAACACTCTAGTTTGCCCGTATCGACTGCAGGCCCGAGGTTGAGCC
TCGGGTTTTCACAGCCGACGCGACAGACCGCCTACGAGCTCTTTACGCCCAATAATTCCG
GACAACGCTTGCACCCTACGTATTACCGCGGCTGCTGGCACGTAGTTGGCCGGTGCTTCT
TCTGTAGGTACCGTCACTTCCGCTTCGTCCCTACTGAAAGAGGTTTACAACCCGAAGGCC
GTCATCCCTCACGCGGCGTCGCTGCGTCAGGCTTTCGCCCATTGCGCAATATTCCCCACT
GCTGCCTCCCGTAGGAGTCTGGGCCGTGTCTCAGTCCCAGTGTGGCCGGTCACCCTCTCA
GGCCGGCTACCCGTCGTCGCCTTGGTGGGCCGTGACCCCACCAACAAGCTGATAGGCCGC
GGGCCCATCCTCAGCCGATGAATCTTTCCACCACCAGACCATGCGGTCAGCGGTCACATC
CGGTATTAGCACCAATTTCTTGGAGTTATCCCAGAGCTGAGGGCAGGTTGCCCACGTGTT
ACTCACCCGTTCGCCGCTAGGGCACCCCCCGAAGGAGGGCCTCGCTCGACTTGC
>2174|71074 Prior=0.002400 Length=1451 NormPrior=0.002350
GCCGGACCCGACTGCTATCAGAGTGGGACTAAGCCATGCGAGTCGACACAGCAATGTGTG
GCATACGGCTCAGTAACACGTAGTCAACATGCCCAGGGGACGTGGATAACCTCGGGAAAC
TGAGGATAAACCGCGATAGGTCACTACTTCTGGAATGGGTAATGACCCAAACCTATATGG
CCCCTGGATTGGACTGCGGCCGATCAGGCTGTTGGTGAGGTAATGGCCCACCAAACCTGT
AACCGGTACGGGCTCTGAGAGGAGGAGCCCGGAGATGGGCACTGAGACAAGGGCCCAGGC
CCTATGGGGCGCAGCAGGCGCGAAACCTCTGCAATAGGCGAAAGCTTGACAGGGTTACTC
TGAGTGATTTCCGTTAAGGAGATCTTTTGGCACCTCTAAAAATGGTGCAGAATAAGGGGT
GGGCAAGTCTGGTGTCAGCCGCCGCGGTAATACCAGCACCCCGAGTGGTCGGGACGTTTA
TTGGGCCTAAAGCATCCGTAGCCGGTTCTACAAGTCTTCCGTTAAATCCACCTGCTCAAC
AGATGGGCTGCGGAAGATACTATGGAGCTAGGAGGCGGGAGAGGCAAGCGGTACTCGATG
GGTAGGGGTAAAATCCGTTGATCCATTGAAGACCACCAGTGGCGAAGGCGGCTTGCCAGA
ACGCGCTCGACGGTGAGGGATGAAAGCTGGGGGAGCAAACCGGATTAGATACCCGGGTAG
TCCCAGCTGTAAACGATGCAGACTCGGTGATGAGTTGGCTATATGCCATCTCAGTGCCGC
AGGGAAGCCGTTAAGTTTGCCGCCTGGGGAGTACGGTCGCAAGACTGAAACTTAAAGGAA
TTGGCGGGGGAGCACCACAAGGGGTGAAGCCTGCGGTTCAATTGGAGCCAACGCCGGAAA
TCTTACCGGGGGCGACAGCAGAATGAAGGTCAAGCTGAAGACTTTACCAGACAAGCTGAG
AGGAGGTGCATGGCCGTCGCCAGCTCGTGCCGTGAGGTGTCCTGTTAAGTCAGGTAACGA
GCGAGACCCCTGCCTCTAGTTGCTACCATTATTCTCAGGAGTAGTGGAGCTAATTAGAGG
GACTGCCGTCGCTGAGACGGAGGAAGGAGGGGGCTACGGCAGGTCAGTATGCCCCGAAAC
CCTCGGGCCACACGCGGGCTGCAATGGTAAGGACAATGAGTTTCGATTCCGAAAGGAGGA
GGCAATCTCTAAACCTTACCACAGTTATGATTGAGGGCTGAAACTCGCCCTCATGAATAT
GGAATCCCTAGTAACCGCGTGTCACTATCGCGCGGTGAATACGTCCCTGCTCCTTGCACA
CACCGCCCGTCGCTTCATCGAAGTTGGTTCTTGGCGAGGTGATGCCTAATTGGTACTATC
GAACCTGGGGTCAGCAACGAGGGAGAAGTCGTAACAAGGTGGCCGTAGGGGAACCTGCGG
CCGGATCACCT
>2695|139150 Prior=0.002323 Length=1387 NormPrior=0.002380
CTGACGTACCTCGAAGTCTGGAATAACGTCCCGAAAGGGACGCTAATACCGGATGTGCAG
TCATCTTATGGGATGCCTGTAAAGGCCTAGAGCGCTTTGAGATCGGGTTGCGTTCCATCA
GCTAGTAGGTAGGGTAAAGGCCTACCTAGGCGACGACGGATCGCCGGCCTGAGAGGGTGG
CCGGCCACAGGGGCACTGAGACACGGGCCCCACTCCTACGGGAGGCAGCAGTTAGGAATC
TTCTGCAATGGGCGAAAGCCTGACAGAGCGACGCCGCGTGAGGGACGAAGGCCTTCGGGT
CGTAAACCTCTGAACTGAGGACGAAAGCCACCGACGAGGTGGGATGACGGTACTCAGGTA
ATAGCACCGGCTAACTCCGTGCCAGCAGCCGCGGTAATACGGAGGGTGCAAGCGTTACCC
GGAATCACTGGGCGTAAAGGGCGTGTAGGCGGGGGCGTCAGTCTGACTTGAAAGACCGGA
GCTCAACTCCGGGACCGGGTTGGATACTGCGCCTCTAGACGACTGGAGAGGCAACTGGAA
TTCCTGGTGTAGCGGTGGAATGCGTAGATACCAGGAGGAACACCAATGGCGAAGGCAGGT
TGCTGGACAGTATGTGACGCTGAGGCGCGAAAGTGTGGGGAGCGAACCGGATTAGATACC
CGGGTAGTCCACACCCTAAACGATGCACGTTGGATAACTGCGGGATGCCGTGGTTGTCGA
AGCCAACGCGATAAACGTGCCGCCTGGGAAGTACGGCCGCAAGGTTGAAACTCAAAGGAA
TTGACGGGGGCCCGCACAAGCGGTGGAGCATGTGGTTTAATTCGAAGCAACGCGAAGAAC
CTTACCAGGTCTTGACATGCACGGAACCCGGCGGAAATGCTGGGGTGCCCTTCGGGGAGC
CGTGACACAGGTGCTGCATGGCTGTCGTCAGCTCGTGTCGTGAGATGTTGGGTTAAGTCC
CGCAACGAGCGCAACCCTTACTTTTCGTTACCAGCGGTTCGGCCGGGAACTCGAGAGGGA
CTGCCCATGAAAGTGGGAGGAAGGCGGGGATGACGTCTAGTCAGCATGGTCCTTACGACC
TGGGCGACACACGTGCTACAATGGCCGGCACAACGCGCAGCAACACGGCGACGTGAAGCG
AATCGCTCAAAGCCGGTCCCAGTTCAGATTGCAGTCTGCAACTCGACTGCATGAAGTTGG
AATCGCTAGTAATCGCGGGTCAGCATACCGCGGTGAATACGTTCCCGGGCCTTGTACACA
CCGCCCGTCACACCATGGGAGTCGTTTGCAGCTAAAGTCACCGGGAGCCTCACGGCAGGT
GCCTAGGTTGTGAGCGATGACTGGGGTGAAGTCGTAACAAGGTAACTGTACCGGAAGGTG
CGGTTGG
>461|279188 Prior=0.002302 Length=1479 NormPrior=0.002212
TGTTTGATCCTGGCTCAGGATGAACGCTGGCGGTCTGCTTAACACATGCAAGTCGAACGC
AAGTAGCAATACTTGAGTGGCGGACGGGTGAGTAACGCGTGAGAATCTGCCTTTTGGTCG
GGGACAACCATTGGAAACGATGGCTAATACCCGATGTGCCTATGGGTGAAAGATTTATTG
CCAGAAGAGGAGCTCGCGTCTGATTAGCTAGTTGGTGAGGTAAGAGCTCACCAAGGCAGC
GATCAGTAGCTGGTCTGAGAGGATGACCAGCCACACTGGGACTGAGACACGGCCCAGACT
CCTACGGGAGGCAGCAGTGGGGAATTTTCCGCAATGGGCGAAAGCCTGACGGAGCAAGAC
CGCGTGAGGGAAGAAGGCTCTTGGGTCGTAAACCTCTTTTATCAGGGAAGAAAAAAATGA
CGGTACCTGAAGAATAGCATCGGCTAACTCCGTGCCAGCAGCCGCGGTAAGACGGAGGAT
GCAAGCGTTATCCGGAATGATTGGGCGTAAAGCGTCCGCAGGTGTCGTTTCAAGTCTGCT
GTCAAAGACCGGGGCTTAACCCCAGAAAGGCAGTGGAAACTGAACAGCTAGAGAGAGGTA
GGGGTAGAGGGAATTCCCAGTGTAGCGGTGAAATGCGTAGATATTGGGAAGAACATCAGT
GGCGAAAGCGCTCTACTGGACCTTATCTGACATTGAGGGACGAAAGCTAGGGGAGCGAAT
GGGATTAGATACCCCAGTAGTCCTAGCCGTAAACGATGGATACTAGGTGTTGTCTGTATC
GACCCGAGCCGTGCCGTAGCTAACGCGTTAAGTATCCCGCCTGGGGAGTACGCACGCAAG
TGTGAAACTCAAAGGAATTGACGGGGGCCCGCACAAGCGGTGGAGTATGTGGTTTAATTC
GATGCAACGCGAAGAACCTTACCAGGGCTTGACATGTCCGGAATCTCCTGGAAACGGGAG
AGTGCCTTCGGGAGCCGGAACACAGGTGGTGCATGGCTGTCGTCAGCTCGTGTCGTGAGA
TGTTGGGTTAAGTCCCGCAACGAGCGCAACCCTCGTCTTTAGTTGCCATCATTAAGTTGG
GCACTCTAGAGAGACTGCCGGTGACAAACCGGAGGAAGGTGGGGATGACGTCAAGTCAGC
ATGCCCCTTACGTCCTGGGCAACACACGTACTACAATGCTACGGACAAAGGGCAGCAAGC
TCGCGAGAGCAAGCAAATCCCATAAACTGTGGCTCAGTTCAGATTGCAGGCTGCAACTCG
CCTGCATGAAGGCGGAATCGCTAGTAATCGCCGGTCAGCATACGGCGGTGAATACGTTCC
CGGGCCTTGTACACACCGCCCGTCACACCATGGGAGTTGGCCACGCCCGAAGTCGTTACT
CCAACCATTCGTGGAGGGGGACGCCGAAGGCAGGGCTGATGACTGGGGTGAAGTCGTAAC
AAGGTAGCCGTACCGGAAGGTGTGGCTGGATCACCTCCT
>3405|169423 Prior=0.002282 Length=1454 NormPrior=0.002230
GTTTGATCCTGGCTCAGAGCGAACGCTGGCGGCAGGCTTAACACATGCAAGTCGAACGGG
CACCTTCGGGTGTCAGTGGCAGACGGGTGAGTAACACGTGGGAACGTGCCCTTTGGTTCG
GAACAACTCCGGGAAACTGGAGCTAATACCGGATAAGCCCTTTTGGGGAAAGATTTATCG
CCGAAGGATCGGCCCGCGTCTGATTAGCTAGTTGGTGGGGTAATGGCCCACCAAGGCGAC
GATCAGTAGCTGGTCTGAGAGGATGATCAGCCACACTGGGACTGAGACACGGCCCAGACT
CCTACGGGAGGCAGCAGTGGGGAATATTGGACAATGGGCGCAAGCCTGATCCAGCCATGC
CGCGTGAGTGATGAAGGCCTTAGGGTTGTAAAGCTCTTTCGGCGGGGACGATAATGACGG
TACCCGCAGAAGAAGCCCCGGCTAACTTCGTGCCAGCAGCCGCGGTAATACGAAGGGGGC
TAGCGTTGCTCGGAATCACTGGGCGTAAAGGGCGCGTAGGCGGCCGATCAAGTCAGGGGT
GAAAGCCTGTGGCTCAACCACAGAATTGCCTTTGATACTGTTCGGCTCGAGACCGGAAGA
GGTTGGTGGAACTGCGAGTGTAGAGGTGAAATTCGTAGATATTCGCAAGAACACCAGTGG
CGAAGGCGGCCAACTGGTCCGGTTCTGACGCTGAGGCGCGAAAGCGTGGGGAGCAAACAG
GATTAGATACCCTGGTAGTCCACGCCGTAAACGATGAATGCCAGCCGTTGGCCGGCTTGC
CGGTCAGTGGCGCAGCTAACGCTTTAAGCATTCCGCCTGGGGAGTACGGTCGCAAGATTA
AAACTCAAAGGAATTGACGGGGGCCCGCACAAGCGGTGGAGCATGTGGTTTAATTCGAAG
CAACGCGCAGAACCTTACCAACCTTTGACATGTCCAGTATGATCGCCAGAGATGGCTTTC
TTCAGTTCGGCTGGCTGGAACACAGGTGCTGCATGGCTGTCGTCAGCTCGTGTCGTGAGA
TGTTGGGTTAAGTCCCGCAACGAGCGCAACCCTCGCCCCTAGTTGCCATCATTCAGTTGG
GCACTCTAGGGGGACTGCCGGTGATAAGCCGCGAGGAAGGTGGGGATGACGTCAAGTCCT
CATGGCCCTTACAGGTTGGGCTACACACGTGCTACAATGGCGGTGACAATGGGCAGCGAA
CCCGCGAGGGGGAGCTAATCCCAAAAAGCCGTCTCAGTTCGGATTGCACTCTGCAACTCG
AGTGCATGAAGGCGGAATCGCTAGTAATCGTGGATCAGAACGCCACGGTGAATACGTTCC
CGGGCCTTGTACACACCGCCCGTCACACCATGGGAGTTGGTCTTACCCGACGGCGCTGCG
CCAACCCGCAAGGGGGGCAGGCGACCACGGTAGGGTCAGCGACTGGGGTGAAGTCGAAAC
AAGGTAGCCGTAGG
>7910|149649_m09 Prior=0.002253 Length=1506 NormPrior=0.002126
GTTTGATCCTGGCTCAGGACGAACGCTGGCGGCGTGCTTAACACATGCAAGTGGAGCGAC
GAACCGGGGCTTGCCCCGGGGCAGAGCCGCGAACGGGTGAGTAACACGTGGGTAACCCAC
CCCGATGATTGGGACAACCCGGGGAAACTCGGGCTAATACCAAATGTGCTCGAAGTCCAT
GAGGACTCCGAGTAAAGATAGCTTCGGCCTTCGCATCGGGACGGGCCCGCGGCCCATTAG
CTTGTTGGTGAGGTAACGGCTCACCAAGGCGACGATGGGTAGCTGGTCTGAGAGGACGAT
CAGCCACACTGGGACTGAGACACGGCCCAGACTCCTACGGGAGGCAGCAGTGGGGAATCT
TGCGCAATGCGCGAAAGCGTGACGCAGCAACGCCGCGTGGAGGAAGACGGCCTTCGGGTT
GTAAACTCCTTTCAGTTGGGACGAAGCTCAACGGGTTAATAGCCCGGTGGAGTGACGGTA
CCTTCAGAAGAAGCCCCGGCTAACTACGTGCCAGCAGCCGCGGTAATACGTAGGGGGCTA
GCGTTGTCCGGAATCATTGGGCGTAAAGCGCGTGTAGGCGGCCCGGTAAGTCCGCTGTGA
AAGTCGGGGGCTCAACCCTCGAATGCCGGTGGATACTGTCGGGCTAGAGTGCGGAAGAGG
CGAGTGGAATTCCTGGTGTAGCGGTGAAATGCGCAGATATCAGGAGGAACACCAATTGCG
AAGGCAGCTCGCTGGGACGTTACTGACGCTGAGACGCGAAAGCGTGGGGAGCAAACAGGA
TTAGATACCCTGGTAGTCCACGCTGTAAACGATGGGCACTAGGTGTGGGGGGTGTCGACT
CCCTCCGTGCCGAAGCTAACGCATTAAGTGCCCCGCCTGGGGAGTACGGCCGCAAGGCTA
AAACTCAAAGGAATTGACGGGGGCCCGCACAAGCAGCGGAGCATGTGGTTTAATTCGACG
CAACGCGAAGAACCTTACCTGGGCTTGACATGTTCCTGACCGCCCTGGAAACAGGGTTTC
CCTTCGGGGCAGGATCACAGGTGGTGCATGGCTGTCGTCAGCTCGTGTCGTGAGATGTTG
GGTTAAGTCCCGCAACGAGCGCAACCCCCGTCGCATGTTGCCAGCATTTAGTTGGGGACT
CATGCGAGACTGCCGGTGACAAACCGGAGGAAGGTGGGGATGACGTCAAGTCATCATGCC
CCTTATGTCCAGGGCTACACACGTGCTACATTGGCGCGTACAGAGGGCTGCGATACCGCG
AGGTGGAGCGAATCCCTCAAAGCGCGTCTCGGTTCGGATTGCAGGCTGAAACCCGCCTGC
ATGAAGGTGGAGTTGCTAGTAATCGCGGATCAGCATTGCCGCGGTGAATACGTTCCCGGG
CCTTGTACACACCGCCCGTCACACCACGGAAGCAAGCAACACCCGAAGCCGGTGGCCTAA
CCCTTTTGGGAGGGAGCCGTCGAAGGTGGGGCTCGTGACTGGGGTGAAGTCGTAACAAGG
TAGCCG
>4628|567864 Prior=0.002233 Length=1538 NormPrior=0.002063
GTTTGATCCTGGCTCAGGACGAACGCTGGCGGCGTGCCTAATACATGCAAGTCGAGCGGA
NNNNNNNNNNNNNNNNNNNNNNNNNNNNNNNNNNNNNNNNNNNNNNNNNNNNNTGAGTAA
CACGTGGGCAACCTGCCTGTAAGACTGGGATAACTCCGGGAAACCGGGGCTAATACCGGA
TAATCTTTTTCCTTNNNNNNNNNNNTGCTGAAAGACGGTTTACGCTGTCACTTATAGATG
GGCCCGCGGCGCATTAGCTAGTTGGTGAGGTAACGGCTCACCAAGGCCACGATGCGTAGC
CGACCTGAGAGGGTGATCGGCCACACTGGGACTGAGACACGGCCCAGACTCCTACGGGAG
GCAGCAGTAGGGAATCTTCCGCAATGGACGAAAGTCTGACGGAGCAACGCCGCGTGAGCG
ATGAAGGCCTTCGGGTCGTAAAGCTCTGTTGTTAGGGAAGAACAAGTACCGTTCGAATAG
GGCGGTACCTTGACGGTACCTAACCAGAAAGCCACGGCTAACTACGTGCCAGCAGCCGCG
GTAATACGTAGGTGGCAAGCGTTGTCCGGAATTATTGGGCGTAAAGCGCGCGCAGGCGGT
CCTTTAAGTCTGATGTGAAAGCCCACGGCTCAACCGTGGAGGGTCATTGGAAACTGGGGG
ACTTGAGTGCAGAAGAGGAGAGCGGAATTCCACGTGTAGCGGTGAAATGCGCAGATATCA
TGAGGAACACCTGTGGCGAAGGCGCCTTGCTGGCCGATTTCTGACGCTGAGGCGCGAAAG
CGTGGGGAGCAAACAGGATTAGATACCCTGGTAGTCCACGCCGTAAACGATGAGTGCTAG
GTGTTGGGGGGTACCACCCTCAGTGCCGAAGCTAACGCATTAAGCACTCCGCCTGGGGAG
TACGGTCGCAAGACTGAAACTCAAAGGAATTGACGGGGGCCCGCACAAGCAGTGGAGCAT
GTGGTTTAATTCGAAGCAACGCGAAGAACCTTACCAGGTCTTGACATCCTCTGACACTCC
TAGAGATAGGACGTTCCCCTTCGGGGGACAGAGTGACAGGTGGTGCATGGTTGTCGTCAG
CTCGTGTCGTGAGATGTTGGGTTAAGTCCCGCAACGAGCGCAACCCTTGATCTTAGTTGC
CAGCATTCAGTTGGGCACTCTAAGGTGACTGCCGGTGACAAACCGGAGGAAGGTGGGGAT
GACGTCAAATCATCATGCCCCTTATGACCTGGGCTACACACGTGCTACAATGGGTGGTAC
AAAGGGCAGCAAAACCGCGAGGTCGAGCCAATCCCAGAAAGCCGGTCCCGGTTCGGATTG
AAGGCTGAAACTCGCCTTCATGAAGGCGGAGTTGCTAGTAATCGCGGATCAGCATGCCGC
GGTGAATACGTTCCCGGGCCTTGTACACACCGCCCGTCACACCACGAGAGTTTGTAACAC
CCGAAGTCGGTGGGGTAACCCGTAAGGAGCCAGCCGCCTAAGGTGGGGTCGATGACTGGG
GTGAAGTCGTAACAAGGTAGCCGTATCGGAAGGTGCGG
>6782|386885_m03 Prior=0.002189 Length=1296 NormPrior=0.002400
TGGCGGTCTCCTTAACATATAAAAGACGAACGCACCTTTCGGGGTGAGTGGCGGACGGGT
GAGTAACGCGTGAGAATCTACCATAAGGTCGGGGACAACCATTGGAAACGATGGCTAATA
CCGGATAAGCCCGAGGGTAAAAGATTAATTGCCTTTTGAAGAGCTCGCGTCTGATTAGCT
AGTTGGTGAGGTAAAGGCTCACCAAGGCATCGATCAGTAGCTGGTCTGAGAGGATGACCA
GCCACACTGGGACTGAGACACGGCCCAGACTCCTACGGGAGGCAGCAGTGGGGAATTTTC
CGCAATGGGCGAAAGCCTGACGGAGCAATACCGCGTGAGGGAAGAAGGCTCTTGGGTCGT
AAACCTCTTTTATCAGGGAAGAAAAAAATGACGGTACCTGAAGAATCAGCCTCGGCTAAC
TCCGTGCCAGCAGCCGCGGTAATACGGAGGAGGCAAGCGTTATCCGGAATTATTGGGCGT
AAAGCGTCCGCAGGTGGCACTTCAAGTCTGTCGTCAAAGACTGGGGCTTAACCCTGGAAA
GGCGGTGGAAACTGAAGCGCTAGAGTGTGGTAGGGGTAGAGGGAATTCCCGGTGTAGCGG
TGAAATGCGTAGAGATCGGGAAGAACATCGGTGGCGAAAGCGCTCTACTGGACCACAACT
GACACTCAGGGACGAAAGCTAGGGGAGCGAATGGGATTAGATACCCCAGTAGTCCTAGCC
GTAAACGATGGATACTAGGTGTGGCTCGTATCGACCCGAGCCGTGCCGTAGCTAACGCGT
TAAGTATCCCGCCTGGGGAGTACGCTCGCAAGAGTGAAACTCAAAGGAATTGACGGGGGC
CCGCACAAGCGGTGGAGTATGTGGTTTAATTCGATGCAACGCGAAGAACCTTACCAGGAC
TTGACATGTCGCGAATCCAGTGGAAACACAGGAGTGCCTTCGGGAGCGCGAACACAGGTG
GTGCATGGCTGTCGTCAGCTCGTGTCGTGAGATGTTGGGTTAAGTCCCGCAACGAGCGCA
ACCCTCGTGTTTAGTTGCCATCATTAAGTTGGGCACTCTAAACAGACTGCCGGTGACAAA
CCGGAGGAAGGTGGGGATGACGTCAAGTCAGCATGCCCCTTACGTCCTGGGCTACACACG
TACTACAATGGTAGGGACAGAGGGCAGCCAACCCGCGAGGGTGAGCTAATCCCGTAAACC
CTGCCTCAGTTCAGATTGCAGGCTGCAACTCGCCTGCATGAAGGCGGAATCGCTAGTAAT
CGCGGGTCAGCTACACCACGGTGAATACGTTCCCGG
>2279|365805 Prior=0.002173 Length=1480 NormPrior=0.002086
GTTTGATCCTGGCTCAGATTGAACGCTGGCGGCATGCTTTACACATGCAAGTCGAACGGC
AGCGCGGGGCAACCTGGCGGCGAGTGGCGAACGGGTGAGTAATATATCGGAACGTACCCA
GAAGTGGGGGATAACGTAGCGAAAGTTACGCTAATACCGCATACGATCTACGGATGAAAG
TGGGGGACCTTCGGGCCTCATGCTTTTGGAGCGGCCGATATCTGATTAGCTAGTTGGTAG
GGTAAAGGCCTACCAAGGCGACGATCAGTAGCTGGTCTGAGAGGACGACCAGCCACACTG
GGACTGAGACACGGCCCAGACTCCTACGGGAGGCAGCAGTGGGGAATTTTGGACAATGGG
CGCAAGCCTGATCCAGCAATGCCGCGTGAGTGAAGAAGGCCTTCGGGTTGTAAAGCTCTT
TTGTCAGGGAAGAAACGGCTGAGGTTAATACCTTTGGCTAATGACGGTACCTGAAGAATA
AGCACCGGCTAACTACGTGCCAGCAGCCGCGGTAATACGTAGGGTGCAAGCGTTAATCGG
AATTACTGGGCGTAAAGCGTGCGCAGGCGGTTTTGTAAGTCTGTCGTGAAAGCCCCGGGC
TCAACCTGGGAATTGCGATGGAGACTGCAAGGCTTGAATCTGGCAGAGGGGGGTAGAATT
CCACGTGTAGCAGTGAAATGCGTAGAGATGTGGAGGAACACCGATGGCGAAGGCAGCCCC
CTGGGTCAAGATTGACGCTCATGCACGAAAGCGTGGGGAGCAAACAGGATTAGATACCCT
GGTAGTCCACGCCCTAAACGATGTCTACTAGTTGTCGGGTTTTAATTAACTTGGTAACGC
AGCTAACGCGTGAAGTAGACCGCCTGGGGAGTACGGTCGCAAGATTAAAACTCAAAGGAA
TTGACGGGGACCCGCACAAGCGGTGGATGATGTGGATTAATTCGATGCAACGCGAAAAAC
CTTACCTACCCTTGACATGGAAGGAATCCTGGAGAGATCTGGGAGTGCCCGAAAGGGAAC
CTTCACACAGGTGCTGCATGGCTGTCGTCAGCTCGTGTCGTGAGATGTTGGGTTAAGTCC
CGCAACGAGCGCAACCCTTGTCATTAGTTGCTACATTCAGTTGGGCACTCTAATGAGACT
GCCGGTGACAAACCGGAGGAAGGTGGGGATGACGTCAAGTCCTCATGGCCCTTATGGGTA
GGGCTTCACACGTCATACAATGGCCGGTACAGAGGGTTGCCAACCCGCGAGGGGGAGCCA
ATCCCAGAAAGCCGATCGTAGTCCGGATTGTAGTCTGCAACTCGACTACATGAAGTTGGA
ATCGCTAGTAATCGCGGATCAGCATGTCGCGGTGAATACGTTCCCGGGTCTTGTACACAC
CGCCCGTCACACCATGGGAGCGGGTTTTACCAGAAGTAGGTAGCTTAACCGTAAGGGGGG
CGCTTACCACGGTAGGATTCGTGACTGGGGTGAAGTCGTA
>6718|188528_m03 Prior=0.001979 Length=1416 NormPrior=0.001986
TGTTTGATCCTGGCTCAGGATGAACGCTGGCGGTCTGCTTAACACATGCAAGTCGAACGG
GTTCTTTAGGGAACTAGTGGCGGACGGGTGAGTAACGCGTGAGAATCTACCAAAAGGACT
GGGACAACCACTGGAAACGGTGGCTAATACCGGATGAGCCGAAAAGTAAAAAGGGAAACC
TGCCTTTTGAAGAGCTCGCGCGATTAGCTAGTTGGCGGAGTAAAAGCCCACCAAGGCGAC
GATCGGTAGCTGGTCTGAGAGGACGATCAGCCACACTGGGACTGAGACACGGCCCAGACT
CCTACGGGAGGCAGCAGTGGGGAATTTTCCGCAATGGGCGAAAGCCTGACGGAGCAAGAC
CGCGTGAGGGAGGAAGGCTCTTGGGTTGTAAACCTCTTTTGTCAGGGAAGAACACAACGG
TACTTGACGAATCAGCCTCGGCTAACTCCGTGCCAGCAGCCGCGGTAATACGGAGGAGGC
AAGCGTTATCCGGATTTATTGGGCGTAAAGCGTCCGCAGGTGGTTTATCAAGTCTGCTGT
TAAAGCGCGGAGCTTAACTTCGTACAGGCAGTGGAAACTGATGAACTTGAGTGTGATAGG
GGCAGAGGGAATTCCCAGTGTAGCGGTGAAATGCGTAGAGATTGGGAAGAACATCGGTGG
CGAAAGCGCTCTACTGGACGGCAACTGACACTCAGGGACGAAAGCTAGGGGAGCGAATGG
GATTAGATACCCCAGTAGTCCTAGCCGTAAACGATGGATACTAGGTGTGGCTTGTATCGA
CCCGAGCCGTGCCGTAGCTAACGCGTTAAGTATCCCGCCTGGGGAGTACGCTCGCAAGAG
TGAAACTCAAAGGAATTGACGGGGGCCCGCACAAGCGGTGGAGTATGTGGTTTAATTCGA
TGCAACGCGAAGAACCTTACCAGGGCTTGACATGCCGCGAATCTTCTTGAAAGGTAGGGG
TGCCTTCGGGAGCCGGAACACAGGTGGTGCATGGCTGTCGTCAGCTCGTGTCGTGAGATG
TTGGGTTAAGTCCCGCAACGAGCGCAACCCTCGTCCTTAGTTGCCAGCATTAAGTTGGGC
ACTCTAGGGAGACTGCCGGTGACAAACCGGAGGAAGGTGGGGATGACGTCAAGTCAGCAT
GCCCCTTACGCCCTGGGCTACACACGTACTACAATGCTACGGACAAAGGGCAGCAAGACA
GCGATGTCAAGCTAATCCCAGAAACCGTGGCTCAGTTCAGATTGCAGGCTGCAACTCGCC
TGCATGAAGGAGGAATCGCTAGTAATCGCAGGTCAGCATACGGCGGTGAATCCGTTCCCG
GGCCTTGTACACACCGCCCGTCACACCATGGGAGTTGGCCACGCCCGAAGTCGTTACCCC
AACCGCAAGGAGGAGGGCGCCGAAGGCAGGGCTGAT
>6751|193533_m02 Prior=0.001908 Length=1408 NormPrior=0.001926
TGAACGCTGGCGGTCTGCTTAACACATGCAAGTCGAACGGGACTCTTCGGAGTTCAGTGG
CGGACGGGTGAGTAACGCGTGAGAATCTGCCTTCAGGTCGGGGACAACCACTGGAAACGG
TGGCTAATACCGGATATGCCGCAACGTGAAAGATTTATCGCCTGAAGAGGAGCTCGCGTC
TGATTAGCTAGTTGGTGGGGTAAAAGCTCACCAAGGCGACGATCAGTAGCTGGTCTGAGA
GGATGATCAGCCACACTGGGACTGAGACACGGCCCAGACTCCTACGGGAGGCAGCAGTGG
GGAGTCTTCCGCAATGGGCGCAAGCCTGACGGAGCAATACCGCGTGGGGGAGGAAGGCTC
TTGGGTCGTAAACCTCTTTTCTCAGGAAAGCAACCTGACGGTACCAGAGGAATCAGCATC
GGCTAACTCCGTGCCAGCAGCCGCGGTAAGACGGAGGATGCAAGCGTTATCCGGAATGAT
TTGGGCGTAAAGCGTCCGCAGGTGGCTCATCAAGTCTGCTGTCAAAGGCAGGGGCTTAAC
CCCTGAAAGGCAGTGGAAACTGGAGAGCTAGAGTGCAGTAGGGGTAGAGGGAATTCCCGG
TGTAGCGGTGAAATGCGTAGAGATCGGGAAGAACATCGGTGGCGAAAGCGCTCTGCTGGA
CTGCAACTGACACTAAAGGACGAAAGCTAGGGGAGCGAATGGGATTAGATACCCCAGTAG
TCCTAGCCGTAAACGATGGATACTAGGTGCAGCCTGTATCCACCCGGACAGTGCCGTAGC
TAACGCGTTAAGTATCCCGCCTGGGGAGTACGCACGCAAGTGTGAAACTCAAAGGAATTG
ACGGGGGCCCGCACAAGCGGTGGAGTATGTGGTTTAATTCGATGCAACGCGAAGAACCTT
ACCAGGGCTTGACATGTCCGGAATCCTACTGAAAGGTGGGAGTGCCTTCGGGAGCCGGAA
CACAGGTGGTGCATGGCTGTCGTCAGCTCGTGTCGTGAGATGTTGGGTTAAGTCCCGCAA
CGAGCGCAACCCTCGTTTTTAGTTGCCATCATTAAGTTGGGCACTCTAGAGAGACTGCCG
GTGACAAACCGGAGGAAGGTGGGGATGACGTCAAGTCAGCATGCCCCATACGCCCTGGGC
TACACACGTACTACAATGCTATGGACAGAGGGCAGCAAGCCAGCGATGGCAAGCCAATCC
CATAAACCTCGCCTCAGTTCAGATCGCAGGCTGCAACTCGCCTGCGTGAAGGAGGAATCG
CTAGTAATCGCCGGTCAGCATACGGCGGTGAATCCGTTCCCGGGCCTTGTACACACCGCC
CGTCACACCATGGAAGTTGGCCACGCCCGAAGTCGTTACCCTAACCGCTTGCGGAGGGGG
ATGCCGAAGGCAGGGCTGGTGACTGGGG
>1185|590001 Prior=0.001902 Length=1273 NormPrior=0.002123
TTAGTGGCGGACGGGTGAGTAACGCGTGAGAATCTGCCTTCTGGTCGGGGACAACCACTG
GAAACGGTGGCTAATACCGGATGAGCCTACGGGTAAAATATTTATAGCCTGAAGATGAGC
TCGCGTCCGATTAGCTAGTTGGCGGAGTAAAAGCCCACCAAGGCGACGATCGGTAGCTGG
TCTGAGAGGACGATCAGCCACACTGGGACTGAGACACGGCCCAGACTCCTACGGGAGGCA
GCAGTGGGGAATCTTGCGCAATGGGCGAAAGCCTGACGGAGCAACGCCGCGTGAGGGATG
AAGGCCTTCGGGTTGTAAACCTCTTTCAGCGCGGAGAACACAATGACGGTACCTGAAGAA
TCAGCATCGGCTAACTCCGTGCCAGCAGCCGCGGTAATACGGAGGATGCAAGCGTTATCC
GGAATTATTGGGCGTAAAGCGTCCGCAGGTGGCACTTCAAGTCTGCTGTCAAAGACCGGG
GCTTAACCCTGGAAAGGCAGTGGAAACTGAAGCGCTAGAGTGTGGCAGGGGTAGAGGGAA
TTCCCGGTGTAGCGGTGAAATGCGTAGAGATCGGGAAGAACATCGGTGGCGAAAGCGCTC
TACTGGGCCACAACTGACACTCAGGGACGAAAGCTAGGGGAGCGAATGGGATTAGATACC
CCAGTAGTCCTAGCCGTAAACGATGGATACTAGGTGTGGCTTGTATCGACCCGAGCCGTG
CCGTAGCTAACGCGTTAAGTATCCCGCCTGGGGAGTACGCACGCAAGTGTGAAACTCAAA
GGAATTGACGGGGGCCCGCACAAGCGGTGGAGTATGTGGTTTAATTCGATGCAACGCGAA
GAACCTTACCAGGGCTTGACATGTCGCGAATCTTCCGGAAAGGGAAGAGTGCCTTCGGGA
ACGCGAACACAGGTGGTGCATGGCTGTCGTCAGCTCGTGTCGTGAGATGTTGGGTTAAGT
CCCGCAACGAGCGCAACCCTCGTCCTTAGTTGCCATCATTAAGTTGGGCACTCTAGGGAG
ACTGCCGGTGACAAACCGGAGGAAGGTGGGGATGACGTCAAGTCAGCATGCCCCTTACGC
CCTGGGCTACACACGTACTACAATGCGACAGACAAATGGGCAGCCAACCCGCGAGGGCGA
GCTAATCCCGTAAACCCTGCCTCAGTTCAGATTGCAGGCTGCAACTCGCCTGCATGAAGG
CGGAATCGCTAGTAATCGCAGGTCAGCATACTGCGGTGAATCCGTTCCCGGGCCTTGTAC
ACACCGCCCGACA
>884|4566 Prior=0.001868 Length=1123 NormPrior=0.002364
GCCAGCCACACTGGGACTGAGACACGGCCCAGACTCCTACGGGAGGCAGCAGTGGGGAAT
ATTGGACAATGGGGGCAACCCTGATCCAGCAATGCCGCGTGAGTGATGAAGGCCTTAGGG
TTGTAAAGCTCTTTCGCACGCGACGATGATGACGGTAGCGTGAGAAGAAGCCCCGGCTAA
CTTCGTGCCAGCAGCCGCGGTAATACGAAGGGGGCTAGCGTTGTTCGGAATTACTGGGCG
TAAAGGGCGCGTAGGCGGCCCGATCAGTCAGATGTGAAAGCCCCGGGCTCAACCTGGGAA
CTGCATTTGATACTGTCGGGCTTGAGTTCCGGAGAGGATGGTGGAATTCCCAGTGTAGAG
GTGAAATTCGTAGATATTGGGAAGAACACCGGTGGCGAAGGCGGCCATCTGGACGGACAC
TGACGCTGAGGCGCGAAAGCGTGGGGAGCAAACAGGATTAGATACCCTGGTAGTCCACGC
CGTAAACGATGAATGCTAGACGTCGGGGTGCATGCACTTCGGTGTCGCCGCTAACGCATT
AAGCATTCCGCCTGGGGAGTACGGCCGCAAGGTTAAAACTCAAAGGAATTGGGGGGCCCG
CACAAGCGGTGGAGCATGTGGTTTAATTCGAAGCAACGCGCAGAACCTTACCAACCCTTG
ACATGTCCACTACCGGCAGGAGAGATCCTGCTCTCAGTTCGGCTGGGTGGAACACAGGTG
CTGCATGGCTGTCGTCAGCTCGTGTCGTGAGATGTTGGGTTAAGTCCCGCAACGAGCGCA
ACCCCTACTGCCAGTTGCCAGCATTCGGTTGGGCACTCTGGTGGGACCGCCGGTGACAAG
CCGGAGGAAGGCGGGGATGACGTCAAGTCCTCATGGCCCTTATGGGTTGGGCTACACACG
TGCTACAATGGCAGTGACAGTGGGATGCGAAGCCGCGAGGTGGAGCCAATCCCCAAAAGC
TGTCTCAGTTCGGATCGCACTCTGCAACTCGAGTGCGTGAAGTTGGAATCGCTAGTAATC
GCGGATCAGCACGCCGCGGTGAATACGTTCCCGGGCCTTGTACACACCGCCCGTCACACC
ATGGGAGTTGGCTTTACCCGAAGACGGTGCGCTAACCGCAAGG
>5223|125257 Prior=0.001807 Length=1439 NormPrior=0.001785
GGCGGCGTGCCTAATACATGCAAGTCGAGCGGATTTATCCTTCGGGATAAGTTAGCGGCG
GACGGGTGAGTAACACGTAGGTAACCTGCCTATAAGATCGGGATAACTATCGGAAACGAT
AGCTAAGACCGGATAACTGGTTTTCTCGCATGAGAGAATCATGAAACACGGAGCAATCTG
TGACTTAAAGATGGGCCTGCGGCGCATTAGCTAGTTGGTGAGGTAACGGCTCACCAAGGC
GACGATGCGTAGCCGACCTGAGAGGGTGACCGGCCACACTGGGACTGAGACACGGCCCAG
ACTCCTACGGGAGGCAGCAGTAGGGAATCTTCCGCAATGGGCGCAAGCCTGACGGAGCAA
CGCCGCGTGAGTGATGAAGGTTTTCGGATCGTAAAGCTCTGTTGCCCTAGACGAACAGCA
TGAGGAGTAACTGCCTTGTGTGTGACGGTATAGGAGAAGAAAGCCCCGGCTAACTACGTG
CCAGCAGCCGCGGTAATACGTAGGGGGCAAGCGTTGTCCGGAATTATTGGGCGTAAAGCG
CGCGCAGGCGGTCATTTAAGTCTGGTGTTTAATCCTGGGGCTCAACCCCAGTTCGCATCG
GAAACTGGATGACTTGAGTGTAGGAGAGGAAAGTGGAATTCCACGTGTAGCGGTGAAATG
CGTAGAGATGTGGAGGAACACCAGTGGCGAAGGCGACTTTCTGGCCTATAACTGACGCTG
AGGCGCGAAAGCGTGGGGAGCAAACAGGATTAGATACCCTGGTAGTCCACGCCGTAAACG
ATGCACGCTAGGTGTTGGGGGTTTCAATACCCTCGGTGCCGAAGTAAACACATTAAGCGT
GCCGCCTGGGGAGTACGCTCGCAAGAGTGAAACTCAAAGGAATTGACGGGGACCCGCACA
AGCAGTGGAGTATGTGGTTTAATTCGAAGCAACGCGAAGAACCTTACCAGGTCTTGACAT
CGGGATGAAAGCCTCAGAGATGAGGTCCTCCTTCGGGGGGCCGTGCACAGGTGGTGCATG
GTTGTCGTCAGCTCGTGTCGTGAGATGTTGGGTTAAGTCCCGCAACGAGCGCAACCCTTG
ATCTTAGTTGCCAGCATTCAGTTGGGCACTCTAAGGTGACTGCCGGTGACAAACCGGAGG
AAGGTGGGGATGACGTCAAATCATCATGCCCCTTATGACCTGGGCTACACACGTGCTACA
ATGGATGGTACAAAGGGCAGCAAAGCCGCGAGGCCTAGCCAATCCCATAAAACCATTCTC
AGTTCGGATTGTAGGCTGCAACTCGCCTACATGAAGCCGGAATCGCTAGTAATCGCGGAT
CAGCATGCCGCGGTGAATACGTTCCCGGGCCTTGTACACACCGCCCGTCACACCACGAGA
GTTTGTAACACCCGAAGTCGGTGGGGTAACCGCAAGGAGCCAGCCACCTAAGGTGGGAC
>5933|206639_m01 Prior=0.001765 Length=1472 NormPrior=0.001704
TTTGATCCTGGCTCAGGATGAACGCTGGCGGTCTGCTTAACACATGCAAGTCGAACGGAG
TAGAAATACTTAGTGGCGCGGACGGGTGAGTAACGCGTGAGAATCTGCCTTCAGGACGGA
GACAACAGTTGGAAACGACTGCTAAGCCCCGATGCCTTACTGGGGGAAAGATTAATCGCC
TTTAGAAGAGCTCGCGTCTGATTAGCTAGTTGGTAGGGTAAAAGCCTACCAAGGCATCGA
TCAGTAGCTGGTCTGAGAGGATGACCAGCCACACTGGGACTGAGACACGGCCCAGACTCC
TACGGGAGGCAGCAGTGGGGAATTTTCCGCAATGGGCGAAAGCCTGACGGAGCAAGACCG
CGTGAGGGAGGAAGGCTCTTGGGTCGTAAACCTCTTTTGTCAGGGAAGAACAATGACGGT
ACCTGACGAATCAGCATCGGCTAACTCCGTGCCAGCAGCCGCGGTAATACGGAGGATGCA
AGCGTTATCCGGAATTATTGGGCGTAAAGCGTCCGTAGATGGTTTTGCCAGTCGGCTGTC
AAAGCACAGGGCTTAACCCTGTAAAGGCAGTGGAAACTACAAGACTAGAGTGCAGTAGGG
GCAGAGGGAATTCCCAGTGTAGCGGTGAAATGCGTAGAGATTGGGAAGAACACCCGTGGC
GAAAGCGCTCTGCTGGACTGCCACTGACATTGAGGGACGAAAGCTAGGGGAGCGAATGGG
ATTAGATACCCCAGTAGTCCTAGCCGTAAACGATGGATACTAGGTGTTGTCCGTATCGAC
CCGGACAGTGTCGAAGCTAACGCGTTAAGTATCCCGCCTGGGGAGTACGCTCGCAAGAGT
GAAACTCAAAGGAATTGACGGGGGCCCGCACAAGCGGTGGAGTATGTGGTTTAATTCGAT
GCAACGCGAAGAACCTTACCAGGACTTGACATGTCGCGAACCCCTTTGAAAGGAGGGGGT
GCCTTAGGGAGCGCGAACACAGGTGGTGCATGGCTGTCGTCAGCTCGTGTCGTGAGATGT
TGGGTTAAGTCCCGCAACGAGCGCAACCCTCGCCCCTAGTTGCCATCATTCGGTTGGGCA
CTCTAAAATGACTGCCGGTGACAAACCGGAGGAAGGTGGGGATGACGTCAAGTCAGCATG
CCCCTTACGTCCTGGGCAACACACGTACTACAATGGTGAGGACAGAGGGCAGCAAGCCAG
CGATGGCAAGCCAATCCCATAAACCTCGCCTCAGTTCAGATCGCAGGCTGCAACTCGCCT
GCGTGAAGGAGGAATCGCTAGTAATCGCCGGTCAGCATACGGCGGTGAATCCGTTCCCGG
GCCTTGTACACACCGCCCGTCACACCATGGAAGTTGGCCACGCCCGAAGTCGTTACCCAA
ACCGCCGGGAGGAGGATGCCGAAGGCAGGGCTGATGACTGGGGTGAAGTCGTAACAAGGT
AGCCGTACCGGAAGGTGTGGCTGGATCACCTC
>1604|175060 Prior=0.001754 Length=1436 NormPrior=0.001735
GTTTGATCCTGGCTCAGGATGAACGCTGGCGGTCTGCTTAACACATGCAAGTCGAACGGA
GTAGAAATACTTAGTGGCGGACGGGTGAGTAACGCGTGAGAATCTACCAAAAGGACTGGG
ACAACCACTGGAAACGGTGGCTAATACCGGATGAGCCGAAAAGTAAAAAGGGAATTGCNN
NNNNNTGGGGCTGCGGCGGATTAGCTAGATGGTGGGGTAAAGGCCTACCATGGCGACGAT
CCGTAGCTGGTCTGAGAGGACGGCCAGCCACACTGGGACTGAGACACGGCCCAGACTCCT
ACGGGAGGCAGCAGTAAGGAATATTCCACAATGGGCGAAAGCCTGATGGAGCGACGCCGC
GTGAGGGAGGAAGGCTCTTGGGTCGTAAATCTCTTTTGTCAGGGAAGAACACAATGACGG
TTCAGACGAATCAGCCTCGGCTAACTCCGTGCCAGCAGCCGCGGTAATACGGAGGAGGCA
AGCGTTATCCGGAATTATTGGGCGTAAAGCGTCCGCAGGTGGCACCTCAAGTCTGCTGTC
AAAGACCGGGGCTCAACCCCAGAAAGGCAGTGGAAACTGAAGTGCTAGAGTGCAGTAGGG
GTAGAGGGAATTCCCGGTGTAGCGGTGAAATGCGTAGAGATCGGGAAGAACATCGGTGGC
GAAAGCGCTCTACTGGACGGTGACTGACACTCAGGGACGAAAGCTAGGGGAGCGAATGGG
ATTAGATACCCCAGTAGTCCTAGCCGTAAACGATGGATACTAGGTGTGGCTTGTATCGAC
CCGAGCCGTGCCGTAGCTAACGCGTTAAGTATCCCGCCTGGGGAGTACGCACGCAAGTGT
GAAACTCAAAGGAATTGACGGGGGCCCGCACAAGCGGTGGAGTATGTGGTTTAATTCGAT
GCAACGCGAAGAACCTTACCAGGACTTGACATGTCCGGAATCCAGTGGAAACACAGGAGT
GCCTTCGGGAGCCGGAACACAGGTGGTGCATGGCTGTCGTCAGCTCGTGTCGTGAGATGT
TGGGTTAAGTCCCGCAACGAGCGCAACCCTCGTGTTTAGTTGCCATCATTTAAGTTGGGC
ACTCTAAACAGACTGCCGGTGACAAACCGGAGGAAGGTGGGGATGACGTCAAGTCAGCAT
GCCCCTTACGCCCTGGGCTACACACGTACTACAATGCTACGGACAAAGGGCAGCAAGACA
GCGATGTCAAGCTAATCCCAGAAACCGTGGCTCAGTTCAGATTGCAGGCTGCAACTCGCC
TGCATGAAGGAGGAATCGCTAGTAATTGCAGGTCAGCATACTGCAGTGAATCCGTTCCCG
GGCCTTGTACACACCGCCCGTCACACCATGGAAGTTGGCCACGCCCGAAGTCGTTACCCT
AACCTGAAAAGGAGGGGGATGCCGAAGGCAGGGCTGATGACTGGGGTGAAGTCGTA
>1473|108357 Prior=0.001749 Length=1465 NormPrior=0.001696
TTGATCCTGGCTCAGGATGAACGCTGGCGGTCTGCTTAACACATGCAAGTCGAACGCATC
TTTCGGGGTGAGTGGCGGACGGGTGAGTAACGCGTGAGAATCTGCCTAGAGGTCGGGGAC
AACCATGGGAAACGATGGCTAATACCGGATATGCCTTACGGGGTGAAAGATTAATCGCCT
TTAGAAGAGCTCGCGTCTGATTAGCGTTGGTAGGGTAAAAGCCTACCAAGGCGACGATCA
GTAGCTGGTCTGAGAGGATGATCAGCCACACTGGGACTGAGACACGGCCCAGACTCCTAC
GGGAGGCAGCAGTGGGGAATTTTCCGCAATGGGCGAAAGCCTGACGGAGCAATACCGCGT
GAGGGAGGAAGGCTCTTGGGTTGTAAACCTCTTTTCTCAGGGAAGAATGATGACGGTACC
TGAGGAATAAGCATCGGCTAACTCCGTGCCAGCAGCCGCGGTAATACGGAGGATGCAAGC
GTTATCCGGAATGATTGGGCGTAAAGCGTCCGCAGGTGGCTATGTAAGTCTGCTGTTAAA
GAGTCTGGCTCAACCAGATAAAGGCAGTGGAAACTACATGGCTAGAGTGCGTTCGGGGCA
GAGGGAATTCCTGGTGTAGCGGTGAAATGCGTAGAGATCAGGAAGAACACCGGTGGCGAA
AGCGCTCTGCTAGGCCGCAACTGACACTGAGGGACGAAAGCTAGGGGAGCGAATGGGATT
AGATACCCCAGTAGTCCTAGCCGTAAACGATGGATACTAGGCGTGGCTTGTATCGACCCG
AGCCGTGCCGTAGCTAACGCGTTAAGTATCCCGCCTGGGGAGTACGCTCGCAAGAGTGAA
ACTCAAAGGAATTGACGGGGGCCCGCACAAGCGGTGGAGTATGTGGTTTAATTCGATGCA
ACGCGAAGAACCTTACCAGGGCTTGACATGTCGCGAATCTTCCTGAAAGGGAAGAGTGCC
TTCGGGAGCGCGAACACAGGTGGTGCATGGCTGTCGTCAGCTCGTGTCGTGAGATGTTGG
GTTAAGTCCCGCAACGAGCGCAACCCTCGTCTTTAGTTGCCAGCATTTCGGATGGGCACT
CTAGAGAGACTGCCGGTGACAAACCGGAGGAAGGTGGGGATGACGTCAAGTCAGCATGCC
CCTTACGTTCTGGGCTACACACGTACTACAATGCTACGGACAAAGGGCAGCAAGCTAGCG
ATAGCAAGCTAATCTCATAAACCGTGGCTCAGTTCAGATCGCAGGCTGCAACTCGCCTGC
GTGAAGGAGGAATCGCTAGTAATTGCAGGTCAGCATACTGCAGTGAATTCGTTCCCGGGC
CTTGTACACACCGCCCGTCACACCATGGAAGCTGGTAGTGCCCGAAGTCATTACCCCAAC
CGCTTGCGGAGGGGGATGCCTAAGGCAGGACTGGTGACTGGGGTGAAGTCGTAACAAGGT
AGCCGTACCGGAAGGTGTGGCTGGA
>4998|574989 Prior=0.001740 Length=1394 NormPrior=0.001773
GGGTAACCTGCCTGTAAGATTGGGATAACTCCGGGAAACCGGAGCTAATACCGGATAACA
TATTGAACCGCATGGTTCGATATTGAAAGATGGTTTCGGCTATCACTTACAGATGGGCCC
GCGGCGCATTAGCTAGTTGGTGAGGTAACGGCTCACCAAGGCGACGATGCGTAGCCGACC
TGAGAGGGTGATCGGCCACACTGGGACTGAGACACGGCCCAGACTCCTACGGGAGGCAGC
AGTAGGGAATCTTCCACAATGGACGAAAGTCTGATGGAGCAACGCCGCGTGAGCGATGAA
GGCCTTCGGGTCGTAAAGCTCTGTTGTTAGGGAAGAACAAGTACCGGAGTAACTGCCGGT
ACCTTGACGGTACCTAACCAGAAAGCCACGGCTAACTACGTGCCAGCAGCCGCGGTAATA
CGTAGGTGGCAAGCGTTGTCCGGAATTATTGGGCGTAAAGCGCGCGCAGGCGGTCCTTTA
AGTCTGATGTGAAAGCCCACGGCTCAACCGTGGAGGGTCATTGGAAACTGGGGGACTTGA
GTGCAGAAGAGGAAAGTGGAATTCCAAGTGTAGCGGTGAAATGCGTAGAGATTTGGAGGA
ACACCAGTGGCGAAGGCGACTTTCTGGTCTGTAACTGACACTGAGGCGCGAAAGCGTGGG
GAGCAAACAGGATTAGATACCCTGGTAGTCCACGCCGTAAACGATGAGTGCTAAGTGTTA
GAGGGTTTCCGCCCTTTAGTGCTGCAGCTAACGCATTAAGCACTCCGCCTGGGGAGTACG
GCCGCAAGGCTGAAACTCAAAGGAATTGACGGGGGCCCGCACAAGCGGTGGAGCATGTGG
TTTAATTCGAAGCAACGCGAAGAACCTTACCAGGTCTTGACATCCTCTGACAATCCTAGA
GATAGGACTTTCCCCTTCGGGGGACAGAGTGACAGGCGGCGCNNNNNNNNNNNNNNNNNN
NNNNNNNNNNNNNNNNNNNNNNNNNNNNNNNNNNNNNNNNNNNNNNNNNNNNNNNNNNNN
NNNNNNNNNNNNNNNNNNNNNNNNNNNNNNNNNNNNAAGGTGACTGCCGGTGACAAACCG
GAGGAAGGTGGGGATGACGTCAAATCATCATGCCCCTTATGACCTGGGCTACACACGTGC
TACAATGGATGGTACAAAGGGCTGCAAAACCGCGAGGTTAAGCCAATCCCATAAAACCAT
TCTCAGTTCGGATTGTAGGCTGCAACTCGCCTACATGAAGCCGGAATCGCTAGTAATCGC
GGATCAGCATGCCGCGGTGAATACGTTCCCGGGCCTTGTACACACCGCCCGTCACACCAC
GAGAGTTTGTAACACCCGAAGTCGGTGGGGTAACCTTTTGGAGCCAGCCGCCTAAGGTGG
GACAGATGATTGGG
>3809|251680 Prior=0.001686 Length=1393 NormPrior=0.001720
TGAGAATCTGCCTTCAGGACGGGGATAACAGGAGGAAACTGCTGCTAAAACCGGATATGC
CGAAAGGTGAAAGTATTAATAGCCGAAGGATCGGCCCGCGTTGCATTAGCTAGTTGGTGG
GGTAACGGCCTACCAAGGCGACGATGCGTAGCTGGTCTGAGAGGATGATCAGCCACACTG
GGACTGAGACACGGCCCAGACTCCTACGGGAGGCAGCAGTGGGGAATTTTCCGCAATGGG
CGAAAGCCTGACGGAGCAAGACCGCGTGAGGGAGGAAGGCTCTTGGGTCGTAACCTCTTT
TGTCAGGGAAGAACAAAATGACGGTACCTGACGAATCAGCATCGGCTAACTCCGTGCCAG
CAGCCGCGGTAATACGGAGGATGCAAGCGTTATCCGGAATTATTGGGCGTAAAGCGTCCG
CAGGTGGCTGATCAAGTCTGCGGTCAAAGACCGGGGCTTAACCCTGGAAAGGCCGTGGAA
ACTGATCAAGCTAGAGTACCGTAGGGGTAGAGGGAATTCCCGGTGTAGCGGTGAATGCGT
AGAGATCGGGAAGAACACCGGTGGCGAAAGCGCTCTGCTGGGTCATTACTGACACTGAGG
GACGAAAGCTAGGGGAGCGAAAGGGATTAGATACCCCTGTAGTCCTAGCCGTAAACGATG
GATACTAGGTGTGGCTTGTATCGACCCGAGCCGTGCCGTAGCTAACGCGTTAAGTATCCC
GCCTGGGGAGTACGCTCGCAAGAGTGAAACTCAAAGGAATTGACGGGGGCCCGCACAAGC
GGTGGAGTATGTGGTTTAATTCGATGCAACGCGAAGAACCTTACCAGGGCTTGACATGTC
GCGAATCCTCTTGAAAGGGAGGAGTGCCTTCGGGAGCGCGAACACAGGTGGTGCATGGCT
GTCGTCAGCTCGTGTCGTGAGATGTTGGGTTAAGTCCCGCAACGAGCGCAACCCTCGTTT
TTAGTTGCCATCATTGAGTTGGGCACTCTAGAGAGACTGCCGGTGACAAACCGGAGGAAG
GTGGGGATGACGTCAAGTCAGCATGCCCCTTACGTCCTGGGCTACACACGTACTACAATG
CTACGGACAAAGGGTTGCGAGCTAGCGATAGCAAGCTAATCCCATAAACCGTGGCTCAGT
TCAGATCGCAGGCTGCAACTCGCCTGCGTGAAGGAGGAATCGCTAGTAATCGCAGGTCAG
CATACTGCGGTGAATCCGTTCCCGGGCCTTGTACACACCGCCCGTCACACCATGGAAGTT
GGCCACGCCCGAAGTCTTTACTCCAACCGCTTGCGGAGGAGGATGCCGAAGGCAGGGCTG
ATGACTGGGGTGAATTCGTAACAAGGTAGCCGTACCGGAAGGTGTGGCTGGATCACCTCC
TTTTAGGGAGACC
>3179|558394 Prior=0.001683 Length=1452 NormPrior=0.001647
GTTTGATCCTGGCTCAGAACGAACGCTGGCGGCAGGCTTAACACATGCAAGTCGAACGCA
CCGCAAGGTGAGTGGCAGACGGGTGAGTAACGCGTGGGAACGTGCCCTTCAGTTCGGGAT
AACCCAGGGAAACTTGGGCTAATACCGGATACGTGCGAGAGCAGAAAGATTCATCGCTGA
AGGATCGGCCCGCGTCTGATTAGCTAGTTGGTAGGGTAATGGCCTACCAAGGCGACGATC
AGTAGCTGGTCTGAGAGGATGATCAGCCACACTGGGACTGAGACACGGCCCAGACTCCTA
CGGGAGGCAGCAGTGGGGAATATTGGACAATGGGCGCAAGCCTGATCCAGCCATGCCGCG
TGAGTGATGAAGGCCCTAGGGTTGTAAAGCTCTTTCGGCGGGGACGATAATGACGGTACC
CGCAGAAGAAGCCCCGGCTAACTTCGTGCCAGCAGCCGCGGTAATACGAAGGGGGCTAGC
GTTGCTCGGAATCACTGGGCGTAAAGGGCGCGTAGGCTGCCGTGNNNNNNNNNNNNNNNN
NNNNNNNNNNNNNNNNNNNNNNNNNNNNNNNNNNNNNNNNNNNNNNNNNNNNNNNNNNNN
NNNNNNNNNNNNNNNNNNNNNNNNNNNNNGTGAAATTCGTAGATATTCGCAAGAACACCA
GTGGCGAAGGCGGCCAACTGGTCCGGTTCTGACGCTGAGGCGCGAAAGCGTGGGGAGCAA
ACAGGATTAGATACCCTGGTAGTCCACGCCGTAAACGATGGATGCTAGCCGTTGGGCAGC
TTGCTGCTCAGTGGCGCAGCTAACGCTTTAAGCATCCCGCCTGGGGAGTACGGTCGCAAG
ATTAAAACTCAAAGGAATTGACGGGGGCCCGCACAAGCGGTGGAGCATGTGGTTTAATTC
GAAGCAACGCGCAGAACCTTACCAGCTCTTGACATGGCAGGACGGTTTCCAGAGATGGAT
TCCTTCCCTTCGGGGACCTGCACACAGGTGCTGCATGGCTGTCGTCAGCTCGTGTCGTGA
GATGTTGGGTTAAGTCCCGCAACGAGCGCAACCCTCGCCCCTAGTTGCCATCATTCAGTT
GGGCACTCTAGGGGGACTGCCGGTGATAAGCCGAGAGGAAGGTGGGGATGACGTCAAGTC
CTCATGGCCCTTACGGGCTGGGCTACACACGTGCTACAATGGCGGTGACAATGGGCGGCA
AAGGGGCGATCCTGAGCAAATCTCAAAAAGCCATCTCAGTTCGGATTGCACTCTGCAACT
CGAGTGCATGAAGGTGGAATCGCTAGTAATCGCGGATCAGCATGCCGCGGTGAATACGTT
CCCGGGCCTTGTACACACCGCCCGTCACACCATGGGAGTTGGCTTTACCCGAAGGCGGTG
CGCTAACCAGCAATGGAGGCAGCCGACCACGGTAGGGTCAGCGACTGGGGTGAAGTCGGA
ACAAGGTAGCCG
>1868|563954 Prior=0.001608 Length=1471 NormPrior=0.001553
GTTTGATCCTGGCTCAGGATGAACGCTGGCGGTCTGCTTAACACATGCAAGTCGAACGGA
GTAGAAATACATTGGCGGACGGGTTAGTAACGCGTGAGAATCTGCCTTCAGGTTGGGGAC
AACAGCTGGAAACGGCTGCTAATACCCAATGTGCCGAGAGGTGAAAGCTTTAGTGCCTGA
AGATGAGCTCGCGTCTGATTAGCTAGTTGGAGTGGTAATGGCACACCAAGGCAACGATCA
GTAGCTGGTCTGAGAGGATGATCAGCCACACTGGGACTGAGACACGGCCCAGACTCCTAC
GGGAGGCAGCAGTGGGGAATTTTCCGCAATGGGCGAAAGCCTGACGGAGCAAGACCGCGT
GAGGGAGGAAGGCCTTTGGGTTGTAAACCTCTTTTCTCAGGGAAGAAGAAAGTGAGGTAC
CTGACGAATCAGCATCGGCTAACTCCGTGCCAGCAGCCGCGGTAATACGGAGGATGCAAG
CGTTATCCGGATTTATTGGGCGTAAAGCGTCCGCAGGTGGTTTTTCAAGTCTGCTGTTAA
AGCGCGGGGCTTAACTTCGGAAAGGCAGTGGAAACTGAACAGCTAGAGTATGGTAGGGGC
AGAGGGAATTCCTGGTGTAGCGGTGAAATGCGTAGAGATCAGGAAGAACATCGGTGGCGA
AGGCGCTCTGCTGGACCATAACTGACACTCAGGGACGAAAGCTAGGGGAGCGAATGGGAT
TAGATACCCCAGTAGTCCTAGCCGTGAACGATGTTCTTCTGGTGTGGCTTGTATCGACCC
GAGCCGTGCCGTAGCTAACGCGTTAAGTATCCCGCCTGGGGAGTACGCACGCAAGTGTGA
AACTCAAAGGAATTGACGGGGGCCCGCACAAGCGGTGGAGTATGTGGTTTAATTCGATGC
AACGCGAAGAACCTTACCAGGGCTTGACATGTCCGGAATCTCCTGGAAACGGGAGAGTGC
CTTCGGGAGCCAGGAGTTAGGTGCTGCATGGCTGTCGTCAGCTCGTGTCGTGAGATGTTG
GGTTAAGTCCCGCAACGAGCGCAACCCTCGTCCTTAGTTGCCATCATTAAGTTGGGCACT
CTAGGGAGACTGCCGGTGACAAACCGGAGGAAGGTGGGGATGACGTCAAGTCAGCATGCC
CCTTACGCCCTGGGCTACACACGTACTACAATGCGACGGACAAAGGGCAGCTAGCGAGCG
ATCGTAAGCCAATCCCATAAACCGTGGCTCAGTTCAGATCGTAGGCTGCAACTCGCCTAC
GTGAAGGAGGAATCGCTAGTAATTGCAGGTCAGCATACTGCAGTGAATTCGTTCCCGGGC
CTTGTACACACCGCCCGTCACACCATGGAAGTTGGCCACGCCCGAAGTCGTTACCCTAAC
CCTAGTGGAGGGGGACGCCGAAGGCAGGGCTGATGACTGGGGTGAAGTCGTAACAAGGTA
GCCGTACCGGAAGGTGTGGCTGGATCACCTC
>5956|171723_m01 Prior=0.001565 Length=1451 NormPrior=0.001532
GTTTGATCCTGGCTCAGGATGAACGCTGGCGGTCTGCTTAACACATGCAAGTCGAACGGA
ACTTTTCGGAGTTCAGTGGCGGACGGGTGAGTAACGCGTGAGAATCTGCCTTCTGGTCGG
GGACAACCACTGGAAACGGTGGCTAATACCGGATGAGCCTACGGGTAAAAGATTTATTGC
CAGAAGAGGAGCTCGCGTCTGATTAGCTAGTTGGTGAGGTAAAAGCCTACCAAGGCATCG
ATCAGTAGCTGGTCTGAGAGGATGACCAGCCACACTGGGACTGAGACACGGCCCAGACTC
CTACGGGAGGCAGCAGTGGGGAATTTTCCGCAATGGGCGAAAGCCTGACGGAGCAAGACC
GCGTGAGGGAGGAAGGCTCTTGGGTCGTAAACCTCTTTTGTCAGGGAAGAACACAATGAC
GGTACCTGACGAATCAGCCTCGGCTAACTCCGTGCCAGCAGCCGCGGTAATACGGAGGAT
GCAAGCGTTATCCGGAATGATTGGGCGTAAAGCGTCCGCAGGTGGCAGTGTAAGTCTGCT
GTCAAAGGTCAGGGCTTAACCCTGAACAGGCAGTGGAAACTACACAGCTAGAGTGCGGTG
GGGGCAGAGGGAATTCCCAGTGTAGCGGTGAAATGCGTAGAGATTGGGAAGAACACCGGT
GGCGAAAGCGCTCTGCTAGGCCGCAACTGACACTCATGGACGAAAGCTAGGGGAGCGAAT
GGGATTAGATACCCCAGTAGTCCTAGCCGTAAACGATGGATACTAGGCGTAGCTCGTATC
GACCCGAGCTGTGCCGTAGCTAACGCGTTAAGTATCCCGCCTGGGGAGTACGCTCGCAAG
AGTGAAACTCAAAGGAATTGACGGGGGCCCGCACAAGCGGTGGAGTATGTGGTTTAATTC
GATGCAACGCGAAGAAACCTTACCAGGACTTGACATGTCGCGAATCTTCTGGAAACAGAG
GAGTGCCTTCGGGAGCGCGAACACAGGTGGTGCATGGCTGTCGTCAGCTCGTGTCGTGAG
ATGTTGGGTTAAGTCCCGCAACGAGCGCAACCCTCGTCTTTAGTTGCCAGCATTAAGTTG
GGCACTCTAGAGAGACTGCCGGTGACAAACCGGAGGAAGGTGGGGATGACGTCAAGTCAG
CATGCCCCTTACGTCCTGGGCTACACACGTACTACAATGCGACGGACAAAGGGCAGCAAG
CCGGCAACGGCAAGCCAATCCCATAAACCGTGGCTCAGTTCAGATCGCAGGCTGCAACTC
GCCTGCGTGAAGGAGGAATCGCTAGTAATTGCAGGTCAGCATACTGCAGTGAATTCGTTC
CCGGGCCTTGTACACACCGCCCGTCACACCATGGAAGTTGGCCACGCCCGAAGTCGTTAC
CCAAACCAAAAGGAGGGGGACGCCGAAGGCAGGGCTGATGACTGGGGTGAAGTCGTAACA
AGGTAGCCGTA
>3516|289634 Prior=0.001546 Length=1422 NormPrior=0.001545
GTTTGATCCTGGCTCAGGACGAACGCTGGCGGCGTGCCTAATACATGCAAGTCGAGCGGA
NNNNNNNNNNNNNNNNNNNNNNNNNNNNNNNNNNNNNNNTAGTGGCGGACGGGTGAGTAA
CACGTGGGCAACCTGCCTGTAAGACTGGGATAACTTCGGGAAACCGGAGCTAATACCGGA
TAATCCTTTTCCTCTCATGAGGAAAAGCTGAAAGTCGGTTTACGCTGACACTTACAGATG
GGCCCGCGGCGCATTAGCTAGTTGGTGAGGTAACGGCTCACCAAGGCGACGATGCGTAGC
CGACCTGAGAGGGTGATCGGCCACACTGGGACTGAGACACGGCCCAGACTCCTACGGGAG
GCAGCAGTAGGGAATCTTCCGCAATGGACGAAAGTCTGACGGAGCAACGCCGCGTGAGTG
ATGAAGGTTTTCGGATCGTAAAACTCTGTTGTTAGGGAAGAACAAGTACGAGAGTAACTG
CTCGTACCTTGACGGTACCTAACCAGAAAGCCACGGCTAACTACGTGCCAGCAGCCGCGG
GTAATACGTAGGTGGCAAGCGTTGTCCGGAATTATTGGGCGTAAAGCGCGCGCAGGCGGT
TCCTTAAGTCTGATGTGAAAGCCCCCGGCTCAACCGGGGAGGGTCATTGGAAACTGGGGA
ACTTGAGTGCAGAAGAGAAGAGCGGAATTCCACGTGTAGCGGTGAAATGCGTAGAGATGT
GGAGGAACACCAGTGGCGCAGGGCGGCTCTTTGGTCTGTAACTGACGCTGAGGCGCGAAA
GCGTGGGGAGCAAACAGGATTAGATACCCTGGTAGTCCACGCCGTAAACGATGAGTGCTA
AGTGTTAGAGGGTTTCCGCCCTTTAGTGCTGCAGCAAACGCATTAAGCACTCCGCCTGGG
GAGTACGGCCGCAAGGCTGAAACTCAAAGGAATTGACGGGGGCCCGCACAAGCGGTGGAG
CATGTGGTTTAATTCGAAGCAACGCGAAGAACCTTACCAGGTCTTGACATCCTCTGACAC
TCCTAGAGATAGGAATTTCCCCTTCGGGGGACAGAGTGACAGGTGGTGCATGGTTGTCGT
CAGCTCGTGTCGTGAGATGTTGGGTTAAGTCCCGCAACGAGCGCAACCCTTGATCTTAGT
TGCCAGCATTCAGTTGGGCACTCTAAGGTGACTGCCGGTGACAAACCGGAGGAAGGTGGG
GATGACGTCAAATCATCATGCCCCTTATGACCTGGGCTACACACGTGCTACAATGGATGG
TACAAAGGGCTGCAAAACCGCGAGGTCGAGCCAATCCCATAAAACCATTCTCAGTTCGGA
TTGTAGGCTGCAACTCGCCTACATGAAGCTGGAATCGCTAGTAATCGTGGATCAGCATGC
CACGGTGAATACGTTCCCGGGTCTTGTACACACCGCCCGTCA
>3517|136186 Prior=0.001539 Length=1350 NormPrior=0.001620
GGCGGACGGGTGAGTAACGCGTGAGAATCTACCATTAGGTTCGGGACAACCACTGGAAAC
GGTGGCTAATACCGGATGTGCCGAAAGGTAAAAGGTTTACTCGCCTGAAGAAGAGCTCGC
GTCTGATTAGCTAGTTGGCGAGGTAATGGCTCACCAAGGCGGCGATCAGTAGCTGGTCTG
AGAGGATGATCAGCCACACTGGGACTGAGACACGGCCCAGACTCCTACGGGAGGCAGCAG
TGGGGAATTTTCCGCAATGGGCGAAAGCCTGACGGAGCAAGACCGCGTGAGGGAGGAAGG
CTCTTGGGTTGTAAACCTCTTTTGTCAGGGAAGAACACAATGCGGTACCTGAAGAATCAG
CATCGGCTAACTCCGTGCCAGCAGCCGCGGTAATACGGGGGATGCAAGCGTTATCCGGAA
TTATTGGGCGTAAAGCGTCCGCAGGTGGCTAATCAAGTCTGCTGTCAAAGGTTGGGGCTT
AACCCCAAAAAGGCAGTGGAAACTGAGAAGCTAGAGTGCAGTAGGGGTAGAGGGAATTCC
CGGTGTAGCGGTGAAATGCGTAGAGATCGGGAAGAACATCGGTGGCGAAAGCGCTCTACT
GGACTGCAACTGACACTCAGGGACGAAAGCTAGGGGAGCGAATGGGATTAGATACCCCAG
TAGTCCTAGCCGTAAACGATGGATACTAGGTGTTGTCTGTATCGACCCGGACAGTGCCGT
AGCTAACGCGTTAAGTATCCCGCCTGGGGAGTACGCACGCAAGTGTGAAACTCAAAGGAA
TTGACGGGGGCCCGCACAAGCGGTGGAGTATGTGGTTTAATTCGATGCAACGCGAAGAAC
CTTACCAGGGCTTGACATGTCCGGAACCCTGCCGAAAGGTAGGGGTGCCTTCGGGAGCCG
GAACACAGGTGGTGCATGGCTGTCGTCAGCTCGTGTCGTGAGATGTTGGGTTAAGTCCCG
CAACGAGCGCAACCCTCGTCTTTAGTTGCCAGCATTTCGGATGGGCACTCTAGAGAGACT
GCCGGTGACAAACCGGAGGAAGGTGGGGATGACGTCAAGTCAGCATGCCCCTTACGTCCT
GGGCAACACACGTACTACAATGGTGAGGACAGAGGGCAGCAAGCCAGCGATGGCAAGCCA
ATCCCATAAACCTCGCCTCAGTTCAGATCGCAGGCTGCAACTCGCCTGCGTGAAGGAGGA
ATCGCTAGTAATCGCCGGTCAGCATACGGCGGTGAATCCGTTCCCGGGCCTTGTACACAC
CGCCCGACACACCATGGAAGCTGGTTTGGCCCGAAGTCGTTACCCTAACCCTTTTGGGAG
GGGGACGCCGAAGGCAAAGCTGGTGACTGG
>4615|32247 Prior=0.001496 Length=1493 NormPrior=0.001424
TTGATCCTGGCTCAGGACGAACGCTGGCGGCGTGCTTAACACATGCAAGTCGAGCGGTAA
GGCCCTTCGGGGTACACGAGCGGCGAACGGGTGAGTAACACGTGAGTAATCTGCCCTTCA
CTTCGGGATAACTCCGGGAAACCGGGGCTAATACCGGATATGACTGCTGGCCGCATGGTT
GGTGGTGGAAAGTTCTGGCGGTGGAGGATGAGCTCGCGGCCTATCAGCTTGTTGGTGAGG
TAGTGGCTCACCAAGGCTTCGACGGGTAGCCGGCCTGAGAGGGTGACCGGCCACACTGGG
ACTGAGACACGGCCCAGACTCCTACGGGAGGCAGCAGTGGGGAATATTGGACAATGGGCG
AAAGCCTGATCCAGCAACGCCGCGTGAGGGATGACGGCCTTCGGGTTGTAAACCTCTTTC
AGCGCAGACGAAGCGAAAGTGACGGTATGCGCAGAAGAAGCACCGGCCAACTACGTGCCA
GCAGCCGCGGTAATACGTAGGGTGCGAGCGTTGTCCGGAATTATTGGGCGTAAAGGGCTC
GTAGGCGGTCTGTTGCGTCGGGAGTGAAAACTCGGGGCTTAACCCCGAGCCTGCTTCCGA
TACGGGCAGACTAGAGGTATGCAGGGGAGAACGGAATTCCTGGTGTAGCGGTGAAATGCG
CAGATATCAGGAGGAACACCGGTGGCGAAGGCGGTTCTCTGGGCATTACCTGACGCTGAG
GAGCGAAAGTGTGGGGAGCGAACAGGATTAGATACCCTGGTAGTCCACACCGTAAACGTT
GGGCGCTAGGTGTGGGACTCATTCCACGAGTTCCGTGCCGCAGCTAACGCATTAAGCGCC
CCGCCTGGGGAGTACGGCCGCAAGGCTAAAACTCAAAGGAATTGACGGGGGCCCGCACAA
GCGGCGGAGCATGCGGATTAATTCGATGCAACGCGAAGAACCTTACCTGGGTTTGACATA
TACGAGAAGCCTCTAGAGATAGAGGTCTCTTTGGACACTCGTATACAGGTGGTGCATGGC
TGTCGTCAGCTCGTGTCGTGAGATGTTGGGTTAAGTCCCGCAACGAGCGCAACCCTCGTC
TTATGTTGCCAGCACGTAATGGTGGGGACTCATAAGAGACTGCCGGGGTCAACTCGGAGG
AAGGTGGGGATGACGTCAAGTCATCATGCCCCTTATGTCCAGGGCTTCACGCATGCTACA
ATGGCCGGTACAAAGGGCTGCGATACCGCAAGGTGGAGCGAATCCCAAAAAGCCGGTCTC
AGTTCGGATTGGGGTCTGCAACTCGACCCCATGAAGTCGGAGTCGCTAGTAATCGCAGAT
CAGCAACGCTGCGGTGAATACGTTCCCGGGCCTTGTACACACCGCCCGTCACGTCACGAA
AGTCGGCAACACCCGAAGCCGGTGGCCCAACCCTTAATGGGGGGAGCTGTCGAAGGTGGG
ATCGGCGATTGGGACGAAGACGTAACAAGGTAGCCGTACCGGAAGGTGCGGCT
>5834|L1B27 Prior=0.001493 Length=1401 NormPrior=0.001514
AAAGCGGTTGGGCCACCGGCTTCGGGTGTTGCTCACTCCCGTGGTGTGACGGGCGGTGTG
TACAAGGCCCGGGAACGTATTCACCGCGGCAATGCTGATCCGCGATTACTAGCAACTCCG
CCTTCATGTAGGCGAGTTTCAGCCTACAATCCGAACCGAGACGCGCTTTAAGGGATTCGC
TCCACCTCGCGGTATCGCAGCCCTCTGTACGCGCCAATGTAGCACGTGTGTAGCCCTGGA
CATAAGGGGCATGATGACTTGACGTCATCCCCACCTTCCTCCGGTTTGTCACCGGCAGTC
TCGCATGAGTCCCCAACTAAATGCTGGCAACATGCGACGGGGGTTGCGCTCGTTGCGGGA
CTTAACCCAACATCTCACGACACGAGCTGACGACAGCCATGCACCACCTGTGATCCTGCC
CCGAAGGGAAGCCCTGTTTCCAGGGAGATCAGGAACATGTCAAGCCCAGGTAAGGTTCTT
CGCGTTGCGTCGAATTAAACCACATGCTCCGCTGCTTGTGCGGGCCCCCGTCAATTCCTT
TGAGTTTTAGCCTTGCGGCCGTACTCCCCAGGCGGGGCACTTAATGCGTTAGCTTCGGCA
CGGAGGGAGTCGACACCCCCCACACCTAGTGCCCATCGTTTACGGCGTGGACTACCAGGG
TATCTAATCCTGTTTGCTCCCCACGCTTTCGCGTCTCAGCGTCAGTAACGTCCCAGCGAG
CTGCCTTCGCAATTGGTGTTCCTCCTGATATCTGCGCATTTCACCGCTACACCAGGAATT
CCACTCGCCTCTTCCGCACTCAAGCCCGACAGTATCCACCCGCATCCGAGGGTTGAGCCC
CCGACTTTCAGAGCGGACTTACCGAGCCGCCTACACGCGCTTTACGCCCAATGATTCCGG
ACAACGCTTGCCCCCTACGTATTACCGCGGCTGCTGGCACGTAGTTAGCCGGGGCTTCTT
CTGAAGGTACCGTCACTCCAGCAGGCTATTAACCCGCGAAGCTTCGTCCCAACTGAAAGG
GGTTTACAACCCGAAGGCCTTCTTCCCCCACGCGGCGTTGCTGCGTCACGCTTTCGCGCA
TTGCGCAAGATTCCCCACTGCTGCCTCCCGTAGGAGTCTGGGCCGTGTCTCAGTCCCAGT
GTGGCTGATCGTCCTCTCAGACCAGCTACCCATCGTCGCCTTGGTAGGCCGTTACCCCAC
CAACAAGCTAATGGGCCGCGGGCCCGTCCCGATGCGAAGGCCGAAGCTATCTTTGCTCGA
TTCCCTTACGAGAAACGAGAACATCCGGTATTAGCCCGAGTTTCCTCGGGTTGTCCCGGT
CATCGGGGTAGGTTACCCACGTGTTACTCACCCGTTCGCGGCTCTGCCCCGGGCCGAAGC
CCGGTTCGTCGCTCCACTTGT
>4885|509617 Prior=0.001477 Length=1342 NormPrior=0.001564
TGTTTGATCCTGGCTCAGGATGAACGCTGGCGGTCTGCTTAACACATGCAAGTCGAACGG
AACTCTTCGGAGTTCAGTGGCGGACGGGTGAGTAACGCGTGAGAATCTACCAAAAGGACT
GGGACAACCACTGGAAACGGTGGCTAATACCGGATGAGCCGCAACGTAAAAGAGGAAACT
CGCCTTTTGAAGAGCTCGCGGTCTGATTAGCTAGTTGGTGAGGTAAAGGCTCACCAAGGC
GGCGATCAGTAGCTGGTCTGAGAGGATGATCAGCCACACTGGGACTGAGACACGGCCCAG
ACTCCTACGGGAGGCAGCAGTGGGGAATTTTCCGCAATGGGCGAAAGCCTGACGGAGCAA
GACCGCGTGAGGGAGGAAGGCTCTTGGGTTGTAAACCTCTTTTGTCAGGGAAGAACAATG
ACGGTACCTGACGAATCAGCCTCGGCTAACTCCGTGCCAGCAGCCGCGGTAATACGGAGG
AGGCAAGCGTTATCCGGAATTATTGGGCGTAAAGCGTCCGTAGATGGTCGTTTCAAGTCT
GCTGTCAAAGACCGGGGCTTAACCCCAGAAAGGCAGTGGAAACTGAACAGCTAGAGAGAG
GTAGGGGTAGAGGGAATTCCCAGTGTAGCGGTGAAATGCGTAGATATTGGGAAGAACATC
AGTGGCGAAAGCGCTCTACTGGACGGCAACTGACACTCAGGGACGAAAGCTAGGGGAGCG
AATGGGATTAGATACCCCAGTAGTCCTAGCCGTAAACGATGGATACTAGGTGTGGCTTGT
ATCGACCCGAGCCGTGCCGTAGCTAACGCGTTAAGTATCCGGGGGAGTATGCACGCAAGT
GTGAAACTCAAAGGAATGGACGGGGGCCCGCACAAGCGGTGGAGGCTGTGTCTTAATTCG
ATGCAACGCGAAGAACCTTACCAGGGCTTGACATGTCCGGAATCCTACTGAAAGGTGGGA
GTGCCTTCGGGAGCCGGAACACAGGTGGTGCATGGCTGTCGTCAGCTCGTGTCGTGAGAT
GTTGGGTTAAGTCCCGCAACGAGCGCAACCCTCGTTTTTAGTTGCCAGCATTAAGTTGGG
CACTCTAGAGAGACTGCCGGTGACAAACCGGAGGAAGGTGGGGATGACGTCAAGTCAGCA
TGCCCCTTACGTTCTGGGCTACACACGTACTACAATGCTACGGACAAAGGGCAGCAAGCA
TGCGAATGCAAGCTAATCTCATAAACCGTGGCTCAGTTCAGATCGCAGGCTGCAACTCGC
CTGCGTGAAGGAGGAATCGCTAGTAATTGCAGGTCAGCATACTGCAGTGAATTCGTTCCC
GGGCCTTGTACACACCGTCCGG
>1022|146397 Prior=0.001451 Length=1480 NormPrior=0.001393
GTTTGATCCTGGCTCAGAGCGAACGCTGGCGGCAGGCTTAACACATGCAAGTCGAGCGGG
CGTAGCAATACGTCAGCGGCAGACGGGTGAGTAACGCGTGGGAACATACCTTTTGGTTCG
GAACAACACAGGGAAACTTGTGCTAATACCGGATAAGCCCTTACGGGGAAAGATTTATCG
CCGAAAGATTGGCCCGCGTCTGATTAGCTAGTTGGTGAGGTAATGGCTCACCAAGGCGAC
GATCAGTAGCTGGTCTGAGAGGATGATCAGCCACATTGGGACTGAGACACGGCCCAAACT
CCTACGGGAGGCAGCAGTGGGGAATATTGGACAATGGGCGCAAGCCTGATCCAGCCATGC
CGCGTGAGTGATGAAGGCCCTAGGGTTGTAAAGCTCTTTTGTGCGGGAAGATAATGACGG
TACCGCAAGAATAAGCCCCGGCTAACTTCGTGCCAGCAGCCGCGGTAATACGAAGGGGGC
TAGCGTTGCTCGGAATCACTGGGCGTAAAGGGTGCGTAGGCGGGTCTTTAAGTCAGNNNN
NNNNNNNNNNNNNNNNNNNNNNNNNNNNNNNNNNNNNNNNNNNNNNNNNNNNNNNNNNNN
NNNNNNNNNNNNNNNNNNNNNNNNNNNNNNNNNNNNNNNNNNNNNNNNNNNNNNNNNNNN
NNNNNNNNNNNNNNNNNNNNNNNNNNNNNNNNNNNNNNNNNNNNNNNNNNNNNNNNNNNN
NNNNNNNNNNNNNNNNNNNNNNNNNNNNNNNNNNNNNNNNNNNNNNNNNNNNNNNNNNNN
NNNNNNNNNNNNNNNNNNNNNNNNNNNNNNNNNNNNNNNNNNNNNNNNNNNNNNNNNNNN
NNNNNNNNNNNNNNNNNNNNNNNNNNNNNNNNNNNNNNNNNNNNNNNNNNNNNNNNNNNN
NNNNNNNNNNNNNNNNNNNNNNNNNNNNNNNNNNNNNNNNNNNNNNNNNNNNNNNNNNNN
NNNNNNNNNNNNNNNNNNNNNNNNNNNNNNNNNNNNNNNNNNNNNNNNNNNNNNNNNNNN
NNNNNNNNNNNNNNNNNNNNNNNNNNNNNNNNNNNNNNNNNNNNNNNNNNNNNNNNNNNN
NNNNNNNNNNNNNNNNNNNNNNNNNNNNNNNNNNNNNNNNNNNNNNNNNNNNNGCCGGTG
ATAAGCCGCGAGGAAGGTGGGGATGACGTCAAGTCCTCATGGCCCTTACGGGCTGGGCTA
CACACGTGCTACAATGGCGGTGACAATGGGACGCTAAGGGGCAACCCTTCGCAAATCTCA
AAAAGCCGTCTCAGTTCGGATTGGGCTCTGCAACTCGAGCCCATGAAGTTGGAATCGCTA
GTAATCGTGGATCAGCACGCCACGGTGAATACGTTCCCGGGCCTTGTACACACCGCCCGT
CACACCATGGGAGTTGGTTTTACCTGAAGACGGTGCGCTAACCCGCAAGGGAGGCAGCCG
GCCACGGTAGGGTCAGCGACTGGGGTGAAGTCGTAACAAG
>5786|L2D20 Prior=0.001394 Length=1370 NormPrior=0.001446
GAGCGAGGCCCTCCTTCGGGGGGTGTCCTAGCGGCGAACGGGTGAGTAACACGTGGGCAA
CCTGCCCTCAGCTCTGGGATAACTCCAAGAAATTGGTGCTAATACCGGATGTGACCGCTG
ACCGCATGGTCTGGTGGTGGAAAGATTTATCGGCTGAGGATGGGCCCGCGGCCTATCAGC
TTGTTGGTGGGGTGATGGCCTACCAAGGCGACGACGGGTAGCCGGCCTGAGAGGGTGACC
GGCCACACTGGGACTGAGACACGGCCCAGACTCCTACGGGAGGCAGCAGTGGGGAATATT
GCGCAATGGGCGAAAGCCTGACGCAGCGACGCCGCGTGAGGGATGACGGCCTTCGGGTTG
TAAACCTCTTTCAGTAGGGACGAAGCGCAAGTGACGGTACCTACAGAAGAAGCACCGGCC
AACTACGTGCCAGCAGCCGCGGTAATACGTAGGGTGCAAGCGTTGTCCAGGAATTATTGG
GCGTAAAGAGCTCGTAGGCGGTCTGTCACGTCGGCTGTGAAAACCCGAGGCTCAACCTCG
GGCCTGCAGTCGATACGGGCAAACTGGAGTACTGCAGGGGAGACTGGAATTCCTGGTGTA
GCGGTGAAATGCGCAGATATCAGGAGGAACACCGGTGGCGAAGGCGGGTCTCTGGGCAGT
AACTGACGCTGAGGAGCGAAAGCGTGGGGAGCGAACAGGATTAGATACCCTGGTAGTCCA
CGCCGTAAACGTTGGGCGCTAGGTGTGGGGGCCATTCCACGGTCTCCGTGCCGCAGCTAA
CGCATTAAGCGCCCCGCCTGGGGAGTACGGCCGCAAGGCTAAAACTCAAAGGAATTGACG
GGGGCCCGCACAAGCGGGGGAGCATGTGGTTCAATTCGACGCAACGGCGAAGAACCTTAC
CTAGGCTTGACATGCACGGAAATCTCGCAGAGATGTGGGGTGCCGTAAGGCGTCGTGCAC
AGGTGGTGCATGGTTGTCGTCAGCTCGTGTCGTGAGATGTTGGGTTAAGTCCCGCAACGA
GCGCAACCCTCGTTCCATGTTGCCAGCACGTGATGGTGGGGACTCATGGGAGACTGCCGG
GGTCAACTCGGAGGAAGGTGGGGATGACGTCAAATCATCATGCCCCTTATGTCTAGGGCT
GCAAACATGCTACAATGGCCGGTACAAAGGGCTGCGATACCGCGAGGTGGAGCGAATCCC
AAAAAGCCGGTCTCAGTTCGGATTGGGGTCTGCAACTCGACCCCATGAAGTTGGAGTCGC
TAGTAATCGCAGATCAGCAACGCTGCGGTGAATACGTTCCCGGGCCTTGTACACACCGCC
CGTCACGTCACGAAAGTCGGTAACGCCCGAAGCCGATGGCCCAACCCCTT
>5673|D1B36 Prior=0.001372 Length=1373 NormPrior=0.001420
ATTGCGGTTACCCCACCGACTTCGGGTGTTACAAACTCTCGTGGTGTGACGGGCGGTGTG
TACAAGGCCCGGGAACGTATTCACCGCGGCATGCTGATCCGCGATTACTAGCGATTCCAG
CTTCATGTAGGCGAGTTGCAGCCTACAATCCGAACTGAGAGTGGTTTTATGGGATTGGCT
CGACCTCGCGGTTTTGCTGCCCTTTGTACCACCCATTGTAGCACGTGTGTAGCCCAGGTC
ATAAGGGGCATGGATGATTTGACGTCATCCCCACCTTCCTCCGGTTTGTCACCGGCAGTC
ACCTTAGAGTGCCCAACTGAATGCTGGCAACTAAGAACAAGGGTTGCGCTCGTTGCGGGA
CTTAACCCAACATCTCACGACACGAGCTGACGACAACCATGCACCACCTGTCACTCTGTC
CCCCGAAGGGGAAAGTCCTATCTCTAGGAGTGTCAGAGGATGTCAAGACCTGGTAAGGTT
CTTCGCGTTGCTTCGAATTAAACCACATGCTCCACCGCTTGTGCGGGCCCCCGTCAATTC
CTTTGAGTTTCAGCCTTGCGGCCGTACTCCCCAGGCGGAGTGCTTAATGCGTTAGCTGCA
GCACTAAAGGGCGGAAACCCTCTAACACTTAGCACTCATCGTTTACGGCGTGGACTACCA
GGGTATCTAATCCTGTTTGCTCCCCACGCTTTCGCGCCTCAGCGTCAGTTACAGACCAAA
GAGCCGCCTTCGCCACTGGTGTTCCTCCACATCTCTACGCATTTCACCGCTACACGTGGA
ATTCCGCTCTTCTCTTCTGCACTCAAGTCTCCCAGTTTCCAATGACCCTCCCCGGTTGAG
CCGGGGGCTTTCACATCAGACTTAAGAGACCGCCTGCGCGCGCTTTACGCCCAATAATTC
CGGACAACGCTTGCCACCTACGTATTACCGCGGCTGCTGGCACGTAGTTAGCCGTGGCTT
TCTGGTTAGGTACCGTCAAGGTACCGCCCTATTCGAACGATACTTGTTCTTCCCTAACAA
CAGAGTTTTACGATCCGAAAACCTTCATCACTCACGCGGCGTTGCTCCGTCAGACTTTCG
TCCATTGCGGAAGATTCCCTACTGCTGCCTCCCGTAGGAGTCTGGGCCGTGTCTCAGTCC
CAGTGTGGCCGATCACCCTCTCAGGTCGGCTACGCATCGTCGCCTTGGTGAGCCGTTACC
TCACCAACTAGCTAATGCGCCGCGGGCCCATCTATAAGTGATAGCCGAAGCCATCTTTCA
ATGTTCCTTCATGAGAAGAAACATATTATCCGGTATTAGCTCCGGTTTCCCGAAGTTATC
CCAGTCTTACAGGCAGGTTGCCCACGTGTTACTCACCCGTCCGCCGCTAAGTT
>2474|15008 Prior=0.001368 Length=1500 NormPrior=0.001296
TGGCGGCATGCCTAATACATGCAAGTCGAGCGGAATGATGGGAGCTTGCTCCCTGATTTT
AGCGGCGGACGGGTGAGTAACACGTGGGCAACCTGCCCTACAGATGGGGATAACTCCGGG
AAACCGGGGCTAATACCGAATAATCGGTTCTTCCGCATGGAAGAACTCTGAAAGACGGTT
TCGGCTGTCACTGCAGGATGGGCCCGCGGCGCATTAGCTAGTTGGTGGGGTAATGGCCTA
CCAAGGCGACGATGCGTAGCCGACCTGAGAGGGTGATCGGCCACACTGGGACTGAGACAC
GGCCCAGACTCCTACGGGAGGCAGCAGTAGGGAATCTTCCACAATGGACGAAAGTCTGAT
GGAGCAATGCCGCGTGAGCGAAGAAGGTTTTCGGATCGTAAAGCTCTGTTGTAAGGGAAG
AACAAGTACGGGAGTAACTGCCCGTGCCATGACGGTACCTTATTAGAAAGCCACGGCTAA
CTACGTGCCAGCAGCCGCGGTAATACGTAGGTGGCAAGCGTTGTCCGGAATTATTGGGCG
TAAAGCGCGCGCAGGCGGTCCTTTAAGTCTGATGTGAAAGCCCACGGCTCAACCGTGGAG
GGTCATTGGAAACTGGGGGACTTGAGTACAGAAGAGGAAAGCGGAATTCCACGTGTAGCG
GTGAAATGCGTAGAGATGTGGAGGAACACCAGTGGCGAAGGCGGCTTTCTGGTCTGTAAC
TGACGCTGAGGCGCGAAAGCGTGGGGAGCAAACAGGATTAGATACCCTGGTAGTCCACGC
CGTAAACGATGAGTGCTAAGTGTTAGAGGGTTTCCGCCCTTTAGTGCTGCAGCTAACGCA
TTAAGCACTCCGCCTGGGGAGTACGGCCGCAAGGCTGAAACTCAAAGGAATTGACGGGGG
CCCGCACAAGCGGTGGAGCATGTGGTTTAATTCGAAGCAACGCGAAGAACCTTACCAGGT
CTTGACATCCCACTGACCGGTGTAGAGATACACCTTTCCCTTCGGGGACAGTGGTGACAG
GTGGTGCATGGTTGTCGTCAGCTCGTGTCGTGAGATGTTGGGTTAAGTCCCGCAACGAGC
GCAACCCTTGATCTTAGTTGCCAGCATTCAGTTGGGCACTCTAAGGTGACTGCCGGTGAC
AAACCGGAGGAAGGTGGGGATGACGTCAAATCATCATGCCCCTTATGACCTGGGCTACAC
ACGTGCTACAATGGATGGTACAGAGGGTTGCCAACCCGCGAGGGGGAGCCAATCCCATAA
AACCGTTCCCAGTTCGGATTGCAGGCTGCAACTCGCCTGCATGAAGCCGGAATCGCTAGT
AATCGTGGATCAGCATGCCACGGTGAATACGTTCCCGGGTCTTGTACACACCGCCCGTCA
CACCACGAGAGTTTGTAACACCCGAAGTCGGTGGGGTAACCCTTACGGGAGCCAGCCGCC
GAAGGTGGGGTCGATGACTGGGGTGAAGTCGTAACAAGGTAGCCGTATCGGAAGGTGCGG
>6197|512034_m01 Prior=0.001309 Length=1262 NormPrior=0.001474
CAATACTTGAGTGGCGGACGGGTGAGTAACGCGTGAGAATCTGCCTAGAGGTTGGGGACA
ACCACTGGAAACGGTGGCTAATACCCAATGTGCTTATTCGTGAAAGATTTATCGCCTCTA
GATGAGCTCGCGTCTGATTAGCTAGTTGGTAGGGTAAAAGCCTACCAAGGCATCGATCAG
TAGCTGGTCTGAGAGGATGACCAGCCACACTGGGACTGAGACACGGCCCAGACTCCTACG
GGAGGCAGCAGTGGGGAATTTTCCGCAATGGGCGAAAGCCTGACGGAGCAAGACCGCGTG
AGGGAGGAAGGCTCTTGGGTCGTAAACCTCTTTTGTCAGGGAAGAACAAAATGACGGTAC
CTGACGAATCAGCATCGGCTAACTCCGTGCCAGCAGCCGCGGTAATACGGAGGATGCAAG
CGTTATCCGGAATTATTGGGCGTAAAGCGTCCGCAGGTGGCTCATCAAGTCTGCTGTCAA
AGGCAGGGGCTTAACCCCTGAAAGGCAGTGGAAACTGGGGAGCTAGAGTGCAGTAGGGGT
AGAGGGAATTCCCGGTGTAGCGGTGAAATGCGTAGAGATCGGGAAGAACATCGGTGGCGA
AAGCGCTCTACTGGACGGTGACTGACACTCAGGGACGAAAGCTAGGGGAGCGAATGGGAT
TAGATACCCCAGTAGTCCTAGCCGTAAACGATGGATACTAGGTGTGGCTTGTATCGACCC
GAGCCGTGCCGTAGCTAACGCGTTAAGTATCCCGCCTGGGGAGTACGGTCGCAAGATTAA
AACTCAAAGGAATTGACGGGGGCCCGCACAAGCGGTGGAGCATGCGGCGGTTTAATTCGA
TGCAACGCGAAGAACCTTACCAGGGCTTGACATGTCGCGAACCTCAGGGAAACTTGAGGG
TGCCTTCGGGAGCGCGAACACAGGTGGTGCATGGCTGTCGTCAGCTCGTGTCGTGAGATG
TTGGGTTAAGTCCCGCAACGAGCGCAACCCTCGTGCTTAGTTGCCATCATTAAGTTGGGA
ACTCTAAGCAGACTGCCGGTGACAAACCGGAGGAAGGTGGGGATGACGTCAAGTCAGCAT
GCCCCTTACGCCCTGGGCTACACACGTACTACAATGCTGTGGACAAAGGGAAGCAAGCCA
GCGATGGCAAGCCAATCTCATAAACCACGGCTCAGTTCAGATTGCAGGCTGCAACTCGCC
TGCATGAAGGCGGAATCGCTAGTAATCGCCGGTCAGCCATACGGCGGTGAATACGTTCCC
GG
>6282|90192_m01 Prior=0.001308 Length=1429 NormPrior=0.001300
TGGCGGTCTGCTTAACACATGCAAGTCGAACGCACCTTTCGGGGTGAGTGGCGGACGGGT
GAGTAACGCGTGAGAATCTGCCTTTTGGTCGGGGACAACCACTGGAAACGGTGGCTAATA
CCGGATATGCCTAACGGTGAAAGATTAATTGCCAGAAGAGGAGCTCGCGTCTGATTAGCT
AGTTGGTGAGGTAAGAGCTCACCAAGGCATCGATCAGTAGCTGGTCTGAGAGGATGATCA
GCCACACTGGGACTGAGACACGGCCCAGACTCCTACGGGAGGCAGCAGTGGGGAATTTTC
CGCAATGGGCGAAAGCCTGACGGAGCAAGACCGCGTGAGGGAGGAAGGCTCTTGGGTTGT
AAACCTCTTTTGTCAGGGAAGAACACAATGACGGTACCTGAAGAATCAGCATCGGCTAAC
TCCGTGCCAGCAGCCGCGGTAAGACGGAGGATGCAAGCGTTATCCGGAATGATTGGGCGT
AAAGCGTCCGCAGGTGGCAGTTCAAGTCTGCTGTCAAAGACCGGGGCTTAACTTCGGAAA
GGCAGTGGAAACTACATAGCTAGAGTAAGGTAGGGGTAGAGGGAATTCCTGGTGTAGCGG
TGAAATGCGTAGAGATCAGGAAGAACACCGGTGGCGAAAGCGCTATGCTGGACCTTAACT
GACACTGAGGGACGAAAGCTAGGGGAGCGAATGGGATTAGATACCCCAGTAGTCCTAGCC
GTAAACGATGGATACTAGGTGTGGCTTGTATCGACCCGAGCCGTGCCGTAGCTAACGCGT
TAAGTATCCCGCCTGGGGAGTACGCACGCAAGTGTGAAACTCAAAGGAATTGACGGGGGC
CCGCACAAGCGGTGGAGTATGTGGTTTAATTCGATGCAACGCGAAGAACCTTACCAGGAC
TTGACATGTCCGGAATCTTCTGGAAACAGAGGAGTGCCTTCGGGAGCCGGAACACAGGTG
GTGCATGGCTGTCGTCAGCTCGTGTCGTGAGATGTTGGGTTAAGTCCCGCAACGAGCGCA
ACCCTCGTTTTTAGTTGCCAGCATTAAGTTGGGCACTCTAGAGAGACTGCCGGTGACAAA
CCGGAGGAAGGTGGGGATGACGTCAAGTCAGCATGCCCCTTACGTCCTGGGCAACACACG
TACTACAATGGTGAGGACAGAGGGCAGCAAGCCAGCGATGGCAAGCCAATCCCATAAACC
TCGCCTCAGTTCAGATCGCAGGCTGCAACTCGCCTGCGTGAAGGAGGAATCGCTAGTAAT
CGCCGGTCAGCATACGGCGGTGAATCCGTTCCCGGGCCTTGTACACACCGCCCGTCACAC
CATGGAAGTTGGCCACGCCCGAAGTCGTTACCCTAACCGCTTGCGGAGGGGGATGCCGAA
GGCAGGGCTGATGACTGGGGTGAAGTCGTAACAAGGTAGCCGTACCGGG
>5077|140652 Prior=0.001291 Length=1396 NormPrior=0.001314
GGTGAACGGGTGAGTAACACGTGAGTAACCTGCCCATGGCTCTGGGATAACCTTGGGAAA
CTGAGGCTAATACTGGATATGATGCTGGCCCGCATGGGTTGGTGTGGAAAGTTTTTCGGC
CATGGATGGGCTCGCGGCCTATCAGCTTGTTGGTGGGGTGATGGCCTACCAAGGCGGTGA
CGGGTAGCCGGCCTGAGAGGGTGATCGGCCACACTGGGACTGAGACACGGCCCAGACTCC
TACGGGAGGCAGCAGTGGGGAATATTGCGCAAATGGGCGAAAGCCTGACGCAGCGACGCC
GCGTGAGGGATGAAGGCCTTCGGGTTGTAAACCTCTTTCAGCAGGGAAGAAGCGCAAGTG
ACGGTACCTGCAGAAGAAGCACCGGCTAACTACGTGCCAGCAGCCGCGGTAATACGTAGG
GTGCAAGCGTTGTCCGGAATTATTGGGCGTAAAGAGCTCGTAGGCGGTTTGTCGCGTCTG
CTGTGAAAACTCAGGGCTTAACCCTGGGCCTGCAGTGGGTACGGGCAGACTAGAGTGCGG
TAGGGGAGACTGGAATTCCTGGTGTAGCGGTGAAATGCGCAGATATCAGGAGGAACACCG
GTGGCGAAGGCGGGTCTCTGGGCCGTAACTGACGCTGAGGAGCGAAAGCGTGGGGAGCGA
ACAGGATTAGATACCCTGGTAGTCCACGCCGTAAACGTTGGGCGCTAGGTGTGGGGCTCT
TTCCACGAGTTCCGTGCCGCAGCAAACGCATTAAGCGCCCCGCCTGGGGAGTACGGCCGC
AAGGCTAAAACTCAAAGGAATTGACGGGGGCCCGCACAAGCGGCGGAGCATGCGGATTAA
TTCGATGCAACGCGAAGAACCTTACCAAGGCTTGACATGGGCAGTAATCCGGCAGAGATG
TCGGGTCCGCAAGGGACTGTTCACAGGTGGTGCATGGTTGTCGTCAGCTCGTGTCGTGAG
ATGTTGGGTTAAGTCCCGCAACGAGCGCAACCCTCGTTCCATGTTGCCAGCGGGTCGTGC
CGGGGGACTCATAGGAGACTGCCGGGGTCAACTCGGAGGAAGGTGGGGATGACGTCAAAT
CATCATGCCCCTTATGTCTTGGGCTTCACGCATGCTACAATGGCCAGTACAAAGGGCTGC
GAGACCGTAAGGTGGAGCGAATCCCAAAAAGCTGGTCTCAGTTCGGATCGGGGTCTGCAA
CTCGACCCCGTGAAGTCGGAGTCGCTAGTAATCGCAGATCAGCAACGCTGCGGTGAATAC
GTTCCCGGGCCTTGTACACACCGCCCGTCACGTCACGAAAGTCGGGTAACACCCGAAGCC
GGTGGCCCAACCCTTGTGGGGGGAGCCGTCGAAGGTGGGACTGGCGATTGGGACGAAGTC
GTAACAAGGTAGCCGA
>6723|240402_m02 Prior=0.001281 Length=1480 NormPrior=0.001230
GTTTGATCCTGGCTCAGGATGAACGCTGGCGGTCTGCTTAACACATGCAAGTCGAACGGA
GTAGAAATACTTAGTGGCGGGCGGACGGGTGAGTAACGCGTGAGAATCTGCCTTCAGGAC
GGAGACAACAGTTGGAAACGACTGCTAAGCCCCGATGTACCGAAAGGGAAAATATTTATA
GCCTGAAGATGAGCTCGCGTCCGATTAGCTAGTTGGCGGAGTAAAAGCCCACCAAGGCGA
CGATCGGTAGCTGGTCTGAGAGGACGATCAGCCACACTGGGACTGAGACACGGCCCAGAC
TCCTACGGGAGGCAGCAGTGGGGAATTTTCCGCAATGGGCGAAAGCCTGACGGAGCAAGA
CCGCGCGAGGGAGGAAGGCTCTTGGGTTGTAAACCTCTTTTGTCAGGGAAGAACACGATG
CGGTACTTGACGAATCAGCCTCGGCTAACTCCGTGCCAGCAGCCGCGGTAATACGGAGGA
GGCAAGCGTTATCCGGATTTATTGGGCGTAAAGCGTCCGCAGGTGGTTTATCAAGTCTGC
TGTTAAAGCGCGGAGCTTAACTTCGTACAGGCAGTGGAAACTGATGAACTTGAGTGTGAT
AGGGGCAGAGGGAATTCCCAGTGTAGCGGTGAAATGCGTAGAGATTGGGAAGAACACCGG
TGGCGAAAGCGCTCTACTGGACCTGCACTGACACTGAGGGACGAAAGCTAGGGGAGCGAA
TGGGATTAGATACCCCAGTAGTCCTAGCCGTAAACGATGGAAACTAGGTGTGGCCTGTAT
CGACCCGGGCCGTGCCGTAGCTAACGCGTTAAGTTTCCCGCCTGGGGAGTACGCACGCAA
GTGTGAAACTCAAAGGAATTGACGGGGGCCCGCACAAGCGGTGGAGTATGTGGTTTAATT
CGATGCAACGCGAAGAACCTTACCAGGGCTTGACATGTCCGGAATCTCCTGGAAACGGGA
GAGTGCCTTCGGGAGCCGGAACACAGGTGGTGCATGGCTGTCGTCAGCTCGTGTCGTGAG
ATGTTGGGTTAAGTCCCGCAACGAGCGCAACCCTCGTCTTTAGTTGCCATCATTAAGTTG
GGCACTCTAGAGAGACTGCCGGTGACAAACCGGAGGAAGGTGGGGATGACGTCAAGTCAG
CATGCCCCTTACGCCCTGGGCTACACACGTACTACAATGCTACGGACAAAGGGCAGCAAG
ACAGCGATGTCAAGCTAATCCCATAAACCGTGGCTCAGTTCAGATTGCAGGCTGCAACTC
GCCTGCATGAAGGAGGAATCGCTAGTAATTGCAGGTCAGCATACTGCAGTGAATCCGTTC
CCGGGCCTTGTACACACCGCCCGTCACACCATGGAAGTTGGCCACGCCCGAAGTCGTTAC
CCTAACCGTTCGCGGAGGGGGATGCCGAAGGCAGGGCTGATGACTGGGGTGAATTCGTAA
CAAGGTAGCCGTACCGGAAGGTGTGGCTGGATCACCTCCT
>3724|172910 Prior=0.001279 Length=1469 NormPrior=0.001237
CTCAGGACGAACGCTGGCGGCGTGCTTAACACATGCAAGTCGGGGGGCCCGCGAGGGTCA
CCGGCGAACGGGTGCGGAACACGTGAGCGACCTGCCCTTGTCTGGGGGATAGCCGGCCCA
ACGGCCGGGTAATACCGCATACGTCCCGTCCTTGGAAGGACTGGGAGAAAGCCTTCGGGC
GGACGAGGAGGGGCTCGCGGCCTATCAGCTAGTTGGGGGGGTAACGGCCCACCAAGGCGA
CGACGGGTAGCTGGTCTGAGAGGATGGCCAGCCACATTGGGACTGAGAGACGGCCCAGAC
TCCTACGGGAGGCAGCAGTGGGGAATCTTGCGCAATGGGCGAAAGCCTGACGCAGCGACG
CCGCGTGGAGGATGAGGCCCTTCGGGGTGTAAACTCCTGTTGCCCGGGACGAACGGCGCC
ATTCGTGGCGTGTGACGGTACCGGGTGAGGAAGCACCGGCTAACTCTGTGCCAGCAGCCG
CGGTAATACAGAGGGTGCGAGCGTTGTCCGGAATCACTGGGCGTAAAGGGCGCGTAGGCG
GTCCGTCACGCGTGCCGTGAAAGCCCGGGGCTCAACCCCGGGTCGGCGGTGCGAACGGGC
GGACTGGAGCACATCAGAGGCAGGCGGAATTCCGGGTGTAGCGGTGGAATGCGTAGAGAT
CCGGAAGAACACCGGTGGCGAAGGCGGCCTGCTGGGATGTGGCTGACGCTGAGGCGCGAC
AGCGTGGGGAGCAAACAGGATTAGATACCCTGGTAGTCCACGCCGTAAACGATGGGCACT
AGGTGCATGGGGGAGCGACCCTCTGTGTGCCGGCGCTAACGCATTAAGTGCCCCGCCTGG
GGAGTACGGCCGCAAGGCTGAAACTCAAAGGAATTGACGGGGGCCCGCACAAGCGGTGGA
GCATGTGGTTTAATTCGACGCAACGCGAAGAACCTTACCTGGGCTTGACATGGTACGGAC
CGCCCGGTGAAAGCCGGGCTTCCCTTCGGGGCCGTATCACAGGTGCTGCATGGCTGTCGT
CAGCTCGTGTCGTGAGATGTTGGGTTAAGTCCCGCAACGAGCGCAACCCCTGGTTCTAGT
TGCCAGCGCGTCATGGCGGGGACTCTAGAGCGACTGCCGGTGCCAAACCGGAGGAAGGTG
GGGACGACGTCAAGTCATCATGGTCCTTACGCCCAGGGCCACACACGTGCTACAATGGCG
GGGACAGCGGGGCGCCAGGGCGCGAGCCCGAGCCGATCCCGAAACCCCGCCTCAGTTCGG
ATTGTCCTCTGCAACCCGAGGGCATGAAGCTGGAATCGCTAGTAATCGCGGATCAGCTAC
GCCGCGGTGAATACGTTCCCGGGCCTTGTACACACCGCCCGTCACGCCATGGAAGCTGTG
AGCGCCCGAAGTCCGTGCCGGAACCCGCGAGGGGGCAAGCGGCCGAAGGCGAGCGCAGTG
ACTGGGGCGAAGTCGGAACAAGGTAGCCG
>3999|4715 Prior=0.001243 Length=1326 NormPrior=0.001332
GCGCCCCGCAAGGGGAGCGGCAGACGGGTGAGTAACACGTGGGAACGTACCCTTTGGTTC
GGAACAACTCCGGGAAACTGGAGCTAATACCGGATAAGCCCTTCGGGGGAAAGATTTATC
GCCAAAGGATCGGCCCGCGTCTGATTAGCTAGTTGGTGAGGTAATGGCTCACCAAGGCGA
CGATCAGTAGCTGGTCTGAGAGGATGATCAGCCACACTGGGACTGAGACACGGCCCAGAC
TCCTACGGGAGGCAGCAGTGGGGAATATTGGACAATGGGCGCAAGCCTGATCCAGCCATG
CCGCGTGAGTGATGAAGGCCTTAGGGTTGTAAAGCTCTTTCACCCACGACGATAATGACG
GTAGTGGGAGAAGAAGCCCCGGCTAACTTCGTGCCAGCAGCCGCGGTAATACGAAGGGGG
CTAGCGTTGCTCGGAATCACTGGGCGTAAAGGGCGCGTAGGCGGACATTTAAGTCAGGGG
TGAAAGCCCAGAGCTCAACTCTGGAATTGCCTTTGATACTGGGTGTCTCGAGTCTGGTAG
AGGTTGGTGGAACTGCGAGTGTAGAGGTGAAATTCGTAGATATTCGCAAGAACACCGGTG
GCGAAGGCGGCCAACTGGACCAGTACTGACGCTGAGGCGCGAAAGCGTGGGGAGCAAACA
GGATTAGATACCCTGGTAGTCCACGCCGTAAACGATGAATGCCAGCCGTTGGGCAGCTTG
CTGCTCAGTGGCGCAGCTAACGCTTTAAGCATTCCGCCTGGGGAGTACGGTCGCAAGATT
AAAACTCAAAGGAATTGACGGGGGCCCGCACAAGCGGTGGAGCATGTGGTTTAATTCGAA
GCAACGCGCAGAACCTTACCAGCTCTTGACATCCTGTGCTACCTGGAGAGATCCAGGGTC
CCCTTCGGGGGCGCAGAGACAGGTGCTGCATGGCTGTCGTCAGCTCGTGTCGTGAGATGT
TGGGTTAAGTCCCGCAACGAGCGCAACCCTCGCTTCTAGTTGCCAGCATTCAGTTGGGCA
CTCTAGAGGGACTGCCGGTGATAAGCCGGAGGAAGGTGGGGATGACGTCAAGTCCTCATG
GCCCTTACGCGCTGGGCTACACACGTGCTACAATGGCGGTGACAGTGGGCAGCAATCCCG
CAAGGGTGAGCTAATCTCCAAAAGCCGTCTCAGTTCGGATTGCACTCTGCAACTCGAGTG
CATGAAGGCGGAATCGCTAGTAATCGCGGATCAGCATGCCGCGGTGAATACGTTCCCAGG
CCTTGTACACACCGCCCGTCACACCATGGGAGTTGGATTGACCCGAAGGCGCTGAGCTAA
CCCGCA
>5148|4803 Prior=0.001240 Length=1330 NormPrior=0.001325
CGGGGGAGTGGCAGACGGGTGAGTAACGCGTGGGAACGTGCCCATCGGTTCGGGATAACC
CAGGGAAACTTGGGCTAATACCGGATACGCCCTTTGGGGGAAAGATTCAGAAAGATTTAT
CGCCGATGGATCGGCCCGCGTCTGATTAGCTAGTTGGTGGGGTAAAGGCTCACCAAGGCG
ACGATCAGTAGCTGGTCTGAGAGGATGATCAGCCACACTGGGACTGAGACACGGCCCAGA
CTCCTACGGGAGGCAGCAGTGGGGAATATTGGACAATGGGCGCAAGCCTGATCCAGCCAT
GCCGCGTGAGTGATGAAGGCCTTAGGGTTGTAAAGCTCTTTCGCACGCGACGATAATGAC
GGTAGCGTGAGAAGAAGCCCCGGCTAACTTCGTGCCAGCAGCCGCGGTAATACGAAGGGG
GCTAGCGTTGCTCGGAATCACTGGGCGTAAAGGGCGCGTAGGCGGATCTTTAAGTCGGGG
GTGAAAGCCCAGGGCTCAACCCTGGAATTGCCTTCGATACTGGAGATCTTGAGACCGGAA
GAGGTAAGTGGAACTGCGAGTGTAGAGGTGAAATTCGTAGATATTCGCAAGAACACCAGT
GGCGAAGGCGGCTTACTGGACCGGATCTGACGCTGAGGCGCGAAAGCGTGGGGAGCAAAC
AGGATTAGATACCCTGGTAGTCCACGCCGTAAACGATGAATGCCAGCCGTTGGGCAGCTT
GCTGCTCAGTGGCGCAGCTAACGCTATGAGCATTCCGCCTGGGGAGTACGGTCGCAAGAT
TAAAACTCAAAGGAATTGACGGGGGCCCGCACAAGCGGTGGAGCATGTGGTTTAATTCGA
AGCAACGCGCAGAACCTTACCAGCCTTTGACATGTCCCGGATTGTTGGCAGAGATGCCAT
CGTCTCTTCGGAGCCGGGAACACAGGTGCTGCATGGCTGTCGTCAGCTCGTGTCGTGAGA
TGTTGGGTTAAGTCCCGCAACGAGCGCAACCCTCGCCCCTAGTTGCCATCATTCAGTTGG
GCACTCTAGGGGGACTGCCGGTGATAAGCCGAGAGGAAGGTGGGGATGACGTCAAGTCCT
CATGGCCCTTACGGGCTGGGCTACACACGTGCTACAATGGCGGTGACAATGGGCAGCGAA
GGGGCGACCCCGAGCAAATCCCAAAAAGCCGTCTCAGTTCGGATTGCACTCTGCAACTCG
AGTGCATGAAGGTGGAATCGCTAGTAATCGTGGATCAGAACGCCACGGTGAATACGTTCC
CGGGCCTTGTACACACCGCCCGTCACACCATGGGAGTTGGTTCTACCCGAAGGCGCTGCG
CCGACCTGCG
>6787|L1B49_m03 Prior=0.001233 Length=1321 NormPrior=0.001327
CTACCTCCTTGCGGTTGGCGCAGCGCCGTCTGGTAAGACCAACTCCCATGGTGTGACGGG
CGGTGTGTACAAGGCCCGGGAACGTATTCACCGTGGCGTTCTGATCCACGATTACTAGCG
ATTCCACCTTCATGCACTCGAGTTGCAGAGTGCAATCCGAACTGAGACGGCTTTTTAGGA
TTAGCTCCCCCTCGCGGGTTCGCTGCCCATTGTCACCGCCATTGTAGCACGTGTGTAGCC
CAGCCCGTAAGGGCCATGAGGACTTGACGTCATCCCCACCTTCCTCTCGGCTATCACCGG
CAGTCCCCCGAGAGTGCCCAACCTAATGATGGCAGCTAGGGGCGAGGGTTGCGCTCGTTG
CGGGACTTAACCCAACATCTCACGACACGAGCTGACGACAGCCATGCACCACCTGTGTTC
CGGCTCCCGAAGGGAACCCTGGATCTCTCCAGCTGTCACGGGATGTCAAGGGATGGTAAG
GTTCTGCGCGTTGCTTCGAATTAAACCACATGCTCCACCGCTTGTGCGGGCCCCCGTCAA
TTCCTTTGAGTTTTAATCTTGCGACCGTACTCCCCAGGCGGGATGCTTAAAGCGTTAGCT
GCGCTACTGACCGGCAAGCCGGCCAACAGCTAGCATCCATCGTTTACGGCGTGGACTACC
AGGGTATCTAATCCTGTTTGCTCCCCACGCTTTCGCGCCTCAGCGTCAGAACCGGACCAG
TAAGCCGCCTTCGCCACTGGTGTTCTTGCGAATATCTACGAATTTCACCTCTACACTCGC
AGTTCCACTTACCTCTTCCGGTCTCGAGCCGAACAGTATCAAAGGCAATTCTGTGGTTGA
GCCACAGGCTTTCACCCCTGACTTGATCGGCCGCCTACGCGCCCTTTACGCCCAGTGATT
CCGAGCAACGCTAGCCCCCTTCGTATTACCGCGGCTGCTGGCACGAAGTTAGCCGGGGCT
TCTTCTCACGCTACCGTCATTATCGTCGCGTGCGAAAGAGCTTTACAACCCTAAGGCCTT
CATCACTCACGCGGCATGGCTGGATCAGGCTTGCGCCCATTGTCCAATATTCCCCACTGC
TGCCTCCCGTAGGAGTCTGGGCCGTGTCTCAGTCCCAGTGTGGCTGATCATCCTCTCAGA
CCAGCTACTGATCGTCGCCTTGGTAGGCCATTACCCTACCAACTAGCTAATCAGACGCGG
GCCGATCCTTTGGCGATAAATCTTTCCCCCGAAGGGCTTATCCGGTATTAGCTCCAGTTT
CCCGGAGTTGTTCCGAACCAAAGGGCACGTTCCCACGCGTTACTCACCCGTCTGCCGCTG
C
>2739|3206 Prior=0.001197 Length=1461 NormPrior=0.001164
GATGAACGCTGGCGGTCTGCTTAACACATGCAAGTCGAACGCACCTTTCGGGGTGAGTGG
CGGACGGGTGAGTAACGCGTGAGAATCTGCCTAGAGGTCGGGGACAACCATTGGAAACGA
TGGCTAATACCCGATGTGCCCTTGGGTGAAAGATTTATTGCCAGAAGAGGAGCTCGCGTC
TGATTAGCTAGTTGGTAGGGTAAAAGCCTACCAAGGCATCGATCAGTAGCTGGTCTGAGA
GGATGACCAGCCACACTGGGACTGAGACACGGCCCAGACTCCTACGGGAGGCAGCAGTGG
GGAATTTTCCGCAATGGGCGAAAGCCTGACGGAGCAAGACCGCGTGAGGGAGGAAGGCTC
TTGGGTCGTAAACCTCTTTTGTCAGGGAAGAACACAATGACGGTACCTGACGAATCAGCC
TCGGCTAACTCCGTGCCAGCAGCCGCGGTAATACGGAGGAGGCAAGCGTTATCCGGAATT
ATTGGGCGTAAAGCGTCCGCAGGTGGCACTTCAAGTCTGCTGTCAAAGGTCGGGGCTTAA
CCCCGGGAAGGCAGTGGAAACTGAAGCGCTAGAGTGTCGTAGGGGTAGAGGGAATTCCCG
GTGTAGCGGTGAAATGCGTAGAGATCGGGAAGAACATCGGTGGCGAAAGCGCTCTACTGG
ACCTCAACTGACACTCAGGGACGAAAGCTAGGGGAGCGAATGGGATTAGATACCCCAGTA
GTCCTAGCCGTAAACGATGGAGACTAGGTGTAGCACGTATCGACCCGTGCTGTATCGGAG
CTAACGCGTTAAGTCTCCCGCCTGGGGAGTACGCTCGCAAGAGTGAAACTCAAAGGAATT
GACGGGGGCCCGCACAAGCGGTGGAGTATGTGGTTTAATTCGATGCAACGCGAAGAACCT
TACCAGGGCTTGACATGTCGCGAATCCAGTGGAAACACAGGAGTGCCTTCGGGAGCGCGA
ACACAGGTGGTGCATGGCTGTCGTCAGCTCGTGTCGTGAGATGTTGGGTTAAGTCCCGCA
ACGAGCGCAACCCCCGTGTTTTTAGTTGCCATCATTAAGTTGGGCACTCTAGGGAGACTG
CCGGTGACAAACCGGAGGAAGGTGGGGATGACGTCAAGTCAGCATGCCCCTTACGTCCTG
GGCAACACACGTACTACAATGGTGAGGACAGAGGGCAGCAAGCCAGCGATGGCAAGCCAA
TCCCATAAACCTCGCCTCAGTTCAGATCGCAGGCTGCAACTCGCCTGCGTGAAGGAGGAA
TCGCTAGTAATCGCCGGTCAGCATACGGCGGTGAATCCGTTCCCGGGCCTTGTACACACC
GCCCGTCACACCATGGAAGTTGGCCACGCCCGAAGTCGTTACTCCAACCGTCAAAGGAGG
AGGACGCCGAAGGCAGGGCTGGTGACTGGGGTGAAGTCGTAACAAGGTAGCCGTACCGGA
AGGTGTGGCTGGATCACCTCG
>2610|257862 Prior=0.001183 Length=1319 NormPrior=0.001275
GATTAATACCGCATAAGATAGTATTCTGGCATCAGAGAGCTATTAAACATTTATGGTTGA
TGGATGGGCATGCGTTAGATTAGCTAGTTGGTGGAGTAACGGTTCACCAAGGCGATGATC
TATAGGGGTTCTGAGAGGAAGATCCCCCACACTGGTACTGAGATACGGACCAGACTCCTA
CGGGAGGCAGCAGTAGGGAATATTGGGCAATGCCCGCAAGGGTGACCCAGCCATGCCGCG
TGCAGGAAGAAGGCCTTCTGGGTTGTAAACTGCTTTTGGAAGGGAACAAAATGGTCTTGC
GAGACAACTTGAGTGTACCTTCAGAATAAGCACCGGCTAACTCCGTGCCAGCAGCCGCGG
TAATACGGAGGGTGCAAGCGTTGTCCGGATTTATTGGGTTTAAAGGGTGCGTAGGCGGCT
TATTAAGTCAGGGGTGAAAGACTATTGCTTAACAATGGCAGTGCCTTTGATACTGATAGG
CTTGAGTACAGCTGAGGCAGATGGAACGGGTGGTGTAGCGGTGAAATGCATAGATACCAT
CCAGAACACCGATTGCGAAGGCAGTCTGCTAAACTGTAACTGACGCTGAGGCACGAAAGC
GTGGGGATCGAACAGGATTAGATACCCTGGTAGTCCACGCCGTAAACGATGATGACTCGA
TGTTAGGGATATACTCTTAGCGTCCAAGCGAAAGCGTTAAGTCATCCACCTGGGGAGTAC
GCCCGCAAGGGTGAAACTCAAAGGAATTGACGGGGGTCCGCACAAGCGGTGGAGCATGTG
GTTTAATTCGATGATACGCGAGGAACCTTACCTGGGCTAGAATGTGAGGGAAGAATTCAG
AGATGGATTCGCCTGCAAAGGCCCAAAACAAGGTGCTGCATGGCTGTCGTCAGCTCGTGC
CGTGAGGTGTTGGGTTAAGTCCCGCAACGAGCGCAACCCCTATCCTTAGTTGCTAACACG
TAATGGTGAGGACTCTAAGGAGACTGCCTGCGCAAGCAGAGAGGAAGGAGGGGATGACGT
CAAGTCATCATGGCCCTTACGCCCAGGGCTACACACGTGCTACAATGGCCTCTACAAAGG
GTTGCTACTTGGTAACAAGATGCCAATCTCAAAAAAGAGGTCTCAGTTCGGATTGAGGGC
TGCAACTCGCCCTCATGAAGCTGGAATCGCTAGTAATCGCGCATCAGCAATGGCGCGGTG
AATACGTTCCCGGACCTTGTACACACCGCCCGTCAAGCCATGGAAGTCTGGGAGACCTGA
AGCAGGTGCGCGTATAGCAGCCTGTAAGGGTAAAACAGGTAACTGGGGCTAAGTCGTAA
>4035|512034 Prior=0.001179 Length=1250 NormPrior=0.001340
CGGCGGACGGGTGAGTAACGCGTGAGAATCTGGCTTCAGGTTCGGGACAACCATTGGAAA
CGATGGCTAATACCGAATGTGCCGCAAGGTGAAAGATTAATTGCCTGAAGATGAGCTCGC
GTCTGATTAGCTAGTTGGTGGGGTAAGAGCCTACCAAGGCGACAATCAGTAGCTGGTCTG
AGAGGACGATCAGCCACACTGGGACTGAGACACGGCCCAGACTCCTACGGGAGGCAGCAG
TGGGGAATTTTCCGCAATGGGCGAAAGCCTGACGGAGCAAGACCGCGTGAGGGAGGAAGG
CTCTTGGGTTGTAAACCTCTTTTCTTGGGGAAGAAAAAAATGACGGTACCCAAGGAATCA
GCATCGGCTAACTCCGTGCCAGCAGCCGCGGTAAGACGGAGGATGCAAGCGTTATCCGGA
ATGATTGGGCGTAAAGCGTCCGCAGGTGGCAGTTCAAGTCTGCTGTCAAAGACCGGGGCT
TAACCTCGGAAAGGCAGTGGAAACTGAACAGCTAGAGTATGGTAGGGGCAGAGGGAATTC
CTGGTGTAGCGGTGAAATGCGTAGAGATCAGGAAGAACATCGGTGGCGAAAGCGCTCTAC
TGGACGGCAACTGACACTCAGGGACGAAAGCTAGGGGAGCGAATGGGATTAGATACCCCA
GTAGTCCTAGCCGTAAACGATGGATACTAGGTGTGGCTTGTATCGACCCGAGCCGTGCCG
TAGCTAACGCGTTAAGTATCCCGCCTGGGGAGTACGCACGCAAGTGTGAAACTCAAAGGA
ATTGACGGGGGCCCGGGGCACAAGCGGTGGAGTATGTGGTTTAATTCGATGCAACGCGAA
GAACCTTACCAGGGCTTGACATGTCCGGAACCTCAGGGAAACTTGGGGGTGCCTTCGGGA
GCCGGAACACAGGTGGTGCATGGCTGTCGTCAGCTCGTGTCGTGAGATGTTGGGTTAAGT
CCCGCAACGAGCGCAACCCTCGTTCTTAGTTGCCATCATTAAGTTGGGAACTCTAAGGAG
ACTGCCGGTGACAAACCGGAGGAAGGTGGGGATGACGTCAAGTCAGCATGCCCCTTACGC
CCTGGGCTACACACGTACTACAATGCTATGGACAAAGGGCAGCAAGCCAGCGATGGCAAG
CAAATCTCGTAAACCATGGCTCAGTTCAGATCGCAGGCTGCAACTCGCCTGCGTGAAGTC
GGAATCGCTAGTAATTGCAGGTCAGCAATACGGCGGTGAATACGTTCCCG
>3932|470477 Prior=0.001174 Length=1335 NormPrior=0.001250
GGTTAAAAGACGGTTTACGCTGTCACTTATAGATGGGCCCGCGGCGCATTAGCTAGTTGG
TGAGGTAACGGCTCACCAAGGCAACGATGCGTAGCCGACCTGAGAGGGTGATCGGCCACA
CTGGGACTGAGACACGGCCCAGACTCCTACGGGAGGCAGCAGTAGGGAATCTTCCGCAAT
GGACGAAAGTCTGACGGAGCAACGCCGCGTGAGTGATGAAGGTTTTCGGATCGTAAAACT
CTGTTGTTAGGGAAGAACAAGTACCAGAGTAACTGCTGGTACCTTGACGGTACCTAACCA
GAAAGCCACGGCTAACTACGTGCCAGCAGCCGCGGTAATACGTAGGTGGCAAGCGTTGTC
CGGAATTATTGGGCGTAAAGCGCGCGCAGGTGGTCTCTTAAGTCTGATGTGAAAGCCCCC
GGCTCAACCGGGGAGGGTCATTGGAAACTGGGAGACTTGAGTGCAGGAGAGAAGAGTGGA
ATTCCACGTGTAGCGGTGAAATGCGTAGAGATGTGGAGGAACACCAGTGGCGAAGGCGAC
TCTTTGGCCTGTAACTGACACTGAGGCGCGAAAGCGTGGGGAGCAAACAGGATTAGATAC
CCTGGTAGTCCACGCCGTAAACGATGAGTGCTAAGTGTTAGAGGGTTTCCGCCCTTTAGT
GCTGCAGCAAACGCATTAAGCACTCCGCCTGGGGAGTACGGCCGCAAGGCTGAAACTCAA
AGGAATTGACGGGGGCCCGCACAAGCGGTGGAGCATGTGGTTTAATTCGAAGCAACGCGA
AGAACCTTACCAGGGCTTAACATACTCTGANNNNNNNNNATAGAGCGTTCCCCTTCGAGG
GGCAGGTGCACAGGTGCTGCATGGTTGTCGTCAGCTCGTGTCGTGAGATGTTGGGTTAAG
TCCCGCAACGAGCGCAACCCTTGATCTTAGTTGCCAGCATTCAGTTGGGCACTCTAAGGT
GACTGCCGGTGACAAACCGGAGGAAGGTGGGGATGACGTCAAATCATCATGCCCCTTATG
ACCTGGGCTACACACGTGCTACAATGGATGGTACAAAGAGCTGCAAACCCGCGAGGGTAA
GCGAATCTCATAAAGCCATTCTCAGTTCGGATTGTAGGCTGCAACTCGCCTACATGAAGC
CGGAATCGCTAGTAATCGCGGATCAGCATGCCGCGGTGAATACGTTCCCGGGCCTTGTAC
ACACCGCCCGTCACACCACGAGAGTTTGTAACACCCGAAGTCGGTGGGGTAACCGCAAGG
AGCCAGCCGCCTAAGGTGGGACAGATGATTGGGGTGAAGTCGTAACAAGGTAGCCGTATC
GGAAGGTGCGGCTGG
>1636|141313 Prior=0.001171 Length=746 NormPrior=0.002231
GCGGCTTTCTGGTCTGTAACTGACGCTGAGGCGCGAAAGCGTGGGGAGCAAACAGGATTA
GATACCCCGGTAGTCCTGGCCCTAAACGATGAATGCTTGGTGTGGCGGGGTTCCAACCCC
TGCCGTGCCGAAGCTAACGCATTAAGCACTCCGCCTGGGGAGTACGGTCGCAAGACTGAA
ACTCAAAGGAATTGACGGGGGCCCGCACAAGCAGTGGAGCATGTGGTTTAATTCGAAGCA
ACGCGAAGAACCTTACCAAGACTTGACATCCCGCTGACCGGTCTAGAGACAGACCTTCCC
TTCGGGGCAGCGGTGACAGGTGGTGCATGGTTGTCGTCAGCTCGTGTCGTGAGATGTTGG
GTTAAGTCCCGCAACGAGCGCAACCCCTAGATTGTGTTGCTACCATTTAGTTGAGCACTC
ACAATCGACTGCCGGTGACAAACCGGAGGAAGGCGGGGATGACGTCAAATCATCATGCCC
CTTATGTCTTGGGCTACACACGTGCTACAATGGGCGGTACAAAGAGACGCAAGACCGCGA
GGTGGAGCTAATCTCATAAAGCCGTTCGTAGTTCGGATTGCAGGCTGCAACTCGCCTGCA
TGAAGCCGGAATCGCTAGTAATTGCAGGTCAGCATACTGCAGTGAATCCGTTCCCGGGCC
TTGTACACACCGCCCGTCACACCACGGGAGTTGGCAACACCCAAAGTCGGTGAGGTAACC
TTCGGGAGCCAGCCGCCTAAGGTGGG
>1176|225724 Prior=0.001147 Length=1435 NormPrior=0.001136
GGCGTGCTTAACACATGCAAGTCGAGCGGAAAGGCCCTTCGGGGTACTCGAGCGGCGAAC
GGGTGAGTAACACGTGAGTAACCTGCCCTTGGCTCTGGGATAAGCCTGGGAAACTGGGTC
TAATACCGGATATGACCTCTCACCGCATGGTGGGTGGTGGAAAGTTTTTCGGCTGGGGAT
GGGCCCGCGGCCTATCAGCTTGTTGGTGGGGTAGTGGCCTACCAAGGCGACGACGGGTAG
CCGGCCTGAGAGGGCGACCGGCCACACTGGGACTGAGACACGGCCCAGACTCCTACGGGA
GGCAGCAGTGGGGAATATTGCGCAATGGGCGAAAGCCTGACGCAGCGACGCCGCGTGAGG
GATGAAGGCCTTCGGGTTGTAAACCTCTTTCAGCAGGGACGAAGCGCAAGTGACGGTACC
TGCAGAAGAAGCACCGGCCAACTACGTGCCAGCAGCCGCGGTAATACGTAGGGTGCAAGC
GTTGTCCGGAATTATTGGGCGTAAAGAGCTCGTAGGCGGTCTGTCGCGTCGGCTGTGAAA
ACTCGGGGCTCAACCCCGAGCCTGCAGTCGATACGGGCAGACTAGAGTGCGGTAGGGGAG
ACTGGAATTCCTGGTGTAGCGGTGAAATGCGCAGATATCAGGAGGAACACCGGTGGCGAA
GGCGGGTCTCTGGGCCGTAACTGACGCTGAGGAGCGAAAGCGTGGGGAGCGAACAGGATT
AGATACCCTGGTAGTCCACGCCGTAAACGTTGGGCGCTAGGTGTCGGGGACCTTCCACGT
CCTCGGTGCCGCAGCTAACGCATTAAGCGCCCCGCCTGGGGAGTACGGCCGCAAGGCTAA
AACTCAAAGGAATTGACGGGGGCCCGCACAAGCGGTGGAGCATGTGGTTTAATTCGATGC
AACGCGAAGAACCTTACCAAGGCTTGACATACACCGAAAACTCGTAGAGATACGGGGTCC
GCAAGGGCGGTGTACAGGTGGTGCATGGTTGTCGTCAGCTCGTGTCGTGAGATGTTGGGT
TAAGTCCCGCAACGAGCGCAACCCTCGTTCTATGTTGCCAGCGGGTCATGCCGGGGACTC
ATAGGAGACTGCCGGGGTCAACTCGGAGGAAGGTGGGGACGACGTCAAATCATCATGCCC
CTTATGTCTTGGGCTGCACACATGCTACAATGGCCGGTACAAAGGGCTGCGAAACCGCAA
GGTGGAGCGAATCCCAAAAAGCCGGTCTCAGTTCGGATTGGGGTCTGCAACTCGACCCCA
TGAAGTCGGAGTCGCTAGTAATCGCAGATCAGCAACGCTGCGGTGAATACGTTCCCGGGC
CTTGTACACACCGCCCGTCAAGTCACGAAAGTTGGAAACACCCGAAGCCGGTGGCCCAAC
CCGTAAGGGAGGGAGCCGTCGAAGGTGGGATCGGCGATTGGGACGAAGTCGAAAC
>5098|10651 Prior=0.001143 Length=1311 NormPrior=0.001239
TGAGAAAGGTTCGCAAGGACCACTGAAGGACGAGCCTGCGGCCCATCAGCTAGTTGGTGA
GGTAAGAGCTCACCAAGGCTAAGACGGGTAGCTGGTCTGAGAGGATGATCAGCCACACTG
GAACTGAGACACGGTCCAGACTCCTACGGGAGGCAGCAGTGGGGAATATTGCGCAATGGG
CGAAAGCCTGACGCAGCCACGCCGCGTGAGCGATGAAGGCCTTCGGGTCGTAAAGCTCTG
TGGGGAGAGACGAAGAAAGCCCGTGAAGAGCGGGCCTTGACGGTATCTCCTTAGCAAGCA
CCGGCTAACTCCGTGCCAGCAGCCGCGGTAATACGGAGGGTGCAAACGTTGCTCGGAATC
ATTGGGCGTAAAGCGCACGTAGGCGGCTAGATAAGTCGGGTGTGAAAGCCCTGGGCTCAA
CCCAGGAAGTGCATTCGAAACTGTCTAGCTTGAATCTCGGAGGGGGTCAGAGAATTCCCG
GTGTAGAGGTGAAATTCGTAGATATCGGGAGGAATACCAGTGGCGAAGGCGCTGACCTGG
ACGAAGATTGACGCTGAGGTGCGAAAGCGCGGGGAGCAAACAGGATTAGATACCCTGGTA
GTCCGCGCTGTAAACGATGAGTGCTAGACGGTGGAGGTATTGACCCCTTCGCTGTCGCAG
CTAACGCGTTAAGCACTCCGCCTGGGGAGTACGGTCGCAAGACTAAAACTCAAAGGAATT
GACGGGGGCCCGCACAAGCGGTGGAGCATGTGGTTTAATTCGACGCAACGCGCAAAACCT
TACCTGGGTTAAATCCGCCGGAACCTGGCTGAAAGGCTGGGGTGCCCTTCGGGGAATCGG
TGAGAAGGTGCTGCATGGCTGTCGTCAGCTCGTGTCGTGAGATGTTGGGTTAAGTCCCGC
AACGAGCGCAACCCCTATCGTCAGTTGCCACCATTCAGTTGGGCACTCTGGCGAGACTGC
CGATCACAAATCGGAGGAAGGTGGGGACGACGTCAAGTCCTCATGGCCCTTATGCCCAGG
GCTACACACGTGCTACAATGGCTGGTACAATGAGCCGCAAAACCGCGAGGTCAAGCTAAT
CTCAAAAAACCAGTCTCAGTTCGGATCGGAGTCTGCAACTCGACTCCGTGAAGCTGGAAT
CGCTAGTAATCGAAGATCAGCACGCTTCGGTGAATACGTTCCCGGGCCTTGTACACACCG
CCCGTCACACCATGGGAGTCGGTTGCTCCAGAAGTAGGAACCTCAACCGCAAGGAAAGGC
CCTACCAAGGAGTGGTCGGTGACTGGGGTGAAGTCGTAACAAGGTAGCCGC
>419|566634 Prior=0.001119 Length=1458 NormPrior=0.001091
GTTTGATCCTGGCTCAGAGCGAACGTTAGCGGCGGGCCTAACACATGCAAGTCGAGCGAG
AAAGTGGCTTCGGCCATCAGTAAAGCGGCGGACGGGTGAGTAACACGTAGGTAATCTTCC
CTTGAGCGGGGGACAACGTTTCGAAAGGAACGCTAATACCGCATACGTTTCCAGGGACTC
CGGTTCCTGGAAGGAAAGCTAGGTCGCAAGATCCGGCACTCGAGGAGGAGCCTGCGTCGC
ATCAGCTAGTTGGTGGGGTAACGGCCTACCAAGGCGAAGACGCGTAGCTGGTCTGAGAGG
ATGATCAGCCACACTGGGACTGAGACACGGCCCAGACTCCTACGGGAGGCAGCAGTGGGG
AATATTGGACAATGGGCGCAAGCCTGATCCAGCCACGCCGCGTGAGTGATGAAGGCCTTC
GGGTCGTAAAGCTCTGTGGGGAGGGACGAACCGCTGCTGGTGCATAGCCAGCAGCATGAC
GGTACCTCCTTAGCAAGCACCGGCTAACTTCGTGCCAGCAGCCGCGGTAATACGAAGGGT
GCAAACGTTGCTCGGAATTATTGGGCGTAAAGCGCACGTAGGCGGCTTAGCAAGTCGGAT
GTGAAATCCCTCGGCTCAACCAAGGAAGTGCATCCGAAACTGCTGAGCTTGAGTACTTAA
GAGGATCGCGGAATTCCCGGTGTAGAGGTGAAATTCGTAGATATCGGGAGGAACACCAGT
GGCGAAGGCGGCGATCTGGGAAGATACTGACGCTGAGGTGCGAAAGCGTGGGGAGCAAAC
AGGATTAGATACCCTGGTAGTCCACGCCGTAAACGATGAGTGCTAGGTGCTGTGGGTATT
GACCCCCGCGGTGCCGCAGCCAACGCGTTAAGCACTCCGCCTGGGGAGTACGGCCGCAAG
GCTAAAACTCAAAGGAATTGACGGGGGCCCGCACAAGCGGTGGAGCATGTGGTTCAATTC
GACGCAACGCGCAGAACCTTACCTGGGTTAAATCCACCAGAACCTAGTAGAGATATTGGG
GTGCCCTTCGGGGAACTGGTGAGAAGGTGCTGCATGGCTGTCGTCAGCTCGTGTCGTGAG
ATGTTGGGTTAAGTCCCGCAACGAGCGCAACCTCTGTCGTTAGTTGCCAGCCTTAAGTGG
GGCACTCTAACGAGACTGCCGACGTCAAGTCGGAGGAAGGTGGAGATGACGTCAAGTCCT
CATGGCCCTTATGCCCAGGGCTACACACGTGCTACAATGGCCGGTACAAAGGGATGCAAG
ACCGCGAGGTGGAGCCAATCCCAAAAAACCGTCCTCAGTTCGGATTGTAGTCTGCAACTC
GACTACATGAAGCTGGAATCGCTAGTAATCGCAGATCAGCACGCTGCGGTGAATACGTTC
CCGGGCCTTGTACACACCGCCCGTCACACCATGGGAGTCAGTTGCTCTAGAAGTCGGTGC
GCCAACCTCGGAGGCAGC
>5072|185766 Prior=0.001116 Length=1452 NormPrior=0.001092
GTTTGATCCTGGCTCAGGATGAACGCTGGCGGTCTGCTTAACACATGCAAGTCGAACGCA
GTACTTCGGTACTGAGTGGCGGACGGGTGAGTAACGCGTGAGAATCTGCCTAGAGGTCGG
GGACAACCATTGGAAACGATGGCTAATACCGGATGTGCAGCAATGTGAAAAATTTATTGC
CTGAAGATGAGCTCGCGTCTGATTAGCTAGTTGGGGAGGTAAAGGCTCACCAAGGCAGCG
ATCAGTAGCTGGTCTGAGAGGATGACCAGCCACACTGGGACTGAGACACGGCCCAGACTC
CTACGGGAGGCAGCAGTGGGGAATTTTCCGCAATGGGCGAAAGCCTGACGGAGCAAGACC
GCGTGAGGGAAGAAGGCTCTTGGGTCGTAAACCTCTTTTATCAGGGAAGAAAAGATGACG
GTACCTGAGGAATAAGCATCGGCTAACTCCGTGCCAGCAGCCGCGGTAATACGGAGGATG
CAAGCGTTATCCGGAATGATTGGGCGTAAAGCGTCCGCAGGTGGCAATGTAAGTCTGCTG
TCAAAGCGTCTGGCTCAACCAGATAAAGGCAGTGGAAACTACATAGCTAGAGTAAGGTAG
GGGTAGAGGGAATTCCTGGTGTAGCGGTGAAATGCGTAGAGATCAGGAAGAACACCGGTG
GCGAAAGCGCTCTGCTGGACCTTAACTGACACTGAGGGACGAAAGCTAGGGGAGCGAATG
GGATTAGATACCCCAGTAGTCCTAGCCGTAAACGATGGATACTAGGCGTTGCCCGTATCG
ACCCGGGCAGTGTCGTAGCTAACGCGTTAAGTATCCCGCCTGGGGAGTACGCAGGCAACT
GTGAAACTCAAAGGAATTGACGGGGGCCCGCACAAGCGGTGGAGTATGTGGTTTAATTCG
ATGCAACGCGAAGAACCTTACCAGGGCTTGACATGTCCGGAATCTCCTGGAAACGGGAGA
GTGCCTTCGGGAGCCGGAACACAGGTGGTGCATGGCTGTCGTCAGCTCGTGTCGTGAGAT
GTTGGGTTAAGTCCCGCAACGAGCGCAACCCTCGTCTTTAGTTGCCAGCATTTCGGATGG
GCACTCTAGAGAGACTGCCGGTGACAAACCGGAGGAAGGTGGGGATGACGTCAAGTCAGC
ATGCCCCTTACGTCCTGGGCTACACACGTACTACAATGGTGAGGACAGAGGGCAGCAAGC
CAGCGATGGCAAGCCAATCCCATAAACCGTGGCTCAGTTCAGATCGCAGGCTGCAACTCG
CCTGCGTGAAGGAGGAATCGCTAGTAATTGCAGGTCAGCATACTGCAGTGAATCCGTTCC
CGGGCCTTGTACACACCGCCCGTCACACCATGGAAGTTGGCCACGCCCGAAGTCGTTACC
CTAACCTGAAAAGGAGGGGGATGCCGAAGGCAGGGCTGGTGACTGGGGTGAAGTCGGAAC
AAGGTAGCCGTA
>6041|548945_m01 Prior=0.001098 Length=1479 NormPrior=0.001055
GTTTGATCCTGGCTCAGGACGAACGCTGGCGGCGTGCTTAACACATGCAAGTCGAACGGT
GAACCAGGGCTTGCCCTGGGAATCAGTGGCGAACGGGTGAGTAACACGTGACCAACCTGC
CCCTTGCTCTGGGATAACCCCGGGAAACCGGAGCTAATACCGGATNNNNNNNNNNNNNNN
NNNNNGCGAACTGGAAAGTTTTTCGGCTGGGGATGGGCCCGCGGCCTATCAGCTTGTTGG
TGGGGTAACGGCCTACCAAGGCGACGATGGGTAGCTGGTCTGAGAGGATGATCAGCCACA
CTGGGACTGAGACACGGCCCAGACTCCTACGGGAGGCAGCAGTGGGGAATATTGCGCAAT
GGGCGGAAGCCTGACGCAGCGACGCCGCGTGGGGGATGACGGCCTTCGGGTTGTAAACCT
CTTTCAGCAGGGACGAAGCCGTGAGGTGACGGTACCTGCAGAAGAAGCACCGGCCAACTA
CGTGCCAGCAGCCGCGGTAATACGTAGGGTGCAAGCGTTGTCCGGAATTATTGGGCGTAA
AGAGCTCGTAGGCGGTTTGTTGCGTCGGCTGTGAAATCCCGAGGCTCAACCTCGGGTCTG
CAGTCGATACGAGCAAACTAGAGTGTTGCAGGGGAGACTGGAATTCCTGGTGTAGCGGTG
AAATGCGCAGATATCAGGAGGAACACCGGTGGCGAAGGCGGGTCTCTGGGCAACAACTGA
CGCTGAGGAGCGAAAGCGTGGGGAGCGAACAGGATTAGATACCCTGGTAGTCCACGCCGT
AAACGTTGGGCGCTAGGTGTGGGGCTCATTCCACGAGTTCCGTGCCGCAGCTAACGCATT
AAGCGCCCCGCCTGGGGAGTACGGCCGCAAGGCTAAAACTCAAAGGAATTGACGGGGGCC
CGCACAAGCGGCGGAGCATGTGGATTAATTCGATGCAACGCGAAGAACCTTACCTGGGTT
TGACATATAGGGAAAACTGTCAGAAATGGCAGGTCCGCAAGGGCCCTATACAGGTGGTGC
ATGGCTGTCGTCAGCTCGTGTCGTGAGATGTTGGGTTAAGTCCCGCAACGAGCGCAACCC
TCGTTCTATGTTGCCAGCACGTAATGGTGGGGACTCATAGGAGACTGCCGGGGTCAACTC
GGAGGAAGGTGGGGATGACGTCAAGTCATCATGCCCCTTATGTCCAGGGCTTCACGCATG
CTACAATGGCCGGTACAAAGGGCTGCGAAACCGCAAGGTGGAGCGAATCCCAAAAAGCCG
GTCTCAGTTCGGATTGGGGTCTGCAACTCGACCCCATGAAGTCGGAGTCGCTAGTAATCG
CAGATCAGCAACGCTGCGGTGAATACGTTCCCGGGCCTTGTACACACCGCCCGTCACGTC
ACGAAAGTCGGCAACACCCGAAGCCGGTGGCCCAACCCTTGTGGAGGGAGCCGTCGAAGG
TGGGGCTGGCGATTGGGACGAAGTCGTAACAAGGTAGCC
>1293|159246 Prior=0.001087 Length=1368 NormPrior=0.001129
GGAGTTTAGTGGCGGACGGGTGAGTAACGCGTGAGAATCTGCCTTCAGGTTGGGGACACA
CGTTGGAAACGACTGCTAATACCCCATGTGCCGAGAGGGAGAAAGCTTTAGTGCCTGAGG
ATGAGCTCGCGTCTGATTAGCTAGTTGGAGTGGTAATGGCTCACCAAGGCGGCGATCAGT
AGCTGGTCTGAGAGGATGATCAGCCACACTGGGACTGAGACACGGCCCAGACTCCTACGG
GAGGCAGCAGTGGGGAATTTTCCGCAATGGGCGAAAGCCTGACGGAGCAAGACCGCGTGA
GGGAGGAAGGCTCTTGGGTTGTAAACCTCTTTTCTTGGGGAAGAAAAAATGACGGTACCT
TACGAATCACCATCGGCTAACTCCGTGCCATCAGCCGCGGTAATACGGAGGATTCAAGCG
TTATCCGGAATGATTGGGCGTAAAGCGTCCGCAGGTGGCATTTCAAGTCTGCGGTCAAAG
GTCGAGGCTCAACCTCGAACAGGCCGTGGAAACTGAAAAGCTAGAGTGTGGTAGGGGCAG
AGGGAATTCCCAGTGTAGCGGTGAAATGCGTAGAGATTGGGAAGAACACCGGTGGCGAAA
GCGCTCTGCTAGGCCAAGACTGACACTGAGGGACGAAAGCTAGGGGAGCGAATGGGATTA
GATACCCCAGTAGTCCTAGCCGTAAACGATGGATACTAGGTGTGGCTTGTATCGACCCGA
GCCGTGCCGTAGCTAACGCGTTAAGTATCCCGCCTGGGGAGTACGCACGCAAGTGTGAAA
CTCAAAGGAATTGACGGGGGCCCGCACAAGCGGTGGAGTATGTGGTTTAATTCGATGCAA
CGCGAAGAACCTTACCAGGGCTTGACATGTCTGGAATCTCCTTGAAAGGGGAGAGTGCCT
TCGGGAGCCAGAACACAGGTGGTGCATGGCTGTCGTCAGCTCGTGTCGTGAGATGTTGGG
TTAAGTCCCGCAACGAGCGCAACCCTCGTCTTTAGTTGCCAGCATTTCGGATGGGCACTC
TAGAGAGACTGCCGGTGACAAACCGGAGGAAGGTGGGGATGACGTCAAGTCAGCATGCCC
CTTACGTCCTGGGCTACACACGTACTACAATGCGACGGACAAAGGGCAGCAAGCAGGCAA
CTGCAAGCCAATCCCATAAACCGTGGCTCAGTTCCAGATCGCAGGCTGCAACTCGCCTGC
GTGAAGGAGGAATCGCTAGTAATTGCAGGTCAGCATACTGCAGTGAATTCGTTCCCGGGC
CTTGTACACACCGCCCGTCACACCATGGAAGTTGGCCACGCCCGAAGTCATTACTCTAAC
CTTTCGAGGAGGAGGACGCCGAAGGCAGGGCTGATGACTGGGGTGAAG
>3964|34564 Prior=0.001083 Length=1414 NormPrior=0.001089
CGGGGATTAGTGGCGGACGGGTGAGTAACGCGTGAGAATCTGCCTTTTGGTCGGGGACAA
CCACTGGAAACGGTGGCTAATACCGGATGTGCCTTTAGGGGTGAAAGATTAATTGCCAGA
AGAGGAGCTCGCGTCTGATTAGCTAGTTGGTGAGGTAAAGGCTCACCAAGGCAGCGATCA
GTAGCTGGTCTGAGAGGATGACCAGCCACACTGGGACTGAGACACGGCCCAGACTCCTAC
GGGAGGCAGCAGTGGGGAATTTTCCGCAATGGGCGAAAGCCTGACGGAGCAAGACCGCGT
GGGGGAAGAAGGCTCTTGGGTTGTAAACCCCTTTTCTCTGGGAAGAACAAAATGACGGTA
CCAGAGGAATCAGCATCGGCTAACTCCGTGCCAGCAGCCGCGGTAAGACGGAGGATGCAA
GCGTTATCCGGAATGATTGGGCGTAAAGCGTCCGCAGGTGGCTATTCAAGTCTGCTGTCA
AAGCTCGGAGCTTAACTCCGAATCGGCGGTGGAAACTGAACAGCTAGAGTGCAGTAGGGG
TAGAGGGAATTCCCAGTGTAGCGGTGAAATGCGTAGAGATTGGGAAGAACACCGGTGGCG
AAAGCGCTCTACTGGACTGCAACTGACACTCAGGGACGAAAGCTAGGGGAGCGAATGGGA
TTAGATACCCCAGTAGTCCTAGCCGTAAACGATGGATACTAGGTGTTGCCTGTATCGACC
CGGGCAGTGCCGTAGCTAACGCGTTAAGTATCCCGCCTGGGGAGTACGCGCGCAAGCGTG
AAACTCAAAGGAATTGACGGGGGCCCGCACAAGCGGTGGAGTATGTGGTTTAATTCGATG
CAACGCGAAGAACCTTACCAGGACTTGACATGTCCGGAATCCAGTGGAAACACAGGAGTG
CCTTCGGGAGCCGGAACACAGGTGGTGCATGGCTGTCGTCAGCTCGTGTCGTGAGATGTT
GGGTTAAGTCCCGCAACGAGCGCAACCCTCGTGTTTAGTTGCCATCATTAAGTTGGGCAC
TCTAAACAGACTGCCGGTGACAAACCGGAGGAAGGTGGGGATGACGTCAAGTCAGCATGC
CCCTTACGTCCTGGGCTACACACATACTACAATGCGGCAGGACAGAGGGCAGCCAACCCG
CGAGGGCGAGCTAATCCCGTAAACCCTGCCTCAGTTCAGATTGCAGGCTGCAACTCGCCT
GCATGAAGGTGGAATCGCTAGTAATCGCAGGTCAGCACTACTGCGGTGAATACGTTCCCG
GGCCTTGTACACACCGCCCGTCACACCATGGAAGCTGGTTTGGCCCGAAGTCGTTACTCT
AACCCTTTTGGGAGGAGGACGCCGAAGGCAAAGCTGGTGACTGGGGTGAAGTCGTAACAA
GGTAGCCGTACCGGAAGGTGTGGCTGGATCACCT
>1476|525323 Prior=0.001079 Length=1374 NormPrior=0.001116
GTTTGATCCTGGCTCAGGACGAACGCTGGCGGCGTGCTTAACACATGCAAGTCGAGCGGT
AAGGCTCCTTCGGGAGTACACGAGCGGCGAACGGGTGAGTAACACGTGAGCAATCTGCCC
TTCACATCGGGATAACTTCGGGAAACCGGAGCTAATACCGGATACGACCACAGACGGCAT
CGTCAGTGGTGGAAAGTTCCGGCGGTGAAGGATGAGCTCGCGGCCTATCAGCTAGTTGGT
GAGGTAACGGCTCACCAAGGCTTCGACGGGTAGCCGGCCTGAGAGGGTGACCGGCCACAC
TGGGACTGAGACACGGCCCAGACTCCTACGGGAGGCAGCAGTGGGGAATATTGGACAATG
GGCGAAAGCCTGATCCAGCAACGCCGCGTGAGGGATGACGGCCTTCGGGTTGTAAACCTC
TTTCAGCAGGGACGAAGCGCAAGTGACGGTACCTGCAGAAGAAGCACCGGCCAACTACGT
GCCAGCAGCCGCGGTAATACGTAGGGTGCGAGCGTTGTCCGGAATTATTGGGCGTAAAGG
GCTCGTAGGCGGTCTGTCGCGTCGGGAGTGAAAACTCAGGGCTTAACCCTGAGCCTGCTT
CCGATACGGGCAGACTAGAGGTATGCAGGGGAGAACGGAATTCCTGGTGTAGCGGTGAAA
TGCGCAGATATCAGGAGGAACACCGGTGGCGAAGGCGGTTCTCTGGGCATTACCTGACGC
TGAGGAGCGAAAGTGTGGGGAGCGAACAGGATTAGATACCCTGGTAGTCCACGCCGTAAA
CGTTGGGCGCTAGGTGTGGGGCTCACTTCCACGAGTTCCGTGCCGCAGCTAACGCATTAA
GCGCCCCGCCTGGGGAGTACGGCCGCAAGGCTAAAACTCAAAGGAATTGACGGGGGCCCG
CACAAGCGGCGGAGCATGCGGATTAATTCGATGCAACGCGAAGAACCTTACCTGGATTTG
ACATATAGGGAAAACTGCTAGAGATAGCAGGTCCGTAAGGGCCCTATACAGGTGGTGCAT
GGCTGTCGTCAGCTCGTGTCGTGAGATGTTGGGTTAAGTCCCGCAACGAGCGCAACCCTC
GTCCTATGTTGCCAGCACGTAATGGTGGGGACTCATAGGAGACTGCCGGGGTCAACTCGG
AGGAAGGTGGGGATGAGGTCAAGTCATCATGCCCCTTATGTCCAGGGCTTCACACATGCT
ACAATGGCCGGTACAAAGGGCTGCGAAACCGCAAGGTGGAGCGAATCCCAAAAAACCGGT
CTCAGTTCGGATTGGGGTCTGCAACTCGACCCCATGAAGTCGGAGTCGCTAGTAATCGCA
GATCAGCAACGCTGCGGTGAATACGTTCCCGGGCATTGTACACACCGCCCGCCA
>576|11353 Prior=0.001071 Length=1438 NormPrior=0.001059
GTTTGATCTTGGCTCAGGACGAACGCTGACGGTGTGCTTTAGGCATGCAAGTCGAACGAG
AAAGCCCTTCGGGGTGAGTAAAGTGGCGAACGGGTGAGTAACACGTGGGCAACCTGCCCC
TCGCAGGGGGACAACCGGAGGAAACTCCGGCTAATACCCCGTACGCTTGCGGAGTCGCAT
GGCTCCGGCAAGGAGAGGTAGCTTCGGCCATCCGGCGAGGGATGAGCCCGCGGTACATTA
GCTAGTTGGTGGGGTAACGGCCCACCAAGGCGACGATGTATAGCTGGTCTGAGAGGATGA
TCAGCCACACTGGGACTGAGACACGGCCCAGACTCCTACGGGAGGCAGCAGTCGGGAATC
TTGCGCAATGGGCGAAAGCCTGACGCAGCAACACCGTGTGAGCGATGAAGGCCTTCGGGT
CGTAAAGCCCTGTTGATAGGGACGAAGGGCGAAGGGTTAATAGCCCCTAGCTTGACGGTA
CCTTTCGAGGAAGCCCCGGCTAACTACGTGCCAGCAGCCGCGGTAATACGTAGGGGGCGA
GCGTTGTCCGGAATTATTGGGCGTAAAGAGCGTGTAGGCGGTTCGGTAAGTCTGTCGTGA
AAACCTGGGGCTCAACCCTGGGCGTGCGATGGATACTGCCGGGCTAGAGGGTGGTAGAGG
CGAGTGGAATTCCCGGTGTAGCGGTGAAATGCGCAGATATCGGGAGGAACACCAGTAGCG
AAGGCGGCTCGCTGGGCCATACCTGACGCTGAGACGCGAAAGCGTGGGGAGCAAACAGGA
TTAGATACCCTGGTAGTCCACGCCGTAAACGATGAACACTAGGTGTGGGCGGAGTCGAAT
CTGTCTGTGCCGAAGCCAACGCGATAAGTGTTCCGCCTGGGGAGTACGGCCGCAAGGCTA
AAACTCAAAAGAATTGACGGGGGCCCGCACAAGCAGCGGAGCATGTTCTTTAATTCGATG
CAACGCGAAGAACCTTACCTGGACTTGACATGGTGCTGCAAGCGCACGGAAACGTGTGAC
CTTCGAGGGTGCACCACAGATGCTGCATGGCTGTCGTCAGCTCGTGTCGTGAGATGTTGG
GTTAAGTCCCGCAACGAGCGCAACCCCCGTGGTGTGTTGCCAGCATTAAGTTGGGGACTC
ACACCAGACTGCCGGTGACAAACCGGAGGAAGGTGGGGATGACGTCAAGTCATCATGGCT
CTTACGTCCAGGGCTAGAAACGTGCTACAATGGCTGATACAAAGGGTTGCAAAGTCGTGA
GGCGGAGCGAATCCCATCAAAGTCAGTCTAAGTTCGGATCGCAGTCTGCAACTCGACTGT
GTGAAGGCGGAGTTGCTAGTAATCGCGGATCAGCATGCCGCGGTGAATACGTTCCCGGGC
CTTGTACACACCGCCCGTCACACCACGGGAGTAGGCAATACCCGAAGTGGGCGCAGCG
>323|540097 Prior=0.001059 Length=1462 NormPrior=0.001029
GTTTGATCCTGGCTCAGAGCGAACGCTGGCGGCATGCTTAACACATGCAAGTCGTACGCA
TCGGGTGACCGGTGAGTGACGGGTGAGTAACGCGTAGGAACGTGTCCTGTGGTGGGGGAT
AACGCTGGGAAACTGGCGCTAATACCGCATATGGCCTGAGGGTCAAAGCCGCGAGGTGCC
ATGGGAGCGGCCTGCGTCCGATTAGCTTGTTGGTTGGGTAATGGCTGACCAAGGCGATGA
TCGGTAGCTGGTCTGAGAGGATGATCAGCCACACTGGGACTGAGACACGGCCCAGACTCC
TACGGGAGGCAGCAGTGGGGAATATTGGACAATGGGCGCAAGCCTGATCCAGCAATTCCG
CGTGGGTGAAGAAGGTCTTCGGATTGTAAAGCCCTTTCGGCGGGGACGATGATGACGGTA
CCCGCAGAAGAAGCCCCGGCTAACTTCGTGCCAGCAGCCGCGGTAATACGAAGGGGGCTA
GCGTTGCTCGGAATGACTGGGCGTAAAGGGCGCGTAGGCGGCACACACAGTCAGGCGTGA
AATTCCTGGGCTTAACCTGGGGGCTGCGTTTGAAACGTGTGAGCTAGAGGATGGAAGAGG
CTCGTGGAATTCCCAGTGTAGAGGTGAAATTCGTAGATATTGGGAAGAACACCGGTGGCG
AAGGCGGCGAGCTGGTCCATTACTGACGCTGAGGCGCGAAAGCGTGGGGAGCAAACAGGA
TTAGATACCCTGGTAGTCCACGCTGTAAACGATGTGCGCTGGATGTTGGGTGACTTAGTC
ACTCAGTGTCGTAGCTAACGCGATAAGCGCACCGCCTGGGGAGTACGGCCGCAAGGTTGA
AACTCAAAGGAATTGACGGGGGCCCGCACAAGCGGTGGAGCATGTGGTTTAATTCGACGC
AACGCGCAGAACCTTACCAGCTCTTGACATCTGTCGAACTTCACGGAGACGTGTTGGTGC
CCGCAAGGGAGCGACAAGACAGGTGCTGCATGGCTGTCGTCAGCTCGTGTCGTGAGATGT
TGGGTTAAGTCCCGCAACGAGCGCAACCCTCGCCTTTAGTTGCCAGCACGTTTGGGTGGG
CACTCTAGAGGAACTGCCGGTGACAAGCCGGAGGAAGGTGGGGATGACGTCAAGTCCTCA
TGGCCCTTATGGGCTGGGCTACACACGTGCTACAATGGTGGTGACAGTGGGAAGCCAGGT
CGCGAGGCCGAGCGGATCCCTAAAAGCCATCTCAGTTCAGATTGCACTCTGCAACTCGGG
TGCATGAAGGTGGAATCGCTAGTAATCGCGGATCAGCATGCCGCGGTGAATACGTTCCCG
GGCCTTGTACACACCGCCCGTCACACCATGGGAGTTGGTTCTACCTTAAGCAGGTGCGCC
AACCGCGAGGGGGCAGCTTGCCACGGTAGGGTCAGCGACTGGGGTGAAGTCGTAACAAGG
TAGCCGTAGGGGAACCTGCGGC
>1399|511714 Prior=0.001039 Length=1400 NormPrior=0.001054
GTTTGATCCTGGCTCAGGATGAACGCTGGCGGTATGCTTAACACATGCAAGTCGAACGGA
AGTCTTCGGACTTTAGTGGCGGACGGGTGAGTAACGCGTGAGAATCTGGCTTTAGGTCGG
GGACAACAGTTGGAAACGACTGCTAATACCGGATATGCCGAGAGGTGAAAGCTTTAGTGC
CTGAGGATGAGCTCGCGTCGGATTAGCTAGTTGGTGAGGTAAGAGCTCACCAAGGCGACG
ATCCGTAGCTGGTCTGAGAGGATGACCAGCCACACTGGGACTGAGACACGGCCCAGACTC
CTACGGGAGGCAGCAGTGGGGAATTTTCCGCAATGGGCGAAAGCCTGACGGAGCAAGACC
GCGTGAGGGAGGAAGGCTCTTGGGTCGTAAACCTCTTTTGTCAGTGAAAGCAACCTGACG
GTACCAGAGGAATCAGCATCGGCTAACTCCGTGCCAGCAGCCGCGGTAAGACGGAGGATG
CAAGCGTTATCCGGAATGATTGGGCGTAAAGCGTCCGCAGGTGGCAGTTCAAGTCTGCTG
TCAAAGACCGGGGCTTAACTTCGGAAAGGCAGTGGAAACTGAACAGCTAGAGTATGGTAG
GGGCGCGGTGGGAATTCCTGGTGTAGCGGTGAAATGCGTAGAGATCAGGAAGAACATCGG
TGGCGAAGGCGCTCTGCTGGACCATAACTGACACTCAGGGACGAAAGCTAGGGGAGCGAA
TGGGATTAGATACCCCAGTAGTCCTAGCCGTAAACGATGGATACTAGGTGTGGCTTGTAT
CGACCCGAGCCGTGCCGTAGCTAACGCGTTAAGTATCCCGCCTGGGGAGTACGCACGCAA
GTGTGAAACTCAAAGGAATTGACGGGGGCCCGCACAAGCGGTGGAGTATGTGGTTTAATT
CGATGCAACGCGAAGAACCTTACCAGGACTTGACATGTCGCGAATCCTCTGGAAATAGAG
GAGTGCCTTCGGGAGCGCGAACACAGGTGGTGCATGGCTGTCGTCAGCTCGTGTCGTGAG
ATGTTGGGTTAAGTCCCGCAACGAGCGCAACCCTCGTGTTTAGTTGCCATCATTAAGTTG
GGCACTCTAAACAGACTGCCGGTGACAAACCGGAGGAAGGTGGGGATGACGTCAAGTCAG
CATGCCCCTTACGTCCTGGGCTACACACGTACTACAATGGTAGGGACAGAGGGCAGCCAA
CCCGCGAGGGCGAGCTAATCCCGCAAACCCTGCCTCAGTTCAGATTGCAGGCTGCAACTC
GCCTGCATGAAGGCGGAATCGCTAGTAATCGCAGGTCAGCATACTGCGGTGAATCCGTTC
CCGGGCCTTGTACACACCGCCCGTCACACCATGGAAGTTGGCCACGCCCGAAGTCATTAC
TCTAACCTGTAAAGGAGGAG
>2313|254895 Prior=0.001037 Length=1513 NormPrior=0.000974
GTTTGATCCTGGCTCAGGACGAACGCTGGCGGCGCGCTTAACACATGCAAGTCGAACGGA
GCTCTTCGGGGCTTCGGGGCTCAGTGGCGAACGGGTGCGTAACACGTGAGCAACCTGCCT
GGTCGTGGGGGATAACCAGTGGAAACGCTGGCTAATACCGCATGAGCTCTTTCTGCCGAT
TGGTGGACTGAGGAAAGCTCCTGCAAGGGAGTGCGACCAGAGGGGCTCGCGGCGTATCAG
CTAGTTGGAGGGGTAACGGCCCACCAAGGCGATGACGCGTAGCCGATCTGAGAGGATGAT
CGGCCACATTGGGACTGAGATACGGCCCAGACTCCTACGGGAGGCAGCAGTGGGGAATCT
TGCGCAATGGGCGAAAGCCTGACGCAGCGACGCCGCGTGCGGGAGGAAGCTTTTCGGAGT
GTAAACCGCTGTCAGAGGGGAAGAAATGCCACCCGAGGAAATGCGGGTGGTTTGACGGTA
CCCTCAAAGGAAGCACCGGCTAACTCTGTGCCAGCAGCCGCGGTAATACAGAGGGTGCAA
GCGTTGTTCGGAATTACTGGGCGTAAAGCGCGCGCAGGCGGCCCTTTAAGTCNNNNNCGT
GAAATGCCGGGGCTCAACCCCGCGCACGTCGGGGGATACTGGACGACTGGAGACAAGTAG
AGGCGAGCGGAATTCCGGGTGTAGCGGTGGAATGCGTAGAGATCCGGAAGAACACCAGAG
GCGAAGGCGGCTCGCTGGGCTTGGTCTGACGCTGAGGCGCGAAGGCGTGGGGAGCGAACA
GGATTAGATACCCTGGTAGTCCACGCGGTAAACGATGGACACTCGCCGCGGGGGGGATCG
AGCCCTTCCGTGGCCAAGCTAACGCGACAAGTGTCCCGCCTGGGGAGTACGGCCGCAAGG
CTGAAACTCAAAGGAATTGACGGGGGCCCGCACAAGCGGTGGAGCATGTGGTTTAATTCG
AAGCAACGCGAAGAACCTTACCTGGGCTTGACATCTACGAGAAAGCTCCGTGAAAGCGGA
GCCCCTCTTCGGAGTTCGTAGACAGGTGCTGCATGGCTGTCGTCAGCTCGTGTCGTGAGA
TGTTGGGTTAAGTCCCGCAACGAGCGCAACCCTTATCTGCTGTTGCTAACGGGTAAAGCC
GAGGACTCTGCAGAGACTGCCGGTGACAAACCGGAGGAAGGTGGGGACGACGTCAAGTCA
TCATGGTCCTTACGCCCAGGGCTACACACGTGCTACAATGGCCGGTACAAACCGTTGCGA
TGCCGCGAGGCGGAGCGAATCGGAAAAAGCCGGTCCAAGTTCGGATTGCAGTCTGTAACT
CGACTGCATGAAGCCGGAATCGCTAGTAATCGTGGATCAGCTACGCCACGGTGAATACGT
TCCCGGGCCTTGTACACACCGCCCGTCACGCCATGGGAGCCGGGAGTGCCCGAAGTCCGT
GACCGAACCCGCAAGGGACGGAGCGGCCGAAGGCGAGCTCGGTGACTGGGGCGAAGTCGT
AACAAGGTAGCCG
>5547|L1A34A Prior=0.001019 Length=1360 NormPrior=0.001065
GCCGGCTGCCTCCATTTGCGGTTAGCGCACCGTCTTCAGGTAAAACCAACTCCCATGGTG
TGACGGGCGGTGTGTACAAGGCCCGGGAACGTATTCACCGTGGCGTGCTGATCCACGATT
ACTAGCGATTCCAACTTCATGGGCTCGAGTTGCAGAGCCCAATCCGAACTGAGACGGCTT
TTTGAGATTTGCGAAGGGTCGCCCCTTAGCATCCCATTGTCACCGCCATTGTAGCACGTG
TGTAGCCCAAGCCCGTAAGGGCCATGAGGACTTGACGTCATCCCCACCTTCCTCGCGGCT
TATCACCGGCAGTCTCCTTAGAGTGCTCAACTAAATGGTAGCAACTAAGGACGGGGGTTG
CGCTCGTTGCGGGACTTAACCCAACATCTCACGACACGAGCTGACGACAGCCATGCAGCA
CCTGTCTCCGGTCCAGCCGAACTGAAGAACTCCATCTCTGGAGTCCGCGACCGGGATGTC
AAGGGCTGGTAAGGTTCTGCGCGTTGCGTCGAATTAAACCACATGCTCCGCCGCTTGTGC
GGGCCCCCGTCAATTCCTTTGAGTTTTAATCTTGCGACCGTACTCCCCAGGCGGAATGCT
TAAAGCGTTAGCTGCGCCACTAGTGAGTAAACCCACTAACGGCTGGCATTCATCGTTTAC
GGCGTGGACTACCAGGGTATCTAATCCTGTTTGCTCCCCACGCTTTCGTGCCTCAGCGTC
AGTATCGGGCCAGTGAGCCGCCTTCGCCACTGGTGTTCTTGCGAATATCTACGAATTTCA
CCTCTACACTCGCAGTTCCACTCACCTCTCCCGAACTCAAGATCCTCAGTATCAAAGGCA
GTTCTGGAGTTGAGCTCCAGGATTTCACCCCTGACTTAAAGACCCGCCTACGCACCCTTT
ACGCCCAGTGATTCCGAGCAACGCTAGCCCCCTTCGTATTACCGCGGCTGCTGGCACGAA
GTTAGCCGGGGCTTATTCTTGCGGTACCGTCATTATCTTCCCGCACAAAAGAGCTTTACA
ACCCTAGGGCCTTCATCACTCACGCGGCATGGCTGGATCAGGCTTGCGCCCATTGTCCAA
TATTCCCCACTGCTGCCTCCCGTAGGAGTTTGGGCCGTGTCTCAGTCCCAATGTGGCTGA
TCATCCTCTCAGACCAGCTACTGATCGTCGCCTTGGTAGGCCATTACCCTACCAACTAGC
TAATCAGACGCGGGCCGATCTTTCGGCGATAAATCTTTCCCCGTAAGGGCTTATCCGGTA
TTAGCACAAGTTTCCCTGTGTTGTTCCGAACCAAAAGGTACGTTCCCACGCGTTACTCAC
CCGTCTGCCGCTGACGCATTGCTGCGCCCGCTCGACTTGC
>532|471352 Prior=0.000992 Length=1541 NormPrior=0.000915
TTGAGAGTTTGATCCTGGCTCAGGACGAACGCTGGCGGCGTGCCTAATACATGCAAGTCG
AGCGGACTGATTCGGAGCTTGCTCCGTTGATGTCAGCGGCGGACGGGTGAGTAACACGTG
GGTAACCTGCCTGGCAGACTGGGATAACGCTTGGAAACGAGTGCTAATACCGGATAGTCT
TCTGAACCGCATGGTTCGGAAGGGAAAGTCGGTTTCGGCTGACACTTACAGATGGGCCCG
CGGCGCATTAGCTAGTTGGTGAGGTAACGGCTCACCAAGGCGACGATGCGTAGCCGACCT
GAGAGGGTGATCGGCCACACTGGGACTGAGACACGGCCCAGACTCCTACGGGAGGCAGCA
GTAGGGAATCTTCCACAATGGACGAAAGTCTGATGGAGCAACGCCGCGTGAGCGATGAAG
GCCTTCGGGTCGTAAAGCTCTGTTGTTAGGGAAAAACAAGTATCGGAGTAAACTGCCGGT
ACCTTGACGGTACCTAACCAGAAAGCCACGGCTAACTACGTGCCAGCAGCCGCGGTAATA
CGTAGGTGGCAAGCGTTGTCCGGAATTATTGGGCGTAAAGCGCGCGCAGGCGGTCCTTTA
AGTCTGATGTGAAAGCCCACGGCTCAACCGTGGAGGGTCATTGGAAACTGGGGGACTTGA
GTACAGAAGAGGAAAGCGGAATTCCACGTGTAGCGGTGGAATGCGTAGAGATCCGGAAGA
ACACCGGTGGCGAACGCGGGCGGCTTTCTGGTCTGTAACTGACGCTGAGGCGCGAAAGCG
TGGGGAGCAAACAGGATTAGATACCCTGGTAGTCCACGCCGTAAACGATGAGTGCTAAGT
GTTAGAGGGTTTCCGCCCTTTAGTGCTGCAGCTAACGCATTAAGCACTCCGCCTGGGGAG
TACGGCCGCAAGGCTGAAACTCAAAGGAATTGACGGGGGCCCGCACAAGCGGTGGAGCAT
GTGGTTTAATTCGAAGCAACGCGAAGAACCTTACCAGGTCTTGACATCCTCTGACACTCC
TAGAGATAGGACGTTCCCCTTCGGGGGACAGAGTGACAGGTGGCGCATATGGTTGTCGTC
AGCTCGTGTCGTGAGATGTTGGGTTAAGTCCCGCAACGAGCGCAACCCTTGCCTTTAGTT
GCCATCATTCAGTTGGGCACTCTAAAGGGACTGCCGGTGTTAAACCGGAGGAAGGTGGGG
ATGACGTCAAATCATCATGCCCCTTATGACCTGGGCTACACACGTGCTACAATGGACGGT
ACAAAGGGCTGCGAACCCGCGAGGGGGAGCCAATCCCATAAAACCGTTCTTAGTTCGGAT
TGCAGGCTGCAACTCGCCTGCATGAAGCCGGAATCGCTAGTAATCGCTGATCAGCAAGCA
GCGGTAAATACGTTCCCGGGCCTTGTACACACCGCCCGTCACACCACGGGAGTTGGCAAC
ACCCAAAGTCGGTGAGGTAACTGCTTGCAGAGCCAGCCGCCTAAGGTGGGGTCGATGACT
GGGGTGAAGTCGTAACAAGGTAGCCGTATCGGAAGGTGCGG
>3338|223296 Prior=0.000981 Length=1195 NormPrior=0.001166
TGAAAGATGGTTTCGGCTATCACTTAAAGATGGGCCCGCGGCGCATTAGCTAGTTGGTGA
GGTAATGGCTCACCAAGGCGACGATGCGTAGCCGACCTGAGAGGGAGATCGGCCACACCT
GGGACTGAGACACGGCCCAGACTCCTACGGGAGGCAGCAGTAGGGAATCTTCCGCAATGG
ACGAAAGTCTGACGGAGCAAACGCCGCGTGAGTGATGAAGGTTTTCGGATCGTAAAACTC
TGTTGTTAGGGAAGAACAAGTACCGGAGTAACTGCCGGTACCTTGACGGTACCTAACCAG
AAAGCCACGGCTAACTACGTGCCAGCAGCCGCGGTAATACGTAGGTGGCAAGCGTTGTCC
GGAATTATTGGGCGTAAAGCGCGCGCAGGCGGTCCTTTAAGTCTGATGTGAAAGCCCACG
GCTCAACCGTGGAGGGTCATTGGAAACTGGGGGACTTGAGTGCAGAAGAGGAAAGCGGAA
TTCCACGTGTAGCGGTGAAATGCGTAGAGATGTGGAGGAACACCAGTGGCGAAGGCGGCT
TTCTGGTCTGTAACTGACGCTGAGGCGCGAAAGCGTGGGGAGCAAACAGGATTAGATACC
CTGGTAGTCCACGCCGTAAACGATGAGTGCTAAGTGTTAGGGGGTTTCCGCCCCTTAGTG
CTGCAGCTAACGCATTAAGCACTCCGCCTGGGGAGTACGGCCGCAAGGCTGAAACTCAAA
GGAATTGACGGGGGCCCGCACAAGCGGTGGAGCATGTGGTTTAATTCGAAGCAACGCGAA
GAACCTTACCAAGGCTTGACATGGGCAGTAATCCGGCAGAGATGCCGGGTCCGTAAGGGA
GCGCGTGCACAGGTGGTGCATGGTTGTCGTCAGCTCGTGTCGTGAGATGTTGGGTTAAGT
CCCGCAACGAGCGCAACCCTCGTTCCATGTTGCCAGCACGTCATGGTGGGGACTCATGGG
AGACTGCCGGGGTCAACTCGGAGGAAGGTGGGGATGACGTCAAATCATCATGCCCCTTAT
GTCTAGGGCTGCAAACATGCTACAATGGCCGGTACAAAGGGCTGCGATACCGTGAGGTGG
AGCGAATCCCAAAAAGCCGGTCTCAGTTCGGATTGGGGTCTGCAACTCGACCCCATGAAG
TCGGAGTCGCTAGTAATCGCAGATCAGCAACGCTGCGGTGAATACGTTCCCAAGC
>2532|236194 Prior=0.000956 Length=1336 NormPrior=0.001016
TACCGGATGAGCCGCAACGTAAAAGAGGAAACTCGCCTTTTGAAGAGCTCGCGTCTGATT
AGCTAGTTGGTGAGGTAAAGGCTCACCAAGGCGGCGATCAGTAGCTGGTCTGAGAGGATG
ATCAGCCACACTGGGACTGAGACACGGCCCAGACTCCTACGGGAGGCAGCAGTGGGGAAT
TTTCCGCAATGGGCGAAAGCCTGACGGAGCAAGACCGCGTGAGGGAGGCAGCAGCTTGGG
TTGTAAACCTCTTTTGTCAGGGAAGAACACAATGCGGTACCTGACGAATCAGCATCGGCT
AACTCCGTGCCAGCAGCCGCGGTAATACGGAGGATGCAAGCGTTATCCGGAATTATTGGG
CGTAAAGCGTCCGCAGGTGGCTGATCAAGTCTGCGGTCAAAGACCGGGGCTTAACCCTGG
AAAGGCAGTGGAAACTGAGAAGCTAGAGTGCCGTAGGGGTAGAGGGAATTCCCGGTGTAG
CGGTGAAATGCGTAGAGATCGGGAAGAACATCGGTGGCGAAAGCGCTCTACTGGACGGCA
ACTGACGCTGAGGCGCGAAAGCGTGGGGAGCGAACAGGATTAGATACCCCGGTAGTCCTA
GCCGTAAACGATGGATACTAGGTGTGGCTTGTATCGACCCGAGCCGTGCCGTAGCTAACG
CGTTAAGTATCCCGCCTGGGGAGTACGCACGCAAGTGTGAAACTCAAAGGAATTGACGGG
GGCCCGCACAAGCGGTGGAGTATGTGGTTTAATTCGATGCAACGCGAAGAACCTTACCAG
GACTTGACATGTCGCGAATCTTCTGGAAACAGAAGAGTGCCTTCGGGAGCGCGAACACAG
GTGGTGCATGGCTGTCGTCAGCTCGTGTCGTGAGATGTTGGGTTAAGTCCCGCAACGAGC
GCAACCCTCGTCTTTAGTTGCCAGCATTTCGGATGGGCACTCTAAACAGACTGCCGGTGA
CAAACCGGAGGAAGGTGGGGATGACGTCAAGTCAGCATGCCCCTTACGTCCTGGGCTACA
CACGTACTACAATGGTAGGGACAGAGGGCAGCAAGACAGCGATGGCAAGCCAATCCTCAT
AAACCTCGCCTCAGTTCAGATTGCAGGCTGCAACTCGCCTGCATGAAGGAGGAATCGCTA
GTAATCGCCGGTCAGCATACGGCGGTGAATCCGTTCCCGGGCCTTGTACACACCGCCCGT
CACACCATGGAAGTTGGCCACGCCCGAAGTCGTTACCCTAACCGCTTGCGGAGGGGGATG
CCGAAGGCAGGGCTGATGACTGGGGTGACGTCGTAACAAGGTAGCCGTACCGGAAGGTGT
GGCTGGATCACCTCCG
>952|171723 Prior=0.000950 Length=1453 NormPrior=0.000929
GTTTGATCCTGGCTCAGGATGAACGCTGGCGGTCTGCTTAACACATGCAAGTCGAACGGG
ACTCTTCGGAGTTCAGTGGCGGACGGGTGAGTAACGCGTGAGAATCTGCCTTCAGGTCGG
GGACAACCACTGGAAACGGTGGCTAATACCGGATATGCCGCAACGTGAAAGATTTATCGC
CTGAAGAGGAGCTCGCGTCTGATTAGCTAGTTGGTAGGGTAAAAGCCTACCAAGGCATCG
ATCAGTAGCTGGTCTGAGAGGATGACCAGCCACACTGGGACTGAGACACGGCCCAGACTC
CTACGGGAGGCAGCAGTGGGGAATTTTCCGCAATGGGCGAAAGCCTGACGGAGCAAGACC
GCGTGAGGGAGGAAGGCTCTTGGGTCGTAAACCTCTTTTGTCAGGGAAGAACACAATGAC
GGTACCTGACGAATCAGCATCGGCTAACTCCGTGCCAGCAGCCGCGGTAATACGGAGGAT
GCAAGCGTTATCCGGAATGATTGGGCGTAAAGCGTCCGCAGGTGGCAGTGTAAGTCTGCT
GTCAAAGGTCAGGGCTCAACCCTGAACAGGCAGTGGAAACTACACAGCTAGAGTGCGGTG
GGGGCAGAGGGAATTCCCAGTGTAGCGGTGAAATGCGTAGAGATTGGGAAGAACACCGGT
GGCGAAAGCGCTCTGCTAGGCCGCAACTGACACTAAGGGACGAAAGCTAGGGGAGCGAAT
GGGATTAGATACCCCAGTAGTCCTAGCCGTAAACGATGGATACTAGGCGTAGCTGGTATC
GACCCCAGCTGTGCCGTAGCTAACGCGTTAAGTATCCCGCCTGGGGAGTACGCTCGCAAG
AGTGAAACTCAAGGGAATTGACGGGGGCCCGCACAAGCGGTGGAGTATGTGGGTTAAATT
CGATGCAACGCGAAGAACCTTACCAGGACTTGACATGTCGCGAATCTTACTGAAAGGTAG
GAGTGCCTTAGGGAGCGCGAACACAGGTGGTGCATGGCTGTCGTCAGCTCGTGTCGTGAG
ATGTTGGGTTAAGTCCCGCAACGAGCGCAACCCTCGTCTTTAGTTGCCAGCATTAAGTTG
GGCACTCTAGAGAGACTGCCGGTGACAAACCGGAGGAAGGTGGGGATGACGTCAAGTCAG
CATGCCCCTTACGTCCTGGGCAACACACGTACTACAATGCTACGGACAAAGGGCAGCAAG
CTCGCGAGAGTTAGCTAATCCCATAAACCGTGGCTCAGTTCAGATCGCAGGCTGCAACTC
GCCTGCGTGAAGGAGGAATCGCTAGTAATCGCAGGTCAGCATACTGCGGTGAATCCGTTC
CCGGGCCTTGTACACACCGCCCGTCACACCATGGAAGCTGGTTTGGCCCGAAGTCGTTAC
CCTAACCGCAAGGAGGGGGACGCCGAAGGCAGGGCTGGTGACTGGGGTGAAGTCGTAACA
AGGTAGCCGTACC
>2462|165578 Prior=0.000947 Length=1511 NormPrior=0.000891
GTTTGATCCTGGCTCAGGACGAACGCTGGCGGCGTGCTTAACACATGCAAGTCGAACGAG
GGCTCCGTCTTCGGGTGGGGTTCTAGTGGCGAACGGGTGAGTAACACGTGGGCAACCTGC
CCCCGGCTCTGGGATAACTCCAAGAAATTGGGGCTAATACCGGATGTGACCGCTGGCCGC
CGCTGGCCGCATGGTCTGGTGGTGGAAAGGGTTTCCGGCTGGGGATGGGCCCGCGGCCTA
TCAGCTTGTTGGTGGGGTAGTGGCCTACCAAGGCGACGACGGGTAGCCGGCCTGAGAGGG
TGACCGGCCACACTGGGACTGAGACACGGCCCAGACTCCTACGGGAGGCAGCAGTGGGGA
ATATTGCGCAATGGGCGGAAGCCTGACGCAGCGACGCCGCGTGGGGGATGACGGCCTTCG
GGTTGTAAACCTCTTTCAGCAGGGACGAAGCGAAAGTGACGGTACCTGCAGAAGAAGCAC
CGGCCAACTACGTGCCAGCAGCCGCGGTAATACGTAGGGTGCAAGCGTTGTCCGGAATTA
TTGGGCGTAAAGAGCTCGTAGGCGGTCTGTCACGTCGGCTGTGAAAACTCGGGGCTCAAC
CCCGAGCCTGCAGTCGATACGGGCAGACTAGAGTTCGGCATGGGAGATCGGAATTCCTGG
TGTAGCGGTGAAATGCGCAGATATCAGGAGGAACACCGGTGGCGAAGGCGGATCTCTGGG
CCGTAACTGACGCTGAGGAGCGAAAGCATGGGGAGCGAACAGGATTAGATACCCTGGTAG
TCCATGCCGTAAACGTTGGGCGCTAGGTGTGGGGCTCATTCCACGAGTTCTGTGCCGCAG
CTAACGCATTAAGCGCCCCGCCTGGGGAGTACGGCCGCAAGGCTAAAACTCAAAGGAATT
GACGGGGGCCCGCACAAGCGGCGGAGCATGCGGATTAATTCGATGCAACGCGAAGAACCT
TACCAAGGCTTGACATGCAGGGTAATCCGGTAGAGATGCCGGGTCCGTAAGGGATCCTGT
ACAGGTGGTGCATGGTTGTCGTCAGCTCGTGTCGTGAGATGTTGGGTTAAGTCCCGCAAC
GAGCGCAACCCTCGTTCTATGTTGCCAGCACGTGATGGTGGGGACTCATAGGAGACTGCC
GGGGTCAACTCGGAGGAAGGTGGGGATGACGTCAAATCATCATGCCCCTTATGTCTAGGG
CTGCAAACATGCTACAATGGCCAGTACAAAGGGTTGCGAGACCGTGAGGTGGAGCGAATC
CCAAAAAACTGGTCTCAGTTCGGATTGGGGTCTGCAACTCGACCCCATGAAGTCGGAGTC
GCTAGTAATCGCAGATCAGCATTGCTGCGGTGAATACGTTCCCGGGCCTTGTACACACCG
CCCGTCAAGTCACGAAAGTCGGTAACACCCGAAGCCGGTGGCCCAACCCGCCCGTGAGGG
GGGGAGCTGTCGAAGGTGGGATCGGCGATTGGGACGAAGTCGGAACAAGGTAGCCGTACC
GGAAGGTGCGG
>6451|250650_m01 Prior=0.000947 Length=1290 NormPrior=0.001043
CTGGCTCAGGATGAACGCTGGCGGTCTGCTTAACACATGCAAGTCGAACGAATCCTTTCG
GGGATTAGTGGCGGACGGGTGAGTAACGCGTGAGAATCTGCCAAAAGGACTGGGACAACC
ACTGGAAACGGTGGCTAATACCAGATGTGCCGCAACGTAAAAGAGGAAACTCGCCTTTTG
AGGAGCTCGCGTCTGATGCTAGTTGGTGAGGTAAGAGCTCACCAAGGCAGCGATCAGTAG
CTGGTCTGAGAGGATGACCAGCCACACTGGGACTGAGACACGGCCCAGACTCCTACGGGA
GGCAGCAGTGGGGAATTTTCCGCAATGGGCGAAAGCCTGACGGAGCAAGACCGCGCGAGG
GAGGAAGGATCTTGGGTGGTACACCTCTTTCTGGGAAGAACACAATGACGGTACCTGAAG
AATCAGCATCGGCTAACTCCGTGCCAGCAGCCGCGGTAATACGGAGGATGCAAGCGTTAT
CCGGAATTATTGGGCGTAAAGCGTCCGCAGGTGGCACTTCAAGTCTGCTGTCAAAGACCG
GGGCTTAACCCTGGAAAGGCAGTGGAAACTGAAGCGCTAGAGTGTGGCAGGGGTAGAGGG
AATTCCCGGTGTAGCGGTGAAATGCGTAGAGATCGGGAAGAACATCGGTGGCGAAAGCGC
TCTACTGGGTCACAACTGACACTCAGGGACGAAAGCTAGGGGAGCGAATGGGATTAGATA
CCCCAGTAGTCCTAGCCGTAAACGATGGATACTAGGTGTGGCTTGTATCGACCCGAGCCG
TGCCGTAGCTAACGCGTTAAGTATCCCGCCTGGGGAGTACGCACGCAAGTGTGAAACTCA
AAGGAATTGACGGGGGCCCGCACAAGCGGTGGAGTATGTGGTTTAATTCGATGCAACGCG
AAGAACCTTACCAGGGCTTGACATGTCCGGAATCTTGGGGAAACCTGAGAGTGCCTTCGG
GAGCCGGAACACAGGTGGTGCATGGCTGTCGTCAGCTCGTGTCGTGAGATGTTGGGTTAA
GTCCCGCAACGAGCGCAACCCTCGTGTTTAGTTGCCATCATTAAGTTGTGGGCACTCTAA
AGAGACTGCCGGTGACAAACCGGAGGAAGGTGGGGATGACGTCAAGTCAGCATGCCCCTT
ACGTCCTGGGCTACACACGTACTACAATGGTAGGGACAGAGGGCAGCCAACCCGCGAGGC
GAGCTAATCCCGTAAACCCTGCCTCAGTTCAGATTGCAGGCTGCAACTCGCCTGCATGAA
GGCGGAATCGCTAGTAATCGCCGGTCAGCA
>2933|574392 Prior=0.000945 Length=1262 NormPrior=0.001064
TGGGAAGTTGAAAGATGGCTTCGGCTATCACTTACAGATGGGCCCGCGGCGCATTAGCTA
GTTGGTGAGGTAACGGCTCACCAAGGCGACGATGCGTAGCCGACCTGAGAGGGTGATCGG
CCACACTGGGACTGAGACACGGCCCAGACTCCTACGGGAGGCAGCAGTAGGGAATCTTCC
GCAATGGACGAAAGTCTGACGGAGCAACGCCGCGTGAGTGATGAAGGTTTTCGGATCGTA
AAACTCTGTTGTTAGGGAAGAACAAGTACCGTTCGAATAGGGCGGTACCTTGACGGTACC
TAACCAGAAAGCCACGGCTAACTACGTGCCAGCAGCCGCGGTAATACGTAGGTGGCAAGC
GTTGTCCGGAATTATTGGGCGTAAAGCGCGCGCAGGCGGTCCTTTAAGTCTGATGTGAAA
GCCCACGGCTCAACCGTGGAGGGTCATTGGAAACTGGGGGACTTGAGTACAGAAGAGAAG
AGTGGAATTCCACGTGTAGCGGTGAAATGCGTAGAGATGTGGAGGAACACCAGTGGCGAA
GGCGACTCTTTGGTCTGTAACTGACGCTGAGGCGCGAAAGCGTGGGGAGCAAACAGGATT
AGATACCCTGGTAGTCCACGCCGTAAACGATGAGTGCTAAGTGTTAGAGGGTTTCCGCCC
TTTAGTGCTGCAGCAAACGCATTAAGCACTCCGCCTGGGGAGTACGGCCGCAAGGCTGAA
ACTCAAAGGAATTGACGGGGACCCGCACAAGCGGTGGAGCATGTGGTTTAATTCGAAGCA
ACGCGAAGAACCTTACCAGGTCTTGACATCCTCTGACAATCCTAGAGATAGGACTTTCCC
CTTCGGGGGACAGAGTGACAGGTGGTGCATGGTTGTCGTCAGCTCGTGTCGTGAGATGTT
GGGTTAAGTCCCGCAACGAGCGCAACCCTTGATCTTAGTTGCCAGCATTCAGTTGGGCAC
TCTAAGGTGACTGCCGGTGACAAACCGGAGGAAGGTGGGGATGACGTCAAATCATCATGC
CCCTTATGTCCAGGGCTACACACGTGCTACAATGGTCGGTACAGAGGGCAGCGAGACCGC
GAGGTGGAGCGAATCTCAGAAAGCCGATCTCAGTTCGGATTGCAGGCTGCAACTCGCCTG
CATGAAGCCGGAATTGCTAGTAATCGCGGATCAGCATGCCGCGGTGAATACGTTCCCGGG
CCTTGTACACACCGCCCGGCACACCACGAGAGTTTGTAACACCCGAAGTCGGTGAGGTAA
CC
>3333|256677 Prior=0.000934 Length=1265 NormPrior=0.001050
CGGGAGGGGCCCGCGTCCGATTAGGTAGACGGCGGGGTAGCGGCCCACCGTGCCTTCGAT
CGGTAGCCGGTCTGAGAGGACGGCCGGCCACACCGGGACTGAGACACGGCCCGGACTCCT
ACGGGAGGCAGCAGTGGGGAATCTTGGGCAATGGGCGCAAGCCTGACCCAGCGACGCCGC
GTGGGTGACGAAGGCCTTCGGGTTGTAAAGCCCTTTTCCCGGGGACGATGGTGACGGTAC
CCGGGGAACAAGCACCGGCTAACTCCGTGCCAGCAGCCGCGGTAAGACGGAGGGTGCTAG
CGTTGTTCGGAATCACTGGGCGTAAAGGGCGCGCAGGCGGCCTCGTCAGTCGGGCGCGAA
AGCCCGGGGCTCAACCCCGGAACGGCGCCCGGGACGGCGGGGCTGGAGGCCGGGAGAGGG
CGGTGGAATACCCAGTGTAGAGGTGAAATTCGTAGATATTGGGTGGAACACCGGTGGCGA
AGGCGGCCGCCTGGCCCGGTCCTGACGCTGAGGCGCGAAAGCGTGGGGAGCAAACAGGAT
TAGATACCCTGGTAGTCCACGCCCTAAACGATGTGCGCTGGGCGTCGGGGGGCTCGCCCC
CCGGTGCCGGAGCCAACGCGGTAAGCGCACCGCCTGGGGAGTACGGCCGCAAGGCTAAAA
CTCAAAGGAATTGACGGGGGCCCGCACAAGCGGTGGATGATGTGGTTTAATTCGATGCAA
CGCGAAAAACCTTACCTACCCTTGACATGGCGGCANNNGCCCGGGGAGACCCGGGGGTCC
CTTCGGGGGGCCTGCACAGGTGCTGCATGGCTGTCGTCAGCTCGTGTCGTGAGATGTTGG
GTTAAGTCCCGCAACGAGCGCAACCCCTGCCCCCAGTTGCCAGCGGGTCAGGCCGGGCAC
TCTGGGGGGACCGCCGGTGACAAGCCGGAGGAGGGCGGGGACGACGTCAAGTCCTCATGG
CCCCGATGGGCCGGGCCACACACGTGCTACAATGGCGGCGACAGAGGGGAGCCAAGGCGC
GAGCCCGAGCCGATCCCGAAAAGCCGTCCCGGTTCGGATCGCGGGCTGCAACCCGCCCGC
GTGAAGGTGGAATCGCTAGTAATCGCGGATCAGCACGCCGCGGTGAATACGTTCCCGGGC
CTTGTACACACCGCCCGTCACACCATGGGAGTAGGCTCTACCCGAAGCCGGTGGGCTAAC
CCGCAAGGGGGGCAGCCGTCCACGGTCAGGTCAGCGACTGGGGTGAAGTCGTAACAAGGT
AGCCG
>2526|164098 Prior=0.000917 Length=1459 NormPrior=0.000893
TTGATCCTGGCTCAGAGCGAACGCTGGCGGCATGCTTAACACATGCAAGTCGCGCGGGCA
GCTTCGGCTGTCAGCGGCGGACGGGTGAGTAGCGCGTAGGAACGTGTCCGGAGGTGGGGG
ACAACCCTGGGAAACCGGGGCTAATACCGCATGTGGCCCGAGGGCCAAAGCCGCGAGGCG
CCTTCGGAGCGGCCTGCGTCCGATTAGCTTGTTGGCGGGGTAACGGCCCACCAAGGCTAC
GATCGGTAGCTGGTCTGAGAGGACGATCAGCCACACTGGGACTGAGACACGGCCCAGACT
CCTACGGGAGGCAGCAGTGGGGAATATTGGGCAATGGGCGCAAGCCTGACCCAGCAATGC
CGCGTGGGTGAAGAAGGTCTTCGGATTGTAAAGCCCTTTCGGCGGGGACGATGGTGACGG
TACCCGCAGAAGAAGCCCCGGCCAACTTCGTGCCAGCAGCCGCGGTAATACGAAGGGGGC
TAGCGTTGCTCGGAATCACTGGGCGTAAAGGGCGCGTAGGCGGCGGACTTAGTCGGGCGT
GAAATCCCCGGGCTCAACCCGGGGGCTGCGCCCGATACGGGTGCGCTGGAGGACGGGAGA
GGCTCGCGGAATTCCCAGTGTAGAGGTGAAATTCGTAGATATTGGGAAGAACACCGGTGG
CGAAGGCGGCGAGCTGGCCCGTTTCTGACGCTGAGGCGCGACAGCGTGGGGAGCAAACAG
GATTAGATACCCTGGTAGTCCACGCCGTAAACGATGTGCGCTGGGTGTTGGGGGCCCTAG
GCCCTCAGTGCCGCAGCCAACGCGGTAAGCGCACCGCCTGGGGAGTACGGCCGCAAGGTT
GAAACTCAAAGGAATTGACGGGGGCCCGCACAAGCGGTGGAGCATGTGGTTTAATTCGAA
GCAACGCGCAGAACCTTACCAGCCCTTGACATGGGCCGGACCGGCCGAGAGATCGGCCTT
CCCCGCGAGGGGCCGGCCGCACAGGTGCTGCATGGCTGTCGTCAGCTCGTGTCGTGAGAT
GTTGGGTTAAGTCCCGCAACGAGCGCAACCCCCGCTTCCAGTTGCCAGCACGTCCGGGTG
GGCACTCTGGAGGAACTGCCGGTGACAAGCCGGAGGAAGGTGGGGATGACGTCAAGTCCT
CATGGCCCTCATGGGCTGGGCCACACACGTGCTACAATGGCGGTGACAGCGGGAGCGCCA
GGCCGCGAGGCCGAGCCGATCCCGAAAAGCCGTCTCAGTTCGGATCGCACCCTGCAACTC
GGGTGCGTGAAGGTGGAATCGCTAGTAATCGCGGATCAGCACGCCGCGGTGAATACGTTC
CCGGGCCTTGTACACACCGCCCGTCACACCATGGGAGTTGGTTCCACCTTAAGCCGTTGC
GCCAACCGAAAGGGGGCAGGCGGCCACGGTGGGGTCAGCGACTGGGGTGAAGTCGGAACA
AGGTAGCCGTAGGGGAACC
>1139|214033 Prior=0.000915 Length=1390 NormPrior=0.000936
GTTTGATCCTGGCTCAGGACGAACGCTGGCGGCGTGCTTAACACATGCAAGTGGAGCGAC
GAACCAGGCTTCGGCCTGGGGCAAAGCCGCGAACGGGTGAGTAACACGTGGGTAACGTGC
CTCGATGACCGGGACAACCCGAGGAAACTCGGGCTAATACCGGATGTGCTCCCACCACAT
CAGTGGTGTGAGTAAAGGTAGCTTCGGCCTCCGCATCGAGATGGGCCCGCGGCGCATTAG
CTTGTTGGTGGGGTAACGGCCTACCAAGGCAACGATGCGTAGCTGGTCTGAGAGGACGAT
CAGCCACACTGGGACTGAGACACGGCCCAGACTCCTACGGGAGGCAGCAGTGGGGAATCT
TGCGCAATGCGCGAAAGCGTGACGCAGCAACGCCGCGTGGGGGAAGAAGGCCTTCGGGTT
GTAAACCTCTTTCAGTTGGGACGAAGTGTGAGCGGTGAATAGCCGTTTCACATGACGGTA
CCTTCACAAGAAGCCCCGGCTAACTACGTGCCAGCAGCCGCGGTAATACGTAGGGGGCAA
GCGTTGTCCGGAATCATTGGGCGTAAAGAGCGCGTAGGCGGCCCTGTAAGTCCGCTGTGA
AAGTCAAGGGCTCAACCCTTGAATGCCGGTGGATACTGCAGGGCTAGAGTCCGGAAGAGG
CGAGTGGAATTCCTGGTGTAGCGGTGAAATGCGCAGATATCAGGAGGAACACCGATGGCG
AAGGCAGCTCGCTGGGACGGTACTGACGCTGAGGCGCGAAAGCGTGGGGAGCAAACAGGA
TTAGATACCCTGGTAGTCCACGCCGTAAACGATGGGCACTAGGTGTGGGAGGTGTCGACT
CCTCCCGTGCCGAAGCTAACGCATTAAGTGCCCCGCCTGGGGAGTACGGCCGCAAGGCTA
AAACTCAAAGGAATTGACGGGGGCCCGCACAAGCAGCGGAGCATGTGGTTTAATTCGACG
CGACGCGAAGAACCTTACCTGGGCTTGACATGTCCGTGACAGCCGTGGAAACACGGTCTC
CCTTCGGGGCACGGTCACAGGTGGTGCATGGCTGTCGTCAGCTCGTGTCGTGAGATGTTG
GGTTAAGTCCCGCAACGAGCGCAACCCTCGTCGCATGTTGCCAGCATTTAGTTGGGGACT
CATGCGAGACTGCCGGTGACAAACCGGAGGAAGGCGGGGATGACGTCAAGTCATCATGCC
CCTTATGTCCAGGGCTACACACGTGCTACATTGGCGCATACAAACGGCTGCGATACCGCG
AGGTGGAGCGAATCCGAAAAAGTGCGTCTCGGTTCGGATTGGAGGCTGAAACTCGCCTCC
ATGAAGGCGGAGTTGCTAGTAATCCCGAATCAGCAACGTCGGGGTGAATACGTTCCCGGG
CCTTGTACAC
>3949|106773 Prior=0.000907 Length=1223 NormPrior=0.001054
GGAAAAGTTGAAAGATGGTTTCGGCTATCACTCATAGATGGGCCCGCGGCGCATTAGCTA
GTTGGTGAGGTAACGGCTCACCAAGGCGACGATGCGTAGCCGACCTGAGAGGGTGATCGG
CCACACTGGGACTGAGACACGGCCCAGACTCCTACGGGAGGCAGCAGTAGGGAATCTTCC
GCAATGGACGAAAGTCTGACGGAGCAACGCCGCGTGAGTGATGAAGGTTTTCGGATCGTA
AAACTCTGTTGTTAGGGAAGAACAAGTACCGGAGTAACTGCCGGTACCTTGACGGTACCT
AACCAGAAAGCCACGGCTAACTACGTGCCAGCAGCCGCGGTAATACGTAGGTGGCAAGCG
TTGTCCGGAATTATTGGGCGTAAAGCGCGCGCAGGCGGTTCCTTAAGTCTGATGTGAAAG
CCCCCGGCTCAACCGGGGAGGGTCATTGGAAACTGGGGAACTTGAGTGCAGAAGAGAAGA
GCGGAATTCCACGTGTAGCGGTGAAATGCGTAGAGATGTGGAGGAACACCAGTGGCGAAG
GCGGCCTGCTGGGCAGTTGCTGACGCTGAGGCGCGAAAGCGTGGGGAGCAAACAGGATTA
GATACCCTGGTAGTCCACGCTGTAAACGATGAGTGCTAAGTGTTAGAGGGTTTCCGCCCT
TTAGTGCTGCAGCTAACGCATTAAGCACTCCGCCTGGGGAGTACGGCCGCAAGGCTGAAA
CTCAAAGGAATTGACGGGGACCCGCACAAGCGGTGGAGCATGTGGTTTAATTCGAAGCAA
CGCGAAGAACCTTACCAGGTCTTGACATCCTCTGACACTCCTAGAGATAGGACCCCCTTC
GGGGGGCAGGTGCACAGGTGGTGCATGGCTGTCGTCAGCTCGTGTCGTGAGATGTTGGGT
TAAGTCCCGCAACGAGCGCAACCCTTATTGCCAGTTGCCATCATTCAGTTGGGCACTCTG
GCGAGACTGCCGGTGATAAACCGGAGGAAGGTGGGGATGACGTCAAGTCCTCATGGCCTT
TATGTCCAGGGCTACACACGTGCTACAATGGTCGGTACAAACCGTCGCAAAACCGCGAGG
TTGAGCTAATCTCAAAAAACCGTTCTCAGTTCGGATTGCAGTCTGCAACTCGACTGCATG
AAGGTGGAATCGCTAGTAATCGCGGATCAGCACGCCGCGGTGAATACGTTCCCGGGCCTT
GTACACACCGCCCGTCACATCAC
>6620|82269_m02 Prior=0.000899 Length=1402 NormPrior=0.000911
GCTGGCGGTCTGCTTAACACATGCAAGTCGAACGAATCCCTTCGGGGATTAGTGGCGGAC
GGGTGAGTAACGCGTGAGAATCTGCCTTCAGGACGGAGACAACAGTTGGAAACGACTGCT
AAGCCCCGATGAACCGAAAGGGAAAATATTTATAGCCTGAAGATGAGCTCGCGTCCGATT
AGCTAGTTGGCGGAGTAAAAGCCCACCAAGGCGACGATCGGTAGCTGGTCTGAGAGGACG
ACCAGCCACACTGGAACTGAGACACGGCCCAGACTCCTACGGGAGGCAGCAGTGGGGAAT
TTTGCGCAATGGGCGAAAGTCTGACGCAGCAAGACCGCGGGCGGGAGGAAGGCTCTTGGG
TTGTAAACCTCTTTTCTTGTGAAAGCAACCTGACGGTACCAGAGGAATCAGCATCGGCTA
ACTCCGTGCCAGCAGCCGCGGTAAGACGGAGGATGCAAGCGTTATCCGGAATTATTGGGC
GTAAAGCGTCCGCAGGTGGCACTTCAAGTCTGCTGTCAAAGACCGGGGCTTAACCCTGGA
AAGGCAGTGGAAACTGAAGCGCTAGAGTGTGGCAGGGGTAGAGGGAATTCCTGGTGTAGC
GGTGAAATGCGTAGAGATCAGGAAGAACATCGGTGGCGAAGGCGCTCTGCTGGACCATAA
CTGACACTCAGGGACGAAAGCTAGGGGAGCGAATGGGATTAGATACCCCAGTAGTCCTAG
CCGTAAACGATGGATACTAGGTGTTGTCTGTATCGACCCGGACAGTGCCGTAGCTAACGC
GTTAAGTATCCCGCCTGGGGAGTACGCACGCAAGTGTGAAACTCAAAGGAATTGACGGGG
GCCCGCACAAGCGGTGGAGCATGTGGTTTAATTCGACGCAACGCGAAGAACCTTACCCAG
GCTTGACATGTCCGGAATCTTCCTGAAAGGGAAGAGTGCCTTTTGGAACGCGAACACAGG
TGGTGCATGGCTGTCGTCAGCTCGTGTCGTGAGATGTTGGGTTAAGTCCCGCAACGAGCG
CAACCCTCGTCCTTAGTTGCCATCATTAAGTTGGGCACTCTAGGGAGACTGCCGGTGACA
AACCGGAGGAAGGTGGGGATGACGTCAAGTCAGCATGCCCCTTACGTCCTGGGCAACACA
CGTGCTACAATGGCGAGGACAGTGGGCAGCCAACCCGCGAGGGCGAGCTAATCCCGTAAA
CCCTGCCTCAGTTCAGATTGCAGGCTGCAACTCGCCTGCATGAAGGCGGAATCGCTAGTA
ATCGCAGGTCAGCATACTGCGGTGAATCCGTTCCCGGGCCTTGTACACACCGCCCGTCAC
ACCATGGAAGTTGGCCACGCCCGAAGTCATTACTCTAACCTGTAAAGGAGGAGGATGCCG
AAGGCAGGGCTGATGACTGGGA
>3340|170685 Prior=0.000898 Length=1285 NormPrior=0.000993
GCGGCGGACGGGTTAGTAACGCGTGGGAACGTGCCCTTTGCTCTGGAATAGCCCTGGGAA
ACTGGGGGTAATACCGGATGTGCCCTGAGGGGGAAAGATTTATCGGCAAGGGATCGGCCC
GCGTCTGATTAGGTAGTTGGTGGGGTAATGGCCTACCAAGCCTACGATCGGTAGCTGGTT
TGAGAGGATGATCAGCAACACTGGGACTGAGACACGGCCCAGACTCCTACGGGAGGCAGC
AGTGGGGAATCTTAGACAATGGGCGCAAGCCTGATCTAGCCATGCCGCGTGGGTGATGAA
GGCCTTAGGGTCGTAAAGCCCTTTCGCTGGGGAAGATAATGACGGTACCCAGTAAAGAAG
CCCCGGCTAACTCCGTGCCAGCAGCCGCGGTAATACGGAGGGGGCTAGCGTTGTTCGGAA
TGACTGGGCGTAAAGCGCGCGTAGGCGGATTGGCAAGTTGGGGGTGAAATCCCGGGGCTC
AACCTCGGAATGGCCTTCAAGACTGCTGGTCTTGAGTTCGAGAGAGGTGAGTGGAATTCC
GAGTGTAGAGGTGAAATTCGTAGATATTCGGAGGAACACCAGTGGCGAAGGCGGCTCACT
GGCTCGACACTGACGCTGAGGTGCGAAAGCGTGGGGAGCAAACAGGATTAGATACCCTGG
TAGTCCACGCCGTAAACGATGAATGCCAGACGTCGGGGGGCTTGCTCTTCGGTGTCACAC
CTAACGGATTAAGCATTCCGCCTGGGGAGTACGGTCGCAAGATTAAAACTCAAAGGAATT
GACGGGGGCCCGCACAAGCGGTGGAGCATGTGGTTTAATTCGAAGCAACGCGCAGAACCT
TACCAACCCTTGACATCGCCTGACCGGCCTGGAGACAGGTCTTCCCCGCAAGGGGCAGGT
GGACAGGTGCTGCATGGCTGTCGTCAGCTCGTGTCGTGAGATGTTCGGTTAAGTCCGGCA
ACGAGCGCAACCCACACCCTTGGTTGCCAGCAGGTCAAGCTGGGCACTTTAGGGGAACTG
CCCGTGATAAGCGGGAGGAAGGTGTGGATGACGTCAAGTCCTCATGGCCCTTACGGGTTG
GGCTACACACGTGCTACAATGGTGGTGACAGTGGGTTAATCCCCAAAAGCCATCTCAGTT
CGGATTGTCGTCTGCAACTCGACGGCATGAAGTCGGAATCGCTAGTAATCGCGTAACAGC
ACGACGCGGTGAATACGTTCCCGGGCCTTGTACACACCGCCCGTCACACCATGGGAGTTG
GGTTGACCCGAAGACGGTGCGCCGA
>2814|99507 Prior=0.000898 Length=1389 NormPrior=0.000918
GTTTGATCCTGGCTCAGGATGAACGCTGGCGGCGTGCCTAACACATGCAAGTCGAGCGAG
GAATTTATTCCTAGCGGCGGACGGGTGAGTAACGCGTGGGTAATCTGCCTCATACACACG
GATAACATACCGAAAGGTATGCTAATACGAGATAATATTAAGAAATGGCATCATTTCTTA
ATCAAAGAATTTCGGTATGAGATGAGCCCGCGTCCCATTAGCTAGTTGGTAAGGTAAAAG
CTTACCAAGGCGACGATGGGTAGCCGACCTGAGAGGGTGATCGGCCACACTGGAACTGAG
ACACGGTCCAGACTCCTACGGGAGGCAGCAGTGGGGAATATTGCACAATGGGCGAAAGCC
TGATGCAGCAACGCCGCGTGAGCGATGAAGGTCTTCGGATCGTAAAGCTCTGTCCTCAAG
GAAGAATTTTGACGGTACTTGAGGAGGAAGCCCCGGCTAACTACGTGCCAGCAGCCGCGG
TAATACGTAGGGGGCTAGCGTTATCCGGAATTATTGGGCGTAAAGGGTGCGTAGGCGGTC
CTACAAGTCAGAGGTGAAAGGCTACGGCTCAACCGTAGTAAGCCTTTGAAACTGTAGGAC
TTGAGTGCAGGAGAGGAGAGTGGAATTCCCAGTGTAGCGGTGAAATGCGTAGATATTGGG
AGGAACACCAGTTGCGAAGGCGGCTCTCTGGACTGTAACTGACGCTGAGGCACGAAAGCG
TGGGGAGCGAACAGGATTAGATACCCTGGTAGTCCACGCCGTAAACGATGAGTACTAGGT
GTCGGGGGTTACCCCCCTCGGTGCCGCAGCTAACGCATTAAGTACTCCGCCTGGGAAGTA
CGCTCGCAAGAGTGAAACTCAAAGGAATTGACGGGGACCCGCACAAGCAGCGGAGCATGT
GGTTTAATTCGAAGCAACGCGAAGAACCTTACCTAAACTTGACATCCCGCTGACNNNNNN
NNNNNNCGGACCCTTCCCTTCGGGGACTGAGGTGACAGGTGGTGCATGGTTGTCGTCAGC
TCGTGTCGTGAGATGTTGGGTTAAGTCCCGCAACGAGCGCAACCCTTGCCTTTAGTTGCC
ATCATTAAGTTGGGCACTCTAGAGGGACTGCCGAGGATAACTCGGAGGAAGGTGGGGATG
ACGTCAAATCATCATGCCCCTTATGTTTAGGGCTACACACGTGCTACAATGGCTGGTACA
GAGGGCTGCGAAACCGTGAGGTTAAGCCAATCCCTTAAAGCCAGTCTCAGTTCGGATTGT
AGGCTGAAACTCGCCTACATGAAGCTGGAGTTGCTAGTAATCGCGGATCAGAATGCCGCG
GTGAATGCGTTCCCGGGTCTTGTACACACCGCCCGTCACACCACGGGAGTCGGGGGCACC
CGAAGCCGG
>7089|21210_m06 Prior=0.000895 Length=1476 NormPrior=0.000861
GTTTGATCCTGGCTCAGGATGAACGCTGGCGGTCTGCTTAACACATGCAAGTCGAACGCA
CCTTTCGGGGTGAGTGGCGGACGGGTGAGTAACGCGTGAGAATCTGCCTAGAGGTCGGGG
ACAACCACTGGAAACGGTGGCTAATACCGGATAAGCCTGCGGGTAAAAGATTAATTGCCA
AGAGAGGAGCTCGCGTCTGATTAGCTAGTTGGTAGGGTAAAAGCCTACCAAGGCATCGAT
CAGTAGCTGGTCTGAGAGGATGACCAGCCACACTGGGACTGAGACACGGCCCAGACTCCT
ACGGGAGGCAGCAGTGGGGAATTTTCCGCAATGGGCGAAAGCCTGACGGAGCAAGACCGC
GTGAGGGAGGAAGGCTCTTGGGTCGTAAACCTCTTTTGTCAGGGAAGAACAAAATGACGG
TACCAAAGAATCAGCATCTGCTAACTCCGTGCCAGCAGCCGCGGTAATACGGAGGATGCA
AGCGTTATCCGGAATTATTGGGCGTAAAGCGTCCGCAGGTGGCACTTCAAGTCTGCTGTC
AAAGACCGGGGCTTAACCCTGGAAAGGCAGTGGAAACTGAAGCGCTAGAGTGTGGCAGGG
GTAGAGGGAATTCCCGGTGTAGCGGTGAAATGCGTAGAGATCGGGAAGAACATCGGTGGC
GAAAGCGCTCTACTGGACGGTGACTGACACTCAGGGACGAAAGCTAGGGGAGCGAATGGG
ATTAGATACCCCAGTAGTCCTAGCCGTAAACGATGGATACTAGGTGTGGCTTGTATCGAC
CCGAGCCGTGCCGTAGCTAACGCGTTAAGTATCCCGCCTGGGGAGTACGCACGCAAGTGT
GAAACTCAAAGGAATTGACGGGGGCCCGCACAAGCGGTGGAGTATGTGGTTTAATTCGAA
GCAACGCGCAGAACCTTACCAACCAGTGACATGTCCGGAATCTCCTGGAAACGGGAGAGT
GCCTTTGGGAGCCGGAACACAGGTGGTGCATGGCTGTCGTCAGCTCGTGTCGTGAGATGT
TGGGTTAAGTCCCGCAACGAGCGCAACCCTCGTCTTTAGTTGCCATCATTAAGTTGGGCA
CTCTAGGGAGACTGCCGGTGACAAACCGGAGGAAGGTGGGGATGACGTCAAGTCAGCATG
CCCCTTACGTCCTGGGCAACACACGTACTACAATGGTGAGGACAGAGGGCAGCAAGCCAG
CGATGGCAAGCCAATCCCCATAAACCTCGCCTCAGTTCAGATTGCAGGCTGCAACTCGCC
TGCATGAAGGAGGAATCGCTAGTAATTGCAGGTCAGCATACTGCAGTGAATCCGTTCCCG
GGCCTTGTACACACCGCCCGTCACACCATGGAAGTTGGCCACGCCCGAAGTCGTTACCCT
AACCTTTTAAAGGAGGGGGATGCCGAAGGCAGGGCTGATGACTGGGGTGAAGTCGTAACA
AGGTAGCCGTACCGGAAGGTGTGGCTGGATCACCTC
>6777|138529_m02 Prior=0.000893 Length=1338 NormPrior=0.000948
GGAAACCCGGATTAATACCGGATAGCCTCTCTGGCCTTCGGGCCGGTGAGAAAAGGTAGC
TTCGGCCNNNNNNNNNAGAGGGTCTCGCGTCCGATTAGCTAGTTGGCGGAGTAAAAGCCC
ACCAAGGCGACGATCGGTAGCTGGTCTGAGAGGACGATCAGCCACACTGGGACTGAGACA
CGGCCCAGACTCCTACGGGAGGCAGCAGTGGGGAATCTTGCGCAATGCGCGAAAGCGTGA
CGCAGCAACGCCGCGTGCGGGAAGACGGCCTTCGGGTTGTAAACCGCTTTCAGTTGGGAC
GAAGCTTCGCCGGTGAATAGCCGGCCGGAGTGACGGTACCTTCAGAAGAAGCCCCGGCTA
ACTACGTGCCAGCAGCCGCGGTAATACGTAGGGGGCTAGCGTTGTCCGGAATCATTGGGC
GTAAAGCGCGTGTAGGCGGTTCGGTAAGTCCGCTGTGAAAGTCGGGGGCTCAACCCTCGA
ATGCCGGTGGATACTGTCGGGCTAGAGTGCGGAAGAGGCGAGTGGAATTCCTGGTGTAGC
GGTGAAATGCGCAGATATCAGGAGGAACACCAATTGCGAAGGCAGCTCGCTGGGACGTAA
CTGACGCTGAGACGCGAAAGCGTGGGGAGCAAACAGGATTAGATACCCTGGTAGTCCACG
CTGTAAACGATGGGCACTAGGTGTGGGGGGTGTCGACTCCCTCCGTGCCGAAGCTAACGC
ATTAAGTGCCCCGCCTGGGGAGTACGGCCGCAAGGCTAAAACTCAAAGGAATTGACGGGG
GCCCGCACAAGCAGCGGAGCATGTGGTTTAATTCGACGCAACGCGAAGAACCTTACCTGG
GCTTGACATGTGGGTGACCGCCCTGGAAACAGGGCTTCCCTTCGGGGCACCTTCACAGGT
GGTGCATGGCTGTCGTCAGCTCGTGTCGTGAGATGTTGGGTTAAGTCCCGCAACGAGCGC
AACCCCCGTCGCATGTTGCCAGCATTCAGTTGGGGACTCATGCGAGACTGCCGGTGACAA
ACCGGAGGAAGGTGGGGATGACGTCAAGTCATCATGCCCCTTATGTCCAGGGCTACACAC
GTGCTACATTGGCGCGTACAGAGGGCTGCGATACCGCGAGGTGGAGCGAATCCCTTAAAG
CGCGTCTCGGTTCGGATTGGAGGCTGAAACTCGCCTCCATGAAGGCGGAGTTGCTAGTAA
TCGCGGATCAGCATTGCCGCGGTGAATACGTTCCCGGGCCTTGTACACACCGCCCGTCAC
ACCACGGAAGCAAGCAACACCCGAAGCCGGTGGCCTAACCCTCTGGGAGGGAGCCGTCGA
AGGTGGGGCTCGTGACTG
>5018|310925 Prior=0.000888 Length=1280 NormPrior=0.000986
CAGTGGCAGACGGGTGAGTAACGCGTGGGAACGTGCCCATCGGTTCGGGATAACCCAGGG
AAACTTGGGCTAATACCGGATACGCCCTTTTGGGGAAAGATTCATTGCCGATGGATCGGC
CCGCGTCTGATTAGCTAGTTGGCGAGGTAACGGCTCACCAAGGCGACGATCAGTAGCTGG
TCTGAGAGGATGATCAGCCACACTGGGACTGAGACACGGCCCAGACTCCTACGGGAGGCA
GCAGTGGGGAATATTGGACAATGGGCGCAAGCCTGATCCAGCCATGCCGCGTGAGTGATG
AAGGCCTTAGGGTTGTAAAGCTCTTTCGGCGGGGACGATAATGACGGTACCCGCAGAAGA
AGCCCCGGCTAACTTCGTGCCAGCAGCCGCGGTAATACGAAGGGGGCTAGCGTTGTTCGG
AATCACTGGGCGTAAAGGGCGCGTAGGCGGCTTTGTAAGTCGGGGGTGAAAGCCTGTGGC
TCAACCACAGAATTGCCTTCGATACTGCATGGCTTGAGACCGGAAGAGGTAAGTGGAACT
GCGAGTGTAGAGGTGAAATTCGTAGATATTCGCAAGAACACCAGTGGCGAAGGCGGCTTA
CTGGTCCGGTTCTGACGCTGAGGCGCGAAAGCGTGGGGAGCAAACAGGATTAGATACCCT
GGTAGTCCACGCCGTAAACGATGGATGCTAGCCGTTGGCGAGCTTGCTCGTCAGTGGCGC
AGCTAACGCTTTAAGCATCCCGCCTGGGGAGTACGGTCGCAAGATTAAAACTCAAAGGAA
TTGACGGGGGCCCGCACAAGCGGTGGAGCATGTGGTTTAATTCGAAGCAACGCGCAGAAC
CTTACCAACCTTTGAAATGTCCAGTCTNNNGTTCAGAGATCGATCCCTTCAGTTCGGCTG
GACCGGAGACAGGTGCTGCATGGCTGTCGTCAGCTCGTGTCGTGAGATGTTGGGTTAAGT
CCCGCAACGAGCGCAACCCTCGCCCTTAGTTGCCATCATTCAGTTGGGCACTCTAAGGGG
ACTGCCGGTGATAAGCCGCGAGGAAGGTGGGGATGACGTCAAGTCCTCATGGCCCTTACA
GGTTGGGCTACACACGTGCTACAATGGCGGTGACAATGGGCAGCGAAGGGGCGACCTGGA
GCTAATCCCAAAAAGCCGTCTCAGTTCGGATTGCACTCTGCAACTCGAGTGCATGAAGGT
GGAATCGCTAGTAATCGTGGATCAGAACGCCACGGTGAATACGTTCCCGGGCCTTGTACA
CACCGCCCGTCACACCAAAG
>675|146122 Prior=0.000880 Length=1451 NormPrior=0.000862
GCGGCGTGCTTAACACATGCAAGTCGAACGGTGAACCTGGCTTTGGCCTGGGGATCAGTG
GCGAACGGGTGAGTAACACGTGAGCAACCTGCCCCTAGCTCTGGGATAACTCCGGGAAAC
CGGGGCTAATACCGGATACGAGATCGAGCGGCATCACACGGTCTGGAAAGTTTTTCGGCT
AGGGATGGGCTCGCGGCCTATCAGCTTGTTGGTGGGGTAATGGCCCACCAAGGCGACGAC
GGGTAGCCGGCCTGAGAGGGCGACCGGCCACACTGGGACTGAGACACGGCCCAGACTCCT
ACGGGAGGCAGCAGTGGGGAATATTGCGCAATGGGCGAAAGCCTGACGCAGCGACGCCGC
GTGAGGGATGAAGGCCTTCGGGTTGTAAACCTCTTTCAGCAGGGACGAAGCGAAAGTGAC
GGTACCTGCAGAAGAAGCACCGGCCAACTACGTGCCAGCAGCCGCGGTAATACGTAGGGT
GCAAGCGTTGTCCGGAATTATTGGGCGTAAAGAGCTCGTAGGCGGTCTGTCGCGTCGGAT
GTGAAAATCCAGGGCTCAACCCTGGACCTGCATTCGATACGGGCAGACTAGAGTTCGGTA
GGGGAGACTGGAATTCCTGGTGTAGCGGTGAAATGCGCAGATATCAGGAGGAACACCGGT
GGCGAAGGCGGGTCTCTGGGCCGATACTGACGCTGAGGAGCGAAAGCGTGGGGAGCGAAC
AGGATTAGATACCCTGGTAGTCCACGCCGTAAACGTTGGGCGCTAGGTGTGGGGAACCTT
CCACGTTCTCCGTGCCGCAGCTAACGCATTAAGCGCCCCGCCTGGGGAGTACGGCCGCAA
GGCTAAAACTCAAAGGAATTGACGGGGGCCCGCACAAGCGGCGGAGCATGTGGCTTAATT
CGACGCAACGCGAAGAACCTTACCAAGGCTTGACATACACCGAAAACTGGCAGAGATGTC
AGGTCCGCAAGGGCGGTGTACAGGTGGTGCATGGTTGTCGTCAGCTCGTGTCGTGAGATG
TTGGGTTAAGTCCCGCAACGAGCGCAACCCTCGTCCTATGTTGCCAGCGAGTAATGTCGG
GGACTCATAGGAGACTGCCGGGGTCAACTCGGAGGAAGGTGGGGATGACGTCAAATCATC
ATGCCCCTTATGTCTTGGGCTGCACACATGCTACAATGGCCGGTACAAAGGGCTGCAATA
CCGCAAGGTGGAGCTAATCCCAAAAAGCCGGTCTCAGTTCGGATTGGGGTCTGCAACTCG
ACCCCATGAAGTCGGAGTCGCTAGTAATCGCAGATCAGCAACGCTGCGGTGAATACGTTC
CCGGGCCTTGTACACACCGCCCGTCACGTCACGAAAGTCGGTAACACCCGAAGCCAGTGG
CCCAACTCGCAAGAGAGGGAGCTGTCGAAGGTGGGATCGGCGATTGGGACGAAGTCGTAA
CAAGGTAGCCG
>5502|L1A06A Prior=0.000872 Length=1370 NormPrior=0.000904
GGGTTAGGCCGTCGGCTTTGGGTGTTACCAACTTTCGTGACGTGACGGGCGGTGTGTACA
AGGCCCGGGAACGTATTCACCGCAGCGTTGCTGATCTGCGATTACTAGCGACTCCAACTT
CACGGGGTCGAGTTGCAGACCCCGATCCGAACTGAGACCAGCTTTAAGGGATTCGCTCCA
CCTCACGGTCTCGCAGCCCTCTGTACTGGCCATTGTAGCATGTGTGAAGCCCTGGACATA
AGGGGCATGATGACTTGACGTCATCCCCACCTTCCTCCGAGTTGACCCCGGCAGTCTCCC
ATGAGTCCCCGCCATTACGCGCTGGCAACATGGAACGAGGGTTGCGCTCGTTGCGGGACT
TAACCCAACATCTCACGACACGAGCTGACGACAGCCATGCACCACCTGCACACCAACCAC
AAGGGAACACCCATCTCTGGATGCGTCTGGTGCATGTCAAACCCAGGTAAGGTTCTTCGC
GTTGCATCGAATTAATCCACATGCTCCGCCGCTTGTGCGGGCCCCCGTCAATTCCTTTGA
GTTTTAGCCTTGCGGCCGTACTCCCCAGGCGGGGCGCTTAATGCGTTAGCTGCGGCACAG
AGACCGTGGAATGGCCCCCACACCTAGCGCCCACCGTTTACGGCGTGGACTACCAGGGTA
TCTAATCCTGTTCGCTCCCCACGCTTTCGCTCCTCAGCGTCAGTATCGGCCCAGAGACCC
GCCTTCGCCACCGGTGTTCCTCCTGATATCTGCGCATTTCACCGCTACACCAGGAATTCC
AGTCTCCCCTGCCGAACTCCAGTCATGCCCGTATCGACCGCAAGCTCAGGGTTAAGCCCC
AAGTTTTCACGACCGACGCGACAGACCGCCTACGAGCTCTTTACGCCCAATAATTCCGAA
TAACNNNNNNNNNNNNNNNNTATTACCGCGGCTGCTGGCACGTAGTTAGCCGGCGCTTCT
TCTGCCCCTACCGTCACTTTCGCTTCGTCGGAGCTGAAAGAGGTTTACAACCCGAAGGCC
TTCGTCCCTCACGCGGCGTCGCTGCGTCAGGCTTTCGCCCATTGCGCAATATTCCCCACT
GCTGCCTCCCGTAGGAGTCTGGGCCGTGTCTCAGTCCCAGTGTGGCCGGTCGCCCTCTCA
GGCCGGCTACCCGTCGTCGCCTTGGTAGGCCATCACCCCACCAACAAGCTGATAGGCCGC
GGGCCCATCCCCAACCGAAAAACTTTCCACCACACACCATGCGACATGTGGTCATATCCG
GTATTAGACCCAGTTTCCCGGGCTTATCCCAGAGTTGGGGGCAGGTCACCCACGTGTTAC
TCACCCGTTCGCCGCTCGTGTACCCCGAAGGGCCTTACCGCTCGACTTGC
>1602|132361 Prior=0.000847 Length=1438 NormPrior=0.000837
CAGGACGAACGCTGGCGGCGTGCTTAACACATGCAAGTCGAGCGGTAAGGCTCCTTCGGG
AGTACACGAGCGGCGAACGGGTGAGTAACACGTGAGCAATCTGCCCTTCACATCGGGATA
ACTTCGGGAAACCGAAGCTAATACCGGATACGACCACTTCAGGCATCTGATGGTGGTGGA
AAGTTCCGGCGGTGAAGGATGAGCTCGCGGCCTATCAGCTTGTTGGTGGGGTAACGGCCC
ACCAAGGCAACGACGGGTAGCCGGCCTGAGAGGGTGACCGGCCACACTGGGACTGAGACA
CGGCCCAGACTCCTACGGGAGGCAGCAGTGGGGAATATTGGACAATGGGCGAAAGCCTGA
TCCAGCAACGCCGCGTGAGGGATGACGGCCTTCGGGTTGTAAACCTCTTTCAGCAGGGAC
GAAGCGAAAGTGACGGTACCTGCAGAAGAAGCACCGGCCAACTACGTGCCAGCAGCCGCG
GTAATACGTAGGGTGCAAGCGTTGTCCGGAATTATTGGGCGTAAAGGGCTCGTAGGCGGT
CCATCACGTCGGGAGTGAAAAGCTGGGGCTTAACCCCAGTCCTGCTTCCGATACGGGTGG
ACTAGAGGTAGGCAGGGGAGAACGGAATTCCTGGTGTAGCGGTGAAATGCGCAGATATCA
GGAGGAACACCGGTGGCGAAGGCGGTTCTCTGGGCCTTACCTGACGCTGAGGAGCGAAAG
CGTGGGGAGCGAACAGGATTAGATACCCTGGTAGTCCACGCCGTAAACGTTGGGCGCTAG
GTGTGGGACTCATTCCACGAGTTCCGTGCCGCAGCTAACGCATTAAGCGCCCCGCCTGGG
GAGTACGGCCGCAAGGCTAAAACTCAAAGGAATTGACGGGGGCCCGCACAAGCGGCGGAG
CATGCGGATTAATTCGATGCAACGCGAAGAACCTTACCTGGGTTTGACATATAGGGAAAA
CTGCTGGAGACAGCAGGTCCGCAAGGGCTCTATACAGGTGGTGCATGGCTGTCGTCAGCT
CGTGTCGTGAGATGTTGGGTTAAGTCCCGCAACGAGCGCAACCCTCGTCCTATGTTGCCA
GCACGTAATGGTGGGGACTCATAGGAGACTGCCGGGGTAACTCGGAGGAAGGTGGGGATG
AGGTCAAGTCATCATGCCCCTTATGTCCAGGGCTTCACGCATGCTACAATGGCCGGTACA
AAGGGCTGCGAAACCGCAAGGTAGAGCGAATCCCAAAAAGCCGGTCTCAGTTCGGATTGG
GGTCTGCAACTCGACCCCATGAAGTCGGAGTCGCTAGTAATCGCAGATCAGCAACGCTGC
GGTGAATACGTTCCCGGGCCTTGTACACACCGCCCGTCACGTCACGAAAGTCGGTAACAG
CCGAAGCCGGTGGCCCAAACCTTGTGGAGGGAGCCGTCGAAGGTGGGGCGAGCGATTG
>4851|130774 Prior=0.000845 Length=1504 NormPrior=0.000799
GTTTGATCCTGGCTCAGAACGAACGCTGGCGGCGTGCCTAACACATGCAAGTCGAGGGAG
AAAGCCCGCAAGGGTGAGTAAACCGGCGAACGGGTGCGTAACACGTGGATAATCTACCTC
GGTGACCGGGACAACTGGCCGAAAGGCTTGCTAATACCGGATAAGCCCACGCGCTCTTCG
GAACGCGAGGGAAAAGGCGGCCTCTGCATGCAAGCTGTCACATCGAGATGAGTCCGCGGC
CCATCAGCTAGTTGGCGGGGTAAGAGCCCACCAAGGCGACGACGGGTAGCTGGTCTGAGA
GGATGATCAGCCACACTGGAACTGAGACACGGTCCAGACTCCTACGGGAGGCAGCAGTGG
GGAATCTTGCGCAATGGGCGAAAGCCTGACGCAGCAACGCCGCGTGTGTGATGAAGGTCT
TCGGATCGTAAAGCACTGTCGCGAGGGACGATATGCCCAGGGGCTAACATCCCCTGGCTA
GGACGGTACCTCGAGAGGAAGCACCGGCTAACTCTGTGCCAGCAGCCGCGGTAATACAGA
GGGTGCGAGCGTTGTTCGGAATCATTGGGCGTAAAGCGCTTGTAGGCGGCCTGCCAAGTC
GCGTGTGAAATCCCTTGGCTTAACCAAGGAAGTGCGCGCGAAACTGGCGGGCTTGAGTGC
CGGAGAGGGTCGCGGAATTCCCGGTGTAGAGGTGAAATTCGTAGATATCGGGAGGAACAC
CAGTGGCGAAGGCGGCGACCTGGACGGACACTGACGCTGAGACGCGAAAGCGTGGGGAGC
AAACAGGATTAGATACCCTGGTAGTCCACGCTGTAAACGATGGGTGCTAGCTGTGGTGGG
TGTTGACCCCTGCCGTGGCGCAGCTAACGCAATAAGCACCCCGCCTGGGAAGTACGGCCG
CAAGGCTAAAACTCAAAGGAATTGACGGGGGCCCGCACAAGCGGTGGAGCATGTGGTTTA
ATTCGACGCAACGCGCAGAACCTTACCTGGTCTTGACATCCTAGGAACTCCCCAGAGATG
GGGAGGTGCCCTTCGGGGAACCTAGAGACAGGTGCTGCATGGCTGTCGTCAGCTCGTGTC
GTGAGATGTTGGGTTAAGTCCCGCAACGAGCGCAACCCTTGCCTTTAGTTGCCATCATTC
AGTTGGGCACTCTAAAGGGACTGCCGGTGTTAAACCGGAGGAAGGTGGGGATGACGTCAA
GTCCTCATGGCCTTTATGACCAGGGCTACACACGTGCTACAATGGCCGGTACAAAGCGCT
GCGAAGTCGCGAGACGAAGCCAATCGCAAAAAACCGGTCTCAGTTCGGATTGGAGTCTGC
AACTCGACTCCATGAAGTCGGAATCGCTAGTAATCGCGGATCAGCACGCCGCGGTGAATA
CGTTCCCGGGCCTTGTACACACCGCCCGTCACACCATGGGAGTCAGTTGCTCCAGAAGTG
GCCGCACTACCCCGCAAGGGAGGCAGGTCCTTAAGGAGTGACTGGTAACTGGGGTGAAGT
CGTA
>6106|169844_m01 Prior=0.000822 Length=1459 NormPrior=0.000800
TGATGAACGCTGGCGGTCTGCTTAACACATGCAAGTCGAACGGAGTAGAAATACTTAGTG
GCGGACGGGTGAGTAACGCGTGAGAATCTGCCTTCAGGACGGAGACAACAGTTGGAAACG
ACTGCTAAGCCCCGATGAACCGAAAGGGAAATATTTATAGCCTGAAGATGAGCTCGCGTC
CGATTAGCTAGTTGGGGGGGTAAAAGCCCACCAAGGCGACGATCGGTAGCTGGTCTGAGA
GGACGATCAGCCACACTGGGACTGAGACACGGCCCAGACTCCTACGGGAGGCAGCAGTGG
GGAATTTTCCGCAATGGGCGAAAGCCTGACGGAGCAAGACCGCGCGAGGGAGGAAGGCTC
TTGGGTTGTAAACCTCTTTTGTCTGGGAAGAAGATCTGACGGTACCTGATGAATCAGCAT
CGGCTAACTCCGTGCCAGCAGCCGCGGTAATACGGAGGATGCAAGCGTTATCCGGATTTA
TTGGGCGTAAAGCGTCCGCAGGTGGTTTTTCAAGTCTGCTGTTAAAGCGCGAGGCTTAAC
CTCGTACAGGCAGTGGAAACTGAGAGACTAGAGTATGGTAGGGGTAGCGGGAATTCCCAG
TGTAGCGGTGAAATGCGTAGATATTGGGAAGAACACCAGCGGCGAAAGCGCGCTACTGGG
CCATTACTGACACTCATGGACGAAAGCTAGGGGAGCGAAAGGGATTAGATACCCCTGTAG
TCCTAGCTGTAAACGATGGATACTAGGTGTTGCCCGTATCGACCCGGGCAGTGCCGTAGC
TAACGCGTTAAGTATCCCGCCTGGGGAGTACGCACGCAAGTGTGAAACTCAAAGGAATTG
ACGGGGGCCCGCACAAGCGGTGGAGTATGTGGTTTAATTCGATGCAACGCGAAGAACCTT
ACCAGGGCTTGACATGTCGCGAATCTCTTGGAAACGAGGGAGTGCCTTCGGGAGCGCGAA
CACAGGTGGTGCATGGCTGTCGTCAGCTCGTGTCGTGAGATGTTGGGTTAAGTCCCGCAA
CGAGCGCAACCCTCGTCTTTAGTTGCCAGCATTAAGTTGGGCACTCTAGAGAGACTGCCG
GTGACAAACCGGAGGAAGGTGGGGATGACGTCAAGTCAGCATGCCCCTTACGTCCTGGGC
TACACACGTACTACAATGCTACGGACAAAGGGTTGCAAGCGTGCGAACGCAAGCTAATCC
CATAAACCGTGGCTCAGTTCAGATTGCAGGCTGCAACTCGCCTGCATGAAGGCGGAATCG
CTAGTAATCGCCGGTCAGCATACGGCGGTGAATACGTTCCCGGGCCTTGTACACACCGCC
CGTCACACCATGGGAGTTGGCCACGCCCGAAGTCGTTACTCCAACCGCTTGCGGAGGGGG
ACGCCGAAGGCAGGGCTGATGACTGGGGTGAAGTCGTAACAAGGTAGCCGTACCGGAAGG
TGTGGCTGGATCACCTCCG
>190|141044 Prior=0.000821 Length=1208 NormPrior=0.000966
GTTTTGGATGGGCATGCGTCTGATTAGTTAGTTGGCGGTGTAATGGACCACCAAGACGAT
GATCAGTAGGGGAACTGAGAGGTTGATCCCCCACACTGGCACTGAGATACGGGCCAGACT
CCTACGGGAGGCAGCAGTAGGGAATATTGGTCAATGGATGCAAGTCTGAACCAGCCATGC
CGCGTGCAGGAAGAAGGCGCTCAGCGTTGTAAACTGCTTTTGCCGGGGAAGAATGGCTAN
NNNNNNNNNNNNNNNNCGGTACCTGGTGAATAAGCACCGGCTAACTCCGTGCCAGCAGCC
GCGGTAATACGGAGGGTGCAAGCGTTGTCCGGATTTATTGGGTTTAAANNNNNNNNNNNN
NNNNNNNNNNNNNNNNNNNNNNNNNNNNNNNNNNNNNNNNNNNNNNNNNNNNNNNNNNNN
NNNNNNNNNNNNNNNGTCGAAGTAGGCGGAATTGACGGTGTAGCGGTGAAATGCTTAGAT
ATCGTTAAGAACACCTATAGCGAAGACAGCTTACTAGGCTTAAACTGACGCTGAGGCACG
AAAGTGTGGGGATCAAACAGGATTAGATACCCTGGTAGTCCACACTGTAAACGTTGATTA
CTCGCTGTTTGCGATACACTGCAAGCGGCTTAGCGAAAGCGATAAGTAATCCACCTGGGG
AGTACGCCGGCAACGGTGAAACTCAAAGGAATTGACGGGGGTCCGCACAAGCGGTGGAGC
ATGTGGTTTAATTCGATGATACGCGAGGAACCTTACCTGGGCTAGATGCCGGGGGAAGTA
ATCAGAAATGGTTACGCCAGCAATGGTCGCTGGCAAGGTGCTGCATGGCTGTCGTCAGCT
CGTGCCGTGAGGTGTTGGGTTAAGTCCCGCAACGAGCGCAACCCCTGTATTTAGTTGCTA
ACACGTAAAGGTGAGGACTCTAAATAGACTGCCTGCGCAAGCAGAGAGGAAGGAGGGGAT
GACGTCAAGTCATCATGGCCCTTACGCCCAGGGCTACACACGTGCTACAATGGCCACTAC
AAAGGGTCGCAAGTTGGTGACAACAAGCCAATCCCAAAAAGGTGGTCTCAGTTCGGATTG
CAGGCTGCAACTCGCCTGCATGAAGCTGGAATCGCTAGTAATCGCGCATCAGCAATGGCG
CGGTGAATACGTTCCCGGACCTTGTACACACCGCCCGTCAAGCCATGGGAGTCGGGCAGA
CCTGAAGC
>2172|224825 Prior=0.000817 Length=1442 NormPrior=0.000805
TTGAACGCTGGCGGAATGCTTTACACATGCAAGTCGAACGGCAGCACGGGGGCAACCCTG
GTGGCGAGTGGCGAACGGGTGAGTAATACATCGGAACGTGCCCAGTCGTGGGGGATAACG
CAGCGAAAGCTGTGCTAATACCGCATACGATCTACGGATGAAAGCGGGGGACCGTAAGGC
CTCGCGCGATTGGAGCGGCCGATGGCAGATTAGGTAGTTGGTGGGGTAAAGGCTCACCAA
GCCGACGATCTGTAGCTGGTCTGAGAGGACGACCAGCCACACTGGGACTGAGACACGGCC
CAGACTCCTACGGGAGGCAGCAGTGGGGAATTTTGGACAATGGGCGCAAGCCTGATCCAG
CCATTCCGCGTGCAGGATGAAGGCCCTCGGGTTGTAAACTGCTTTTGTACGGAACGAAAA
GGCTTTCTCTAATACAGAGGGCTCATGACGGTACCGTAAGAATAAGCACCGGCTAACTAC
GTGCCAGCAGCCGCGGTAATACGTAGGGTGCAAGCGTTAATCGGAATTACTGGGCGTAAA
GCGTGCGCAGGCGGTGATGTAAGACAGATGTGAAATCCCCGGGCTCAACCTGGGAACTGC
ATTTGTGACTGCATCGCTGGAGTGCGGCAGAGGGGGATGGAATTCCGCGTGTAGCAGTGA
AATGCGTAGATATGCGGAGGAACACCGATGGCGAAGGCAATCCCCTGGGCCTGCACTGAC
GCTCATGCACGAAAGCGTGGGGAGCAAACAGGATTAGATACCCTGGTAGTCCACGCCCTA
AACGATGTCAACTGGTTGTTGGACGGCTTGCTGTTCAGTAACGAAGCTAACGCGTGAAGT
TGACCGCCTGGGGAGTACGGCCGCAAGGTTGAAACTCAAAGGAATTGACGGGGACCCGCA
CAAGCGGTGGATGATGTGGTTTAATTCGATGCAACGCGAAAAACCTTACCTACCCTTGAC
ATGTCTGGAATCCCGCAGAGATGTGGGAGTGCTCGAAAGAGAACCAGAACACAGGTGCTG
CATGGCTGTCGTCAGCTCGTGTCGTGAGATGTTGGGTTAAGTCCCGCAACGAGCGCAACC
CTTATCAATAGTTGCTACGCAAGGGCACTCTATTGAGACTGCCGGTGACAAACCGGAGGA
AGGTGGGGATGACGTCAGGTCATCATGGCCCTTATGGGTAGGGCTACACACGTCATACAA
TGGCCGGTACAGAGGGCTGCCAACCCGCGAGGGGGAGCTAATCTCAGAAAACCGGTCGTA
GTCCGGATCGCAGTCTGCAACTCGACTGCGTGAAGTCGGAATCGCTAGTAATCGCGGATC
AGCTTGCCGCGGTGAATACGTTCCCGGGTCTTGTACACACCGCCCGTCACACCATGGGAG
CGGGTTCTGCCAGAAGTAGTTAGCCTAACCGCAAGGAGGGCGATTACCACGGCAGGGTTC
GT
>4974|60833 Prior=0.000816 Length=1449 NormPrior=0.000800
GTTTGATCCTGGCTCAGGATGAACGCTGGCGGTCTGCTTAACACATGCAAGTCGAACGGG
AATCTTAGGATTCTAGTGGCGGACGGGTGAGTAACGCGTGAGAATCTGCCTTCAGGACGG
GGATAACAGGAGGAAACTGCTGCTAAAACCGGATATGCCGAGAGGTGAAAGTATTAATAG
CCTGAAGAGGAGTCGCGACTGATTAGCTAGTTGGTGAGGTAAGAGCTCACCAAGGCATCG
ATCAGTAGCTGGTCTGAGAGGATGATCAGCCACACTGGGACTGAGACACGGCCCAGACTC
CTACGGGAGGCAGCAGTGGGGAATTTTCCGCAATGGGCGAAAGCCTGACGGAGCAAGACC
GCGTGAGGGAGGAAGGCTCTTGGGTTGTAAACCTCTTTTATCAGGGAAGAACCAAATGAC
GGTACCTGAAGAATCAGCATCGGCTAACTCCGTGCCAGCAGCCGCGGTAATACGGAGGAT
GCAAGCGTTATCCGGAATTATTGGGCGTAAAGCGTCCGCAGGTGGCTCATCAAGTCTGCT
GTCAAAGGCAGGGGCTTAACCCCTGAAAGGCAGTGGAAACTGGAGAGCTAGAGTGCAGTA
GGGGTAGAGGGAATTCCCGGTGTAGCGGTGAAATGCGTAGAGATCGGGAAGAACATCGGT
GGCGAAAGCGCTCTACTGGACGGTGACTGACACTCAGGGACGAAAGCTAGGGGAGCGAAT
GGGATTAGATACCCCAGTAGTCCTAGCCGTAAACGATGGATACTAGGTGTGGCTTGTATC
GACCCGAGCCGTGCCGTAGCTAACGCGTTAAGTATCCCGCCTGGGGAGTACGCACGCAAG
TGTGAAACTCAAAGGAATTGACGGGGGCCCGCACAAGCGGTGGAGTATGTGGTTTAATTC
GATGCAACGCGAAGAACCTTACCAAGACTTGACATCCCGCGAATCTCGGTGGACGCCGGG
TGATTATTCGGGAGCGCGAACACAGGTGCTGCATGGCTGTCGTCAGCTCGTGTCGTGAGA
TGTTGGGTTAAGTCCCGCAACGAGCGCAACCCTCGTTTTTAGTTGCCAGCATTCAGTTGG
GCACTCTAGAGAGACTGCCGGTGACAAACCGGAGGAAGGTGGGGATGACGTCAAGTCAGC
ATGCCCCTTACGTCCTGGGCTACACACGTACTACAATGGTAGGGACAGAGGGCAGCCAAC
CCGCGAGGGCGAGCTATCCCGTAAACCCTGCCTCAGTTCAGATTGCAGGCTGCAACTCGC
CTGCATGAAGGCGGAATCGCTAGTAATCGCAGGTCAGCATACTGCGGTGAATCCGTTCCC
GGGCCTTGTACACACCGCCCGTCACACCATGGAAGTTGGCCACGCCCGAAGTCGTTACCC
AAACCAAAAGGAGGGGGACGCCGAAGGCAGGGCTGATGACTGGGGTGAAGTCGTAACAAG
GTAGCCGTA
>294|366196 Prior=0.000813 Length=1434 NormPrior=0.000806
GTGATCTCGGAGCTTGCTCCGGGTGATCAGTGGCGAACGGGTGAGTAACACGTGAGTAAC
CTGCCCCTGGCTCTGGGATAACCTCGGGAAACCGGGGCTAATACCGGATATGACGCAGAC
AGGCATCTGTACTGCGTGGAAAGTTTTTTCGGCCAGGGATGGACTCGCGGCCTATCAGCT
TGTTGGTGGGGTAATGGCCTACCAAGGCGACGACGGGTAGCCGGCCTGAGAGGGCGACCG
GCCACACTGGGACTGAGACACGGCCCAGACTCCTACGGGAGGCAGCAGTGGGGAATATTG
CGCAATGGGCGAAAGCCTGACGCAGCGACGCCGCGTGGGGGATGAAGGCCTTCGGGTTGT
AAACCTCTTTCAGCGCCGAAGAAGCGTAAGTGACGGTAGGCGCAGAAGAAGCACCGGCTA
ACTACGTGCCAGCAGCCGCGGTAATACGTAGGGTGCAAGCGTTGTCCGGAATTATTGGGC
GTAAAGAGCTCGTAGGCGGTTTGTCGCGTCTGCTGTGAAAATCCAGGGCTTAACCCTGGA
CCTGCAGTGGGTACGGGCAGACTAGAGTGCGGTAGGGGAGATCGGAATTCCTGGTGTAGC
GGTGAAATGCGCAGATATCAGGAGGAACACCGGTGGCGAAGGCGGATCTCTGGGCCGTAA
CTGACGCTGAGGAGCGAAAGCATGGGGAGCGAACAGGATTAGATACCCTGGTAGTCCATG
CCGTAAACGTTGGGCGCTAGGTGTGGGGCTCATTCCACGAGTTCTGTGCCGCAGCAAACG
CATTAAGCGCCCCGCCTGGGGAGTACGGCCGCAAGGCTAAAACTCAAAGGAATTGACGGG
GGCCCGCACAAGCGGCGGAGCATGCGGATTAATTCGATGCAACGCGAAGAACCTTACCAA
GGCTTGACATACAGGGTAATCCGGCAGAGACGTCGGGTCCGCAAGGGATCCTGTACAGGT
GGTGCATGGTTGTCGTCAGCTCGTGTCGTGAGATGTTGGGTTAAGTCCCGCAACGAGCGC
AACCCTCGTTCTATGTTGCCAGCGCGTAATGGCGGGGACTCATAGGAGACTGCCGGGGTC
AACTCGGAGGAAGGTGGGGATGAGGTCAAATCATCATGCCCCTTATGTCTTGGGCTTCAC
GCATGCTACAATGGCCGGTACAAAGGGCTGCGAAACCGCGAGGTGGAGCGAATCCCAAAA
AACCGGTCTCAGTTCGGATTGGGGTCTGCAACTCGACCCCATGAAGTCGGAGTCGCTAGT
AATCGCAGATCAGCAACGCTGCGGTGAATACGTTCCCGGGCCTTGTACACACCGCCCGTC
AAGTCACGAAAGTCGGTAACACCCGAAGCCGGTGGCCCAACCCCTTGTGGGAGGGAGCTG
TCGAAGGTGGGACTGGCGATTGGGACTAAGTCGGAACAAGGTAGCCGCACCGGG
>733|331020 Prior=0.000806 Length=1488 NormPrior=0.000770
TTGATCCTGGCTCAGAACGAACGTTAGCGGCGCGCCTAACACATGCAAGTCGAGCGAGAA
AGGGAGCAATCCCCGGTACAGCGGCGCACGGGTGAGTAACACGTAGGTAACCAACCTCTG
AGTGGTGGATAACCTTCCGAAAGGAGGGCTAATACAGCATATAAGACCACGCGCTCGAAA
GAGCGTGGGGTAAAAGCCGGCCTCTTCACGAAAGCTGGCACCGAGAGATGAGCCTGCGGC
CCATCAGGTAGTTGGTAGGGTAACGGCCTACCAAGCCGAAGACGGGTAGCTGGTCTGAGA
GGATGATCAGCCACACTGGAACTGAGACACGGTCCAGACTCCTACGGGAGGCAGCAGTGG
GGAATCTTGCGCAATGGGCGAAAGCCTGACGCAGCGACGCCGCGTGAGTGATGAAGGCCT
TCGGGTTGTAAAGCTCTGTGGAGGGGGACGAATAAGGGCCGTCGAATAGACGGCCCGATG
ACGGTACCCCTTTAGCAAGCACCGGCTAACTCTGTGCCAGCAGCCGCGGTAAGACAGAGG
GTGCAAACGTTGTTCGGAATTACTGGGCGTAAAGCGCGTGTAGGCGGCTCGGCAAGTCGG
GTGTGAAAGCCCTGGGCTTAACCTAGGAAGTGCACTCGAAACTGCCAAGCTTGAGTTCTG
GAGAGGAAGGCGGAATTCTCGGTGTAGAGGTGAAATTCGTAGATATCGAGAGGAACACCG
GTGGCGAAGGCGGCCTTCTGGACAGCAACTGACGCTGAGACGCGAAAGCGTGGGGAGCAA
ACAGGATTAGATACCCTGGTAGTCCACGCCGTAAACGATGGGTGCTAGGTGTTGCGGGCT
TTGACCCCTGCAGTGCCGTAGCTAACGCATTAAGCACCCCGCCTGGGGAGTACGGCCGCA
AGGCTAAAACTCAAAGGAATTGACGGGGGCCCGCACAAGCGGTGGAGCATGTGGTTCAAT
TCGACGCAACGCGCAGAACCTTACCTGGGCTAGAAAATGCAGGAACCTGGTTGAAAAATC
GGGGTGCTCTTCGGAGAACCTGTAGTTAGGTGCTGCATGGCTGTCGTCAGCTCGTGTCGT
GAGATGTTGGGTTAAGTCCCGCAACGAGCGCAACCCCTGTCGTTAGTTGCCAGCGGTTCG
GCCGGGAACTCTAACGAGACTGCCGGCGTCAAGCCGGAGGAAGGTGGGGATGACGTCAAG
TCATCATGGCCCTTATGTCCAGGGCTACACACGTGCTACAATGGTCGGTACAAACCGTCG
CGAACCCGTGAGGGGGAGCCAATCGGAAAAAACCGACCTCAGTACAGATAAGAGTCTGCA
ACTCGACTCTTTGAAGTTGGAATCGCTAGTAATCCCTGATCAGCAGGCAGGGGTGAATAC
GTTCCCGGGCCTTGTACACACCGCCCGTCACACCATGGGAGTCGATTGCTCCAGAAGTGG
CTGCGCCAACCCGCAAGGGAGGCAGGCCCCCAAGGAGTGGTTGGTAAC
>5370|268400 Prior=0.000805 Length=1393 NormPrior=0.000821
GGCCTTGAGTGGCGAACGGGTGAGTAACACGTGGGCGACCTACCTCCAAGTACGGTATAA
CTTCGGGAAACCGGAGCTAATCCCGTATGTGCTCGTATCTCATGTGATACGCGTAAAGAT
TTATCGCTTGGAGATGGGCCCGCGGCGCATCAGCTAGTTGGTAGGGTAACGGCCTACCAA
GGCGACGACGCGTAGCCGACCTGAGAGGGTGACCGGCCACAGGGGCACTGAGACACGGGC
CCCACTCCTACGGGAGGCAGCAGTTAGGAATCTTCGGCAATGGGGGAAACCCTGACCGAG
CGACACTGCGTGGAGGATGAAGGTTTTCGGATCGTAAACTCCTGAACGAGGGACGAAAAA
TGACGGTACCTCGCTAATAGCACCGGCTAACTCCGTGCCAGCAGCCGCGGTAATACGGAG
GGTGCGAGCGTTATCCGGAATCACTGGGCGTAAAGGGCGCGTAGGCGGTTTGTTAAGTCC
GATGTTAAAGCGTGAGGCTCAACCTCATAACGGCGTTGGATACTGGCAAGCTGGACGGTT
GGAGAGGAAGGTAGAATTACCAGTGTAGCGGTGGAATGCGTAGATACTGGTAGGAATACC
CATTGCGAAGGCAGCCTTCTGGACAACACGTGACGCTGAGGCGCGAAAGTGTGGGGAGCA
AACCGGATTAGATACCCGGGTAGTCCACACCCTAAACGATGCATACTTGGTGTCGGCCCG
TTGGGGTCGGTGCCGGAGTTAACGCGTTAAGTATGCCGCCTGGGAAGTACGGCCGCAAGG
TTGAAACTCAAAGGAATTGACGGGGACCCGCACAAGCGGTGGAGCATGTGGTTTAATTCG
AAGCAACGCGAAGAACCTTACCAGGTCTTGACATGCTAGGAACTTCTGAGAGATTAGAGA
GTGCCCTTCGGGGAACCTAGACACAGGTGCTGCATGGCTGTCGTCAGCTCGTGTCGTGAG
ATGTTGGGTTAAGTCCCGCAACGAGCGCAACCCTTGCTACTAGTTACCAGCACTTCGGGT
GGGAACTCTAGTAGGACTGCCTGTGAAAGCAGGAGGAAGGCGGGGATGACGTCTAGTCAG
CATGGTCCTTACGACCTGGGCTACACACGTGCTACAATGGCAGGTATAACGCGTTGCCAA
CCTGCGAAGGTGCGCTAATCGCTAAAAGCCTGTCCCAGTTCAGATTGTAGTCTGCAACTC
GACTACATGAAGTTGGAATCGCTAGTAATCGCAGATCAGCACTGCTGCGGTGAATACGTT
CCCGGGTCTTGTACACACCGCCCGTCAAACCATGGGAGTAGGTTGCACCCAAAGACGCAA
CGCCGCGCCAATGCGGCTTGTGTTTAAGGTGTGGCTTATGACTGGGGTTAAGTCGTAACA
AGGTAACTGTACC
>2783|239059 Prior=0.000801 Length=1308 NormPrior=0.000870
GACGAACCGGACTTCGGTCCGGGGCAGAGCCGCGAACGGGTGAGTAACACGTGGGTTATC
TGCCCAGTTGACAGGGACAACCCGGGGAAACCCGGGCTAATACCTGATGTGCCCCTCGGG
GGAAAGGAAGCTTCGGCCTCCGCAACTGGATGAGCCCGCGGCCCATTAGCTTGTTGGTGG
GGTAATGGCCTACCAAGGCTTCGATGGGTAGCTGGTCTGAGAGGACGATCAGCCACACTG
GGACTGAGACACGGCCCAGACTCCTACGGGAGGCAGCAGTGGGGAATCTTGCGCAATGCG
CGAAAGCGTGACGCAGCAACGCCGCGTGAGGGAAGACGGCCTTCGGGTTGTAAACCTCTT
TCAGTTGGGACGAAGGGCCGTCGGTGAATAGCCGGCTGGTCTGACGGTACCTTCAGAAGA
AGCCCCGGCTAACTACGTGCCAGCAGCCGCGGTAATACGTAGGGGGCAAGCGTTGTCCGG
AATCATTGGGCGTAAAGCGCGTGTAGGCGGCTTGGTAAGTCCGTTCTGAAAGCCCGGGGC
TCAACCCCGGGAGGCGGATGGATACTGTCAAGCTCGAGTCCGGAAGAGGCGAGTGGAATT
CCAGGTGTAGCGGTGAAATGCGCAGATATCTGGAGGAACACCAATGGCGAAGGCAGCTCG
CTGGGACGGTACTGACGCTGAGACGCGAAAGCGTGGGGAGCAAACAGGATTAGATACCCT
GGTAGTCCACGCCGTAAACGATGGACACTAGGTGTGGGGGGTGTCGACTCCCCCCGTGCC
GAAGCTAACGCATTAAGTGTCCCGCCTGGGGAGTACGGCCGCAAGGCTAAAACTCAAAGG
AATTGACGGGGGCCCGCACAAGCAGCGGAGCATGTGGTTTAATTGGACGCAACGCCAAGA
ACCTTACCTGGGCTTGACATGTTCCTGACCGGCCTGGAAACAGGTCTTCCCTTCGGGGCA
GGATCACAGGTGGTGCATGGCTGTCGTCAGCTCGTGTCGTGAGATGTTGGGTTAAGTCCC
GCAACGAGCGCAACCCTCGTCGTATGTTGCCAGCATTTAGTTGGGGACTCATACGAGACT
GCCGGTGACAAACCGGAGGAAGGCGGGGATGACGTCAAGTCATCATGCCCCTTATGTCCA
GGGCTACACACGTGCTACATTGGCGCGTACAGAGGGCTGCGATACCGCGAGGTGGAGCGA
ATCCCTCAAAGCGCGTCTCGGTTCGGATTGCAGGCTGAAACTCGCCTGCATGAAGGCGGA
GTTGCTAGTAATCGCGGATCAGCATTGCCGCGGTGAATACGTTCCCGG
>2133|559898 Prior=0.000787 Length=1259 NormPrior=0.000889
AAATCTACGGAGGTAAAGGATGGGCATGCGTCTGATTAGTTAGTTGGCGGTGTAACGGAC
CACCAAGACGATGATCAGTAGGGGAACTGAGAGGTTGATCCCCCACACTGGCACTGAGAT
ACGGGCCAGACTCCTACGGGAGGCAGCAGTAGGGAATATTGGTCAATGGATGGAAGTCTG
AACCAGCCATGCCGCGTGCAGGAAGAAGGCCTTCTGGGTTGTAAACTGCTTTTGCCAGGG
GCTAAAAAGCCCATGCGTGGGAAATTGAAAGTACCTGGTGAATAAGCCACGGCTAACTAC
GTGCCAGCAGCCGCGGTAATACGTAGGTGGCAANNNNNNNCGGATTTATTGGGTTTAAAG
GGTGCGTAGGTGGCTTGTTAAGTCTGGGGTGAAAGGCAGTGGCTCAACCACTCGCAGGGC
CCTGGATACTGGCAGGCTGGAGTGTAGGTGAGGCCGGTGGAACGGGTGGTGTAGCGGTGA
AATGCATAGATACCATCCAGAACACCGATTGCGGAGGCAGCCGGCTAACCTACTACTGAC
ACTGAGGCACGAAAGCGTGGGGAGCAAACAGGATTAGATACCCTGGTAGTCCACGCTGTA
AACGATGCGAACTCGCTGTTGGTGATTTTTCATCAGCGGCTTAGCGAAAGCGTTAAGTTC
GCCACCTGGGGAGTACGCCGGCAACGGTGAAACTCAAAGGAATTGACGGGGGTCCGCACA
AGCGGTGGAGCATGTGGTTTAATTCGATGATACGCGAGGAACCTTACCTGGGCTAGAATG
CCATTGATGGGTTCAGAGATGGACCGTTCCGCAAGGACAAAGAGCAAGGTGCTGCATGGC
TGTCGTCAGCTCGTGCCGTGAGGTGTTGGGTTAAGTCCCGCAACGAGCGCAACCCCTATT
CTTAGTTGCCAGCATGTAAAGATGGGGACTCTAAGAAGACTGCCTGCGCAAGCAGAGAGG
AAGGAGGGGATGACGTCAAGTCATCATGGCCCTTACGCCCAGGGCTACACACGTGCTACA
ATGGCCACTACAAAGGGTTGCAAGTAGGTAACAGCGAGCCAATCACAAAAAGTACGTCTC
AGTTCGGATTGCAGGCTGCAACTCGCCTGCATGAAGTTGGAATCGCTAGTAATCGTATAT
CAGCAATGATACGGTGAATACGTTCCCGGACCTTGTACACACCGCCCGTCAAGCCATGGG
AGTCGGGAGGACCTGAAGCCAGTTGCTGAGAGGCGCTGTTTAGGGTAAAATCGATGACT
>6744|267851_m03 Prior=0.000785 Length=1513 NormPrior=0.000738
GTTTGATCCTGGCTCAGGACGAACGCTGGCGGCGTGCTTAACACATGCAAGTGGAGCGAC
GAACCGGGGCTTGCCCCGGGGCAAAGCCGCGAACGGGTGAGTAACACGTGGGTAACCCAC
CTCGATGACCGGGACAACCCGAGGAAACTCGGGCTAATACCGGATGTGCTCTTCTGTCTC
AAGACAGTTGAGGAAAGGTAGCTTCGGCCTCCGCATCGAGACGGGCCCGCGGCCCATTAG
CTTGTTGGTGGGGTAACGGCCTACCAAGGCTGCGATGGGTAGCTGGTCTGAGAGGACGAT
CAGCCACACTGGGACTGAGACACGGCCCAGACTCCTACGGGAGGCAGCAGTGGGGAATCT
TGCGCAATGCGCGAAAGCGTGACGCAGCAACGCCGCGTGCGGGAAGACGGCCTTCGGGTT
GTAAACCGCTTTCAGTTGGGACGAAGCCTGTGCCGTTAATAGCGGTTATGGGTGACGGTA
CCTTCACAAGAAGCCCCGGCTAACTACGTGCCAGCAGCCGCGGTAATACGTAGGGGGCAA
GCGTTGTCCGGAATCATTGGGCGTAAAGCGCGTGTAGGCGGCTCGGTAAGTCCGCTCTGA
AAGTCCAGGGCTCAACCCTGGGATGCGGGTGGATACTGTCGGGCTCGAGTCCGGAAGAGG
CGAGTGGAATTCCTGGTGTAGCGGTGAAATGCGCAGATATCAGGAGGAACACCAATGGCG
AAGGCAGCTCGCTGGGACGTGACTGACGCTGAGACGCGAAAGCGTGGGGAGCAAACAGGA
TTAGATACCCTGGTAGTCCACGCTGTAAACGATGGGCACTAGGTGTGGGGGGTGTCGACT
CCCTCCGTGCCGAAGCTAACGCATTAAGTGCCCCGCCTGGGGAGTACGGCCGCAAGGCTA
AAACTCAAAGGAATTGACGGGGGCCCGCACAAGCAGCGGAGCATGTGGTTTAATTCGACG
CAACGCGAAGAACCTTACCTGGGCTTGACATGTTCCTGACCGTCCTGGAAACAGGGCTTC
CCTTCGGGGCAGGATCACAGGTGGTGCATGGCTGTCGTCAGCTCGTGTCGTGAGATGTTG
GGTTAAGTCCCGCAACGAGCGCAACCCCCGTCGTATGTTGCCAGCATTTAGTTGGGGACT
CATACGAGACTGCCGGTGACAAACCGGAGGAAGGTGGGGATGACGTCAAGTCATCATGCC
CCTTATGTCCAGGGCTACACACGTGCTACATTGGCGCCTACAGAGGGCTGCGATACCGCG
AGGTGGAGCGAATCCCATAAAGGACGTCTCGGTTCGGATTGCAGGCTGAAACCCGCCTGC
ATGAAGGTGGAGTTGCTAGTAATCGTGGATCAGCACTGCCACGGTGAATACGTTCCCGGG
CCTTGTACACACCGCCCGTCACACCACGGGAGTGAGCAACACCCGAAGCCGGTGGCCTAA
CCCGCAAGGGAGGGAGCCGTCGAAGGTGGGGCTCGTGACTGGGGTGAAGTCGTAACAAGG
TAGCCGTACCGGC
>4181|267391 Prior=0.000772 Length=1533 NormPrior=0.000716
GTTTGATCCTGGCTCAGGACGAACGCTGGCGGCGTGCCTAATACATGCAAGTCGAGCGGA
NNNNNNNNNNNNNNNNNNNNNNNNNNNNNNNNNNNNNNNNNNNTGAGTAACACGTAGGCA
ACCTGCCCCTTAGACTGGGATAACTACCGGAAACGGTAGCTAATACCGGATAATTTCTTC
CTTCGCCTGAAGGAAGAATGAAAGGCGGAGCAATCTGCTACTAAGGGATGGGCCTGCGGC
GCATTAGCTAGTTGGTGAGGTAACGGCTCACCAAGGCGACGATGCGTAGCCGACCTGAGA
GGGTGAACGGCCACACTGGGACTGAGACACGGCCCAGACTCCTACGGGAGGCAGCAGTAG
GGAATCTTCCGCAATGGGCGAAAGCCTGACGGAGCAACGCCGCGTGAGTGATGAAGGTTT
TCGGATCGTAAAGCTCTGTTGCCAGGGAAGAACGTCCGGTAGAGTAACTGCTACCGGAGT
GACGGTACCTGAGAAGAAAGCCCCGGCTAACTACGTGCCAGCAGCCGCGGTAATACGTAG
GGGGCAAGCGTTGTCCGGAATTATTGGGCGTAAAGCGCGCGCAGGCGGCTATTTAAGTCT
GGTGTTTAAACCTTGGGCTCAACCTGGGGTCGCACTGGAAACTGGATGGCTTGAGTACAG
AAGAGGAAAGTGGAATTCCACGTGTAGCGGTGAAATGCGTAGATATGTGGAGGAACACCA
GTGGCGAAGGCGACTTTCTGGGCTGTAACTGACGCTGAGGCGCGAAAGCGTGGGGAGCAA
ACAGGATTAGATACCCTGGTAGTCCACGCCGTAAACGATGAGTGCTAGGTGTTAGGGGTT
TCGATACCCTTGGTGCCGAAGTTAACACAGTAAGCACTCCGCCTGGGGAGTACGGTCGCA
AGACTGAAACTCAAAGGAATTGACGGGGACCCGCACAAGCAGTGGAGTATGTGGTTTAAT
TCGAAGCAACGCGAAGAACCTTACCAGGTCTTGACATCACGCTGACNNNNNNNNNNNNNN
NNNNNNNNNNNNNNNNNNCAGCGGTGACAGGTGGTGCATGGTTGTCGTCAGCTCGTGTCG
TGAGATGTTGGGTTAAGTCCCGCAACGAGCGCAACCCTTATGCTTAGTTGCCAGCACGTG
ATGGTGGGCACTCTAAGCAGACTGCCGGTGACAAACCGGAGGAAGGTGGGGATGACGTCA
AATCATCATGCCCCTTATGACCTGGGCTACACACGTACTACAATGGCCGGTACAACGGGA
AGCGAAACCGCGAGGTGGAGCCAATCCCAGCAAAGCCGGTCTCAGTTCGGATTGCAGGCT
GCAACTCGCCTGCATGAAGTCGGAATTGCTAGTAATCGCGGATCAGCATGCCGCGGTGAA
TACGTTCCCGGGTCTTGTACACACCGCCCGTCACACCACGAGAGTTTACAACACCCGAAG
TCGGTGGGGTGACCCGCAAGGGAGCCAGCCGCCGAAGGTGGGGTAGATGATTGGGGTGAA
GTCGGAACAAGGTAGCCGTATCGGAAGGTGCGG
>1478|515499 Prior=0.000771 Length=1456 NormPrior=0.000752
GTTTGATCCTGGCTCAGAGCGAACGCTGGCGGCAGGCTTAACACATGCAAGTCGAGCGGT
TCCTTCGGGGACAGCGGCAGACGGGTGAGTAACGCGTGGGAACGTGCCCATCGGTTCGGA
ATAACCCGGGGAAACCCGGGCTAATACCGGATACGTGCGAGAGCAGAAAGATTTATCGCC
GATGGATCGGCCCGCGTCTGATTAGCTAGTTGGTGGGGTAAAGGCCCACCAAGGCGACGA
TCAGTAGCTGGTCTGAGAGGATGATCAGCCACACTGGGACTGAGACACGGCCCAGACTCC
TACGGGAGGCAGCAGTGGGGAATATTGGACAATGGGCGCAAGCCTGATCCAGCCATGCCG
CGTGAGTGATGAAGGCCTTAGGGTTGTAAAGCTCTTTCGCACGCGACGATAATGACGGTA
GCGTGAGAAGAAGCCCCGGCTAACTTCGTGCCAGCAGCCGCGGTAATACGAAGGGGGCTA
GCGTTGTTCGGAATCACTGGGCGTAAAGGGCGCGTAGGCGGCTGTTCAAGTCGGGGGTGA
AAGCCTGTGGCTCAACCACAGAATGGCCTTCGATACTGGACGGCTCGAGACCGGAAGAGG
TAAGTGGAACTGCGAGTGTAGAGGTGAAATTCGTAGATATTCGCAAGAACACCAGTGGCG
AAGGCGGCTTACTGGTCCGGTTCTGACGCTGAGGCGCGAAAGCGTGGGGAGCAAACAGGA
TTAGATACCCTGGTAGTCCACGCCGTAAACGATGGATGCTAGCCGTTGGCCAGCTTGCTG
GTCAGTGGCGCAGCTAACGCTTTAAGCATCCCGCCTGGGGAGTACGGTCGCAAGATTAAA
ACTCAAAGGAATTGACGGGGGCCCGCACAAGCGGTGGAGCATGTGGTTTAATTCGAAGCA
ACGCGCAGAACCTTACCAGCCTTTGACATGTCGCGTCTGGTCGCCAGAGATGGCTTCCTT
CAGTTCGGCTGGCGCGAACACAGGTGCTGCATGGCTGTCGTCAGCTCGTGTCGTGAGATG
TTGGGTTAAGTCCCGCAACGAGCGCAACCCTCGCCCCTAGTTGCCATCATTTAGTTGGGC
ACTCTAGGGGGACTGCCGGTGATAAGCCGAGAGGAAGGTGGGGATGACGTCAAGTCCTCA
TGGCCCTTACGGGCTGGGCTACACACGTGCTACAATGGCGGTGACAATGGGCAGCGAAGG
GGCGACCTGGAGCTAATCCCAAAAAGCCGTCTCAGTTCGGATTGCACTCTGCAACTCGAG
TGCATGAAGGTGGAATCGCTAGTAATCGTGGATCAGAACGCCACGGTGAATACGTTCCCG
GGCCTTGTACACACCGCCCGTCACACCATGGGAGTTGGTCTTACCCGACGGCGCTGCGCC
AACCGCAAGGGGGCAGGCGACCACGGTAGGGTCAGCGACTGGGGTGAAGTCGTAACAAGG
TAGCCGTAGGGGAACC
>5931|252888_m01 Prior=0.000758 Length=1512 NormPrior=0.000712
GTTTGATCCTGGCTCAGGACGAACGCTGGCGGCGTGCTTAACACATGCAAGTCGAGCGGA
AAGGCCCTTCGGGGTACTCGAGCGGCGAACGGGTGAGTAACACGTGGGCAACCTGCCCTC
AGCTCTGGGATAACTCCGGGAAACCGGGGCTAATACCGGATATGACCTTCCCTGGCCATC
TTCTGATGTGGAAAGATTTATCGGCTGGGGATGGGCCCGCGGCCTATCAGCTTGTTGGTG
GGGTAATGGCCTACCAAGGCGACGACGGGTAGCCGGCCTGAGAGGATGACCAGCCACACT
GGGACTGAGACACGGCCCAGACTCCTACGGGAGGCAGCAGTGGGGAATTTTCCGCAATGG
GCGAAAGCCTGACGGAGCAAGACCGCGTGAGGGAGGAAGGCTCTTGGGTTGTAAACCTCT
TTCAGCAGGGACGAAGCGAGAGTGACGGTACCTGCAGAAGAAGCACCGGCCAACTACGTG
CCAGCAGCCGCGGTAATACGTAGGGTGCAAGCGTTGTCCGGAATTATTGGGCGTAAAGAG
CTCGTAGGCGGTTTGTCGCGTCGGCTGTGAAAACCTGGAGCTCAACTCCAGGCCTGCAGT
CGATACGGGCAGACTCGAGTGTTGCAGGGGAGACTGGAATTCCTGGTGTAGCGGTGAAAT
GCGCAGATATCAGGAGGAACACCGGTGGCGAAGGCGGGTCTCTGGGCCGAAACTGACGCT
GAGGAGCGAAAGCGTGGGGAGCAAACAGGATTAGATACCCTGGTAGTCCACGCCGTAAAC
GTTGGGCGCTAGGTGTGGGGGACATTCCACGTCCTCCGTGCCGCAGCTAACGCATTAAGC
GCCCCGCCTGGGGAGTACGGCCGCAAGGCTAAAACTCAAAGGAATTGACGGGGGCCCGCA
CAAGCGGCGGAGCATGTTGCTTAATTCGATGCAACGCGAAGAACCTTACCTAGGCTTGAC
ATGCACGGAAATCTCGCAGAGATGCGGGGTCCGTAAGGGCCGTGCACAGGTGGTGCATGG
TTGTCGTCAGCTCGTGTCGTGAGATGTTGGGTTAAGTCCCGCAACGAGCGCAACCCTCGT
TCTATGTTGCCAGCGGATAATGCCGGGGACTCATAGGAGACTGCCGGGGTCAACTCGGAG
GAAGGTGGGGATGACGTCAAATCATCATGCCCCTTATGTCTTGGGCTGCACACATGCTAC
AATGGCCGGTACAAAGGGCTGCTAAACCGTGAGGTGGAGCGAATCCCAAAAAGCCGGTCT
CAGTTCGGATTGGGGTCTGCAACTCGACCCCATGAAGTCGGAGTTGCTAGTAATCGCAGA
TCAGCAACGCTGCGGTGAATACGTTCCCGGGCCTTGTACACACCGCCCGTCACGTCACGA
AAGTCGGTAACACCCGAAGCCAGTGGCCCAACCCGTGAGGGGGGGAGCTGTCGAAGGTGG
GATCGGCGATTGGGACGAAGTCGGAACAAGGTAGCCGTACCGGAAGGTGCGGCTGGATCA
CCTCCTTTCTAA
>5675|D1B38 Prior=0.000755 Length=1339 NormPrior=0.000801
TAGCTCCTTGCGGTTACCGCGGCGACTTAAGGTATGGCCAACTCCCATGGTGTGACGGGC
GGTGTGTACAAGGCCCGGGAACGTATTCACCGTGGCGTGCTGATCCACGATTACTAGCGA
TTCCACCTTCATGCACCCGAGTTGCAGAGTGCAATCCGAACTGAGACGGCTTTTGAGGAT
CGGCTCGGCCTTGCGACCTGGCGTCCCACTGTCACCGCCATTGTAGCACGTGTGTAGCCC
AGCCCATAAGGGCCATGAGGACTTGACGTCATCCCCACCTTCCTCCGGCTTGTCACCGGC
AGTTCCTCTAGAGTGCCCACCCAAACGTGCTGGCAACTAAAGGCGAGGGTTGCGCTCGTT
GCGGGACTTAACCCAACATCTCACGACACGAGCTGACGACAGCCATGCAGCACCTGTGCA
GTCGGCCCCTTGCGGGGAAAGCGCATCTCTGCGCCGGTCCGAGCCATGTCAAGGGCTGGT
AAGGTTCTGCGCGTTGCTTCGAATTAAACCACATGCTCCACCGCTTGTGCGGGCCCCCGT
CAATTCCTTTGAGTTTCAACCTTGCGGCCGTACTCCCCAGGCGGTGCGCTTATCGCGTTG
GCTTCGACACTGAGCGGCTAGGCCGCCCAACATCCAGCGCACATCGTTTACGGCGTGGAC
TACCAGGGTATCTAATCCTGTTTGCTCCCCACGCTGTCGCGCCTCAGCGTCAGTAATGGA
CCAGGCCGCCGCCTTCGCCACCGGTGTTCTTCCCAATATCTACGAATTTCACCTCTACAC
TGGGAATTCCGCGGCCCTCTTCCATCCTCTAGCACAGCCGTATCAAACGCAGTCCCCGGG
TTGAGCCCGGGGGTTTCACGCCTGACTAGCTGCGCCGCCTACGCGCCCTTTACGCCCAAT
GATTCCGAGCAACGCTAGCCCCCTTCGTATTACCGCGGCTGCTGGCACGAAGTTAGCCGG
GGCTTCTTCTGCGGGTACCGTCACCATCGTCCCCGCCGAAAGGGCTTTACAATCCGAAGA
CCTTCTTCACCCACGCGGAATTGCTGGGTCAGGCTTGCGCCCATTGCCCAATATTCCCCA
CTGCTGCCTCCCGTAGGAGTCTGGGCCGTGTCTCAGTCCCAGTGTGGCTGATCGTCCTCT
CAGACCAGCTACCGATCGCAGGCTTGGTAGGCCTTTACCCCACCAACTACCTAATCGGAC
GCAGGCTGCTCCCAAGGCGCCTCACGGCTTTGGACCTCAGTCCATATGCGGTATTAGCCC
CAGTTTCCCAGGGTTGTCCCCCACCTCAGGATACATTCCTACGCGATACTCACCCGTCCG
CCACTGACATTGCTGCCCG
>4996|327290 Prior=0.000754 Length=1502 NormPrior=0.000713
CAGAACGAACGCTGGCGGCGTGCTTAACACATGCAAGTCGAGCGGTAAGGCCCTTTTGGG
GGTACACGAGCGGCGAACGGGTGAGTAACACGTGGGTGACCTGCCCCCTACTCTGGGATA
AGCCTGGGAAACTGGGTCTAATACCGGATATGACTACATGTCGCATGGTGTGTGGTGGAA
AGTTTTTTCGGTGGGGGATGGGCCCGCGGCCTATCAGCTTGTTGGTGGGGTGATGGCCTA
CCAAGGCGACGACGGGTAGCCGGCCTGAGAGGGCGACCGGCCACACTGGGACTGAGACAC
GGCCCAGACTCCTACGGGAGGCAGCAGTGGGGAATATTGCGCAATGGGCGGAAGCCTGAC
GCAGCGACGCCGCGTGGGGGATGACGGCCTTCGGGTTGTAAACCTCTTTCGGCCCCGACG
AAGCGGAAGCGTAAGTGACGGTAGGGGTAGAAGAAGCACCGGCCAACTACGTGCCAGCAG
CCGCGGTAACACGTAGGGTGCGAGCGTTGTCCGGAATTATTGGGCGTAAAGAGCTCGTAG
GCGGTGTGTCGCGTCGGCCGTGAAAACCTGGGGCTTAACTCTGGGCTTGCGGTCGATACG
GGCATCACTGGAGTTCGGCAGGGGAGACTGGAATTCCTGGTGTAGCGGTGAAATGCGCAG
ATATCAGGAGGAACACCGGTGGCGAAGGCGGGTCTCTGGGCCGATACTGACGCTGAGGAG
CGAAAGCGTGGGGAGCGAACAGGATTAGATACCCTGGTAGTCCACGCCGTAAACGTTGGG
CGCTAGGTGTGGGGGCCATTCCACGGTCTCTGTGCCGCAGCTAACGCATTAAGCGCCCCG
CCTGGGGAGTACGGCCGCAAGGCTAAAACTCAAAGGAATTGACGGGGGCCCGCACAAGCG
GCGGAGCATGTGGATTAATTCGATGCAACGCGAAGAACCTTACCTGGGTTTGACATGCAC
CAGACGCACTCAGAGATGGGTGTTCCCTTGTGGTTGGTGTGCAGGTGGTGCATGGCTGTC
GTCAGCTCGTGTCGTGAGATGTTGGGTTAAGTCCCGCAACGAGCGCAACCCTCGTTCCAT
GTTGCCAGCGCGTGATGGCGGGGACTCATGGGAGACTGCCGGGGTCAACTCGGAGGAAGG
TGGGGATGACGTCAAGTCATCATGCCCCTTATGTCCAGGGCTTCACACATGCTACAATGG
CCTATACAGAGGGCTGCGAGACCGCGAGGTGGAGCGAATCCCTTAAAGTGGGTCTCAGTT
CGGATCGGGGTCTGCAACTCGACCCCGTGAAGTTGGAGTCGCTAGTAATCGCAGATCAGC
AACGCTGCGGTGAATACGTTCCCGGGCCTTGTACACACCGCCCGTCACGTCACGAAAGTT
GGTAACACCCGAAGCCGACGGCCTAACCCGCTTGCGGGAGGGAGTTGTCGAAGGTGGGAC
TGGCGATTGGGACGAAGTCGAAACAAGGTAGCCGTACCGGAAGGTGCGGCTGGATCACCT
CC
>1368|153548 Prior=0.000754 Length=1378 NormPrior=0.000777
GGGCTTGCCCTGGTTGATCAGTGGCGAACGGGTGAGTAACACGTGAGCAACCTGCCCTTG
ACTCTGGGATAACCCCGGGAAACCGGAGCTAATACCGGATATGAACCGCACAGGCATCTT
CGCGGTTGGAAAGATTTATTGGTCAAGGATGGGCTCGCGGCCTATCAGCTTGTTGGTGAG
GTAACGGCCCACCAAGGCGACGACGGGTAGCCGGCCTGAGAGGGCGACCGGCCACACTGG
GACTGAGACACGGCCCAGACTCCTACGGGAGGCAGCAGTGGGGAATATTGCGCAATGGGC
GAAAGCCTGACGCAGCGACGCCGCGTGAGGGATGAAGGCCTTCGGGTTGTAAACCTCTTT
CAGCAGGGAAGAAGCGAAAGTGACGGTACCTGCAGAAGAAGCACCGGCTAACTACGTGCC
AGCAGCCGCGGTAATACGTAGGGTGCAAGCGTTGTCCGGAATTATTGGGCGTAAAGAGCT
CGTAGGCGGTCTGTCGCGTCTGCTGTGAAAACTCGGGGCTTAACCCCGGGCCTGCAGTGG
GTACGGGCAGACTAGAGTGCGGTAGGGGAGACTGGAATTCCTGGTGTAGCGGTGAAATGC
GCAGATATCAGGAGGAACACCGGTGGCGAAGGCGGGTCTCTGGGCCGTAACTGACGCTGA
GGAGCGAAAGCGTGGGGAGCGAACAGGATTAGATACCCTGGTAGTCCACGCCGTAAACGT
TGGGCGCTAGGTGTGGGGCTCATTCCACGAGTTCCGTGCCGCAGCTAACGCGTTAAGCAT
CCCGCCTGGGGAGTACGGCCGCAAGGTTAAAACTCAAAGGAATTGACGGGGGCCCGCACA
AGCGGTGGAGCATGTGGCTTAATTCGAAGCAACGCGAAGAACCTTACCAAGGCTTGACAT
GCAGGGAAATCTCACAGAGATGTGAGGTCCGCAAGGGTCCTGCACAGGTGGTGCATGGCT
GTCGTCAGCTCGTGTCGTGAGATGTTGGGTTAAGTCCCGCAACGAGCGCAACCCTCGTTC
TATGTTGCCAGCGCGTAATGGCGGGGACTCATAGGAGACTGCCGGGGTCAACTCGGAGGA
AGGTGGGGATGACGTCAAGTCATCATGCCCCTTATGTCTTGGGCTTCACGCATGCTACAA
TGGCTGGTACAAAGGGCTGCGAGACCGTAAGGTGGAGCGAATCCCAAAAAGCCAGTCTCA
GTTCGGATTGGGGTCTGCAACTCGACCCCATGAAGTCGGAGTCGCTAGTAATCGCAGATC
AGCAACGCTGCGGTGAATACGTTCCCGGGGCTTGTACACACCGCCCGTCACGTCATGAAA
GTCGGTAACGCCCGAAGCCGGTGGCCCAACCCCTCGTGGGAGGGAGCCGTCGAAGGCG
>2522|217803 Prior=0.000753 Length=1423 NormPrior=0.000752
CGAACGCTGGCGGCGCGCTTAACACATGCAAGTCGAACGGAGCTCTTCGGGGCTCAGTGG
CGAACGGGTGCGTAACACGTGAGCAACCTGCCTGGTCGTGGGGGATAACCAGTGGAAACG
CTGGCTAATACCGCATGAGCTCTTTCTACCGATTGGTGGACTGAGGAAAGCTCCTGCAAG
GGAGTGCGACCAGAGGGGCTCGCGGCGTATCAGCTAGTTGGAGGGGTAACGGCCCACCAA
GGCGATGACGCGTAGCCGATCTGAGAGGATGATCGGCCACATTGGGACTGAGATACGGCC
CAGACTCCTACGGGAGGCAGCAGTGGGGAATCTTGCGCAATGGGCGAAAGCCTGACGCAG
CGACGCCGCGTGCGGGAGGAAGCTTTTCGGAGTGTAAACCGCTGTCAGAGGGGAAGAAAT
GCACGGGGAGGAAATGCTCCGTGTTTGACGGTACCCTCAGAGGAAGCACCGGCTAACTCT
GTGCCAGCAGCCGCGGTAATACAGAGGGTGCGAGCGTTGTTCGGAATTACTGGGCGTAAA
GCGCGCGCAGGCGGCCCATTTAGTCTATGGGTGAAATGCCTGGGCTCAACCCCGTGCATG
CCCAGGATACTGTGCGGCTAGAGACACGTAGAGGCAAGCGGAATTCCGGGTGTAGCGGTG
GAATGCGTAGAGATCCGGAAGAACACCGGAGGCGAAGGCGGCTTGCTGGGCGTGATCTGA
CGCTGAGGCGCGAAAGCGTGGGGAGCGAACAGGATTAGATACCCTGGTAGTCCACGCCGT
AAACGATGGGCACTAGACGCTGGTGGGATCGACCCCTTCGGTGTCGCAGCTAACGCGATA
AGTGCCCCGCCTGGGGAGTACGGCCGCAAGGCTGAAACTCAAAGGAATTGACGGGGGCCC
GCACAAGCGGTGGAGCATGTGGTTTAATTCGAAGCAACGCGAAGAACCTTACCTGGGCTT
GACATCTTAGAGAAATCCTCGTGAAAGCGGGGACCTCCTTCGGGACTCTAGGACAGGTGC
TGCATGGCTGTCGTCAGCTCGTGTCGTGAGATGTTGGGTTAAGTCCCGCAACGAGCGCAA
CCCTTATCCTCTGTTACCAGCGAGTAAAGTCGGGGACTCTGAGGAGACTGCCGGTGACAA
ACCGGAGGAAGGTGGGGACGACGTCAAGTCATCATGGTCCTTACGCCCAGGGCCACACAC
GTGCTACAATGGCCGGGACAAACCGCAGCGAACCCGCGAGGGGGAGCGAATCGGATAAAC
CCGGTCCAAGTTCGGATCGCAGTCTGCAACTCGACTGCGTGAAGCCGGAATCGCTAGTAA
TCGTGGGTCAGCTACACCACGGTGAATACGTTCCCGGGCCTTGTACACACCGCCCGTCAC
GCCATGGAAGTCGGGAGCGCCCGAAGTCGGTGACCCAACCCGC
>345|244920 Prior=0.000752 Length=1336 NormPrior=0.000800
TGGCTCAGAACGAACGCTGGCGGCAGGCTTAACACATGCAAGTCGAGCGCCCCTGCAAGG
GGGAGCGGCGGACGGGTTAGTAACGCGTGGGAACGTGCCCTTTGCTCTGGAATAGCCCTG
GGAAACTGGGGGTAATACCGGATGTGCCCTGAGGGGGAAAGGTTTACCGGCAAGGGATCG
GCCCGCGTCTGATTAGGTAGTTGGTGGGGTAACGGCCCACCAAGCCGACGATCGGTAGCT
GGTTTGAGAGGATGATCAGCAACACTGGGACTGAGACACGGCCCAGACTCCTACGGGAGG
CAGCAGTGGGGAATCTTGGACAATGGGGGCAACCCTGATCCAGCCATGCCGCGTGGGTGA
TGAAGGCCTTAGGGTCGTAAAGCCCTTTCGCCGGGGAAGATAATGACGGTACCCGGTAAA
GAAACCCCGGCTAACTCCGTGCCAGCAGCCGCGGTAATACGGAGGGGGTTAGCGTTGTTC
GGAATGACTGGGCGTAAAGCGCGCGTAGGCGGGCTGGAAAGTCAGAGGTGAAAGCCCGGG
GCTCAACCCCGGAATGGCCTTTGAAACTCCCAGCCTTGAGTTCGAGAGAGGTGAGTGGAA
TTCCGAGTGTAGAGGTGAAATTCGTAGATATTCGGAGGAACACCAGTGGCGAAGGCGGCT
CACTGGCTCGACACTGACGCTGAGGTGCGAAAGCGTGGGGAGCAAACAGGATTAGATACC
CTGGTAGTCCACGCCGTAAACGATGAATGCCAGACGTCGGGGGGCTTGCCCTTCGGTGTC
ACACCTAACGGATTAAGCATTCCGCCTGGGGAGTACGGTCGCAAGATTAAAACTCAAAGG
AATTGACGGGGGCCCGCACAAGCGGTGGAGCATGTGGTTTAATTCGAAGCAACGCGCAGA
ACCTTACCAACCCTTGACATCGCCGGACCGGCCTGGAGACAGGTCTTCCTCGCAAGAGGC
CGGTGGACAGGTGCTGCATGGCTGTCGTCAGCTCGTGTCGTGAGATGTTCGGTTAAGTCC
GGCAACGAGCGCAACCCACACCCTCAGTTGCCAGCAGTTCGGCTGGGCACTCTGGGGGAA
CTGCCCGTGATAAGCGGGAGGAAGGTGTGGATGACGTCAAGTCCTCATGGCCCTTACGGG
TTGGGCCACACACGTGCTACAATGGCGGTGACAGAGGGTTCATCCCTAAAAGCCGTCTCA
GTTCGGATTGTCCTCTGCAACTCGAGGGCATGAAGTCGGAATCGCTAGTAATCGCGCAAC
AGCACGGCGCGGTGAATACGTTCCCGGGCCTTGTACACACCGCCCGTCACACCATGGGAG
TTGGGTTGACCCGAAG
>4205|551380 Prior=0.000748 Length=1407 NormPrior=0.000756
GTTTGATCCTGGCTCAGAACGAACGTTAGCGGCGCGCTTAACACATGCAAGTCGAGCGAG
AAAGGGCTTCGGCCCCGGTAAAGCGGCGCACGGGTGAGTAACACGTAGGTAATCTGCCTC
TTGGCGGTGGATAACCCTTCGAAAGGAGGGCTAATACAGCATAAGACCACGCGCTCGAAA
GAGCGTGGGGTAAAAGCCGGCCTCTTCATGAAAGCTGGCACCGAGAGATGAGCCTGCGGC
CCATCAGCTAGTTGGTAGGGTAACGGCCTACCAAGGCGAAGACGGGTAGCTGGTCTGAGA
GGATGATCAGCCACACTGGAACTGAGACACGGTCCAGACTCCTACGGGAGGCAGCAGTGG
GGAATCTTGCGCAATGGGCGAAAGCCTGACGCAGCGACGCCGCGTGAGTGATGAAGGCCT
TCGGGTTGTAAAGCTCTGTGGGGAGAGACGAATAAGTCGGAGCGAATAGCTCCGATGATG
ACGGTATCTCCTTAGCAAGCACCGGCTAACTCTGTGCCAGCAGCCGCGGTAAGACAGAGG
GTGCAAACGTTGTTCGGAATTACTGGGCGTAAAGCGCGTGTAGGCGGCTTGGAAAGTCGG
ATGTGAAAGCCCTGGGCTTAACCCGGGAAGTGCATTCGAAACTTCTGAGCTTGAGTTCTG
GAGAGGAAGGCGGAATTCTCGGTGTAGAGGTGAAATTCGTAGATATCGAGAGGAACACCG
GTGGCGAAGGCGGCCTTCTGGACAGTGACTGACGCTGAGACGCGAAAGCGTGGGGAGCAA
ACAGGATTAGATACCCTGGTAGTCCACGCCGTAAACGATGGGTGCTAGGTGTCGCGGGCT
TTGACCCCTGCGGTGCCGTAGCTAACGCATTAAGCACCCCGCCTGGGGAGTACGGCCGCA
AGGCTAAAACTCAAAGGAATTGACGGGGGCCCGCACAAGCGGTGGAGCATGTGGTTCAAT
TCGACGCAACGCGCAGAACCTTACCTGGGCTAGAAAATGCAAGGACCTGGTTGAAAGATC
GGGGTGCCCTTCGGGGAGCTTGTAGTTAGGTGCTGCATGGCTGTCGTCAGCTCGTGTCGT
GAGATGTTGGGTTAAGTCCCGCAACGAGCGCAACCCTTGTCGTTAGTTGCCAGCGGTTCG
GCCGGGCACTCTAACGAGACTGCCGATATTCAAATCGGAGGAAGGTGGGGATGACGTCAA
GTCATCATGGCCCTTATGTCCAGGGCTACACACGTGCTACAATGGCCGGTACAAACGGTT
GCGAACCTGCGAAGGGGAGCTAATCCGAAAAAACCGACCTCAGTACGGATAAGAGTCTGC
AACTCGACTCTTTGAAGTTGGAATCGCTAGTAATCCCTGATCAGCAGGCAGGGGTGAATA
CGTTCCCGGGCCTTGTACACACCGCCC
>1618|217798 Prior=0.000743 Length=1398 NormPrior=0.000755
CTAACACATGCAAGTCGAACGAGAAAGTGGAGCAATCCATGAGTAAAGTGGCGACCGGGT
GAGTAACACGTGACTAACCTACCCTCGAGTGGGGAATAACCTCGGGAAACCGAGGCTAAT
ACCGCATAACATCGCAAGATCAAAGCAGAAATGCGCTATGGGAGGGGCCCGCGTAGGATT
AGCTGGTTGGTGGGGTAACGGCCTACCAAGGCTCCGATCCTTAGCTGGTCTGAGAGGATG
ATCAGCCACACTGGGACTGAGACACGGCCCAGACTCCTACGGGAGGCAGCAGTGGGGAAT
ATTGGACAATGGGCGCAAGCCTGATCCAGCAATGCCGCGTGAGTGATGAAGGCCTTCGGG
TTGTAAAGCTCTTTCGCACGCGACGATGATGACGGTAGCGTGAGAAGAAGCCCCGGCTAA
CTTCGTGCCAGCAGCCGCGGTAATACGAAGGGGGCTAGCGTTGTTCGGAATTACTGGGCG
TAAAGGGCGCGTAGGCGGTGCATCAAGTCAGGCGTGAAAGCCCCGGGCTCAACCTGGGAA
CCGCGCTTGAGACTGGTGCGCTAGAGTTCGGGAGAGGATGGTGGAATTCCCAGTGTAGAG
GTGAAATTCGTAGATATTGGGAAGAACACCGATGGCGAAGGCAGCCATCTGGACCGACAC
TGACGCTGAGGCGCGAAAGCGTGGGGAGCAAACAGGATTAGATACCCTGGTAGTCCACGC
CGTAAACGATGAGTGCTAGACGTCGGGGCCCTTAGGGCTTCGGTGTCGCAGCTAACGCAT
TAAGCACTCCGCCTGGGGAGTACGGCCGCAAGGTTAAAACTCAAAGGAATTGACGGGGGC
CCGCACAAGCGGTGGAGCATGTGGTTTAATTCGAAGCAACGCGCAGAACCTTACCAGCCC
TTGACATGGGCGTCGCGGGCGCAGAGATGCGCCCTTCGGTTCGGCCGGACGCCGCACAGG
TGCTGCATGGCTGTCGTCAGCTCGTGTCGTGAGATGTTGGGTTAAGTCCCGCAACGAGCG
CAACCCCCATCCTCAGTTGCCAGCACGTAATGGTGGGCACTCTGGGGAAACCGCCGGTGA
CAAGCCGGAGGAAGGCGGGGATGACGTCAAGTCCTCATGGCCCTTATGGGCTGGGCTACA
CACGTGCTACAATGGTGGTGACAGTGGGCAGCGAGATCGCGAGATCGAGCCAATCTCCAA
AAGCCATCTCAGTTCGGATCGCACTCTGCAACTCGGGTGCGTGAAGTTGGAATCGCTAGT
AATCGCGGATCAGCACGCCGCGGTGAATACGTTCCCGGGCCTTGTACACACCGCCCGTCA
CACCATGGGAGTTGGTTTTACCCGAAGCCGGTGGGCTAACCTCGCAAGAGGAGGCAGCCG
ACCACGGTCAGGTCAGCA
>3687|71326 Prior=0.000726 Length=1364 NormPrior=0.000756
GAGGAGTAGAAATACTTAGTGGCGGACGGGTGAGTAAAGCGTGAGAATCTGCCTTTAGGA
CGGAGACAACAGCTGGAAACGACTGATAAAGCCCTGATGAACCGAAAGGGAAAATATTTA
TAGCCTGAAGATGAGCTCGCGTCCGATTAGCTAGTTGGCGGAGTAAAAGCCCACCAAGGC
AACGATCGGTAGCTGGTCTGAGAGGACGATCAGCCACACTGGGACTGAGACACGGCCCAG
ACTCCTACGGGAGGCAGCAGTGGGGAATTTTCCGCAATGGGCGAAAGCCTGACGGAGCAA
GACCGCGTGGGGGAAGAAGGCTCTTGGGTTGTAAACCTCTTTTATCAGGGAAGAAAAAAA
TGACGGTACCTGAGGAATCAGCATCGGCTAACTCCGTGCCAGCAGCCGCGGTAATACGGA
GGATGCAAGCGTTATCCGGAATGATTGGGCGTAAAGCGTCCGCAGGTGGCTTATCAAGTC
GATTGTCAAAGGTCCTGGCTCAACTGGGAAGAGGCAGTGGAAACTGAGAAGCTAGAGTGC
GGTAGGGGTAGAGGGAATTCCCGGTGTAGCGGTGAAATGCGTAGAGATCGGGAAGAACAC
CAGTGGCGAAAGCGCTCTACTAGGCCTGCACTGACACTCAGGGACGAAAGCTAGGGGAGC
GAATGGGATTAGATACCCCAGTAGTCCTAGCCGTAAACGATGGATACTAGGCGTTGAGAG
TATCGACCCTCTCAGTGCCGTAGCTAACGCGTTAAGTATCCCGCCTGGGGAGTACGCACG
CAAGTGTGAAACTCAAAGGAATTGACGGGGGCCCGCACAAGCGGTGGAGTATGTGGTTTA
ATTCGATGCAACGCGAAGAACCTTACCAGGGCTTGACATGTCCGGAACCTCTGGGAAACG
GGAGAGTGCCTTCGGGAGCCGGAACACAGGTGGTGCATGGCTGTCGTCAGCTCGTGTCGT
GAGATGTTGGGTTAAGTCCCGCAACGAGCGCAACCCTCGTGTTTAGTTGCCATCATTAAG
TTGGGCACTCTAAACAGACTGCCGGTGACAAACCGGAGGAAGGTGGGGATGACGTCAAGT
CAGCATGCCCCTTACGTCCTGGGCAACACACGTACTACAATGGTGAGGACAGAGGGCAGC
AAGCCAGCGATGGCAAGCCAATCCCATAAACCTCGCCTCAGTTCAGATTGCAGGCTGCAA
CTCGCCTGCATGAAGGAGGAATCGCTAGTAATCGCCGGACAGCCATACGGCGGTGAATAC
GTTCCCGGGCCTTGTACACACCGCCCGTCACACCATGGAAGCTGGCTCTGCCCGAAGTCG
TTACCCTAACCCTTGTGGAGGGGGACGCCGAAGGTGTGGCTGCC
>5327|358650 Prior=0.000725 Length=1472 NormPrior=0.000700
GTTTGATCCTGGCTCAGGACGAACGCTGGCGGCGTGCCTAATACATGCAAGTCGAGCGGA
NNNNNNNNNNNNNNNNNNNNNNNNNNNNNNNNNNNNNNNNNNCGGCGGACGGGTGAGTAA
CACGTGGGCAACCTGCCTGTAAGACTGGGATAACACCGGGAAACCGGTGCTAATACCGGA
TAATCTTTTTCCTTNNNNNGGAAAAGTTGAAAGATGGTTTCGGCTATCACTCATAGATGG
GCCCGCGGCGCATTAGCTAGTTGGTGAGGTAACGGCTCACCAAGGCGACGATGCGTAGCC
GACCTGAGAGGGTGATCGGCCACACTGGGACTGAGACACGGCCCAGACTCCTACGGGAGG
CAGCAGTAGGGAATCTTCCGCAATGGACGAAAGTCTGACGGAGCAACGCCGCGTGAACGA
TGAAGGCCTTCGGGTCGTAAAGTTCTGTTGTTAGGGAAGAACAAGTATCGGAGTAACTGC
CGGTACCTTGACGGTACCTAACCAGAAAGCCACGGCTAACTACGTGCCAGCAGCCGCGGT
AATACGTAGGTGGCAAGCGTTGTCCGGAATTATTGGGCGTAAAGCGCGCGCAGGCGGTTC
CTTAAGTCTGATGTGAAAGCCCACGGCTCAACCGTGGAGGGTCATTGGAAACTGGGGAAC
TTGAGTGCAGAAGAGAAGAGTGGAATTCCACGTGTAGCGGTGAAATGCGTAGAGATGTGG
AGGAACACCAGTGGCGAAGGCGACTCTTTGGTCTGTAACTGACGCTGAGGCGCGAAAGCG
TGGGGAGCAAACAGGATTAGATACCCTGGTAGTCCACGCTGTAAACGATGAGTGCTAAGT
GTTAGAGGGTTTCCGCCCTTTAGTGCTGCAGCTAACGCATTAAGCACTCCGCCTGGGGAG
TACGGCCGCAAGGCTGAAACTCAAAGGAATTGACGGGGACCCGCACAAGCGGTGGAGCAT
GTGGTTTAATTCGAAGCAACGCGCAGAACCTTACCAGCTCTTGACATGTCCTGCTCACCC
GAGAGATCGGGTTTTCCCTTCGGGGACGGGAACACAGGTGCTGCATGGTTGTCGTCAGCT
CGTGTCGTGAGATGTTGGGTTAAGTCCCGCAACGAGCGCAACCCTTGATCTTAGTTGCCA
GCATTAAGTTGGGCACTCTAAGGTGACTGCCGGTGACAAACCGGAGGAAGGTGGGGATGA
CGTCAAATCATCATGCCCCTTATGACCTGGGCTACACACGTGCTACAATGGCGGGTACAA
AGGGCAGCGAAGCCGCGAGGTGAAGCCAATCCCATAAAACCATTCTCAGTTCGGATTGCA
GGCTGCAACTCGCCTGCATGAAGCCGGAATCGCTAGTAATTGCAGGTCAGCATACTGCAG
TGAATCCGTTCCCGGGCCTTGTACACACCGCCCGTCACACCACGGGAGTTTGTAACACCC
GAAGTCGGTGGGGTAACCTTTATGGAGCCAGC
>1947|257807 Prior=0.000720 Length=1434 NormPrior=0.000714
GTTTGATCCTGGCTCAGGACGAACGCTGACGGTGTGCTTTAGACATGCAAGTCGAACGAG
AAAGCCCTTCGGGGTGAGTAAAGTGGCGAACGGGTGAGTAACACGTGGGCAATCTGCCCC
TCGCAGGGGGACAACCGGGGGAAACTCCGGCTAATACCCCGTAAGCTCGAAAGGCCGCAT
GGCCCTTCGAGGAAAGGTAGCTTCGGCCATCCGGCGAGGGATGAGCCCGCGGTGCATTAG
CTAGTTGGTGGGGTAACGGCCCACCAAGGCGACGATGCATAGCTGGTCTGAGAGGATGAT
CAGCCACACTGGGACTGAGACACGGCCCAGACTCCTACGGGAGGCAGCAGTCGGGAATCT
TGCGCAATGGGCGAAAGCCTGACGCAGCAACACCGTGTGAGCGATGAAGGCCTTCGGGTC
GTAAAGCTCTGTTGTTGGGGACGAAGGGCGAGGGGTTAATAGCCCCGAGCTTGACGGTAC
CCTTCGAGGAAGCCCCGGCTAACTACGTGCCAGCAGCCGCGGTAATACGTAGGGGGCGAG
CGTTGTCCGGAATTATTGGGCGTAAAGAGCGTGTAGGCGGTTCGGTAAGTCTGCCGTGAA
AACCCAGGGCTCAACCCTGGGCGTGCGGTGGATACTGCCGGGCTAGAGGGTGGTAGAGGC
GAGTGGAATTCCCGGTGTAGCGGTGAAATGCGCAGATATCGGGAGGAACACCAGTAGCGA
AGGCGGCTCGCTGGGCCATACCTGACGCTGAGACGCGAAAGCGTGGGGAGCAAACAGGAT
TAGATACCCTGGTAGTCCACGCCGTAAACGATGAACACTAGGTGTGGGCGGAGTCGAATC
TGTCTGTGCCGCAGCCAACGCCNNNNNNNNNNNNNNNNNNNNNNNNNNNNNNNNNNNNNN
NNNNNNNNNNNNNNNNNNTTGGGGCCCGCACAAGCAGCGGAGCATGTTCTTTAATTCGAT
GCAACGCGAAGAACCTTACCTGGGCTTGACATGTGGCTGCAAGCGCACGGAAACGTGTGA
CCTTCGAGGGTGCCACACAGATGCTGCATGGCTGTCGTCAGCTCGTGTCGTGAGATGTTG
GGTTAAGTCCCGCAACGAGCGCAACCCCCGTGGTGTGTTGCCAGCATTAAGTTGGGGACT
CACGCCAGACTGCCGGTGACAAACCGGAGGAAGGTGGGGACGACGTCAAGTCATCATGGC
TCTTACGTCCAGGGCTAGAAACGTGCTACAATGGCATGCACAAAGGGTTGCCAAGCCGCG
AGGTGGAGCGAATCCCAGCAAAGCATGTCTAAGTTCGGATCGCAGTCTGCAACCCGACTG
CGTGAAGGCGGAGTTGCTAGTAATCGCGGATCAGCATGCCGCGGTGAATACGTTCCCGGG
CCTTGTACACACCGCCCGTCACACCACGGGAGTAGGCAATACCCGAAGTCGGCG
>4669|227059 Prior=0.000718 Length=1317 NormPrior=0.000775
CGCTGGCGGTATGCTTAACACATGCAAGTCGAACGGAATGCTTCGGCATTTAGTGGCGGA
CGGGTGAGTAACGCGTGAGAATCTGGCTTTAGGTTCGGGACAACAGTGGGAAACTGCTGC
TAATACCGAATGTGCCGTAAGGTGAAAGATTAATTGCCTGAAGAAGAGCTCGCGTCTGAT
TAGCTAGTTGGTGAGGTAAAGGCTCACCAAGGCGACGATCAGTAACTGGTCTGAGAGGAT
GACCAGTCACACTGGGACTGAGACACGGCCCAGACTCCTACGGGAGGCAGCAGTGGGGAA
TTTTCCGCAATGGGCGAAAGCCTGACGGAGCAATACCGCGTGAGGGAGGAAGGCTCTTGG
GTTGTAAACCTCTTTTCTCAGGGAAGAACAAAATGACGGTACCTGAGGAATAAGCATCGG
CTAACTCCGTGCCAGCAGCCGCGGTAATACGGAGGATGCAAGCGTTATCCGGGATCANNN
NNNNNNNNNNNNNNNNNNNNNNNNNNNNNNNAATTCAAGTCTGCTGTCAAAGGTTCTGGC
TCAACCAGAGACAGGCAGTGGAAACTGAATAGCTAGAGTGCGGTAGGGGCAGAGGGAATT
CCCAGTGTAGCGGTGAAATGCGTAGAGATTGGGAAGAACACCGGTGGCGAAAGCGCTCTG
CTAGGCCGTAACTGACACTCATGGACGAAAGCTAGGGGAGCGAATGGGATTAGATACCCC
AGTAGTCCTAGCCGTAAACGATGGATACTAGGCGTTGCTCGCATCGACCCGAGCAGTGCC
GTAGCTAACGCGTTAAGTATCCCGCCTGGGGAGTACGCGCGCAAGCGTGAAACTCAAAGG
AATTGACGGGGGCCCGCACAAGCGGTGGAGTATGTGGTTTAATTCGATGCAACGCGAAGA
ACCTTACCAGGACTTGACATGTCGCGAATCTTTGGGAAACTAAAGAGTGCCTTCGGGAGC
GCGAACACAGGTGGTGCATGGCTGTCGTCAGCTCGTGTCGTGAGATGTTGGGTTAAGTCC
CGCAACGAGCGCAACCCTCGTTCTTAGTTGCCAGCATTAAGTTGGGCACTCTAGGGAGAC
TGCCGGTGATAAACCGGAGGAAGGTGGGGATGACGTCAAGTCAGCATGCCCCTTACGTCC
TGGGCTACACACGTACTACAATGCTACGGACAAAGGGTCGCAAGCATGCGAATGCAAGCA
AATCCCATAAACCGTGGCTCAGTTCAGATTGCAGGCTGCAACTCGCCTGCATGAAGGCGG
AATCGCTAGTAATCCCAGATCAGCACGCTGGGGTGAATACGTTCCCGGGCCTTGTAC
>3417|338761 Prior=0.000707 Length=1436 NormPrior=0.000699
GTTTGATCCTGGCTCAGAGCGAACGCTGGCGGCAGGCTTAACACATGCAAGTCGAACGCA
TCCTTCGGGGTGAGTGGCAGACGGGTGAGTAACGCGTGGGAACGTGCCCATCGGTTCGGA
ATAACCCGGGGAAACCCGGGCTAAGACCGGATACGTGCGAGAGCAGAAAGATTTATCGCC
GATGGATCGGCCCGCGTCTGATTAGCTAGTTGGTGGGGTAAAGGCCTACCAAGGCGACGA
TCAGTAGCTGGTCTGAGAGGATGATCAGCCACACTGGGACTGAGACACGGCCCAGACTCC
TACGGGAGGCAGCAGTGGGGAATATTGGACAATGGGCGCAAGCCTGATCCAGCCATGCCG
CGTGAGTGATGAAGGCCTTAGGGTTGTAAAGCTCTTTTACCTGGGAAGATAATGACGGTA
CCAGGAGAATAAGCCCCGGCTAACTTCGTGCCAGCAGCCGCGGTAATACGAAGGGGGCTA
GCGTTGTTCGGAATCACTGGGCGTAAAGGGCGCGTCGGCGGCCTGATAAGTCGGGGGTGA
ACGCCTGTGGCTCAACCACCGCATTGCCTTCGATACTGTCGGGCTTGCGCCCGGAAGAGG
TAAGTGGAACTGCGAGTGTAGAGGTGAAATTCGTAGATATTCGCAAGAACACCAGTGGCG
AAGGCGGCTTACTGGCTCGAAACTGACGCTGAGGCGCGAAAGCGTGGGGAGCAAACAGGA
TTAGATACCCTGGTAGTCCACGCCTTAAACGATGAATGCTAGCCGTTGGGCAGCTTGCTG
CTCAGGGGCGCAGCTAACGCTTTAAGCATTCCGCCTGGGGAGTACGGTCGCAAGATTAAA
ACTCAAAGTAATTGACGGGGGCCCGCACAAGCGGTGGAGCATGTGGTTTAATTCGAAGCA
ACGCGCAGAACCTTACCAGCCTTTGACATGGCAGGACGGCGCCCGGAATCGGGCGTTCCC
TTCGGGGACGGGGACACAGGTGCTGCATGGCTGTCGTCAGCTCGTGTCGTGAGATGTTGG
GTTAAGTCCCGCAACGAGCGCAACCCTCGCCCCTAGTTGCCAGCATTGAGTTGGGCACTC
TAGGGGGACTGCCGGTGATAAGCCGCGAGGAAGGTGGGGATGACGTCAAGTCCTCATGGC
CCTTACGGGCTGGGCTACACACGTGCTACAATGGCGGTGACAGAGGGACGCTACCCCGCA
AGGGGATGCCAATCCCGAAAAGCCGTCTCAGTTCGGATCGCACTCTGCAACTCGAGTGCG
TGAAGTTGGAATCGCTAGTAATCGCGGATCAGCATGCCGCGGTGAATACGTTCCCGGGCC
TTGTACACACCGCCCGTCACACCATGGGAGTTGGTTTTACCCGAAGGCGCTGAGCTAACC
CGCAAGGGAGGCAGGCGACCACGGTAGGGTCAGCGACTGGGGTGAAGTCGGAACAA
>3158|102993 Prior=0.000702 Length=1390 NormPrior=0.000718
GAGCGAGGCCCTTTCCTTCGGGAAAGGTGCCCTAGCGGCGAACGGGTGAGTAACACGTGG
GCAACCTGCCTCTAGCACTGGGATAACTCCGGGAAACCGGGGCTAATACCGGATACGACC
TCTGAGGGCATCCTCCGGAGGTGGAAAGCATTGTGGCTAGAGATGGGCCCGCGGCCTATC
AGCTTGTTGGTGGGGTAACGGCCCACCAAGGCGACGACGGGTAGCCGGCCTGAGAGGGGC
GACCGGCCACACTGGGACTGAGACACGGCCCAGACTCCTACGGGAGGCAGCAGTGGGGAA
TATTGCACAATGGGCGAAAGCCTGATGCAGCGACGCCGCGTGAGGGATGACGGCCTTCGG
GTTGTAAACCTCTTTCAGCAGGGACGAAGCGAAAGTGACGGTACCTGCAGAAGAAGCACC
GGCCAACTACGTGCCAGCAGCCGCGGTAATACGTAGGGTGCAAGCGTTGTCCGGAATTAT
TGGGCGTAAAGAGCTCGTAGGCGGTTTGTCGCGTCGGCTGTGAAAACCTGGGGCTCAACC
CCGGGCCTGCAGCCGATACGGGCAAACTAGAATTCGGTAGGGGAGACTGGAATTCCTGGT
GTAGCGGTGAAATGCGCAGATATCAGGAGGAACACCGGTGGCGAAGGCGGGTCTCTGGGC
CGATATTGACGCTGAGGAGCGAAAGCGTGGGGAGCGAACAGGATTAGATACCCTGGTAGT
CCACGCCGTAAACGTTGGGCGCTAGGTGTGGGCCACATTCCACGTGGTCTGTGCCGCAGC
TAACGCATTAAGCGCCCCGCCTGGGGAGTACGGCCGCAAGGCTAAAACTCAAAGGAATTG
ACGGGGGCCCGCACAAGCGGCGGAGCATGTGGCTTAATTCGATGCAACGCGAAGAACCTT
ACCTGGGCTTGACATGCAGGGAAATCTCGTAGAGATACGGGGTCCGTAAGGGCCTTGCAC
AGGTGGTGCATGGCTGTCGTCAGCTCGTGTCGTGAGATGTTGGGTTAAGTCCCGCAACGA
GCGCAACCCTCGTCCTATGTTGCCAGCGAGTAATGTCGGGGACTCATAGGAGACTGCCGG
GGTCAACTCGGAGGAAGGTGGGGATGACGTCAAGTCATCATGCCCCTTATGTCCAGGGCT
GCACACATGCTACAATGGCCGGTACAAAGAGCTGCGATACCGCAAGGTGGAGCGAATCTC
ATAAAGCCGGTCTCAGTTCGGATTGGGGTCTGCAACTCGACCCCATGAAGTCGGAGTCGC
TAGTAATCGCAGATCAGCAACGCTGCGGTGAATACGTTCCCGGGCCTTGTACACACCGCC
CGTCACGTCACGAAAGTCGGTAACACCCGAAGCCAGTGGCCCAACCCTTGTGGAGGGAGC
CGTCGAAGGT
>5483|175858 Prior=0.000692 Length=1452 NormPrior=0.000677
GTTTGATCCTGGCTCAGAACGAACGCTGGCGGCAGGCCTAACACATGCAAGTCGAACGCA
CCTTTCGGGGTGAGTGGCAGACGGGTGAGTAACACGTGGGAACGTGCCCTTCAGTTCGGA
ACAACCCAGGGAAACTTGGGCTAATACCGGATACGCCCTTCGGGGGAAAGATTGATCGCT
GAAGGATCGGCCCGCGTCTGATTAGCTAGTTGGTAGGGTAACGGCCTACCAAGGCGACGA
TCAGTAGCTGGTCTGAGAGGATGATCAGCCACACTGGGACTGAGACACGGCCCAGACTCC
TACGGGAGGCAGCAGTGGGGAATATTGGACAATGGGCGCAAGCCTGATCCAGCCATGCCG
CGTGAGTGATGAAGGCCCTAGGGTTGTAAAGCTCTTTCACCCACGACGATAATGACGGTA
GTGGGAGAAGAAGCCCCGGCTAACTTCGTGCCAGCAGCCGCGGTAATACGAAGGGGGCTA
GCGTTGTTCGGAATTACTGGGCGTAAAGCGCACGTAGGCGGACATTTAAGTCAGGGGTGA
AATCCCGGGGCTCAACCCCGGAACTGCCTTTGATACTGGGTGTCTTGAGTGTGGAAGAGG
TGAGTGGAATTCCGAGTGTAGCGGTGAAATGCGTAGAGATGTGGAGGAACACCAGTGGCG
AAGGCGGCTCACTGGTCCGGTACTGACGCTGAGGTGCGAAAGCGTGGGGAGCAAACAGGA
TTAGATACCCTGGTAGTCCACGCCGTAAACGATGGAAGCTAGCCGTTGGCAAGTTTACTT
GTCGGTGGCGCAGCTAACGCATTAAGCTTCCCGCCTGGGGAGTACGGTCGCAAGATTAAA
ACTCAAAGGAATTGACGGGGGCCCGCACAAGCGGTGGAGCATGTGGTTTAATTCGAAGCA
ACGCGCAGAACCTTACCAGCTCTTGACATGTCGTGCTACGTGGAGAGATCCACGGTTCCC
TTCGGGGACGCGAACACAGGTGCTGCATGGCTGTCGTCAGCTCGTGTCGTGAGATGTTGG
GTTAAGTCCCGCAACGAGCGCAACCCTCGCCCCTAGTTGCCATCATTTGGTTGGGCACTC
TAGGGGGACTGCCGGTGATAAGCCGAGAGGAAGGTGGGGATGACGTCAAGTCCTCATGGC
CCTTACGGGCTGGGCTACACACGTGCTACAATGGCGGTGACAATGGGCAGCGAACCCGCG
AGGGGGAGCCAATCCCAAAAAGCCGTCTCAGTTCGGATTGCACTCTGCAACTCGAGTGCA
TGAAGGCGGAATCGCTAGTAATCGTGGATCAGAACGCCACGGTGAATACGTTCCCGGGCC
TTGTACACACCGCCCGTCACACCATGGGAGTTGGTTTTACCCGAAGGCGCTGCGCCAACC
GCAAGGAGGCAGGCGACCACGGTAGGGTCAGCGACTGGGGTGAAGTCGTAACAAGGTAGC
CGTAGGGGAACC
>1904|192101 Prior=0.000688 Length=1477 NormPrior=0.000662
GTTTGATCCTGGCTCAGGATGAACGCTGGCGGTCTGCTTAACACATGCAAGTCGAACGCA
AGTAGCAATACTTGAGTGGCGGGGGTGAGTAACGCGTGAGAATCTACCTTTTGGTCTGGG
ATAACAGCTGGAAACGGCTGCTAATACCGGATGTGCCGCAACGTGAAAGATTTATCGCCA
AAAGAAGAGCTCGCGTCTGATTAGCTAGTTGGTGAGGTAAAGGCTCACCAAGGCTGCGAT
CAGTAGCTGGTCTGAGAGGATGACCAGCCACACTGGGACTGAGACACGGCCCAGACTCCT
ACGGGAGGCAGCAGTGGGGAATTTTCCGCAATGGGCGAAAGCCTGACGGAGCAAGACCGC
GTGAGGGAGGCAGCAGTCTTGGGTCGTAAACCTCTTTTCTCAGGGAAGAACAAAATGACG
GTACCTGAGGAATAAGCATCGGCTAACTCCGTGCCAGCAGCCGCGGTAATACGGAGGATG
CAAGCGTTATCCGGAATCATTGGGCGTAAAGCGTCCGCAGGTGGCTAATCAAGTCTGCCG
TCAAAGACCGTAGCTCAACTACGGAAAGGCGGTGGAAACTGATAAGCTAGAGTGCAGTAG
GGGTAGAGGGAATTCCCAGTGTAGCGGTGAAATGCGTAGAGATTGGGAAGAACACCGGTG
GCGAAAGCGCTCTGCTGGACTGCAACTGACACTCATGGACGAAAGCTAGGGGAGCGAATG
GGATTAGATACCCCTGTAGTCCTAGCTGTAAACGATGGATACTAGGTGTTGCCCGTATCG
ACCCGGGCAGTGCCGTAGCTAACGCGTTAAGTATCCCGCCTGGGGAGTACGCACGCAAGT
GTGAAACTCAAAGGAATTGACGGGGGCCCGCACAAGCGGTGGAGTATGTGGTTTAATTCG
ATGCAACGCGAAGAACCTTACCAGGGCTTGACATGTCCGGAATCCTACTGAAAGGTGGGA
GTGCCTTCGGGAGCCGGAACACAGGTGGTGCATGGCTGTCGTCAGCTCGTGTCGTGAGAT
GTTGGGTTAAGTCCCGCAACGAGCGCAACCCTCGTTTTTAGTTGCCATCATTAAGTTGGG
CACTCTAGAGAGACTGCCGGTGACAAACCGGAGGAAGGTGGGGATGACGTCAAGTCAGCA
TGCCCCTTACGTCCTGGGCAACACACGTACTACAATGCTACGGACAAAGGGCAGCAAGCT
AGCGATGGCGAGCTAATCCCGTAAACCCTGCCTCAGTTCAGATTGCAGGCTGCAACTCGC
CTGCATGAAGGCGGAATCGCTAGTAATCGCAGGTCAGCATACTGCGGTGAATCCGTTCCC
GGGCCTTGTACACACCGCCCGTCACACCATGGAAGTTGGCCACGCCCGAAGTCATTACTC
TAACCTTTCGAGGAGGAGGATGCCGAAGGCAGGGCTGATGACTGGGGTGAAGTCGTAACA
AGGTAGCCGTACCGGAAGGTGTGGCTGGATCACCTCG
>1171|573529 Prior=0.000686 Length=1510 NormPrior=0.000646
GTTTGATCCTGGCTCAGGACGAACGCTGGCGGCGCGCTTAACACATGCAAGTCGAGCGAG
AACCAGGACTTCGGTCCTGGGGACAGCGGCGAACGGGTGAGTAACACGTGGGTAATCTGC
CCTCGATTCTGGGATAGCCCGGGGAAACCCGGATTAATACCGGATAGCCTTTCGAGCTTT
CGGGCTTGAAAGAAAAGGTAGCTTCGGCCTCCGACCGAGGATGAGCCCGCGGCGGATTAG
CTTGTTGGTGGGGTAACGGCCCACCAAGGCGACGATCCGTAGCTGGTCTGAGAGGACGAT
CAGCCACACTGGGACTGAGACACGGCCCAGACTCCTACGGGAGGCAGCAGTGGGGAATCT
TGCGCAATGGGCGAAAGCCTGACGCAGCGACGCCGCGTGAGGGAAGAAGGCCTTCGGGTT
GTAAACCTCTTTCAGGAGGGACGAAGCCACTCGGGTTAATAGCCCAGAGGGTGACGGTAC
CTCCAGAAGAAGCCCCGGCTAACTACGTGCCAGCAGCCGCGGTAATACGTAGGGGGCAAG
CGTTGTCCGGATTTATTGGGCGTAAAGAGCGTGTAGGCGGCTAGGTAGGTCCGCTGTGAA
AACTCGAGGCTCAACCTCGAGAGGTCGGTGGAAACCATCTGGCTAGAGTCCGGAAGAGGA
GAGTGGAATTCCTGGTGTAGCGGTGAAATGCGCAGATATCAGGAAGAACACCCGTGGCGA
AGGCGGCTCTCTGGGACGGTACTGACGCTGAGACGCGAAAGCGTGGGGAGCGAACAGGAT
TAGATACCCTGGTAGTCCACGCCGTAAACGATGGGTGCTAGGTGTGGGGGGTGTCGACTC
CCTCCGTGCCGAAGCTAACGCATTAAGCACCCCGCCTGGGGAGTACGGCCGCAAGGCTAA
AACTCAAAGGAATTGACGGGGGCCCGCACAAGCAGCGGAGCATGTGGTTTAATTCGACGC
GACGCGAAGAACCTTACCAAGGCTTGACATGCACGGGAATGTCGTAGAAATACGGCAGCC
CTTCGGGGCTCGTGCACAGGTGGTGCATGGCTGTCGTCAGCTCGTGTCGTGAGATGTTGG
GTTAAGTCCCGCAACGAGCGCAACCCCTGTCCCATGTTGCCAGCGTGAAAGACGGGGACT
CATGGGAGACTGCCGGTGACAAATCGGAGGAAGGTGGGGATGACGTCAAGTCAGCATGAC
CCTTATGTCTAGGGCTACACACGTGCTACATTGGCCGGTACAAAGGGCTGCAAACCCGCG
AGGGGGAGCGAATCCCAAAAAGCCGGTCCCGGTTCGGATTGGAGGCTGAAACTCGCCTCC
ATGAAGGCGGAGTTGCTAGTAATCGCGAATCAGCAACGTCGCGGTGAATACGTTCCCGGG
CCTTGTACACACCGCCCGTCACACCACGAAAGTCGGCAATACCCGAAGCCGGTGGCCTAA
CCCGCAAGGGAGGGAGCCGTCGAAGGTAGGGTCGATGATTGGGGTGAAGTCGTAACAAGG
TAGCCGTAGC
>1233|237208 Prior=0.000682 Length=1460 NormPrior=0.000664
GTTTGATCCTGGCTCAGAGCGAACGCTGGCGGCAGGCTTAACACATGCAAGTCGAGCGGG
CACCTTCGGGTGTCAGCGGCAGACGGGTGAGTAACGCGTGGGAACGTGCCCTTTGGTCTG
GGATAACTCAGGGAAACTTGAGCTAATACCGGATACGCCCTTTTGGGGAAAGGCTTGCTG
CCGAAGGATCGGCCCGCGTCTGATTAGCTAGTTGGTAGGGTAACGGCCTACCAAGGCGAC
GATCAGTAGCTGGTCTGAGAGGATGATCAGCCACACTGGGACTGAGACACGGCCCAGACT
CCTACGGGAGGCAGCAGTGGGGAATATTGGACAATGGGCGCAAGCCTGATCCAGCCATGC
CGCGTGAGTGATGAAGGCCTTAGGGTTGTAAAGCTCTTTCACCCACGACGATAATGACGG
TAGTGGGAGAAGAAGCCCCGGCTAACTTCGTGCCAGCAGCCGCGGTAATACGAAGGGGGC
TAGCGTTGCTCGGAATCACTGGGCGTAAAGGGCGCGTAGGCGGCCGATCAAGTCAGGGGT
GAAAGCCTGTGGCTCAACCACAGAATTGCCTTTGATACTGTTTGGCTCGAGACCGGAAGA
GGTTGGTGGAACTGCGAGTGTAGAGGTGAAATTCGTAGATATTCGCAAGAACACCAGTGG
CGAAGGCGGCCAACTGGTCCGGTTCTGACGCTGAGGCGCGAAAGCGTGGGGAGCAAACAG
GATTAGATACCCTGGTAGTCCACGCCGTAAACGATGGATGCTAGCCGTTGGCCGGCTTGC
CGGTCAGTGGCGCAGCTAACGCTTTAAGCATCCCGCCTGGGGAGTACGGTCGCAAGATTA
AAACTCAAAGGAATTGACGGGGGCCCGCACAAGCGGTGGAGCATGTGGTTTAATTCGAAG
CAACGCGCAGAACCTTACCATCCTTTGACATGGCGTGTTACCCAGAGAGATTTGGGGTCC
ACTTCGGTGGCGCGCACACAGGTGCTGCATGGCTGTCGTCAGCTCGTGTCGTGAGATGTT
GGGTTAAGTCCCGCAACGAGCGCAACCCACGTCCTTAGTTGCCATCATTCAGTTGGGCAC
TCTAGGGAGACTGCCGGTGATAAGCCGCGAGGAAGGTGGGGATGACGTCAAGTCCTCATG
GCCCTTACAGGCTGGGCTACACACGTGCTACAATGGCGGTGACAGTGGGACGCGAAACCG
CGAGGTTGAGCAAATCCCCAAAAACCGTCTCAGTTCAGATTGCACTCTGCAACTCGAGTG
CATGAAGGCGGAATCGCTAGTAATCGTGGATCAGCATGCCACGGTGAATACGTTCCCGGG
CCTTGTACACACCGCCCGTCACACCATGGGAGTTGGTCTTACCCGACGGCGCTGCGCCAA
CCGCAAGGGGGCAGGCGACCACGGTAGGGTCAGCGACTGGGGTGAAGTCGTAACAAGGTA
GCCGTAGGGGAACCTGCGGC
>563|350375 Prior=0.000681 Length=1508 NormPrior=0.000642
GTTTGATCCTGGCTCAGGACGAACGCTGGCGGCGCGCTTAACACATGCAAGTCGAGCGAG
AACCAGGCCTTCGGGCCTGGGGAAAGCGGCGAACGGGTGAGTAACACGTGGGTAACCCAC
CCTTGGTACCGGGATAGCCCGGGGAAACCCGGATTAATACCGGATGGCCCAACAGCTCTT
CGGGGCGGTTGGAAAAGGTAGCTTCGGCCTCCGACCAAGGACGGGCCCGCGGCGGATTAG
CTTGTTGGTGAGGTAACGGCCCACCAAGGCGACGATCCGTAGCTGGTCTGAGAGGACGAT
CAGCCACACTGGGACTGAGACACGGCCCAGACTCCTACGGGAGGCAGCAGTGGGGAATCT
TGCGCAATGGGCGAAAGCCTGACGCAGCGACGCCGCGTGGGGGAAGAAGGCTTTCGGGTT
GTAAACCCCTTTCAGGAGGGACGAAGCCACTCGGGTTAATAGCCCAGAGGGTGACGGTAC
CTCCAGAAGAAGCCCCGGCTAACTACGTGCCAGCAGCCGCGGTAATACGTAGGGGGCAAG
CGTTGTCCGGATTTATTGGGCGTAAAGAGCGTGTAGGCGGTTAGGTAGGTCCGTTGTGAA
AACTCGAGGCTCAACCTCGAGACGCCGATGGAAACCATCTGACTAGAGTCCGGAAGAGGA
GAGTGGAATTCCTGGTGTAGCGGTGAAATGCGCAGATATCAGGAAGAACACCCGTGGCTA
AGGCGGCTCTCTAGTACGGTACTGACGCTGAGACGCGAAAGCGTGGGGAGCGAACAGGAT
TAGATACCCTGGTAGTCCACGCCGTAAACGATGGGTGCTAGGTGTGGGGGGTGTCGACTC
CCTCCGTGCCGAAGCTAACGCATTAAGCACCCCGCCTGGGGAGTACGGCCGCAAGGCTAA
AACTCAAAGGAATTGACGGGGGCCCGCACAAGCAGCGGAGCATGTGGTTTAATTCGACGC
GACGCGAAGAACCTTACCTGGGCTTGACATGCACGGGAATGTCGTGGAAACACGGCAGCC
CTTCGGGGCTCGTGCACAGGTGTTGCATGGCTGTCGTCAGCTCGTGTCGTGAGATGTTGG
GTTAAGTCCCGCAACGAGCGCAACCCCTGTCCCATGTTGCCAGCGTGAAAGACGGGGACT
CATGGGAGACTGCCGGTGACAAATCGGAGGAAGGTGGGGATGACGTCAAGTCAGCATGAC
CCTTATGTCCAGGGCTACACACGTGCTACATTGGCCGGTACAAAGGGCTGCAAACCCGTG
AGGGGGAGCGAATCCCAAAAAGCCGGTCCCGGTTCGGATTGAAGGCTGAAACTCGCCTTC
ATGAAGGCGGAGTTGCTAGTAATCGCGGATCAGCATTGCCGCGGTGAATACGTTCCCGGG
CCTTGTACACACCGCCCGTCACACCACGGGAGTGAGCAACACCCGAAGCCGGTGGCCTAA
CCCCTTGTGGGAGGGAGCCGTCGAAGGTGGGGCTCGTGACTGGGGTGAAGTCGTAACAAG
GTAGCCGT
>5997|146359_m01 Prior=0.000680 Length=1498 NormPrior=0.000645
GTTTGATCCTGGCTCAGGACGAACGCTGGCGGCGTGCTTAACACATGCAAGTGGAGCGAC
GAACCGGGCTTCGGCCCGGGGCAGAGCCGCGAACGGGTGAGTAACACGTGGGTAACCTGC
CCCGATGATTGGGACAACCCGAGGAAACTCGGGCTAATACCAAATGTGCACTTCGGTGGA
AAGGTAGCTTCGGCTTCCGCGTCAGGATGGGCCCGCGGCGCATTAGCTTGTTGGTGGGGT
AACGGCCTACCAAGGCGACGATGCGTAGCTGGTCTGAGAGGACGATCAGCCACACTGGGA
CTGAGACACGGCCCAGACTCCTACGGGAGGCAGCAGTGGGGAATCTTGCGCAATGCGCGA
AAGCGTGACGCAGCAACGCCGCGTGGGGGAAGAAGGCCTTCGGGTTGTAAACCTCTTTCA
GTTGGGACGAAGCTTCAGTCGTGAATAGCGGTTTGGAGTGACGGTACCTTCAGAAGAAGC
GCCGGCTAACTACGTGCCAGCAGCCGCGGTAATACGTAGGGGGCAAGCGTTGTCCGGAAT
CATTGGGCGTAAAGCGCGTGTAGGCGGCTGAGTAAGTCTGCTGTGAAAGTCCAGGGCTCA
ACTCTGGAATGTCGGCGGATACTGCTCAGCTGGAGTACGGGAGGGGCGAGTGGAATTCCT
GGTGTAGCGGTGGAATGCGCAGATATCTGGAGGAACACCAATGGCGAAGGCAGCTCGCTG
GGACGGTACTGACGCTGAGACGCGAAAGCGTGGGGAGCAAACAGGATTAGATACCCTGGT
AGTCCACGCCGTAAACGATGGATACTAGGTGTGGGAGGTGTCGACTCCTTCCGTGCCGAA
GCTAACGCATTAAGTATCCCGCCTGGGGAGTACGGCCGCAAGGCTAAAACTCAAAGGAAT
TGACGGGGGCCCGCACAAGCAGCGGAGCATGTGGTTTAATTGGACGCAACGCCAAGAACC
TTACCTGGGCTTGACATGACCCTGACCGCCGTGGAAACACGGCTTCCCTTCGGGGCAGGG
CCACAGGTGGTGCATGGCTGTCGTCAGCTCGTGTCGTGAGATGTTGGGTTAAGTCCCGCA
ACGAGCGCAACCCCCGTCGTATGTTGCCAGCATTTAGTTGGGGACTCATGCGAGACTGCC
GGTGACAAACCGGAGGAAGGTGGGGATGACGTCAAGTCATCATGCCCCTTATGTCCAGGG
CTACACACGTGCTACATTGGCGCGTACAGAGGGCTGCGATACCGCGAGGTGGAGCGAATC
CCTTAAAGCGCGTCTCGGTTCGGATTGCAGGCTGAAACTCGCCTGCATGAAGGCGGAGTT
GCTAGTAATCGCGGATCAGCACTGCCGCGGTGAATACGTTCCCGGGCCTTGTACACACCG
CCCGTCACACCACGGAAGCGGGCAACACCCGAAGCCGGTGGCCTAACCCGCAAGGGAGGG
AGCCGTCGAAGGTGGGGCTCGTGATTGGGGTGAAGTCGTAACAAGGTAGCCGTACCGG
>5667|L1B43 Prior=0.000678 Length=1346 NormPrior=0.000716
CTTCGGGGTACTCGAGCGGCGAACGGGTGAGTAACACGTGGGCAACCTGCCCTCAGCTCT
GGGATAACTCCGGGAAACCGGGGCTAATACCGGATACGACCTTCCTCCGCATGGGGGTGG
GTGGAAAGTTCTTCGGCTGAGGATGGGCCCGCGGCCTATCAGCTTGTTGGTGGGGTGATG
GCCTACCAAGGCGACGACGGGTAGCCGGCCTGAGAGGGCGACCGGCCACACTGGGACTGA
GACACGGCCCAGACTCCTACGGGAGGCAGCAGTGGGGAATATTGCGCAATGGGCGGAAGC
CTGACGCAGCGACGCCGCGTGGGGGATGACGGCCTTCGGGTTGTAAACCTCTTTCGACAG
GGACGAAGCGTGAGTGACGGTACCTGTAGAAGAAGCACCGGCCAACTACGTGCCAGCAGC
CGCGGTAATACGTAGGGTGCGAGCGTTGTCCGGAATTATTGGGCGTAAAGAGCTCGTAGG
CGGTGTGTCGCGTCGGTCGTGAAAACTTGGGGCTTAACCCTGAGCTTGCGGTCGATACGG
GCATCACTGGAGTTCGGCAGGGGAGACTGGAATTCCTGGTGTAGCGGTGAAATGCGCAGA
TATCAGGAGGAACACCGGTGGCGAAGGCGGGTCTCTGGGCCGATACTGACGCTGAGGAGC
GAAAGCGTGGGGAGCGAACAGGATTAGATACCCTGGTAGTCCACGCCGTAAACGGTGGGC
ACTAGGTGTGGGGACCATTCCACGGTCTCTGTGCCGCAGCTAACGCATTAAGTGCCCCGC
CTGGGGAGTACGGCCGCAAGGCTAAAACTCAAAGGAATTGACGGGGGCCCGCACAAGCGG
CGGAGCATGTGGATTAATTCGATGCAACGCGAAGAACCTTACCTGGGTTTGACATGCGCC
AGACGCGTCTAGAGATAGGCGTTCCCTTGTGGCTGGTGTGCAGGTGGTGCATGGCTGTCG
TCAGCTCGTGTCGTGAGATGTTGGGTTAAGTCCCGCAACGAGCGCAACCCTCGTTCCATG
TTGCCAGCGGGTTATGCCGGGGACTCATGGGAGACTGCCGGGGTCAACTCGGAGGAAGGT
GGGGATGACGTCAAGTCATCATGCCCCTTATGTCCAGGGCTTCACACATGCTACAATGGC
TCATACAGAGGGCTGCGAGACCGTGAGGTGGAGCGAATCCCTTAAAGTGAGTCTCAGTTC
GGATCGGGGTCTGCAACTCGACCCCGTGAAGTTGGAGTCGCTAGTAATCGCAGATCAGCA
ACGCTGCGGTGAATACGTTCCCGGGCCTTGTACACACCGCCCGTCACGTCACGAAAGTTG
GTAACACCCGAAGCCGACGGCCGAAC
>1452|146359 Prior=0.000676 Length=1498 NormPrior=0.000641
GTTTGATCCTGGCTCAGGACGAACGCTGGCGGCGTGCTTAACACATGCAAGTGGAGCGAC
GAAGGGGCTTCGGCCCCGGCAAAGCCGCGCGAACGGGTGAGTAACACGTGGGTTACCTGC
CCCGATGATTGGGACAACCCGAGGAAACTCGGGCTAATACCAAATGTGCTCTTCGGAGGA
AAGGAAGCTTCGGCCTCCGCATCGGGATGGGCCCGCGGTGCATTAGCTTGTTGGTGGGGT
AACGGCCTACCAAGGCGACGATGCATAGCTGGTCTGAGAGGACGATCAGCCACACTGGGA
CTGAGACACGGCCCAGACTCCTACGGGAGGCAGCAGTGGGGAATCTTGCACAATGCGCGA
AAGCGTGATGCAGCAACGCCGCGTGGGGGAAGACGGCCTTCGGGTTGTAAACCCCTTTCA
GTTGGGACGAAGCTTCGCTCGTTAATAGCGGGTTGGAGTGACGGTACCTTCACAAGAAGC
CCCGGCTAACTACGTGCCAGCAGCCGCGGTAATACGTAGGGGGCTAGCGTTGTCCGGAAT
CATTGGGCGTAAAGCGCGTGTAGGCGGTCCGGTAAGTCCGCTGTGAAAGTCGGGGGCTCA
ACCCTCGAATGCCGGTGGATACTGTCGGGCTCGAGTGCGGGAGAGGCGAGTGGAATTCCT
GGTGTAGCGGTGAAATGCGCAGATATCAGGAGGAACACCGATTGCGAAGGCAGCTCGCTG
GAACGTTACTGACGCTGAGACGCGAAAGCGTGGGGAGCAAACAGGATTAGATACCCTGGT
AGTCCACGCCGTAAACGATGGGCACTAGGTGTGGGGGGTGTCGACTCCCTCCGTGCCGAA
GCTAACGCATTAAGTGCCCCGCCTGGGGAGTACGGCCGCAAGGCTAAAACTCAAAGGAAT
TGACGGGGGCCCGCACAAGCAGCGGAGCATGTGGTTTAATTCGACGCAACGCGAAGAACC
TTACCTGGGCTTGACATGTTCCTGACCGGCCTGGAAACAGGTCTTCCCTTCGGGGCAGGA
TCACAGGTGGTGCATGGCTGTCGTCAGCTCGTGTCGTGAGATGTTGGGTTAAGTCCCGCA
ACGAGCGCAACCCCCGTCGCATGTTGCCAGCATTTAGTTGGGGACTCATGCGAGACTGCC
GGTGACAAACCGGAGGAAGGTGGGGATGACGTCAAGTCATCATGCCCCTTATGTCCAGGG
CTACACACGTGCTACATTGGCGCATACAGAGGGCTGCGATACCGCGAGGTGGAGCGAATC
CCTTAAAGTGCGTCTCGGTTCGGATTGCAGGCTGAAACTCGCCTGCATGAAGGCGGAGTT
GCTAGTAATCGCGGATCAGCATTGCCGCGGTGAATACGTTCCCGGGCCTTGTACACACCG
CCCGTCACACCACGGGAGTGAGCAACACCCGAAGCCGGTGGCCTAACCCGCAAGGGAGGG
AGCCGTCGAAGGTGGGGCTCGTGACTGGGGTGAAGTCGTAACAAGGTAGCCGTACCGG
>955|574032 Prior=0.000676 Length=1419 NormPrior=0.000677
GACGAACCAGGCTTCGGCCTGGGGCAGAGCCGCGAACGGGTGAGTAACACGTGGGTAACC
TGCCCTGATGATCGGGACAACCCGAGGAAACTCGGGCTAATACCGAATGTGCCCTCCGGC
CATAAGGCCGCTGGGGAAAGGAAGCTTCGGCCTCCGCATCGGGATGGGCCCGCGGCCCAT
TAGCTTGTTGGTGAGGTAACGGCTCACCAAGGCAACGATGGGTAGCTGGTCTGAGAGGAC
GATCAGCCACACTGGGACTGAGACACGGCCCAGACTCCTACGGGAGGCAGCAGTGGGGAA
TCTTGCGCAATGCGCGAAAGCGTGACGCAGCAACGCCGCGTGGGGGAAGAAGGCTTTCGG
GTTGTAAACCCCTTTCAGTTGGGACGAAGCTTCGTCGGTTAATAGCCGGCTGGAGTGACG
GTACCTTCAGAAGAAGCCCCGGCTAACTACGTGCCAGCAGCCGCGGTAATACGTAGGGGG
CAAGCGTTGTCCGGAATCATTGGGCGTAAAGCGCGTGTAGGCGGCTCGATAAGTCTGCTG
TGAAAGTCCAGGGCTCAACCCTGGGATGCCGGTGGATACTGTCGAGCTCGAGTCCGGAAG
AGGCGAGTGGAATTCCTGGTGTAGCGGTGAAATGCGCAGATATCAGGAGGAACACCAATG
GCGAAGGCAGCTCGCTGGGACGTGACTGACGCTGAGACGCGAAAGCGTGGGGAGCAAACA
GGATTAGATACCCTGGTAGTCCACGCCGTAAACGATGGGCACTAGGTGTGGGGGGTGTCG
ACTCCCCCCGTGCCGAAGCTAACGCATTAAGTGCCCCGCCTGGGGAGTACGGCCGCAAGG
CTAAAACTCAAAGGAATTGACGGGGGCCCGCACAAGCAGCGGAGCATGTGGTTTAATTCG
ACGCAACGCGAAGAACCTTACCTGGGCTTGACATGTTCCGGACCGCCCTGGAAACAGGGT
TTCCCTTCGGGGCCGGATCACAGGTGGTGCATGGCTGTCGTCAGCTCGTGTCGTGAGATG
TTGGGTTAAGTCCCGCAACGAGCGCAACCCCTGTCGCATGTTGCCAGCATTTAGTTGGGG
ACTCATGCGAGACTGCCGGTGACAAACCGGAGGAAGGTGGGGATGACGTCAAGTCATCAT
GCCCCTTATGTCCAGGGCTACACACGTGCTACATTGGCGCGTACAGAGGGCTGCGATACC
GCGAGGTGGAGCGAATCCCTCAAAGCGCGTCTCGGTTCGGATTGCAGGCTGAAACTCGCC
TGCATGAAGGCGGAGTTGCTAGTAATCGCGGATCAGCACTGCCGCGGTGAATACGTTCCC
GGGCCTTGTACACACCGCCCGTCACACCACGGGAGTGAGCAACACCCGAAGCCGGTGGCC
TAACCCCTCGGGGAGGGAGCCGTCGAAGGTGGGGCTCGT
>5311|171931 Prior=0.000667 Length=1463 NormPrior=0.000648
GGATGAACGCTGGCGGTCTGCTTAACACATGCAAGTCGAACGGAACTCTTCGGAGTTTAG
TGGCGGACGGGTGAGTAACGCGTGAGAATCTGCCTTTTGGTCGGGGACAACCACTGGAAA
CGACTGCTAATACCCAATGTGCCGAGAGGTGAAAGCTTTAGTGCCTGAGGATGAGCTCGC
GTCTGATTAGCTAGTTGGAGTGGTAATGGCACACCAAGGCGACGATGCGTAGCCGACCTG
AGAGGGTGACCGGCCACACTGGGACTGAGACACGGCCCAGACTCCTACGGGAGGCAGCAG
TGGGGAATTTTCCGCAATGGGCGAAAGCCTGACGGAGCAAGACCGCGTGAGGGAGGAAGG
CTCTTGGGTTGTAAACCCCTTTTGTCAGGGAAGAAGACAGTGACGGTACCTGACGAATCA
GCATCGGCTAACTCCGTGCCAGCAGCCGCGGTAATACGGAGGAGGCAAGCGTTATCCGGA
TTTATTGGGCGTAAAGCGTCCGCAGGTGGTTTATCAAGTCTGCTGTTAAAGCGCGGAGCT
TAACTTCGTACAGGCAGTGGAAACTGATGAACTTGAGTGTGATAGGGGCAGAGGGAATTC
CCAGTGTAGCGGTGAAATGCGTAGAGATTGGGAAGAACACCGGTGGCGAAAGCGCTCTGC
TGGGTCATTACTGACACTGAGGGACGAAAGCTAGGGGAGCGAAAGGGATTAGATACCCCT
GTAGTCCTAGCCGTAAACGATGGGTACTAGGCGTTGACCGTATCGACCCGGTCAGTGCCG
GAGCTAACGCGTTAAGTACCCCGCCTGGGGAGTACGCTCGCAAGAGTGAAACTCAAAGGA
ATTGACGGGGGCCCGCACAAGCGGTGGAGTATGTGGTTTAATTCGATGCAACGCGAAGAA
CCTTACCAGGGCTTGACATGTCCGGAATCTCCTGGAAACGGGAGAGTGCCTTCGGGAGCC
GGAACACAGGTGGTGCATGGCTGTCGTCAGCTCGTGTCGTGAGATGTTGGGTTAAGTCCC
GCAACGAGCGCAACCCTCGTTTTTAGTTGCCATCATTAAGTTGGGCACTCTAGAGAGACT
GCCGGTGACAAACCGGAGGAAGGTGGGGATGACGTCAAGTCAGCATGCCCCTTACGTCCT
GGGCTACACACGTACTACAATGCTACGGACAAAGGGTTGCAAGCGTGCGAACGCAAGCTA
ATCCCATAAACCGTGGCTCAGTTCAGATTGCAGGCTGCAACTCGCCTGCATGAAGGCGGA
ATCGCTAGTAATCGCCGGTCAGCATACGGCGGTGAATACGTTCCCGGGCCTTGTACACAC
CGCCCGTCACACCATGGGAGTTGGCCACGCCCGAAGTCGTTACCCTAACCGCTTGCGGAG
GGGGACGCCGAAGGCAGGGCTGATGACTGGGGTGAAGTCGTAACAAGGTAGCCGTACCGG
AAGGTGTGGCTGGATCACCTCCT
>2192|109582 Prior=0.000663 Length=1457 NormPrior=0.000646
GTTTGATCCTGGCTCAGAACGAACGCTGGCGGCAGGCTTAACACATGCAAGTCGAGCGGG
CGCTTTCGGGCGTCAGCGGCGGACGGGTTAGTAACGCGTGGGAACGTGCCCTTTGCTCTG
GAATAGCCCTGGGAAACTGGGGGTAATACCGGATGTGCCCTGAGGGGGAAAGATTTATCG
GCAAGGGATCGGCCCGCGTCTGATTAGGTAGTTGGTGTGGTAATGGCGCACCAAGCCGAC
GATCGGTAGCTGGTTTGAGAGGATGATCAGCAACACTGGGACTGAGACACGGCCCAGACT
CCTACGGGAGGCAGCAGTGGGGAATCTTAGACAATGGGCGAAAGCCTGATCTAGCCATGC
CGCGTGGGTGATGAAGGCCTTAGGGTCGTAAAGCCCTTTCGCCGGGGAAGATAATGACGG
TACCCGGTAAAGAAACCCCGGCTAACTCCGTGCCAGCAGCCGCGGTAATACGGAGGGGGT
TAGCGTTGTTCGGAATGACTGGGCGTAAAGCGCGCGTAGGCGGATCGCAAAGTTGGGGGT
GAAATCCCGGGGCTCAACCCTGGAATGGCCTTTGAGACTGCTGGTCTTGGGTTCGAGAGA
GGTGGGTGGAATTCCGAGTGTAGAGGTGAAATTCGTAGATATTCGGAGGAACACCAGTGG
CGAAGGCGGCCCACTGGCTCGACACTGACGCTGAGGTGCGAAAGCGTGGGGAGCAAACAG
GATTAGATACCCTGGTAGTCCACGCCGTAAACGATGAATGCCAGCCGTTGGGCAGCTTGC
TGCTCAGTGGCGCAGCTAACGCTTTAAGCATTCCGCCTGGGGAGTACGGTCGCAAGATTA
AAACTCAAAGGAATTGACGGGGGCCCGCACAAGCGGTGGAGCATGTGGTTTAATTCGAAG
CAACGCGCAGAACCTTACCAACCCTTGACATCGCCGGACCGGCCTGGAGACAGGTCTTCC
TCCCTCGCAAGAGGCCGGTGGACAGGTGCTGCATGGCTGTCGTCAGCTCGTGTCGTGAGA
TGTTCGGTTAAGTCCGGCAACGAGCGCAACCCACACTCTCAGTTGCCAGCAGTTCGGCTG
GGCACTCTGGGGGAACTGCCCGTGATAAGCGGGAGGAAGGTGTGGATGACGTCAAGTCCT
CATGGCCCTTACGGGTTGGGCTACACACGTGCTACAATGGTGGTGACAGAGGGTTCATCC
CTAAAAGCCATCTCAGTTCGGATTGTCGTCTGCAACTCGACGGCATGAAGTCGGAATCGC
TAGTAATCGCGCATCAGCTCGGCGCGGTGAATACGTTCCCGGGCCTTGTACACACCGCCC
GTCACACCATGGGAGTTGGGTCGACCCGAAGGCGCTGCGCCAACCCGGNNNNNNNNNNNN
NNNNNNNAAGGCGAGCGTCATGACTGGGGCGAAGTCGTAACAAGGTAGCCGTAGGGGAAC
CTGCGGCTGGATCACCT
>3673|222843 Prior=0.000659 Length=1351 NormPrior=0.000693
GCGGCGTACGGGTGAGTAACACGTGGATGATCTACCTTTTAGTGGGGAATAACCCTGGGA
AACCGGGGCTAATACCGCATAATCCTGTGAAGGGAAAGCAGCAATGCGCTGAAAGAGGAG
TCCGCGGCCGATTAGCTAGTTGGTGAGGTAATGGCTCACCAAGGCGGTGATCGGTAGCCG
GCCTGAGAGGGCACACGGCCACACTGGCACTGAAACACGGGCCAGACTCCTACGGGAGGC
AGCAGTGGGGAATCTTGCACAATGGAGGCAACTCTGATGCAGCGACGCCGCGTGAGCGAT
GAAGCCCTTCGGGGTGTAAAGCTCTTTCGGCAGGGACGATAATGACGGTACCTGAAGAAG
AAGCTGCGGCTAACTACGTGCCAGCAGCCGCGGTAATACGTAGGCAGCGAGCGTTGTTCG
GAATTACTGGGCGTAAAGAGTGTGTAGGCGGTGCTCTAAGTTCGGTGTGAAATCTCCTGG
CTTAACTGGGAGGGTGCGCCGGAAACTGGAGTGCTCGAGCGTGGGAGAGGAAAGCGGAAT
TCCTGGTGTAGCGGTGAAATGCGTAGATATCAGGAGGAACACCTGTGGTGTAGACGGCTT
TCTGGACCATAGCTGACGCTGAGACACGAAAGCGTGGGTAGCAAACAGGATTAGATACCC
TGGTAGTCCACGCCCTAAACGATGCATACTTGGTGTCGGCCATTCAGTTGGTCGGTGCCG
GAGCTAACGCGTTAAGTATGCCGCCTGGGGAGTACGGTCGCAAGGCTGAAACTCAAAGGA
ATTGACGGGGGCCCGCACAAGCGGTGGAGCATGTGGTTTAATTCGACGCAACGCGAAGAA
CCTTACCTGGGCTCGAACGGCTTCTGATCGCCGATGGAAACATTGGCTTCCCCGCAAGGG
GCAGGAGTCGAGGTGCTGCATGGCTGTCGTCAGCTCGTGTCGTGAGATGTTGGGTTAAGT
CCCGCAACGAGCGCAACCCTTGTCCTGTGTTGCTAACCCGAAAGGGTGCACTCTCAGGAG
ACCGCCAGCGATAAGTTGGAGGAAGGTGGGGATGACGTCAAGTCATCATGGCCTTTATGT
CCAGGGCTACACACGTGCTACAATGGACGGTACAAAGCGCAGCCAACCCGCGAGGGGGAG
CTAATCGCAAAAAACCGTTCTCAGTTCGGATTGCAGGCTGCAACTCGCCTGCATGAAGCT
GGAATCGCTAGTAATGGCATATCAGAACGATGCCGTGAATACGTTCCCGGGCCTTGTACA
CACCGCCCGTCACATCACGAAAGTGGATTGTACTAGAAGTCTGCACGCCGACCCGCAAGG
GAGGCAGCGGTCCAAGGTATGATCCATGATT
>5476|3390 Prior=0.000658 Length=1391 NormPrior=0.000672
GGAGTGTTTGATCCTGGCTCAGGATGAACGCTGGCGGTCTGCTTAACACATGCAAGTCGA
ACGGAGTAGAAATACTATTAGTGGCGGACGGGTGAGTAACGCGTGAGAATCTGCCTTCAG
GACGGAGACAACAGTTGGAAACGACTGCTAAGCCCCGATGAACCGAAAGGGCGCGTATTT
ATAGCCTGAATGTGGATGAGCCCGCGTAGGATTAGCTAGTTGGTGAGGTAAAGGCTCACC
AAGGCGACGATCCTTAGCTGGTCTGAGAGGATGATCAGCCACACTGGGACTGAGACACGG
CCCAGACTCCTACGGGAGGCAGCAGTGGGGAATCTTGCGCAATGCGCGAAAGCGTGACGC
AGCAACGCCGCGTGGGGGAAGAAGGCCTTCCCTTTTCTCTGGGAAGAAAGTTGTGAAAGC
AACCTGACGGTACCAGAGGAATCAGCATCGGCTAACTCCGTGCCAGCAGCCGCGGTAAGA
CGGAGGATGCAAGCGTTATCCGGAATGATTGGGCGTAAAGCGTCTGCAGGTGGCAGTTCA
AGTCTGCTGTCAAAGACCGAGGCTTAACTTCGGAAAGGCAGTGGAAACTGAACAGCTAGA
GTATGGTAGGGGCAGAGGGAATTCCTGGTGTAGCGGTGAAATGCGTAGAGATCAGGAAGA
ACATCGGTGGCGAAGGCGCTCTGCTGGACCATAACTGACACTCAGGGACGAAAGCTAGGG
GAGCGAATGGGATTAGATACCCCAGTAGTCCTAGCCGTAAACGATGGATACTAGGTGTTG
CCCGTATCGACCCGGGCAGTGCCGTAGCTAACGCGTTAAGTATCCCGCCTGGGGAGTACG
GTCGCAAGATTAAAACTCAAAGGAATTGACGGGGGCCCGCACAAGCGGAGGAGAATGTGG
TTTAATTCGATGCAACGCGAAGAACCTTACCAGGGCTTGACATGTCGCGAATCTTCCTGA
AAGGGAAGAGTGCCTTCGGGAGCGCGAACACAGGTGGTGCATGGCTGTCGTCAGCTCGTG
TCGTGAGATGTTGGGTTAAGTCCCGCAACGAGCGCAACCCTTGATCTTAGTTGCCAGCAT
TCAGTTGGGCACTCTAAACAGACTGCCGGTGACAAACCGGAGGAAGGTGGGGATGACGTC
AAGTCAGCATGCCCCTTACGTCCTGGGCTACACACGTACTACAATGGTAGGGACAGAGGG
CAGCCAACCCGCGAGGGCGAGCTAATCCCGTAAACCCTGCCTCAGTTCAGATTGCAGGCT
GCAACTCGCCTGCATGAAGCTGGAATCGCTAGTAATCGTGGGTCAGCTACACCACGGTGA
ATCCGTTCCCGGGCCTTGTACACACCGCCCGTCACACCATGGAAGTTGGCCACGCCCGAA
GTCATTACCCC
>2463|536376 Prior=0.000655 Length=1425 NormPrior=0.000653
GCGGCGGACGGGTGAGTAACACGTGGGCAACCTGCCTATAAGACTGGGATAACTTCGGGA
AACCGGAGCTAATACCGGATAATTCACATCTACTCATGTAGATGTGCTGAAAGACGGTTT
ACGCTGTCACTTATAGATGGGCCCGCGGCGCATTAGCTAGTTGGTGAGGTAACGGCTCAC
CAAGGCCACGATGCGTAGCCGACCTGAGAGGGTGATCGGCCACACTGGGACTGAGACACG
GCCCAGACTCCTACGGGAGGCAGCAGTGGGGAATATTGCGCAATGGGCGAAAGCCTGACG
CAGCGACGCCGCGTGAGGGATGAAGGCCTTCGGGTTGTAAACCTCTTTCAGCAGGGACGA
ATCGCTCGCCGGTGAACAGCCGGCTGGAGTGACGGTACCTTCAGAAGAAGCCCCGGCTAA
CTACGTGCCAGCAGCCGCGGTAATACGTAGGGGGCAAGCGTTGTCCGGAATTATTGGGCG
TAAAGCGCGCGCAGGCGGCTTACTAAGTCTGGTGTGAAAGCCCACGGCTCAACCGTGGAG
GGCCATTGGAAACTGGTAAGCTTGAGTGCAGGAGAGGAGAGCGGAATTCCCGGTGTAGCG
GTGAAATGCGTAGATATCGGGAGGAACACCCGTGGCGAAGGCGGCTCTCTGGCCTGTAAC
TGACGCTGAGGCGCGAAAGCGTGGGGAGCAAACAGGATTAGATACCCTGGTAGTCCACGC
CGTAAACGATGAGTGCTAAGTGTCGGGGGGGTACCACCCTCAGTGCCGAAGCTAACGCAT
TAAGCACTCCGCCTGGGGAGTACGGTCGCAAGACTGAAACTCAAAGGAATTGACGGGGGC
CCGCACAAGCAGTGGAGCATGTGGTTTAATTCGAAGCAACGCGAAGAACCTTACCAAGAC
TTGACATCCCGCTGACCACTCTAGAGATAGAGTTTCCCTTCGGGGCAGCGGTGACAGGTG
GTGCATGGTTGTCGTCAGCTCGTGTCGTGAGATGTTGGGTTAAGTCCCGCAACGAGCGCA
ACCCCTATGTTGTGTTGCTACCATTTAGTTGAGCACTTACAACAGACTGCCGGTGACAAA
CCGGAGGAAGGCGGGGATGACGTCAAATCATCATGCCCCTTATGACCTGGGCTACACACG
TGCTACAATGGACGGTACAGAGGGTCGCAACCCCGCGAGGGTGAGCTAATCCCATAAAAC
CGTTCTCAGTTCGGATTGTAGGCTGCAACTCGCCTACATGAAGCCGGAATCGCTAGTAAT
CGTGGATCAGCATGCCACGGTGAATACGTTCCCGGGTCTTGTACACACCGCCCGTCACAC
CACGAAAGTTTGTAACACCCAAAGTCGGTGGGGTAACCTTTATGGAGCCAGCCGCCTAAG
GTGGGACAGATGATTGGGGTGAAGTCGTAACAAGGTAGCCGTATC
>5577|L2A24 Prior=0.000649 Length=1349 NormPrior=0.000684
AAAGGGTTGGGCCACCGGCTTCGGGTGTTGCCGACTTTCGTGACGTGACGGGCGGTGTGT
ACAAGGCCCGGGAACGTATTCACCGCAGCGTTGCTGATCTGCGATTACTAGCGACTCCGA
CTTCATGGGGTCGAGTTGCAGACCCCAATCCGAACTGAGACCGGCTTTTTGGGATTCGCT
CCACCTCGCGGTATCGCAGCCCTTTGTACCGGCCATTGTAGCATGTTTGCAGCCCTAGAC
ATAAGGGGCATGATGATTTGACGTCATCCCCACCTTCCTCCGAGTTGACCCCGGCAGTCT
CCCATGAGTCCCCACCATCACGTGCTGGCAACATGGAACGAGGGTTGCGCTCGTTGCGGG
ACTTAACCCAACATCTCACGACACGAGCTGACGACAACCATGCACCACCTGTGCACGGCC
CTTACGGACCCCGCATCTCTGCGAGATTTCCGTGCATGTCAAGCCTAGGTAAGGTTCTTC
GCGTTGCATCGAATTAAGCAACATGCTCCGCCGCTTGTGCGGGCCCCCGTCAATTCCTTT
GAGTTTTAGCCTTGCGGCCGTACTCCCCAGGCGGGGCGCTTAATGCGTTAGCTGCGGCAC
GGAGACCGTGGAATGGCCACACACCTAGCGCCCAACGTTTACGGCGTGGACTACCAGGGT
ATCTAATCCTGTTCGCTCCCCACGCTTTCGCTCCTCAGCGTCAGGTAAGGCCCAGAGAAC
TGCCTTCGCCATCGGTGTTCCTCCTGATATCTGCGCATTCCACCGCTACACCAGGAATTC
CTTTCTCCCCTACCTACCTCTAGTCCGCCCGTATCCACCGCAAGCCACGAGGTTAAGCCT
CGGGTTTTCACGGCAGACGCGACAAACCGCCTACGAGCTCTTTACGCCCAATAATTCCGG
ACAACGCTTGCGCCCTACGTATTACCGCGGCTGCTGGCACGTAGTTAGCCGGCGCTTCTT
CCCCACCTACCGTCACGTTAGCTTCGTCGGTGGTGAAAGAGGTTTACAACCCGAAGGCCT
TCATCCCCCACGCGGCGTCGCTGCGTCAGGCTTTCGCCCATTGCGCAATATTCCCCACTG
CTGCCTCCCGTAGGAGTCTGGGCCGTGTCTCAGTCCCAGTGTGGCCGGTCACCCTCTCAG
GCCGGCTATCCGTCGTCGCCTTGGTAGGCCATCACCCCACCAACAAGCTGATAGACCGCG
AGTCCATCCCCAGCCGAAAAACTTTCCACCACCAGCCATGCGGCACAGACAGTCATATCC
GGTATTAGACCCAGTTTCCCGGGCTTATCCCAGAGCCAAGGGCAGGTTACTCACGTGTTA
CTCACCCGTTCGCCGCTCGAGTACCCCCA
>5885|104603_m01 Prior=0.000647 Length=1454 NormPrior=0.000632
GAACGCTGACGGTGTGCTTTAGACATGCAAGTCGAACGAGAAAGCCCTTCGGGGTGAGTA
CAGTGGCGAACGGGTGAGTAACACGTGGGCAATCTGCCCCTCGCAGGGGGACAACCGGGG
GAAACCCCGGCTAATACCCCGTACGCTTGCGGAGTCGCATGGCTCCGTAAGGAAAGGTAG
CTTCGGCCATCCGGCGAGGGATGAGCCCGCGGTACATTAGCTAGTTGGTGGGGTAACGGC
CCACCAAGGCGACGATGTATAGCTGGTCTGAGAGGATGATCAGCCACACTGGGACTGAGA
CACGGCCCAGACTCCTACGGGAGGCAGCAGTCGGGAATCTTGGGCAATGGGCGAAAGCCT
GACCCAGCAACACCGTGTGGGTGATGAAGGCCTTCGGGTCGTAAAGCCCTGTTGATAGGG
ACGAAGGGCGAAGGGTTAATAGCCCGGAGCTTGACGGTACCTTTCGAGGAAGCCCCGGCT
AACTACGTGCCAGCAGCCGCGGTAATACGTAGGGGGCGAGCGTTGTCCGGAATTATTGGG
CGTAAAGAGCGTGTAGGCGGTTCGGTAAGTCTGCTGTGAAAACCCAGGGCTCAACCCTGG
GCGTGCAGTGGATACTGCCGGGCTAGAGGGTGGTAGAGGCGAGTGGAATTCCCAGTGTAG
CGGTGAAATGCGCAGATATTGGGAGGAACACCAGTAGCGAAGGCGGCTCGCTGGGCCATA
CCTGACGCTGAGACGCGAAAGCTAGGGGAGCGAACAGGATTAGATACCCTGGTAGTCCTA
GCCGTAAACGATGAACACTAGGTGTGGGCGGAGTCGAATCTGTCTGTGCCGAAGCCAACG
CGATAAGTGTTCCGCCTGGGGAGTACGGCCGCAAGGCTAAAACTCAAAGGAATTGACGGG
GGCCCGCACAAGCAGCGGAGCATGTTCTTTAATTCGATGCAACGCGAAGAACCTTACCTG
GACTTGACATGGTGCTGCAAGCGCACGGAAACGTGTGACCTTCGAGGGTGCACCACAGAT
GCTGCATGGCTGTCGTCAGCTCGTGTCGTGAGATGTTGGGTTAAGTCCCGCAACGAGCGC
AACCCCCGTGGTGTGTTGCCATCATTAAGTTGGGGACTCACACCAGACTGCCGGTGACAA
ACCGGAGGAAGGTGGGGACGACGTCAAGTCATCATGGCTCTTACGTCCAGGGCTAGAAAC
GTGCTACAATGGCGCCTACAAAGGGTTGCAAGACCGCAAGGTGGAGCGAATCTCATCAAA
GGGCGTCTAAGTTCGGATCGCAGTCTGCAACTCGACTGCGTGAAGGCGGAGTTGCTAGTA
ATCGCGGATCAGCATGCCGCGGTGAATACGTTCCCGGGCCTTGTACACACCGCCCGTCAC
ACCACGGGAGTAGGCAATACCCGAAGCAGGCGCAGCCAACCGGTTTCCGGAGGCGGTCTG
CGAAGGTAGGGTTT
>601|53180 Prior=0.000646 Length=1457 NormPrior=0.000630
GAACGTTGGCGGCGTGGATTAGGCATGCAAGTCGTACGGGCCGCAAGGCCAGTGGCGCAA
GGGTGAGTAAGGCGACGGTAACCAACCCCATGACTGGGTATAGCCGCGGGAAACTGCGGG
TAATCCCCAGCGACGTCCCGGGGGGGCATCCCCCTGGGACCAAAGCTCCGGCGTCGTGGG
ACGGGCCGTCGTGGTATTAGGTCGTTGGCGGGGTAACGGCCCACCAAGCCTGCGATGCCT
ACCGGGCGTGCGAGCGTGGCCCGGCACACTGGGACTGAGACACTGCCCAGACTCCTACGG
GAGGCTGCAGTCGAGAATCTTCGGCAATGGGCGCAAGCCTGACCGAGCGACGCCGCGTGG
AGGACGAAGGCCTTCGGGTTGTAAACTCCTGTCGAGGGGGAAGAAGGCCCCGCAAGGGGC
TTGACTGATCCCTGGAGGAAGCACGGGCTAAGTTCGTGCCAGCAGCCGCGGTAAGACGAA
CCGTGCGAACGTTATTCGGAATCACTGGGCTTAAAGCGCGTGTAGGCGGGACGGCACGTC
GGTCGCTGAAAGCCCCCGGCTCAACCGGGGAAGGGGCGCCGATACGACCGCCCTGGAGGG
ACGTAGGGGGACCTGGAACTTCCGGTGGAGCGGTGAAATGCGTTGAGATCGGAAGGAACG
CCCGTGGCGAAAGCGAGGTCCTGGACGTTTTCTGACGCTGAGACGCGAAAGCCAGGGGAG
CGAACGGGATTAGATACCCCGGTAGTCCTGGCCGTAAACCATGAGCACTGGGTAGGGGGC
TCGCCGATGGGCTCCCTGCCGCAGCGAAAGCGTGAAGTGCTCCGCCTGGGGAGTATGGTC
GCAAGGCTGAAACTCAAAGGAATTGACGGGGGCTCACACAAGCGGTGGAGTATGTGGCTT
AATTCGAGGCTACGCGCAAAACCTTATCCCGGGCTTGACATGCACGGATTAGCCGGCGGA
AACGTCGGTGACGCGCAAGGTACAACGTGCACAGGTGCTGCATGGCTGTCGTCAGCTCGT
GTCGTGAGATGTTGGGTTAAGTCCCGTAACGAGCGAAACCCCTGTCGCCAGTTGCCAACG
CGTCATGGCGGGGCACTCTGGTCAGACCGCCGGCGTCAAGCCGGAGGAAGGCGGGGATGA
CGTCAAGTCCTCATGGCCCTTATGCCCGGGGCTGCACACGTACTACAATGGGGCGGACAG
AGCGCCGCGAGGCCGCGAGGCCGGGCTAATCGCAAAAACCGCCCCCCAGTTCGGATTGCG
GGCTGCAACCCGCCCGCATGAAGCCGGAATCGCTAGTAATCGCGGATCAGCATGCCGCGG
TGAATGTGTTCCTGAGCCTTGTACACACCGCCCGTCAAGCCACCAAAGCGGGGGGCATCC
GAAGTCGCCGGAGCCGCGAGGCAGGCGCCGAAGATGAATCCCGTGATGGGGACTAAGTCG
AAACAAGGTAACCGTAG
>5560|D1C11 Prior=0.000646 Length=1376 NormPrior=0.000667
GACGGCTCCCTCCCACAAGGGGTTGAGCCACCGGCTTCGGGTGTTACCGACTTTCATGAC
TTGACGGGCGGTGTGTACAAGGCCCGGGAACGTATTCACCGCAGCGTTGCTGATCTGCGA
TTACTAGCGACTCCGACTTCATGGGGTCGAGTTGCAGACCCCAATCCGAACTGAGACTGG
CTTTTTGGGATTCGCTCCACCTTACGGTATCGCAGCCCTTTGTACCAGCCATTGTAGCAT
GCGTGAAGCCCTGGACTTAAGGGGCATGATGACTTGACGTCATCCCCACCTTCCTCCGAG
TTGACCCCGGCAGTCTCCTATGAGTCCCCACCATAACGTGCTGGCAACATAGAACGAGGG
TTGCGCTCGTTGCGGGACTTAACCCAACATCTCACGACACGAGCTGACGACAGCCATGCA
CCACCTGTATACCGACCTTGCGGGGGCTACATCTCTGCAGCTTTCCGGCATATGTCAAAC
CCAGGTAAGGTTCTTCGCGTTGCATCGAATTAATCCGCATGCTCCGCCGCTTGTGCGGGC
CCCCGTCAATTCCTTTGAGTTTTAGCCTTGCGGCCGTACTCCCCAGGCGGGGCACTTAAT
GCGTTAGCTTCGGCACGGAGAACGTGGAATGTCCCCCACACCTAGTGCCCACCGTTTACG
GCGTGGACTACCAGGGTATCTAAGCCTGTTTGCTCCCCACGCTTTCGCTTCTCAGCGTCA
GGTAATGCCCAGAGAACCGCCTTCGCCACCGGTGTTCCTCCTGATATCTGCGCATTCCAC
CGCTCCACCAGGAATTCCGTTCTCCCCTGCATACCTCTAGTCCGCCCGTATCGAAAGCAG
GCTCAGGGTTAAGCCCTGAGTTTTCACTTTCGACGCGACGGACCGCCTACAAGCCCTTTA
CGCCCAATAATTCCCGGACAACGCTCGGACCCTACGTATCACCGCGGCTGCTGGCACGTA
GTTAGCCGGTCCTTCTTCTGTAGGTACCGTCAGTCACCCTTCGTCCCTACTGAAAGCGGT
TTACAACCCGAAGGCCGTCATCCCGCACGCGGCGTTGCTGCATCAGGCTTGCGCCCATTG
TGCAATATTCCCCACTGCTGCCTCCCGTAGGAGTCTGGGCCGTATCTCAGTCCCAGTGTG
GCCGGTCGCCCTCTCAGGCCGGCTACCCGTCGAAGCCTTGGTGAGCCATCACCTCACCAA
CAAGCTGATAGGCCGCGAGCCCATCCCTGACCGCCAAAGCTTTCCACCACACCCCAGGAG
AGGTCCGGTGCATATCCGGTATTAGCAGCTGTTTCCAACTGTTATTCCAGAGTCAAGGGC
AGGTTGCTCACGTGTTACTCACCCGTTCGCCACTCGTGTACCCCCGAAGGGGCCTT
>1205|581496 Prior=0.000645 Length=1389 NormPrior=0.000660
GCACGGGTGAGTAGCGCGTGGGAACCTGCCCTGTTGTGGGGGATAACCGAGGGAAACCTC
GGCTAATACCGCATAAGCCGGGTGTCTTGAGAGAGGCATTCGGGAAAGATTTATCGCGAC
AGGAGGGGCCCGCGTCGGATTAGCTTGTTGGTGGGGTAACGGCCTACCAAGGCGATGATC
CGTAGCTGGTCTGAGAGGATGATCAGCCACACTGGGACTGAGACACGGCCCAGACTCCTA
CGGGAGGCAGCAGTGGGGAATATTGGACAATGGGCGCAAGCCTGATCCAGCAATGCCGCG
TGAGTGAGGAAGGCCTTAGGGTTGTAAAGCTCTTTCGGCGGGGACGATGATGACGGTACC
CGCAGAAGAAGCCCCGGCTAACTTCGTGCCAGCAGCCGCGGTAATACGAAGGGGGCGAGC
GTTGTTCGGATTTACTGGGCGTAAAGGGCGCGCAGGCGGCCGCATTTGTCAGGCGTGAAA
GCCCCGGGCTTAACCTGGGAACTGCGTTTGATACGGTGTGGCTAGAGTTCGGGAGAGGAG
AGTGGAATTCCCAGTGTAGAGGTGAAATTCGTAGATATTGGGAAGAACACCGGTGGCGAA
GGCGGCTCTCTGGACCGATACTGACGCTGAGGCGCGAAAGCGTGGGGAGCAAACAGGATT
AGATACCCTGGTAGTCCACGCTGTAAACGATGTGTGCTAGACGTTGGGGAGCCTAGCTCT
TCGGTGTCGCAGCTAACGCGGTAAGCACACCGCCTGGGGAGTACGGCCGCAAGGTTAAAA
CTCAAAGGAATTGACGGGGGCCCGCACAAGCGGTGGAGCATGTGGTTTAATTCGACGCAA
CGCGAAGAACCTTACCAGCTCTTGACATGTCCCGTGTGGGTGGGGGAGACCTCATCCTTC
AGTTCGGCTGGCGGGAACACAGGTGCTGCATGGCTGTCGTCAGCTCGTGTCGTGAGATGT
TGGGTTAAGTCCCGCAACGAGCGCAACCCCCATCTTCAGTTGCCAGCGAGTAGTGTCGGG
CACTCTGCGGAAACTGCCGGTGACAAGCCGGAGGAAGGCGGGGATGACGTCAAGTCCTCA
TGGCCCTTATGGGCTGGGCTACACACGTGCTACAATGGCGGTGACAGAGGGGAGCGAGGG
TGCGAGCCCGAGCCAATCTCGAAAAACCGTCTCAGTTCGGATTGCTCTCTGCAACTCGAG
AGCATGAAGTCGGAATCGCTAGTAATCGCGGATCAGCATGCCGCGGTGAATACGTTCCCG
GGCCTTGTACACACCGCCCGTCACACCATGGGAGTTGGTTTTACCCGAAGCCGGTGCGCC
AACCTCGCAAGAGTGGGCAGCCGGCCACGGTCAGTTCAGCGACTGGGGTGAAGTCGTAAC
AAGGTAGCC
>720|194216 Prior=0.000642 Length=1371 NormPrior=0.000666
GGCGGACGGGTGAGTAACGCGTGAGAATCTACCTTTTGGTCTGGGATAACAGCTGGAAAC
GGCTGCTAATACCGGATGTGCCGCAACGTGAAAGATTTATCGCCAAAAGAAGAGCTCGCG
TCTGATTAGCTAGTTGGTGAGGTAAAGGCTCACCAAGGCGGCGATCAGTAGCTGGTCTGA
GAGGATGATCAGCCACACTGGGACTGAGACACGGCCCAGACTCCTACGGGAGGCAGCAGT
GGGGAATTTTCCGCAATGGGCGAAAGCCTGACGGAGCAAGACCGCGTGAGGGAGGAAGGC
TCTTGGGTTGTAAACCTCTTTTGTCAGGGAAGAACACAATGACGGTACCTGAAGAATCAG
CATCGGCTAACTCCGTGCCAGCAGCCGCGGTAATACGGAGGATGCAAGCGTTATCCGGAA
TGATTGGGCGTAAAGCGTCCGCAGGTGGCAATGTAAGTCTGCTGTTAAAGAGTGAGGCTC
AACCTCATAAGAGCAGTGGAAACTACATAGCTAGAGTACGTTCGGGGCAGAGGGAATTCC
TGGTGTAGCGGTGAAATGCGTAGAGATCAGGAAGAACACCGGTGGCGAAGGCGCTCTGCT
AGGCCGTAACTGACACTGAGGGACGAAAGCTAGGGGAGCGAATGGGATTAGATACCCCAG
TAGTCCTAGCCGTAAACGATGGATACTAGGTGTTGTCTGTATCGACCCGGACAGTGCCGT
AGCTAACGCGTTAAGTATCTCGCCTGGGGAGTACGCACGCAAGTGTGAAACTCAAAGGAA
TTGACGGGGGCCCGCACAAGCGGTGGAGTATGTGGTTTAATTCGATGCAACGCGAAGAAC
CTTACCAGGGCTTGACATGTCGCGAATCTTCCTGAAAGGGAAGAGTGCCTTCGGGAGCGC
GAACACAGGTGGTGCATGGCTGTCGTCAGCTCGTGTCGTGAGATGTTGGGTTAAGTCCCG
CAACGAGCGCAACCCTCGTCTTTAGTTGCCAGCATTTCGGATGGGCACTCTAGAGAGACT
GCCGGTGACAAACCGGAGGAAGGTGGGGATGACGTCAAGTCAGCATGCCCCTTACGTCCT
GGGCTACACACGTACTACAATGCGACGGACAAAGGGCAGCAAGCAGGCGAGAGTTAGCTA
ATCCCATAAACCGTGGCTCAGTTCAGATCGCAGGCTGCAACTCGCCTGCGTGAAGGAGGA
ATCGCTAGTAATTGCAGGTCAGCATACTGCAGTGAATTCGTTCCCGGGCCTTGTACACAC
CGCCCGTCACACCATGGAAGCTGGCCACGCCCGAAGTCGTTACCCTAACCTGAAAAGGAG
GGGGATGCCGAAGGCAGGGCTGGTGACTGGGGAGAAGTCGTAACAAGGTAG
>1497|259327 Prior=0.000639 Length=1428 NormPrior=0.000636
CAGAATCAACGCTGGCGGCGCGCTTAACACATGCAAGTCGAACGAGAAAGTCCGCAAGGA
TGAGTACAGTGGCGTACGGGTGAGTAACACGTGGGTAATCTACCTTCGGGTGGGGAATAA
CCCTGGGAAACCGGGGCTAATACCGCATAACACCGAAAGGTCAAAGGCGCAAGTCGCCTG
AAGAGGAGCCCGCGGCTGATTAGCTAGTTGGTGGGGTAAAGGCTCACCAAGGCTTTGATC
GGTAGCCGGCCTGAGAGGGCACACGGCCACACTGGCACTGAAACACGGGCCAGACTCCTA
CGGGAGGCAGCAGTGGGGAATCTTGCACAATGGGGGAAACCCTGATGCAGCGACGCCGCG
TGAGTGATGAAGCCCTTCGGGGTGTAAAGCTCTTTCGGCAGGGACGATAATGACGGTACC
TGAAGAAGAAGCTGCGGCTAACTACGTGCCAGCAGCCGCGGTAATACGTAGGCAGCGAGC
GTTGTTCGGAGTTACTGGGCGTAAAGAGTGCGTAGGCGGTTTTCTAAGTTTGGTGTGAAA
TCTCCCGGCTTAACTGGGAGGGTGCGCCGAAGACTGGAAGGCTTGAGTATGGGAGAGGTA
AGCGGAATTCCTGGTGTAGCGGTGAAATGCGTAGATATCAGGAGGAACACCTGCGGTGTA
GACGGCTTACTGGACCATAACTGACGCTGAGGCACGAAAGCGTGGGTAGCAAACAGGATT
AGATACCCTGGTAGTCCACGCCCTAAACGATGCATACTTGGTGTGGGTAGTTCATTCTAT
CCGTGCCGGAGCTAACGCGTTAAGTATGCCGCCTGGGGAGTACGGTCGCAAGGCTGAAAC
TCAAAGGAATTGACGGGGGCCCGCACAAGCGGTGGAGCATGTGGTTTAATTCGACGCAAC
GCGAAGAACCTTACCTGGGCTCGAACGGCTTTGGACGGCTTTTGGAAACACCGGCGTTCC
CGCAAGGGACTGGAGTCGAGGTGCTGCATGGCTGTCGTCAGCTCGTGTCGTGAGATGTTG
GGTTAAGTCCCGCAACGAGCGCAACCCTTGTCCTGTGTTGCAACTAATAGGCACTCTCAG
GAGACCGCCAGCGATAAGCTGGAGGAAGGTGGGGATGACGTCAAGTCATCATGGCCTTTA
TGTCCAGGGCTACACACGTGCTACAATGGACGGTACAGACCGCTGCAAACCCGCGAGGGG
GAGCAAATCGGAAAAAACCGTTCTCAGTTCGGATTGCAGGCTGCAACTCGCCTGCATGAA
GCTGGAATCGCTAGTAATGGCATATCAGAACGATGCCGTGAATACGTTCCCGGGCCTTGT
ACACACCGCCCGTCACATCACGAAAGTGGATTGTACTAGAAGTCTGCACGCCAACCCGCA
AGGGAGGTAGCGGCCCAAGGTATGATTCATGATTGGGGTGAAGTCGTA
>1303|244375 Prior=0.000639 Length=1504 NormPrior=0.000603
GTTTGATCCTGGCTCAGGACGAACGCTGGCGGCGTGCTTAACACATGCAAGTGGAGCGAC
GAACCAGGGCTTGCCCTGGGGCAGAGCCGCGAACGGGTGAGTAACACGTGGGTGACCTGC
CCTGATGACCGGGACAACCCGAGGAAACTCGGGCTAATACCGGATGTGGACCCAGCCATA
GCGGGCTTGAGGAATGGAAGCTTCGGCCTCCGCATCGGGATGGGCCCGCGGTGCATTAGC
TTGTTGGTGGGGTAACGGCCTACCAAGGCGACGATGCATAGCTGGTCTGAGAGGACGATC
AGCCACACTGGGACTGAGACACGGCCCAGACTCCTACGGGAGGCAGCAGTGGGGAATCTT
GCACAATGCGCGAAAGCGTGATGCAGCAACGCCGCGTGGAGGAAGACGGCCTTCGGGTTG
TAAACTCCTTTCAGTTGGGACGAAGGTTCTGCGGTGAATAGCCGTTGGAACTGACGGTAC
CTTCACAAGAAGCCCCGGCTAACTACGTGCCAGCAGCCGCGGTAATACGTAGGGGGCAAG
CGTTGTCCGGAATCATTGGGCGTAAAGCGCGTGTAGGCGGCCCGATAAGTCCGCTGTGAA
AGTCCAGGGCTCAACCCTGGAATGCCGGTGGATACTGTCGGGCTCGAGTCCGGAAGAGGC
GAGTGGAATTCCTGGTGTAGCGGTGAAATGCGCAGATATCAGGAGGAACACCAATGGCGA
AGGCAGCTCGCTGGGACGGTACTGACGCTGAGACGCGAAAGCGTGGGGAGCAAACAGGAT
TAGATACCCTGGTAGTCCACGCTGTAAACGATGGGCACTAGGTGTGGGGGGTGTCGACTC
CCTCCGTGCCGAAGCTAACGCATTAAGTGCCCCGCCTGGGGAGTACGGCCGCAAGGCTAA
AACTCAAAGGAATTGACGGGGGCCCGCACAAGCAGCGGAGCATGTGGTTTAATTCGACGC
AACGCGAAGAACCTTACCAGGGCTTGACATGTCCCTGACCGGTGTGGAAACACGGCTTCC
CTTCGGGGCAGGATCACAGGTGGTGCATGGCTGTCGTCAGCTCGTGTCGTGAGATGTTGG
GTTAAGTCCCGCAACGAGCGCAACCCCCGTCGTATGTTGCCAGCATTTAGTTGGGGACTC
ATGCGAGACTGCCGGTGACAAACCGGAGGAAGGTGGGGATGACGTCAAGTCATCATGCCC
CTTATGTCCAGGGCTACACACGTGCTACATTGGCCGGTACAAAGGGCAGCGATACCGCGA
GGTGGAGCGAATCCCATAAAGCCGGTCTCGGTTCGGATTGGAGGCTGAAACTCGCCTCCA
TGAAGGTGGAGTTGCTAGTAATCGCGGATCAGCAACGCCGCGGTGAATACGTTCCCGGGC
CTTGTACACACCGCCCGTCACACCATGGAAGCAAGCAACACCCGAAGCCGGTGGCCTAAC
CATTTGGAGGGAGCCGTCGAAGGTGGGGCTCGTGACTGGGGTGAAGTCGTAACAAGGTAG
CCGA
>3938|102557 Prior=0.000638 Length=1494 NormPrior=0.000607
GTTTGATCCTGGCTCAGAACGAACGCTGGCGGCGTGCCTAACACATGCAAGTCGAGCGCG
AATAGGGGCAACCCTTAGTAGAGCGGCGCACGGGTGCGTAACACGTGGATAATCTGCCTG
GATGCCCGGGATAACCAGTCGAAAGATTGGCTAATACCGGATAAGCCCACGGCCTCTTCG
GAGACTGAGGGAAAAGGTGGCCTCTGTATACAAGCTATCACAACCAGATGAGTCCGCGGC
CCATCAGCTAGTTGGCGGGGTAATGGCCCACCAAGGCAACGACGGGTAGCTGGTCTGAGA
GGACGATCAGCCACACTGGAACTGAGACACGGTCCAGACTCCTACGGGAGGCAGCAGTGG
GGAATTTTGCGCAATGGGCGAAAGCCTGACGCAGCAACGCCGCGTGTGTGATGAAGGTCT
TCGGATTGTAAAGCACTTTCGACCGGGACGAAAACCCATTGGCTAACATCCAATGGCTTG
ACGGTACCGGGAGAAGAAGCACCGGCTAACTCTGTGCCAGCAGCCGCGGTAATACAGAGG
GTGCAAGCGTTGTTCGGAATTATTGGGCGTAAAGCGCGTGTAGGCGGCGTGACAAGTCGG
GTGTGAAAGCCCTCAGCTCAACTGAGGAAGTGCGCCCGAAACTGTCGTGCTTGAGTGCCG
GAGAGGGTGGCGGAATTCCCCAAGTAGAGGTGAAATTCGTAGATATGGGGAGGAACACCG
GTGGCGAAGGCGGCCACCTGGACGGTTACTGACGCTGAGACGCGAAAGCGTGGGTAGCAA
ACAGGATTAGATACCCTGGTAGTCCACGCCGTAAACGATGAGAACTAGGTGTCGTGGGTG
TTGACCCCCGCGGTGCCGTAGCTAACGCATTAAGTTCTCCGCCTGGGAAGTACGGCCGCA
AGGCTAAAACTCAAAGGAATTGACGGGGGCCCGCACAAGCGGTGGAGCATGTGGTTTAAT
TCGAAGCAACGCGCAGAACCTTACCTGGTCTTGACATCCTTGGAACCTGTCAGAGATGAC
GGGGTGCCCGCAAGGGAACCAAGAGACAGGTGCTGCATGGCTGTCGTCAGCTCGTGTCGT
GAGATGTTGGGTTAAGTCCCGCAACGAGCGCAACCCTCGCCTTTAGTTGCCGCGCAAGCG
GATCTCTAGAGGGACTGCCGGTGTTAAACCGGAGGAAGGTGGGGATGACGTCAAGTCCTC
ATGGCCTTTATGACCAGGGCTACACACGTGCTACAATGGCCGGTACAAAGCGTTGCCAAC
TCGCGAGAGGGAGCGAATCCCAAAAAGCCGGTCGTAGTCCGGATCGCAGTCTGCAACTCG
GCTGCGTGAAGTCGGAATCGCTAGTAATCGTGAATCAGCGATGTCACGGTGAATACGTTC
CCGGGTCTTGTACACACCGCCCGTCACACCATGGGAGTTGATTGCACCAGAAGTAGGTAG
CCTAACCGCAAGGGGGGCGCTTACCACGGTGTGGTCAATGACTGGGGTGAAGTC
>1266|316190 Prior=0.000638 Length=1360 NormPrior=0.000667
GAGGGAACGTGCCTTCTGCTCTGGAATAGCCCTGGGAAACTGGGGGTAATGCCGGATGTG
CCNNNNNNNNNNGTGCCCTTTGGGGGAAAGATTCATCGGCGAGGGATCGGCCCGCGTCCG
ATTAGGTAGTTGGTGGGGTAACGGCCCACCAAGCCGACGATCGGTAGCTGGTTTGAGAGG
ATGATCAGCAACACTGGGACTGAGACACGGCCCAGACTCCTACGGGAGGCAGCAGTGGGG
AATCTTGGACAATGGGGGCAACCCTGATCCAGCCATGCCGCGTGGACGATGAAGGCCTTA
GGGTTGTAAAGTCCTTTCGCCGGGGAAGATAATGACGGTACCCGGTAAAGAAGCCCCGGC
TAACTCCGTGCCAGCAGCCGCGGTAATACGGAGGGGGCTAGCGTTGTTCGGAATTACTGG
GCGTAAAGCGCACGTAGGCGGATCAGTCAGTCAGGGGTGAAATCCCGGGGCTCAACCCCG
GAACTGCCTTTGATACTGCTGGTCTGGAGGTCGAGAGAGGTGGGTGGAATTCCGAGTGTA
GAGGTGAAATTCGTAGATATTCGGAGGAACACCAGTGGCGAAGGCGGCCCACTGGCTCGA
TACTGACGCTGAGGTGCGAAAGCGTGGGGAGCAAACAGGATTAGATACCCTGGTAGTCCA
CGCCGTAAACGATGAGAGCTAGTCGTCGGGCGGCATGCCGTTCGGTGACGCAGTTAACGC
ATTAAGCTCTCCGCCTGGGGAGTACGGCCGCAAGGTTAAAACTCAAAGGAATTGACGGGG
GCCCGCACAAGCGGTGGAGCATGTGGTTTAATTCGAAGCAACGCGCAGAACCTTACCATC
CCTTGACTTGCCCGTCGCGGGCCGGGAGACCGGTCCTTCAGTTCGGCTGGACGGGACACA
GGTGCTGCATGGCTGTCGTCAGCTCGTGTCGTGAGATGTTGGGTTAAGTCCCGCAACGAG
CGCAACCCTCGCCTTCAGTTGCCAGCATTCGGTTGGGCACTCTGGAGGAACCGCCGGTGA
TAAGCCGGAGGAAGGTGGGGATGACGTCAAGTCCTCATGGCCCTTACGGGATGGGCCACA
CACGTGCTACAATGGCGGTGACAATGGGTCGATCCCAAAAAGCCGTCTCAGTTCGGATCG
GGGTCTGCAACTCGACCCCGTGAAGTTGGAATCGCTAGTAATCGCGGAACAGCACGCCGC
GGTGAATACGTTCCCGGGCCTTGTACACACCGCCCGTCACACCATGGGAGTTGGGTCCAC
CCGAAGACGTCTTGCCAACCCGCAAGGGGGGCAGGCGGCCACGGTGGGGTCAGCGACTGG
GGTGAAGTCGTAACAAGGTAGCCGTAGGGGAACCTGCGGC
>1829|589407 Prior=0.000636 Length=1447 NormPrior=0.000625
GTTTGATCCTGGCTCAGGACGAACGCTGGCGGCGTGCCTAATACATGCAAGTCGAGCGGA
TCTGTTCCTTCGGGGACAGGTTAGCGGCGGACGGGTGAGTAACACGTAGGCAACCTGCCT
GTAAGACTGGGATAACTTCCGGAAACGGATGCTAATACCGGATAATTTGCTGCTCCGCAT
GGGGCGGCATGGAAAGACGGCGCAAGCTGTCACTTACGGATGGGCCTGCGGCGCATTAGC
TAGTTGGTGAGGTAACGGCTCACCAAGGCGACGATGCGTAGCCGACCTGAGAGGGTGATC
GGCCACACTGGGACTGAGACACGGCCCAGACTCCTACGGGAGGCAGCAGTAGGGAATCTT
CGGCAATGGACGAAAGTCTGACCGAGCAACGCCGCGTGAGTGATGAAGGCCTTCGGGTCG
TAAAACTCTGTTGCCAGAGAAGAACGTCCGGGAGAGTAACTGCTCTCGGAGTGACGGTAT
CTGAGAAGAAAGCCCCGGCTAACTACGTGCCAGCAGCCGCGGTAATACGTAGGGGGCAAG
CGTTGTCCGGAATTATTGGGCGTAAAGCGCGCGCAGGCGGTTCTTTAAGTCTGGAGTTTA
AGTTCGGGGCTCAACCCCGTATCGCTCTGGAAACTGGGGAACTGGAGTGTAGGAGAGGAA
AGTGGAATTCCACGTGTAGCGGTGAAATGCGTAGAGATGTGGAGGAACACCAGTGGCGAA
GGCGACTTTCTGGCCTATAACTGACGCTGAGGCGCGAAAGCGTGGGGAGCAAACAGGATT
AGATACCCTGGTAGTCCACGCCGTAAACGATGCACGCTAGGTGTTGGGGGTTTCGATACC
CTCGGTGCCGAAGTAAACACATTAAGCGTGCCGCCTGGGGAGTACGCTCGCAAGAGTGAA
ACTCAAAGGAATTGACGGGGACCCGCACAAGCAGTGGAGTATGTGGTTTAATTCGAAGCA
ACGCGAAGAACCTTACCAGGTCTTGACATCTGAGTGAAAGCCCCAGAGATGGGGTCCTCC
TTCGGGACACTCAAGACAGGTGGTGCATGGTTGTCGTCAGCTCGTGTCGTGAGATGTTGG
GTTAAGTCCCGCAACGAGCGCAACCCTTGATCTTAGTTGCCAGCACGTTATGGTGGGCCC
TCTAAGATGACTGCCGGTGACAAACCGGAGGAAGGTGGGGATGACGTCAAATCATCATGC
CCCTTATGACCTGGGCTACACACGTACTACAATGGCCGGTACAACGGGGAGCGAAGCCGG
CGATCTGGAGCGAATCCTTATAAGCCGGTCTCAGTTCGGATTGCAGGCTGCAACTCGCCT
GCATGAAGTCGGAATTGCTAGTAATCGCGGATCAGCATGCCGCGGTGAATACGTTCCCGG
GTCTTGTACACACCGCCCGTCACACCACGAGAGTTTACAACACCCGAAGTCGGTGAGGTA
ACCGCAA
>965|276582 Prior=0.000634 Length=1473 NormPrior=0.000611
TTGATCCTGGCTCAGGACGAACGCTGGCGGCGTGCTTAACACATGCAAGTCGAACGGAAA
GACAGGCCCTTCGGGGTGCTCGAGTGTCGAACGGGTGAGTAACACGTGGGTGATCTGCCC
TGCACTTTGGGATAAGCCTGGGAAACTGGGTCTAATACCGANNNNNNNNNNNNNNNNNNN
NNNNNNNNNNNNNNNGTTTTTTCGGTTCTGGATGGGCCCGCGGCCCATTAGCTTGTTGGT
GGGGTAATGGCCTACCAAGGCTACGATGGGTAGCTGGTCTGAGAGGACGATCAGCCACAC
TGGGACTGAGACACGGCCCAGACTCCTACGGGAGGCAGCAGTGGGGAATATTGCACAATG
GGCGAAAGCCTGATGCAGCGACGCCGCGTGAGGGATGACGGCCTTCGGGTTGTAAACCTC
TTTCAGCAGGGACGAAGCGAAAGTGACGGTACCTGCAGAAGAAGCACCGGCCAACTACGT
GCCAGCAGCCGCGGTAATACGTAGGGGGCAAGCGTTGTCCGGAATTATTGGGCGTAAAGC
GCGCGCAGGCGGTCCTTTAAGTCTGATGTGAAAGCCCACGGCTCAACCGTGGAGGGTCAT
TGGAAACTGGGGGACTTGAGTGCAGAAGAGGAGAGTGGAATTCCACGTGTAGCGGTGAAA
TGCGTAGAGATGTGGAGGAACACCAGTGGCGAAGGCGACTCTCTGGTCTGTAACTGACGC
TGAGGCGCGAAAGCGTGGGGAGCGAACAGGATTAGATACCCTGGTAGTCCACGCCGTAAA
CGATGAGTGCTAAGTGTTAGAGGGTTTCCGCCCTTTAGTGCTGCAGCTAACGCATTAAGC
ACTCCGCCTGGGGAGTACGGCCGCAAGGCTGAAACTCAAAGGAATTGACGGGGGCCCACA
CAAGCGGTGGAGCATGTGGTTTAAGTCGAAGCAACGCGAAGAACCTTACCAGGTCTTGAC
ATCCTCCGACACTCCTAGAGATAGGACGTTCCTTCGGGGGACAGAGTGACAGGTGGTGCA
TGGTTGTCGTCAGCTCGTGTCGTGAGATGTTGGGTTAAGTCCCGCAACGAGCGCAACCCT
TGATCTTAGTTGCCAGCATTTAGTTGGGCACTCTAAGGTGACTGCCGGTGACAAACCGGA
GGAAGGTGGGGATGACGTCAAATCATCATGCCCCTTATGACCTGGGCTACACACGTGCTA
CAATGGATGGTACAAAGGGCTGCAAAACCGCGAGGTCAAGCCAATCCCATAAAACCATTC
TCAGTTCGGATTGTAGGCTGCAACTCGCCTACATGAAGCTGGAATCGCTAGTAATCGCGG
ATCAGCATGCCGCGGTGAATACGTTCCCGGGCCTTGTACACACCGCCCGTCACACCACGA
AAGTTTGTAACACCCAAAGTCGGTGGGGTAACCTTTATGGAGCCAGCCGCCTAAGGTGGG
ACAGATGATTGGGGTGAAGTCGTAACAAGGTAG
>2016|261740 Prior=0.000626 Length=1469 NormPrior=0.000606
GTTTGATCCTGGCTCAGGACGAACGCTGGCGGCGTGCCTAATACATGCAAGTCGAGCGAA
TCATTAGGAGCTTGCTCCTGTTGGTTAGCGGCGGACGGGTGAGTAACACGTGGGCAACCT
GCCTGTAAGACTGGGATAACACCGGGAAACCGGTGCTAATACCGGATAATCCTTTTCCTC
TCATGAGGAAAAGCTGAAAGTCGGTTTCGGCTGACACTTACAGATGGGCCCGCGGCGCAT
TAGCTAGTTGGTGAGGTAACGGCTCACCAAGGCGACGATGCGTAGCCGACCTGAGAGGGT
GATCGGCCACACTGGGACTGAGACACGGCCCAGACTCCTACGGGAGGCAGCAGTAGGGAA
TCTTCCGCAATGGACGAAAGTCTGACGGAGCAACGCCGCGTGAGCGAAGAAGGCCTTCGG
GTCGTAAAGCTCTGTTGTTAGGGAAGAACAAGTACGAGAGTAACTGCTCGTACCTTGACG
GTACCTAACCAGAAAGCCACGGCTAACTACGTGCCAGCAGCCGCGGTAATACGTAGGTGG
CAAGCGTTGTCCGGAATTATTGGGCGTAAAGCGCGCGCAGGTGGTCTCTTAAGTCTGATG
TGAAAGCCCCCGGCTCAACCGGGGAGGGTCATTGGAAACTGGGAGACTTGAGTGCAGGAG
AGAAGAGTGGAATTCCACGTGTAGCGGTGAAAAATGCGTAGAGATGTGGAGGAACACCAT
TGGCGAAGGCGACTCTTTGGCCTGTAACTGACACTGAGGCGCGAAAGCGTGGGGAGCAAA
CAGGATTAGATACCCTGGTAGTCCACGCCGTAAACGATGAGTGATAGGTGTGGGGGGTGT
CGACTCCCTCCGTGCCGACGCAGCTAACGCATTAAGCACTCCGCCTGGGGAGTACGGCCG
CAAGGCTAAAACTCAAAGGAATTGACGGGGGCCCGCACAAGCAGCGGAGCATGTGGTTTA
ATTCGACGCAACGCGAAGAACCTTACCAGGTCTTGACATCCTCTGACACTCCTAGAGATA
GGACGTTCCCCTTCGGGGGACAGAGTGACAGGTGGTGCATGGTTGTCGTCAGCTCGTGTC
GTGAGATGTTGGGTTAAGTCCCGCAACGAGCGCAACCCTTGATCTTAGTTGCCAGCATTC
AGTTGGGCACTCTAAGGTGACTGCCGGTGACAAACCGGAGGAAGGTGGGGATGACGTCAA
ATCATCATGCCCCTTATGACCTGGGCTACACACGTGCTACAATGGATGGTACAAAGGGCT
GCAAAGTCGCGAGGCTAAGCGAATCCCATAAAACCATTCTCAGTTCGGATTGTAGGCTGC
AACTCGCCTACATGAAGCCGGAATCGCTAGTAATCGCGGATCAGCATGCCGCGGTGAATA
CGTTCCCGGGCCTTGTACACACCGCCCGTCACACCACGAGAGTTTGTAACACCCGAAGTC
GGTGGGGTAACCGCAAGGGGCCAGCCGCC
>8057|L2B56_m08 Prior=0.000622 Length=1369 NormPrior=0.000646
GGTTGGGCCACCGGCTTCGGGCGTTACCGACTTTCGTGACGTGACGGGCGGTGTGTACAA
GGCCCGGGAACGTATTCACCGCGCCATGGCTGATGCGCGATTACTAGCGATTCCAGCTTC
ATGGGGTCGAGTTGCAGACCCCAATCCGAACTGAGACCGGCTTTTTGGGATTCGCTCCAC
CTCACGGTATCGCAGCCCTTTGTACCGGCCATTGTAGCATGTTTGTAGCCCTGGACATAA
GGGGCATGATGACTTGACGTCATCCCCACCTTCCTCCGAGTTGACCCCGGCAGTCTCCCA
TGAGTCCCCACCATCACGTGCTGGCAACATGGAACGAGGGGTTGCGCTCGTTGCGGGACT
TAACCCAACATCTCACGACACGAGCTGACGACAACCATGCACCACCTGTGCACGACGCCT
TACGGCACCCCACATCTCTGCGAGATTTCCGTGCATGTCAAGCCTAGGTAAGGTTCTTCG
CGTTGCATCGAATTAAGCAACATGCTCCGCCGCTTGTGCGGGCCCCCGTCAATTCCTTTG
AGTTTTAGCCTTGCGGCCGTACTCCCCAGGCGGGGCGCTTAATGCGTTAGCTGCGGCACG
GAGACCGTGGAATGGCCCCCACACCTAGCGCCCAACGTTTACGGCGTGGACTACCAGGGT
ATCTAATCCTGTTCGCTCCCCACGCTTTCGCTCCTCAGCGTCAGTTACTGCCCAGAGACC
CGCCTTCGCCACCGGTGTTCCTCCTGATATCTGCGCATTTCACCGCTACACCAGGAATTC
CAGTCTCCCCTACAGCACTCAAGTCTGCCCGTATCGACTGCAGGCTCGGGGTTGAGCCCC
GAGTTTTCACAGCCGACGCGACAGACCGCCTACGAGCTCTTTACGCCCAATAATTCCGGA
CAACGCTTGCACCCTACGTATTACCGCGGCTGCTGGCACGTAGTTGGCCGGTGCTTCTTC
TGCAGGTACCGTCACTTTCGCTTCGTCCCTGCTGAAAGAGGTTTACAACCCGAAGGCCTT
CATCCCTCACGCGGCATTGCTGGATCAGGCTTTCGCCCATTGTCCAATATTCCCCACTGC
TGCCTCCCGTAGGAGTCTGGGCCGTGTCTCAGTCCCAGTGTGGCCGGTCACCCTCTCAGG
CCGGCTACCCGTCGTCGCCTTGGTAGGCCACTACCCCACCAACAAGCTGATAGGCCGCGG
GCCCATCCCCAGCCGGAAACCCTTTCCACCACCAGACCATGCGGCCAGCGGTCACATCCG
GTATTAGCCCCAATTTCTTGGAGTTATCCCAGAGCCGGGGGCAGGTTGCCCACGTGTTAC
TCACCCGTTCGCCACTAGAACACCCCCCGAAGGAGGGCCTCGCTCGACT
>6145|341901_m01 Prior=0.000622 Length=1414 NormPrior=0.000625
GTTTGATCCTGGCTCAGGACGAACGCTGGCGGCGTGCTTAACACATGCAAGTCGAGCGGT
AAGGCTCCTTCGGGAGTACACGAGCGGCGAACGGGTGAGTAACACGTGAGCAATCTGCCC
TTCACATCGGGATAACTCCGGGAAACCGAAGCTAATACCGAATACGACCACTTCAGGCAT
CTGACGGTGGTGGAAAGTTCCGGCGGTGATGGATGAGCTCGCGGCCTATCAGCTTGTTGG
TGGGGTAATGGCCCACCAAGGCTTCGACGGGTAGCCGGCCTGAGAGGGTGACCGGCCACA
CTGGGACTGAGACACGGCCCAGACTCCTACGGGAGGCAGCAGTGGGGAATATTGGACAAT
GGGCGAAAGCCTGATCCAGCAACGCCGCGTGAGGGATGACGGCCTTCGGGTTGTAAACCT
CTTTCAGTACCGACGAAGCGCCAATAACGGTGGTGACGGTAGGTACAGAAGAAGGACCGG
CCAACTACGTGCCAGCAGCCGCGGTAATACGTAGGGTCCGAGCGTTGTCCGGAATTATTG
GGCGTAAAGGGCTCGTAGGCGGTCCGTCACGTCGGGAGTGAAAACCTGGGGCTCAACCCC
AGGCCTGCTTCCGATACGGGCGGACTAGAGGTAGGCAGGGGAGAGCGGAATTCCTGGTGT
AGCGGTGAAATGCGCAGATATCAGGAGGAACACCGGTGGCGAAGGCGGCTCTCTGGGCCT
TACCTGACGCTGAGGAGCGAAAGCGTGGGGAGCAAACAGGATTAGATACCCTGGTAGTCC
ACGCCGTAAACGTTGGGCGCTAGGTGTGGGGGGTCTTCCACTCCCTCCGTGCCGCAGCAA
ACGCATTAAGCGCCCCGCCTGGGGAGTACGGCCGCAAGGCTAAAACTCAAAGGAATTGAC
GGGGGCCCGCACAAGCGGCGGAGCATGCGGATTAATTCGATGCAACGCGAAGAACCTTAC
CTGGGTTTGACATATGGAGAAAACTGTCAGAGATGGCAGGTCCTTACGGGCTCCATACAG
GTGGTGCATGGCTGTCGTCAGCTCGTGTCGTGAGATGTTGGGTTAAGTCCCGCAACGAGC
GCAACCCTCGTCTTATGTTGCCAGCACGTAATGGTGGGGACTCATAAGAGACTGCCGGGG
TCAACTCGGAGGAAGGTGGGGATGACGTCAAGTCATCATGCCCCTTATGTCCAGGGCTGC
ACACATGCTACAATGGCCGGTACAAAGGGCAGCGAAACCGCAAGGTAGAGCGAATCCCAA
AAAGCCGGTCTCAGTTCGGATTGGGGTCTGCAACTCGACCCCATGAAGTCGGAGTCGCTA
GTAATCGCAGATCAGCAACGCTGCGGTGAATACGTTCCCGGGCCTTGTACACACCGCCCG
TCACGTCACGAAAGTCAGCTGTACTAGAAGTAGC
>949|182749 Prior=0.000621 Length=1300 NormPrior=0.000679
GTTTGATCCTGGCTCAGAACGAACGCTGGCGGCAGGCTTAACACATGCAAGTCGAGCGGG
CCCTTCGGGGTCAGCGGCGGACGGGTTAGTAACGCGTGGGAACGTGCCCTTTGCTCTGGA
ATAGCCCTGGGAAACTGGGGGTAATACCGGATGTGCCCTGAGGGGGAAAGATTTATCGGC
AAGGGATCGGCCCGCGTCTGATTAGGTAGTTGGTGTGGTAACGGCGCACCAAGCCGACGA
TCGGTAGCTGGTTTGAGAGGATGATCAGCAACACTGGGACTGAGACACGGCCCAGACTCC
TACGGGAGGCAGCAGTGGGGAATCTTAGACAATGGGCGCAAGCCTGATCTAGCCATGCCG
CGTGGGTGATGAAGGCCTTAGGGTCGTAAAGCCCTTTCGCCGGGGAAGATAATGACGGTA
CCCGGTAAAGAAACCCCGGCTAACTCCGTGCCAGCAGCCGCGGTAATACGGAGGGGGTTA
GCGTTGTTCGGAATGACTGGGCGTAAAGCGCGCGTAGGCGGATCGGAAAGTTGGGGGTGA
AATCCCGGGGCTCAACCTCGGAATGGCCTTCAAAACTCCTGGTCTTGAGTTCGAGAGAGG
TGAGTGGAATTCCGAGTGTAGAGGTGAAATTCGTAGATATTCGGAGGAACACCAGTGGCG
AAGGCGGCTCACTGGCTCGACACTGACGCTGAGGTGCGAAAGCGTGGGGAGCAAACAGGA
TTAGATACCCTGGTAGTCCACGCCGTAAACGATGAATGCCAGACGTCGGGGGGCTTGCTC
TTCGGTGTCACACCTAACGGATTAAGCATTCCGCCTGGGGAGTACGGTCGCAAGATTAAA
ACTCAAAGGAATTGACGGGGGCCCGCACAAGCGGTGGAGCATGTGGTTTAATTCGAAGCA
ACGCGCAGAACCTTACCAACCCTTGACATCGCCACTACCGGCGAGGAGTGGCTTCCTTCA
GTTCGGCTGGGTGGAACACAGGTGCTGCATGGCTGTCGTCAGCTCGTGTCGTGAGATGTT
GGGTTAAGTCCCGCAACGAGCGCAACCCTCGCCTTTAGTTGCCATCATTTAGTTGGGCAC
TCTAAAGGGACCGCCGGTGGTAAGCCGGAGGAAGGTGGGGATGACGTCAAGTCCTCATGG
CCCTTACGGGATGGGCTACACACGTGCTACAATGGTGGTGACAATGGGTTGATCCCCAAA
AGCCATCTCAGTTCGGATTGGGGTCTGCAACTCGACCCCATGAAGTTGGAATCGCTAGTA
ATCGCGGAACAGCACGCCGCGGTGAATACGTTCCCGGGCC
>3244|62921 Prior=0.000621 Length=1185 NormPrior=0.000744
TGTCAGATTAGGTAGTTGGTGGGGTAATGGCCTACCAAGCCTGCGATCTGTAGCTGGTCT
GAGAGGACGATCAGCCACACTGGGACTGAGACACGGCCCAGACTCCTACGGGAGGCAGCA
GTGGGGAATATTGCGCAATGGGCGAAAGCCTGACGCAGCAACGCCGCGTGCGGGAAGAAG
GCTTTCGGGTTGTAAACCGCTTTCAAGGGAAGAAAAAAATGACGGTACCTGAAGAATCAG
CATCGGCTAACTCCGTGCCAGCAGCCGCGGTAAGACGGAGGATGCAAGCGTTATCCGGAA
TGATTGGGCGTAAAGCGTCTGCAGGTGGCAGTTCAAGTCTGCTGTCAAAGACCGGGGCTT
AACTTCGGAAAGGCAGTGGAAACTGAACAGCTAGAGTATGGTAGGGGCAGAGGGAATTCC
TGGTGTAGCGGTGAAATGCGTAGAGATCAGGAAGAACACCAGCAGCGAAGGCGCTCTACT
GGGCCACAACTGACGCTGAGGGACGAAAGCTAGGGGAGCGAAAGGGATTAGATACCCCTG
TAGTCCTAGCTGTAAACGATGGATACTAGGTGTTGGACGTATCGACCCGTGCAGTACCGT
AGCTAACGCGTTAAGTATCCCGCCTGGGGAGTACGCACGCAAGTGTGAAACTCAAAGGAA
TTGACGGGGGCCCGCACAAGCGGTGGAGGATGTGGTTTAATTCGATGCAACGCGAAGAAC
CTTACCAAGACTTGACATGTCGCGAATCCAGTGGAAACACAGGAGTGCCTTCGGGGACAC
GGAGGAAGGTGGTGCATGGCTGTCGTCAGCTCGTGTCGTGAGATGTTGGGTTAAGTCCCG
CAACGAGCGCAACCCTCGTCTTTAGTTGCCAGCATTAAGTTGGGCACTCTAGAGAGACTG
CCGGTGACAAACCGGAGGAAGGTGGGGATGACGTCAAGTCAGCATGCCCCTTACGCCCTG
GGCTACACACGTACTACAATGCGACGGACAAAGGGCAGCAAGCCGGCAACGGCAAGCTAA
TCCCATAAACCGTGGCTCAGTTCAGATCGTAGGCTGCAACTCGCCTACGTGAAGGAGGAA
TCGCTAGTAATTGCAGGTCAGCATACTGCAGTGAATTCGTTCCCGGGCCTTGTACACACC
GCCCGTCACACCATGGAAGTTGGCCACGCCCGAAGTCGTTACCCC
>5727|L2B33 Prior=0.000610 Length=1368 NormPrior=0.000633
TTGGCCATCGGCTTCGGGCGTTACCGACTTTCGTGACGTGACGGGCGGTGTGTACAAGGC
CCGGGAACGTATTCACCGCAGCGTTGCTGATCTGCGATTACTAGCGACTCCAACTTCACG
GGGTCGAGTTGCAGACCCCGATCCGAACTGAGACCCACTTTAAGGGATTCGCTCCACCTC
ACGGTCTCGCAGCCCTCTGTATAGGCCATTGTAGCATGTGTGAAGCCCTGGACATAAGGG
GCATGATGACTTGACGTCATCCCCACCTTCCTCCGAGTTGACCCCGGCAGTCTCCCATGA
GTCCCCGGCATCACCCGCTGGCAACATGGAACAAGGGTTGCGCTCGTTGCGGGACTTAAC
CCAACATCTCACGACACGAGCTGACGACAGCCATGCACCACCTGCACACCAACCACAAGG
GAACGCCTATCTCTAGACGCGTCTGGTGCATGTCAAACCCAGGTAAGGTTCTTCGCGTTG
CATCGAATTAATCCACATGCTCCGCCGCTTGTGCGGGCCCCCGTCAATTCCTTTGAGTTT
CACACTTGCGTGCGTACTCCCCAGGCGGGGCGCTTAATGCGTTAGCTGCGGCACAGAGAC
CGTGGAATGGCCCCCACACCTAGCGCCCAACGTTTACGGCGTGGACTACCAGGGTATCTA
ATCCTGTTCGCTCCCCACGCTTTCGCTCCTCAGCGTCAGTATCGGCCCAGAGACCCGCCT
TCGCCACCGGTGTTCCTCCTGATATCTGCGCATTTCACCGCTACACCAGGAATTCCAGTC
TCCCCTGCCGAACTCAAGTGATGCCCGTATCGACCGCAAGCCCAGAGTTAAGCCCCAGGT
TTTCACGGCCGACGCGACACACCGCCTACGAGCTCTTTACGCCCAATAATTCCGGACAAC
GCTCGCACCCTACGTGTTACCGCGGCTGCTGGCACGTAGTTGGCCGGTGCGCTTCTTCTA
CCCCTACCGTCACCCGAAAGCTTCGTCGAGGTCGAAAGAGGTTTACAACCCGAAGGCCGT
CATCCCCCACGCGGCGTCGCTGCGTCAGGCTTCCGCCCATTGCGCAATATTCCCCACTGC
TGCCTCCCGTAGGAGTCTGGGCCGTGTCTCAGTCCCAGTGTGGCCGGTCGCCCTCTCAGG
CCGGCTACCCGTCGTCGCCTTGGTAGGCCATCACCCCACCAACAAGCTGATAGGCCGCGG
GCCCATCCCCAGCCGAAAAAACTTTCCACCCACCCCCATGCAGAGGCAAGTGAATATCCG
GTATTAGACCCAGTTTCCCAGGCTTATCCCAGAGCTGAGGGCAGGTCACCCACGTGTTAC
TCACCCGTTCGCCGCTCGTGTACCCCGAAGGGCCTTACCGCTCGACTT
>12649|149649_m43 Prior=0.000605 Length=1506 NormPrior=0.000571
GTTTGATCCTGGCTCAGGACGAACGCTGGCGGCGTGCTTAACACATGCAAGTGGAGCGAC
GAACCAGGGCTTGCCCTGGGGCAAAGCCGCGAACGGGTGAGTAACACGTGGGTAACCCAC
CCCGATGATCGGGACAACCCCAGGAAACCGGGGCTAATACCGAATGTGCCTGGCGACCAC
AAGGTCCACAAGGAAAGATAGCTTCGGCCTTCGCATCGGGACGGGCCCGCGGCCCATTAG
CTTGTTGGTGAGGTAACGGCTTACCAAGGCTACGATGGGTAGCTGGTCTGAGAGGACGAT
CAGCCACACTGGGACTGAGACACGGCCCAGACTCCTACGGGAGGCAGCAGTGGGGAATCT
TGCGCAATGCGCGAAAGCGTGACGCAGCAACGCCGCGTGGAGGAAGACGGTCTTCGGATT
GTAAACTCCTTTCAGTTGGGACGAAGCTTCTTCGGTGAATAGCCGATCGGGGTGACGGTA
CCTTTAGAAGAAGCCCCGGCTAACTACGTGCCAGCAGCCGCGGTAATACGTAGGGGGCAA
GCGTTGTCCGGAATCATTGGGCGTAAAGAGCGTGTAGGCGGTCCGGTAAGTCCGCTGTGA
AAGTCGAGGGCTCAACCCTCGAAAGCCGGTGGATACTGTCGGGCTCGAGTGCGGAAGAGG
CGAGTGGAATTCCTGGTGTAGCGGTGAAATGCGCAGATATCAGGAGGAACACCGATTGCG
AAGGCAGCTCGCTGGGACGTTACTGACGCTGAGACGCGAAAGCGTGGGGAGCAAACAGGA
TTAGATACCCTGGTAGTCCACGCTGTAAACGATGGGCACTAGGTGTGGGGGGTATCGACT
CCCTCCGTGCCGAAGCTAACGCATTAAGTGCCCCGCCTGGGGAGTACGGCCGCAAGGCTA
AAACTCAAAGGAATTGACGGGGACCCGCACAAGCAGCGGAGCATGTGGTTTAATTCGACG
CAACGCGAAGAACCTTACCTGGGCTTGACATGTTCCTGACCGCTCTGGAAACAGGGCCTC
CCTTCGGGGCAGGATCACAGGTGGTGCATGGCTGTCGTCAGCTCGTGTCGTGAGATGTTG
GGTTAAGTCCCGCAACGAGCGCAACCCCCGTCGCATGTTGCCAGCATTTAGTTGGGGACT
CATGCGAGACTGCCGGTGACAAACCGGAGGAAGGTGGGGATGACGTCAAGTCATCATGCC
CCTTATGTTCAGGGCTACACACGTGCTACATTGGCGCGTACAGAGGGCTGCGATACCGCG
AGGTGGAGCGAATCCCTCAAAGCGCGTCTCGGTTCGGATTGCAGGCTGAAACCCGCCTGC
ATGAAGGTGGAGTTGCTAGTAATCGCGGATCAGCACTGCCGCGGTGAATACGTTCCCGGG
TCTTGTACACACCGCCCGTCACACCATGGGAGTGAGTAACACCCAAAGCCGGTGGCCTAA
CCCCTCGGGGAGGGAGCTGTCGAAGGTGGGGCTCGTGACTGGGGTGAAGTCGTAACAAGG
TAGCCG
>4539|582154 Prior=0.000602 Length=1303 NormPrior=0.000656
GGACGGGTGAGTAACACGTGGGTAACCTGCCTCAAAGAGGGGGATAGCCTCCCGAAAGGG
AGATTAATACCGCATAACATTATGCTATCGCATGGTAGTATAATCAAAGGAGTAATCCGC
TATGAGATGGACCCGCGGCGCATTAGCTAGTTGGTGAGGTAACGGCTCACCAAGGCGACG
ATGCGTAGCCGACCTGAGAGGGTGATCGGCCACATTGGAACTGAGACACGGTCCAGACTC
CTACGGGAGGCAGCAGTGGGGAATATTGCACAATGGGCGAAAGCCTGATGCAGCAACGCC
GCGTGAGTGAAGAAGGCCTTCGGGTTGTAAAGCTCTGTCTTTTGGGACGATAATGACGGT
ACCAAAGGAGGAAGCCACGGCTAACTACGTGCCAGCAGCCGCGGTAATACGTAGGTGGCA
AGCGTTGTCCGGATTTACTGGGCGTAAAGGATGCGTAGGTGGATATTTAAGTGGGATGTG
AAATACCCGGGCTCAACTTGGGTGCTGCATTCCAAACTGGATATCTAGAGTGCAGGAGAG
GAAAGTGGAATTCCTAGTGTAGCAGTGAAATGCGTAGATATTAGGAGGAACACCAGTGGC
GAAGGCGGCTTTCTGGACTGTAACTGACACTGAGGCATGAAAGCGTGGGGAGCAAACAGG
ATTAGATACCCTGGTAGTCCACGCCGTAAACGATGGGTACTAGGTGTGGGAGTTGTCATG
ACTTCCGTGCCGTCGTTAACACAGTAAGTACCCCGCCTGGGGAGTACGATCGCAAGATTA
AAACTCAAAGGAATTGACGGGGGCCCGCACAAGCAGCGGAGCATGTGGTTTAATTCGAAG
CAACGCGAAGAACCTTACCTAGACTTGACATCTCCTGAATTACCCGTAACTGGGGAAGCT
CTTCGGAGCAGGAAGACAGGTGGTGCATGGTTGTCGTCAGCTCGTGTCGTGAGATGTTGG
GTTAAGTCCCGCAACGAGCGCAACCCTTATTGTTAGTTGCTACCATTAAGTTGAGCACTC
TAGCGAGACTGCCGCGGTTAACGCGGAGGAAGGTGGGGATGACGTCAAATCATCATGCCC
CTTATGTCTAGGGCTACACACGTGCTACAATGGTCGGTACAATGAGACGCAATACCGCGA
GGTGGAGCAAAACTTATAAAACCGATCCCAGTTCGGATTGCAGGCTGCAACTCGCCTGCA
TGAAGCCGGAGTTGCTAGTAATCGCGAATCAGAATGTCGCGGTGAATACGTTCCCGGGCC
TTGTACACACCGCCCGTCACACCATTAGAGTTGCCAACACCCG
>26|248468 Prior=0.000594 Length=1153 NormPrior=0.000733
GATTCTGGCTTGGGATGGGCTCGCGGCCTATCAGCTTGTTGGTGGGGTGATGGCCTACCA
AGGCGACGACGGGTAGCCGGCCTGAGAGGGCGACCGGCCACACTGGGACTGAGACACGGC
CCAGACTCCTACGGGAGGCAGCAGTGGGGAATATTGCACAATGGGCGGAAGCCTGATGCA
GCGACGCCGCGTGAGGGATGACGGCCTTCGGGTTGTAAACCTCTTTCAGCAGGGACGAAG
CGTAAGTGACGGTACCTGCAGAAGAAGCGCCGGCCAACTACGTGCCAGCAGCCGCGGTAA
GACGTAGGGCGCGAGCGTTGTCCGGATTTATTGGGCGTAAAGAGCTCGTAGGCGGCTTGT
CGCGTCGACTGTGAAATCCCGTGGCTCAACTGCGGGTCTGCAGTCGATACGGGCAGGCTA
GAGTTCGGTAGGGGAGACTGGAATTCCTGGTGTAGCGGTGAAATGCGCAGATATCAGGAG
GAACACCGGTGGCGAAGGCGGGTCTCTGGGCCGATACTGACGCTGAGGAGCGAAAGCGTG
GGGAGCGAACAGGATTAGATACCCTGGTAGTCCACGCTGTAAACGTTGGGCGCTAGGTGT
GGGGGGCCTCTCCGGTTCTCTGTGCCGCAGCTAACGCATTAAGCGCCCCGCCTGGGGAGT
ACGGCCGCAAGGCTAAAACTCAAAGGAATTGACGGGGGCCCGCACAAGCGGCGGAGCATG
CGGATTAATTCGATGCAACGCGAAGAACCTTACCTGGGTTTGACATCACTCGAAAACTCG
CAGAGATGCGGGGTCCTTCGGGGCGGGTGACAGGTGGTGCATGGCTGTCGTCAGCTCGTG
TCGTGAGATGTTGGGTTAAGTCCCGCAACGAGCGCAACCCTCGTTCGATGTTGCCAGCGG
GTTATGCCGGGGACTCATCGAAGACTGCCGGGGTCAACTCGGAGGAAGGTGGGGATGACG
TCAAGTCATCATGCCCCTTATGTCCAGGGCTTCACGCATGCTACAATGGCCGGTACAAAG
GGCTGCGATACCGTGAGGTGGAGCGAATCCCAAAAAGCCGGTCTCAGTTCGGATCGGGGT
CTGCAACTCGACCCCGTGAAGTCGGAGTCGCTAGTAATCGCAGATCAGCAACGCTGCGGT
GAATACGTTCCCG
>1350|571269 Prior=0.000593 Length=1233 NormPrior=0.000683
CGCGTGAGAATCTGCCAAAAGGACTGGGACAACAGCTGGAAACGGCTGCTAATACCGGAT
ATGCCAGAAAGTGAAAAGGGTAAAACCGCCTTTTGATGAGCTCGCGTCTGATTAGCTAGT
TGGTGGGGTAAAGGCCTACCAAGGCTCCGATCAGTAACTGGTCTGAGAGGATGGCCAGTC
ACACTGGGACTGAGACACGGCCCAGACTCCTACGGGAGGCAGCAGTGGGGAATTTTCCGC
AATGGGCGAAAGCCTGACGGAGCAAGACCGCGTGGGGGAAGAAGGCTCTTGGGTTGTAAA
CCTCTTTTGTCAGGGAAGAACACAATGACGGTACCTGAAGAATCAGCATCGGCTAACTCC
GTGCCAGCAGCCGCGGTAATACGGAGGATGCAAGCGTTATCCGGAATTATTGGGCGTAAA
GCGTCCGCAGGTGGCACTTCAAGTCTGCTGTCAAAGACCGGGGCTTAACCCCGGAAAGGC
AGTGGAAACTGAACAGCTAGAGTATGGTAGGGGCAGAGGGAATTCCTGGTGTAGCGGTGA
AATGCGTAGAGATCAGGAAGAACATCGGTGGCGAAGGCGCTCTGCTGGACCATAACTGAC
ACTCAGGGACGAAAGCTAGGGGAGCGAATGGGATTAGATACCCCAGTAGTCCTAGCCGTA
AACGATGGATACTAGGTGTGGCTTGTATCGACCCGAGCCGTGCCGTAGCTAACGCGTTAA
GTATCCCGCCTGGGGAGTACGCTCGCAAGAGTGAAACTCAAAGGAATTGACGGGGGCCCG
CACAAGCGGTGGAGTATGTGGTTTAATTCGATGCAACGCGAAGAACCTTACCAGGGCTTG
ACATGTCCGGAATCCCAGGGAAACTTGGGAGTGCCTTCGGGAGCCGGAACACAGGTGGTG
CATGGCTGTCGTCAGCTCGTGTCGTGAGATGTTGGGTTAAGTCCCGCAACGAGCGCAACC
CTCGTTTTTAGTTGCCATCATTAAGTTGGGCACTCTAGAGAGACTGCCGGTGACAAACCG
GAGGAAGGTGGGGATGACGTCAAGTCAGCATGCCCCATTACGTCCTGGGCTACACACGTA
CTACAATGCGGCGGACAAAGGGCAGCAAGCCGGCAACGGCAAGCCAATCCCATAAACCGC
AGCTCAGTTCAGATTGCAGGCTGCAACTCGCCTGCATGAAGGAGGAATCGCTAGTAATCG
CCGGTCAGCCATACGGCGGTGAATACGTTCCCG
>3059|225630 Prior=0.000590 Length=1414 NormPrior=0.000593
CTCAGGATGAACGCTGGCGGTCTGCTTAACACATGCAAGTCGAACGCAGTACTTCGGTAC
TGAGTGGCGGACGGGTGAGTAACGCGTGAGAATCTGCCTAGAGGTCGGGGACAACCATTG
GAAACGATGGCTAATACCGGATATGCCTTACGGGGTGAAAGATTAATCGCCTTTAGAAGA
GCTCGCGTCTGGATTAGCTAGTTGGTGAGGTAAGAGCTCACCAAGGCGACGATCCGTAGC
TGGTCTGAGAGGATGACCAGCCACACTGGGACTGAGACACGGCCCAGACTCCTACGGGAG
GCAGCAGTGGGGAATTTTCCGCAATGGGCGAAAGCCTGACGGAGCAAGACCGCGTGGGGG
AGGAAGGTCTGTGGATTGTAAACCCCTTTTGTCAAGGAAGAACACAATGACGGTACTTGA
CGAATCAGCCTCGGCTAACTCCGTGCCAGCAGCCGCGGTAATACGGAGGAGGCAAGCGTT
ATCCGGATTTATTGGGCGTAAAGCGTCCGCAGGTGGTTTATCAAGTCTGCTGTTAAAGCG
CGAAGCTTAACTTCGTAAGGGCAGTGGAAACTGGTGAACTTGAGTGTGATATGGCAGAGG
GAATTCCCAGTGTAGCGGTGAAATGCGTAGAGATTGGGAAGAACACCGGTGGCGAAAGCG
CTCTGCTGGGTCATTACTGACACTGAGGGACGAAAGCTAGGGGAGCGAAAGGGATTAGAT
ACCCCTGTAGTCCTAGCCGTAAACGATGGGTACTAGGCGTTGACCGTATCGACCCGGTCA
GTGCCGGAGCTAACGCGTTAAGTACCCCGCCTGGGGAGTACGCTCGCAAGAGTGAAACTC
AAAGGAATTGACGGGGGCCCGCACAAGCGGTGGAGTATGTGGTTTAATTCGATGCAACGC
GAAGAACCTTACCAGGGCTTGACATGTCGCGCATCTTTTGGAAACCAGAGAGTGCCTTCG
GGAGCGCGAACACAGGTGGTGCATGGCTGTCGTCAGCTCGTGTCGTGAGATGTTGGGTTA
AGTCCCGCAACGAGCGCAACCCTCGTCTTTAGTTGCCAGCATTCAGTTGGGCACTCTAGA
GAGACTGCCGGTGACAAACCGGAGGAAGGTGGGGATGACGTCAAGTCAGCATGCCCCTTA
CGTCCTGGGCTACACACGTACTACAATGCTACGGACAAAGGGTTGCAAGCGTGCGAACGC
AAGCTAATCCCATAAACCTCGCCTCAGTTCAGATTGCAGGCTGCAACTCGCCTGCATGAA
GGAGGAATCGCTAGTAATCGCCGGTCAGCATACGGCGGTGAATCCGTTCCCGGGCCTTGT
ACACACCGCCCGTCACACCATGGAAGTTGGCCACGCCCGAAGTCGTTACTCCAACCGCTT
GCGGAGGAGGATGCCGAAGGCAGGGCTGGTGACT
>6292|L1A17_m01 Prior=0.000590 Length=1361 NormPrior=0.000616
AAGGGTTGGGCCACCGGCTTCGGGTGTTGCCGACTTTCGTGACGTGACGGGCGGTGTGTA
CAAGGCCCGGGAACGTATTCACCGCAGCGTTGCTGATCTGCGATTACTAGCGACTCCGAC
TTCACGGGGTCGAGTTGCAGACCCCGATCCGAACTGAGACCGGCTTTTTGGGATTCGCTC
CACCTCACGGCATCGCAACCCTTTGTACCGGCCATTGTAGCATGCGTGAAGCCCTGGACA
TAAGGGGCATGATGACTTGACGTCATCCCCACCTTCCTCCGAGTTGACCCCGGCAGTCTC
CTATGAGTCCCCACCATAACGTGCTGGCAACATAGAACGAGGGTTGCGCTCGTTGCGGGA
CTTAACCCAACATCTCACGACACGAGCTGACGACAACCATGCACCACCTGTGAACAGCCC
TTGCGGACCCGACGTCTCTGCCGGATTACTGCCCATGTCAAGCCTTGGTAAGGTTCTTCG
CGTTGCATCGAATTAATCCGCATGCTCCGCCGCTTGTGCGGGCCCCCGTCAATTCCTTTG
AGTTTTAGCCTTGCGGCCGTACTCCCCAGGCGGGGCGCTTAATGCGTTAGCTGCGGCACA
GAGAACCGGAGAGGTCCCCCACACCTAGCGCCCAACGTTTACAGCGTGGACTACCAGGGT
ATCTAATCCTGTTCGCTCCCCACGCTTTCGCTCCTCAGCGTCAGTATCGGCCCAGAGACC
CGCCTTCGCCACCGGTGTTCCTCCTGATATCTGCGCATTTCACCGCTACACCAGGAATTC
CAGTCTCCCCTACCGAACTCTAGCCTGCCCGTATCGACCGCAAGCTTGGAGTTGAGCCCC
AAGTTTTCACGAACGACGCGACAAGCCGCCTACGAGCTCTTTACGCCCAATAAATCCCGG
ACAACGCGCGCACCCTACGTGTTACCGCGGCTGCTGGCACGTAGTTGGTCGNNNNNNNNN
NNNNNNNNNNNNGCCACCAGCCCTTCGTCCCATCTGACAGGAGTTTACGATCCGAAGACC
TTCATCCTCCACGCGGCGTTGCTGGATCAGGCTTTCGCCCATTGTCCAATATTCCCCACT
GCTGCCTCCCGTAGGAGTCTGGGCCGTGTCTCAGTCCCAGTGTGGCCGGTCGCCCTCTCA
GGCCGGCTACCCGTCGTCGCCTTGGTAGGCCATCACCCCACCAACAAGCTGATAGGCCGC
GGGCCCATCCTCAGCCGAAGAACTTTCCACCACCACCGATGCCGGCAGAGGTCGTATCCG
GTATTAGCCCCGGTTTCCCGGAGTTATCCCAGAGCTGAGGGCAGGTTGCCCACGTGTTAC
TCACCCGTTCGCCGCTCGAGTACCCCGAAGGGCCTTTCCGC
>7054|574032_m05 Prior=0.000585 Length=1423 NormPrior=0.000584
GAGCGACGAACCAGGCTTCGGCCTGGGGCAGAGCCGCGAACGGGTGAGTAACACGTGGGT
GACCTGCCCTGATGACCGGGACAACCCGAGGAAACTCGGGCTAATACCGGATGTGCTCCC
AGCCATAGCCGGCTGGGTGGAAAGGTAGCTTCGGCTTCCGCGTCAGGATGGGCCCGCGGC
GCATTAGCTTGTTGGTGGGGTAAAGGCCTACCAAGGCTTCGATGCGTAGCTGGTCTGAGA
GGACGATCAGCCACACTGGGACTGAGACACGGCCCAGACTCCTACGGGAGGCAGCAGTGG
GGAATCTTGCGCAATGCGCGAAAGCGTGACGCAGCAACGCCGCGTGAGGGAAGACGGCCT
TCGGGTTGTAAACCTCTTTCAGTTGGGACGAAGCTTCGCCGGTTAATAGCCGGCTGGAGT
GACGGTACCTTCACAAGAAGCCCCGGCTAACTACGTGCCAGCAGCCGCGGTAATACGTAG
GGGGCAAGCGTTGTCCGGAATCATTGGGCGTAAAGAGCGTGTAGGCGGCTCGGTAAGTCC
GCTGTGAAAGTCCAGGGCTCAACCCTGGAATGCCGGTGGAAACTGTCGAGCTAGAGTCCG
GAAGAGGCGAGTGGAATTCCTGGTGTAGCGGTGAAATGCGCAGATATCAGGAGGAACACC
AATGGCGAAGGCAGCTCGCTGGGACGGTACTGACGCTGAGACGCGAAAGCGTGGGGAGCA
AACAGGATTAGATACCCTGGTAGTCCACGCCGTAAACGATGGGTGCTAGGTGTGGGGGGT
GTCGACTCCCTCCGTGCCGAAGCTAACGCATTAAGCACCCCGCCTGGGGAGTACGGCCGC
AAGGCTAAAACTCAAAGGAATTGACGGGGGCCCGCACAAGCAGCGGAGCATGTGGTTTAA
TTCGACGCAACGCGAAGAACCTTACCCGGGCTTGACATGTGCCTGACAGTCGTGGAAACA
CGGCCTCCCTTCGGGGCAGGTACACAGGTGGTGCATGGCTGTCGTCAGCTCGTGTCGTGA
GATGTTGGGTTAAGTCCCGCAACGAGCGCAACCCCCGTCGCATGTTGCCAGCATTTAGTT
GGGGACTCATGCGAGACTGCCGGTGACAAACCGGAGGAAGGTGGGGATGACGTCAAGTCA
TCATGCCCCTTATGTTCAGGGCTACACACGTGCTACATTGGCGCATACAGAGGGCTGCGA
TACCGCGAGGTGGAGCGAATCCCTCAAAGTGCGTCTCGGTTCGGATTGCAGGCTGAAACC
CGCCTGCATGAAGGTGGAGTTGCTAGTAATCGCGGATCAGCATTGCCGCGGTGAATACGT
TCCCGGGCCTTGTACACACCGCCCGTCACACCACGGGAGTGAGCAACACCCGAAGCCGGT
GGCCTAACCCTTAGGGGAGGGAGCCGTCGAAGGTGGGGCTCGT
>5037|151384 Prior=0.000582 Length=1475 NormPrior=0.000560
GTTTGATCCTGGCTCAGATTGAACGCTGGCGGCATGCCTTACACATGCAAGTCGAACGGC
AGCGCGGGGGCAACCCTGGCGGCGAGTGGCGAACGGGTGAGTAACATATCGGAACGTGCC
TTAGAGTGGGGGATAACTAGTCGAAAGACTAGCTAATACCGCATACGATCTACGGATGAA
AGTGGGGGATCGCAAGACCTCATGCTCCTGGAGCGGCCGATATCTGATTAGCTAGTTGGT
AGGGTAAAAGCCTACCAAGGCGACGATCAGTAGCTGGTTTTAGAGAACGACCAGCCACAC
TGGGACTGAGACACGGCCCAGACTCCTACGGGAGGCAGCAGTGGGGAATCTTGGACAATG
GGGGCAACCCTGATCCAGCAATGCCGCGTGAGTGAAGAAGGCCTTCGGGTTGTAAAGCTC
TTTTGTTCGGAAAGAAATCGCTCTGGCTAATATCTAGAGTGGATGACGGTACCGGAAGAA
TAAGCACCGGCTAACTACGTGCCAGCAGCCGCGGTAATACGTAGGGTGCAAGCGTTAATC
GGAATTACTGGGCGTAAAGCGTGCGCAGGCGGTTGTGCAAGACAGATGTGAAATCCCCGG
GCTTAACCTGGGAACTGCATTTGTGACTGCACGGCTAGAGTGTGTCAGAGGGGGGTAGAA
TTCCACGTGTAGCAGTGAAATGCGTAGATATGTGGAGGAATACCGATGGCGAAGGCAGCC
CCCTGGGATAACACTGACGCTCATGCACGAAAGCGTGGGGAGCAAACAGGATTAGATACC
CTGGTAGTCCACGCCCTAAACGATGTCAACTAGTTGTCGGGTCTTAATTGACTTGGTAAC
GCAGCTAACGCGTGAAGTTGACCGCCTGGGGAGTACGGTCGCAAGATTAAAACTCAAAGG
AATTGACGGGGACCCGCACAAGCGGTGGATGATGTGGATTAATTCGATGCAACGCGAAAA
ACCTTACCTACCCTTGACATGGCAGGAACCCCGCAGAGATGTGAGGGTGCTCGAAAGAGA
ACCTGGACACAGGTGCTGCATGGCTGTCGTCAGCTCGTGTCGTGAGATGTTGGGTTAAGT
CCCGCAACGAGCGCAACCCTTATCATTAGTTGCTACGCAAGGGCACTCTAATGAGACTGC
CGGTGACAAACCGGAGGAAGGTGGGGATGACGTCAAGTCCTCATGGCCCTTATGGGTAGG
GCTTCACACGTCATACAATGGTCGGTACAGAGGGCTGCCAACCCGCGAGGGGGAGCCAAT
CCCAGAAAACCGATCGTAGTCCGGATTGCAGTCTGCAACTCGACTGCATGAAGTCGGAAT
CGCTAGTAATCGCGGATCAGCATGTCGCGGTGAATACGTTCCCGGGTCTTGTACACACCG
CCAGTCACACCATGGGAGTAGGTTTTACCAGAATTAGGTAGCCTAACCGCAAGGAGGGCG
CTTACCACGGTAGGGCTCATGACTGGGGTGAAGTC
>2173|583060 Prior=0.000581 Length=1268 NormPrior=0.000652
GAGCGGCCGGCATCTGATTAGCTAGTTGGTGGGGTAAAGGCCTACCAAGGCGACGATCAG
TAGCTGGTCTGAGAGGACGACCAGCCACACTGGAACTGAGACACGGTCCAGACTCCTACG
GGAGGCAGCAGTGGGGAATTTTGGACAATGGGCGCAAGCCTGATCCAGCAATGCCGCGTG
AGTGAAGAAGGCCTTCGGGTTGTAAAGCTCTTTTGTCAGGGAAGAAACGGTAGGGGCTAA
TATCCCCTGCTAATGACGGTACCTGAAGAATAAGCACCGGCTAACTACGTGCCAGCAGCC
GCGGTAATACGTAGGGTGCAAGCGTTAATCGGAATTACTGGGCGTAAAGCGTGCGCAGGC
GGTTTTGTAAGTCTGACGTGAAATCCCCGGGCTCAACCTGGGAATTGCGTTGGAGACTGC
AAGGCTGGAGTCTGGCAGAGGGGGGTAGAATTCCACGTGTAGCAGTGAAATGCGTAGAGA
TGTGGAGGAACACCGATGGCGAAGGCAGCCCCCTGGGTCAAGACTGACGCTCATGCACGA
AAGCGTGGGGAGCAAACAGGATTAGATACCCTGGTAGTCCACGCCCTAAACGATGTCTAC
TAGTTGTCGGGTTTTAATTAACTTGGTAACGCAGCTAACGCGTGAAGTAGACCGCCTGGG
GAGTACGGTCGCAAGATTAAAACTCAAAGGAATTGACGGGGACCCGCACAAGCGGTGGAT
GATGTGGATTAATTCGATGCAACGCGAAAAACCTTACCTACCCTTGACATGTACGGAAGC
CACGAGAGATCGAGGTGTGCTCGAAAGAGAGCCGTAACACAGGTGCTGCATGGCTGTCGT
CAGCTCGTGTCGTGAGATGTTGGGTTAAGTCCCGCAACGAGCGCAACCCTTGTCATTAGT
TGCTACGAAAGGGCACTCTAATGAGACTGCCGGTGACAAACCGGAGGAAGGTGGGGATGA
CGTCAAGTCCTCATGGCCCTTATGGGTAGGGCTTCACACGTCATACAATGGTACATACAG
AGGGCCGCCAACCCGCGAGGGGGAGCTAATCCCAGAAAGTGTATCGTAGTCCGGATTGTA
GTCTGCAACTCGACTACATGAAGTTGGAATCGCTAGTAATCGCGGATCAGCATGTCGCGG
TGAATACGTTCCCGGGTCTTGTACACACCGCCCGTCACACCATGGGAGCGGGTTTTACCA
GAAGTAGGTAGCTTAACCGCAAGGGGCGCGCTTACCACGGTAGGATTCGTGACTGGGGTG
AAGTCGTA
>234|177607 Prior=0.000575 Length=1298 NormPrior=0.000629
TTCGGGGGAAAGTTTACGCCAGGAGAGGAGCCCGCGTCCGATTAGGTAGTTGGTGGGGTA
ACGGCCCACCAAGCCGACGATCGGTAGCTGGTCTGAGAGGATGATCAGCCACACTGGGAC
TGAGACACGGCCCAGACTCCTACGGGAGGCAGCAGTGGGGAATATTGGACAATGGGGGCA
ACCCTGATCCAGCAATGCCGCGTGAGTGATGAAGGCCTTAGGGTTGTAAAGCTCTTTCGC
CGGGGACGATAATGACGGTACCCGTAGAAGAAGCCCCGGCTAACTTCGTGCCAGCAGCCG
CGGTAATACGAAGGGGGCAAGCGTTGTTCGGAATTACTGGGCGTAAAGGGCGCGTAGGCG
GCCCGATCAGTCAGATGTGAAAGCCCCGGGCTCAACCTGGGAACTGCATTTGATAATGTA
GGGATTGAGATCCGGAGAGGATGGTGGAATTCCCAGTGTAGAGGTGAAATTCGTAGATAT
TGGGAAGAACACCGGTGGCGAAGGCGGCCATCTGGACGGACACTGACGCTGAGGCGCGAA
AGCGTGGGGAGCAAACAGGATTAGATACCCTGGTAGTCCACGCCGTAAACGATGAATGCT
AGACGTCGGGGTGCATGCACTTCGGTGTCGCCGCTAACGCATTAAGCATTCCGCCTGGGG
AGTACGGCCGCAAGGTTAAAACTCAAAGGAATTGACGGGGGCCCGCACAAGCGGTGGAGC
ATGTGGTTTAATTCGAAGCAACGCGCAGAACCTTACCAACCCTTGACATCGNNNNNNNNN
NNNNNNNNNNNNNNNNNNNNNNNNNNAAGGGGGACCTACCACAGGTGCTGCATGGCTGTC
GTCAGCTCGTGTCGTGAGATGTTGGGTTAAGTCCCGTAACGAGCGAAACCCTTGTCTCCA
GTTGCCAGCGGGTCATGCCGGGGACTCTGGAGAGACTGCCGGTGTTAAACCGGAGGAAGG
TGGGGATGACGTCAAGTCCTCATGGCCCTTACGGGCTGGGCTACACACGTGCTACAATGG
CGGTGACAATGGGCAGCGAAGGGGCGACCCCGAGCAAATCCCAAAAAGCCGTCTCAGTTC
GGATTGCACTCTGCAACTCGAGTGCATGAAGGTGGAATCGCTAGTAATCGTGGATCAGAA
CGCCACGGTGAATACGTTCCCGGGCCTTGTACACACCGCCCGTCACACCATGGGAGTTGG
TTCTACCCGAAGGCGCTGCGCCGACCGCAAGGGGGCAGGCGACCACGGTAGGGTCAGCGA
CTGGGGTGAAGTCGTAACAAGGTAGCCGTAGGGGAACC
>3074|305493 Prior=0.000574 Length=1262 NormPrior=0.000646
CGCCGAGAGAGGGGCCCGCGTCCGATTAGGTAGTTGGTGGGGTAACGGCCTACCAAGCCG
ACGATCGGTAGCTGATCTGAGAGGATGATCAGCCACACTGGGACTGAGACACGGCCCAGA
CTCCTACGGGAGGCAGCAGTGGGGAATCTTGGACAATGGGGGAAACCCTGATCCAGCAAT
GCCGCGTGAGTGATGAAGGCCTTAGGGTTGTAAAGCTCTGTGGAAAGCTCAGGCCCTGAC
GGTAACAGAGGAGGAAGCCACGGCTAACTACGTGCCAGCAGCCGCGGTAATACGTAGGTG
GCGAGCGTTGTCCGGAATCACTGGGCGTAAAGCGCGCGCAGGCGGCGATCTACGTCTGGG
GTGAAAGCCCGGAGCTCAACTCCGGGACTGCCTTGGATACGGGATCGCTTGAGGATCGGA
GAGGCAAGGGGAATTCCACGTGTAGCGGTGAAATGCGTAGAGATGTGGAGGAACACCTGT
GGCGAAGGCGCCTTGCTGGCCGATTTCTGACGCTGAGGCGCGAAAGCGTGGGGAGCAAAC
AGGATTAGATACCCTGGTAGTCCACGCCGTAAACGATGAGTGCGGGATGTGGGTGTACCT
CCCTCAGTGCCGAAGCTAACGCATTAAGCACTCCGCCTGGGGAGTACGGTCGCAAGACTG
AAACTCAAAGGAATTGACGGGGGCCCGCACAAGCGGTGGAGCATGTGGTTTAATTCGAAG
CAACGCGCAGAACCTTACCAGCCCTTGACATGGGCGTCGCGGGTTTCAGAGATGAGACCC
TTCAGTTCGGCTGGGTGGAACACAGGTGCTGCATGGCTGTTGTCAGCTCGTGTCGTGAGA
TGTTGGGTTAAGTCCCGCAACGAGCGCAACCCCCATCCTCAGTTGCCATCGGGTGAGTTG
GGCACTCTGGTGGGACCGCCGGTGACAAGCCGGAGGAAGGCGGGGATGACGTCAAGTCCT
CATGGCCCTTATGGGCTGGGCTACACACGTGCTACAATGGCGGTGACAGCGGGATGCAAA
GGGGCGACCCTGAGCCAATCTCGAAAAGCCGTCTCAGTTCGGATTGCTCTCTGCAACTCG
GGAGCATGAAGTTGGAATCGCTAGTAATCGCGGATCAGCATGCCGCGGTGAATACGTTCC
CGGGCCTTGTACACACCGCCCGTCACACCATGGGAGTTGGTTTTACCCGAAGCCGGTGTG
CTAACCCGCAAGGGAGGTAGCCGACCACGGTAAGGTCAGCGACTGGGGTGAAGTCGGAAC
AA
>2214|225933 Prior=0.000573 Length=1362 NormPrior=0.000598
TAACACATGCAAGTCGAACGAGACCTTCGGGTCTAGTGGCGCACGGGTGCGTAACGCGTG
GGAATCTGCCCTTTGGTTCGGAATAACTCAGGGAAACTTGAGCTAATACCGGATGATGAC
TTCGGTCCAAAGATTTATCGCCAAAGGATGAGCCCGCGTAGGATTAGCTAGTTGGTGGGG
TAAAGGCCTACCAAGGCGACGATCCTTAGCTGGTCTGAGAGGATGATCAGCCACACTGGG
ACTGAGACACGGCCCAGACTCCTACGGGAGGCAGCAGTGGGGAATATTGGACAATGGGCG
AAAGCCTGATCCAGCAATGCCGCGTGAGTGATGAAGGCCTTAGGGTTGTAAAGCTCTTTT
ACCCGGGATGATAATGACAGTACCGGGAGAATAAGCTCCGGCTAACTCCGTGCCAGCAGC
CGCGGTAATACGGAGGGAGCTAGCGTTGTTCGGAATTACTGGGCGTAAAGCGCACGTAGG
CGGCTTTGTAAGTTAGAGGTGAAAGCCCGGGGCTCAACTCCGGAACTGCCTTTAAGACTG
CATCGCTTGAATCCAGGAGAGGTGAGTGGAATTCCGAGTGTAGAGGTGAAATTCGTAGAT
ATTCGGAAGAACACCAGTGGCGAAGGCGGCTCACTGGACTGGTATTGACGCTGAGGTGCG
AAAGCGTGGGGAGCAAACAGGATTAGATACCCTGGTAGTCCACGCCGTAAACGATGATGA
CTAGCTGTCGGGGCTCTTAGAGTTTCGGTGGCGCAGCTAACGCATTAAGTCATCCGCCTG
GGGAGTACGGCCGCAAGGTTAAAACTCAAAGAAATTGACGGGGGCCTGCACAAGCGGTGG
AGCATGTGGTTTAATTCGAAGCAACGCGCAGAACCTTACCAGCGTTTGACATCCTCATCG
CGGATTCCAGAGATGGTTTCCTTCAGTTCGGCTGGATGAGTGACAGGTGCTGCATGGCTG
TCGTCAGCTCGTGTCGTGAGATGTTGGGTTAAGTCCCGCAACGAGCGCAACCCTCGTCTT
TAGTTGCCATCATTTAGTTGGGCACTCTAAAGAAACCGCCGGTGATAAGCCGGAGGAAGG
TGGGGATGACGTCAAGTCCTCATGGCCCTTACGCGCTGGGCTACACACGTGCTACAATGG
CGGTGACAGTGGGCAGCAAACCCGCGAGGGTGAGCTAATCTCCAAAAGCCGTCTCAGTTC
GGATTGTTCTCTGCAACTCGAGAGCATGAAGGCGGAATCGCTAGTAATCGCGGATCAGCA
TGCCGCGGTGAATACGTTCCCAGGCCTTGTACACACCGCCCGTCACACCATGGGAGTTGG
ATTCACCCGAAGGCGTTGCGCTAACCCGCAAGGGAGGCAGGC
>4764|278544 Prior=0.000573 Length=1395 NormPrior=0.000584
CGGGTGAGTAACGCGTGAGAATCTGCCTTCAGGACGGGGATAACAGTTGGAAACGACTGC
TAAGACCGGATGTGCCGAGAGGTGAAATATTTATAGCCTGAAGATGAGCTCGCGTCCGAT
TAGCTAGTTGGTAAGGTAAAAGCTTACCAAGGCGACGATCGGTAGCTGGTCTGAGAGGAC
GATCAGCCACACTGGGACTGAGACACGGCCCAGACTCCTACGGGAGGCAGCAGTGGGGAA
TTTTCCGCAATGGGCGAAAGCCTGACGGAGCAAGACCGCGTGGGGGAGGAAGGTTCTTGG
ATTGTAAACCCCTTTTCTCAGGGAAGAACACAATGACGGTACCTGAGGAATCAGCATCGG
CTAACTCCGTGCCAGCAGCCGCGGTAATACGGAGGATGCAAGCGTTATCCGGAATTATTG
GGCGTAAAGCGTCCGCAGGTGGCACTTCAAGTCTGTCGTCAAAGACCGGGGCTTAACCCT
GGAAAGGCGATGGAAACTGAAAGGCTAGAGAGAGGTAGGGGTAGAGGGAATTCCCAGTGT
AGCGGTGAAATGCGTAGAGATCGGGAAGAACACCGGTGGCGAAAGCGCTCTGCTGGACTG
CAACTGACACTCATGGACGAAAGCTAGGGGAGCGAATGGGATTAGATACCCCAGTAGTCC
TAGCCGTAAACGATGGATACTAGGTGTGGCCTGTATCGACCCGGGCCGTGCCGTAGCTAA
CGCGTTAAGTATCCCGCCTGGGGAGTACGCGCGCAAGCGTGAAACTCAAAGGAATTGACG
GGGGCCCGCACAAGCGGTGGAGTATGTGGTTTAATTCGATGCAACGCGAAGAACCTTACC
AGGACTTGACATGTCCGGAATCTTCTGGAAACAGAGGAGTGCCTTCGGGAGCCGGAACAC
AGGTGGTGCATGGCTGTCGTCAGCTCGTGTCGTGAGATGTTGGGTTAAGTCCCGCAACGA
GCGCAACCCTCGTCCTTAGTTGCCAGCATTAAGTTGGGCACTCTAGGGAGACTGCCGGTG
ACAAACCGGAGGAAGGTGGGGATGACGTCAAGTCAGCATGCCCCTTACGCCCTGGGCTAC
ACACGTACTACAATGCTACGGACAAAGGGCAGCAAGTTAGCAATGACAAGCAAATCCCAT
AAACCGTGGCTCAGTTCAGATCGCAGGCTGCAACTCGCCTGCGTGAAGGCGGAATCGCTA
GTAATCGCCGGTCAGCATACGGCGGTGAATCCGTTCCCGGGCCTTGTACACACCGCCCGT
CACACCATGGAAGTTGGCCACGCCCGAAGTCGTTACCCTAACCTGAAAAGGAGGGGGATG
CCGAAGGCAGGGCTGGTGACTGGGGTGAAGTCGTAACAAGGTAGCCGTACCGGAAGGTGT
GGCTGGATCACCCCG
>3620|366814 Prior=0.000572 Length=1438 NormPrior=0.000565
GCCTAACACATGCAAGTCGAACGAAGGCTTCGGCCTTAGTGGCGCACGGGTGCGTAACGC
GTGGGAATCTGCCCTCTGGTACGGAATAACTCAGGGAAACTTGAGCTAATACCGTATAAT
GACTTCGGTCCAAAGATTTATCGCCTGAGGATGAGCCCGCGTAGGATTAGCTTGTTGGTG
AGGTAAAAGCTCACCAAGGCGACGATCCTTAGCTGGTCTGAGAGGATGATCAGCCACACT
GGGACTGAGACACGGCCCAGACTCCTACGGGAGGCAGCAGTGGGGAATATTGGACAATGG
GCGAAAGCCTGATCCAGCAATGCCGCGTGAGTGATGAAGGCCTTAGGGTTGTAAAGCTCT
TTTACCCGGGATGATAATGACAGTACCGGGAGAATAAGCCCCGGCTAACTCCGTGCCAGC
AGCCGCGGTAATACGGAGGGGGCTAGCGTTGTTCGGAATTACTGGGCGTAAAGCGCACGT
AGGCGGCTTTGTAAGTTAGAGGTGAAAGCCCGGGGCTCAACTCCGGAATTGCCTTTAAGA
CTGCATCGCTAGAATTGTGGAGAGGTGAGTGGAATTCCGAGTGTAGAGGTGAAATTCGTA
GATATTCGGAAGAACACCAGTGGCGAAGGCGACTTACTGGACACATATTGACGCTGAGGT
GCGAAAGCGTGGGGAGCAAACAGGATTAGATACCCTGGTAGTCCACGCCGTAAACGATGA
TGACTAGCTGTCGGGGCGCTTAGCGTTCCGGTGGCGCAGCTAACGCGTTAAGTCATCCGC
CTGGGGAGTACGGCCGCAAGGTTAAAACTCAAAGAAATTGACGGGGGCCTGCACAAGCGG
TGGAGCATGTGGTTTAATTCGAAGCAACGCGCAGAACCTTACCAGCGTTTGACATGCCAG
GACGGTTTCCAGAGATGGATTCCTTCCCTTACGGGACCTGGACACAGGTGCTGCATGGCT
GTCGTCAGCTCGTGTCGTGAGATGTTGGGTTAAGTCCCGCAACGAGCGCAACCCTCGTCT
TTAGTTGCTACCATTTAGTTGGGCACTCTAAAGAAACTGCCGGTGATAAGCCGGAGGAAG
GTGGGGATGACGTCAAGTCCTCATGGCCCTTACGCGCTGGGCTACACACGTGCTACAATG
GCGGTGACAGAGGGCTGCAAACCCGCGAGGGTGAGCTAATCTCCAAAAGCCGTCTCAGTT
CGGATTGTTCTCTGCAACTCGAGAGCATGAAGGCGGAATCGCTAGTAATCGCGGATCAGC
ACGCCGCGGTGAATACGTTCCCAGGCCTTGTACACACCGCCCGTCACACCATGGGAGTTG
GATTGACCCGAAGGCAGTGAGCTAACCCGCAAGGGAGGCAGCTGACCACGGTCGGTTCAG
CGACTGGGGTGAAGTCGAAACAAGGTAGCCGTAGGGGAACCTGCGGCTGGATCACCTC
>2602|556492 Prior=0.000572 Length=1541 NormPrior=0.000527
GTTTGATCCTGGCTCAGGACGAACGCTGGCGGCGTGCCTAATACATGCAAGTCGAGCGGA
NNNNNNNNNNNNNNNNNNNNNNNNNNNNNNNNNNNNNNNNNNNNNNNNNNNNNNNTGAGT
AACACGTGGGCAACCTGCCTGTAAGACTGGGATAACTCCGGGAAACCGGGGCTAATACCG
GATAATCTTTTTCCTTNNNNNNNNNNNNNNNGAAAGATGGTTCGGCTATCACTTACAGAT
GGACCCGCGGCGCATTAGCTAGTTGGTGAGGTAACGGCTCACCAAGGCGACGATGCGTAG
CCGACCTGAGAGGGTGATCGGCCACACTGGGACTGAGACACGGCCCAGACTCCTACGGGA
GGCAGCAGTAGGGAATCTTCCGCAATGGACGAAAGTCTGACGGAGCAACGCCGCGTGAGC
GATGAAGGCCTTCGGGTCGTAAAGCTCTGTTGTTAGGGAAGAACAAGTACCGGAGTAACT
GCCGGTACCTTGACGGTACCTAACCAGAAAGCCACGGCTAACTACGTGCCAGCAGCCGCG
GTAATACGTAGGTGGCAAGCGTTGTCCGGAATTATTGGGCGTAAAGCGCGCGTAGGCGGC
CAACTAAGTCGGACGTGAAATCCCCCGGCTCAACCGGGGAGGGTCATTGGAAACTGGGAG
ACTTGAGTGCAGGAGAGGAGACCGGAATTCCTGGTGTAGAGGTGAAATTCGCAGATATCA
TGAGGAACACCAGTGGCGAAGGCGGCTCTCTGGTCAGTAACTGACGCTGAGGCGCGAAAG
CGTGGGGAGCAAACAGGATTAGATACCCTGGTAGTCCACGCCGTAAACGATGAGTGCTAG
GTGTTGGGGGGTACCACCCTCAGTGCCGAAGCTAACGCATTAAGCACTCCGCCTGGGGAG
TACGGCCGCAAGGCTGAAACTCAAAGGAATTGACGGGGGCCCGCACAAGCGGTGGAGCAT
GTGGTTTAATTCGAAGCAACGCGAAGAACCTTACCAGGTCTTGACATCCTCTGACAACCC
TAGAGATAGGGCGTTCCCCTTCGGGGGACAGAGTGACAGGTGGTGCATGGTTGTCGTCAG
CTCGTGTCGTGAGATGTTGGGTTAAGTCCCGCAACGAGCGCAACCCTTGATCTTAGTTGC
CAGCATTCAGTTGGGCACTCTAAGGTGACTGCCGGTGACAAACCGGAGGAAGGTGGGGAT
GACGTCAAATCATCATGCCCCTTATGACCTGGGCTACACACGTGCTACAATGGGTGGTAC
AAAGGGCAGCAAAACCGCGAGGTTGAGCAAATCCCATAAAACCACTCTCAGTTCGGATTG
CAGGCTGCAACTCGCCTGCATGAAGCTGGAATCGCTAGTAATCGCGGATCAGCATGCCGC
GGTGAATACGTTCCCGGGCCTTGTACACACCGCCCGTCACACCACGAGAGTTTGTAACAC
CCGAAGTCGGTGGGGTAACCGCAAGGAGCCAGCCGCCTAAGGTGGGACAGATGATTGGGG
TGAAGTCGTAACAAGGTAGCCGTATCGGAAGGTGCGGCTGG
>498|358664 Prior=0.000571 Length=1484 NormPrior=0.000547
CGAACGCTGGCGGCGTGGATAAGACATGCAAGTCGAACGGGATATTCTTTGTAGCAATAC
AAAGGATGTCTAGTGGCGTAAGGGTGCGTAACACGTGGGCAATCTGCCGGGAAATGGGGG
ATAGCTCGCCGAAAGGCGAATTAATACCGCATGTGGTTAGCGAAGGAGTCTTCGCGACAC
TAAAGTCGGGGNNNNNNNNNNNGCAACCTGACGTTTCCTGATGAGCCCGCGGCCTATCAG
CTAGTTGGCGGGGTAAAAGCCCACCAAGGCTATGACGGGTAGCTGGTCTGAGAGGACGAC
CAGCCACACTGGAACTGAGACACGGTCCAGACACCTACGGGTGGCAGCAGTCGAGAATTT
TTCTCAATGGGGGAAACCCTGAAGGAGCGACGCCGCGTGGAGGATGAAGGCTTTCGGGTC
GTAAACTCCTGTCATTAGGGAACAATTGTCAGCGATTAACTGTCGCGGACTTGATAGTAC
CTGAAGAGGAAGGGACGGCTAACTCTGTGCCAGCAGCCGCGGTAATACAGAGGTCTCAAG
CGTTGTTCGGATTCATTGGGCGTAAAGGGTGCGTAGGTGGCGAGGCAAGTCGGATGTGAA
ATCCCGGAGCTCAACTCCGGAACTGCATTCGATACTGCTTTGCTCGAGTACTGGAGAGGA
GATTGGAATTTACGGTGTAGCAGTGAAATGCGTAGATATCGTAAGGAAGACCAGTGGCGA
AGGCGAATCTCTGGACAGTTACTGACACTGAGGCACGAAGGCCAGGGGAGCAAACGGGAT
TAGATACCCCGGTAGTCCTGGCAGTAAACGGTGCGCGTTTGGTGTGGGAGGATTCGACCC
CTTCTGTGCCGGAGCTAACGCGTTAAACGCGCCGCCTGGGGAGTACGGTCGCAAGATTAA
AACTCAAAGAAATTGACGGGGGCCCGCACAAGCGGTGGAGTATGTGGCTTAATTCGATGC
AACGCGAAGAACCTTACCTAGCCTTGACATGCATCTCTAAGTCGGTGAAAGCCGGCGACT
GTAGCAATACACAATTTGCACAGGTGCTGCATGGCTGTCGTCAGCTCGTGTCGTGAGATG
TTGGGTTAAGTCCCGCAACGAGCGCAACCCCTGTGAACTGTTGCCACCGGACCGAGAGGT
CCGAGCACTCTGTTCAGACTGCCCTGTGAAACGGGGAGGAAGGTGGGGATGACGTCAAGT
CAGCATGGCCCTTACGGCCAGGGCTGCACACGTACTACAATGCTCAGTACAGAACGAACC
GAGACCGCGAGGTGGAGGAAATCCCTAAAACTGAGCTCAATTCGGATCGCAGGCTGCAAC
TCGCCTGCGTGAAGCCGGAATCGCTAGTAATGGCGTATCAGCTACGACGCCGTGAATACG
TTCCCGGGCCTTGTACACACCGCCCGTCACATCATGGAAGTTACTTGTACCCGAAGTGCA
TGCGCCAACCCGCAAGAGAGGCAGTGCCCTAAGGTATGAGTGGT
>6140|113624_m01 Prior=0.000570 Length=1379 NormPrior=0.000587
GCTGGCGGCGCGCTTAACACATGCAAGTCGTACGGAGTCGTTCCTTCGGGAGCGGCTCAG
TGGCGAACGGGTGCGTAACACGTGAGCAACCTGCCTGCCGGTGGGGGATAACCCGTGGAA
ACGCGGGCTAATACCGCATTCGCTCTTTTGGCCGATTGGCTGGGAGAGGAAAGGTGCTGC
AAGGCACTGCCGGCAGAGGGGCTCGCGGCGTATCAGCTAGCTGGTGGGGTAACGGCCTAC
CAGGGCAACGACGCGTAGCCGATCTGAGAGGATGATCGGCCACATTGGGACTGAGATACG
GCCCAGACTCCTACGGGAGGCAGCAGTGGGGAATCTTGCGCAATGGGCGAAAGCCTGACG
CAGCGACGCCGCGTGCGGGAGGAAGCCCTTCGGGGTGTAAACCGCTGTCAGGAGGGAAGA
ATGGGCGCGGGAGGAAATGCCTGCGTTTTGACGGTACCTCCAAAGGAAGCACCGGCTAAC
TCTGTGCCAGCAGCCGCGGTAATACAGAGGGTGCGAGCGTTGTTCGGAATTACTGGGCGT
AAAGCGCGCGCAGGCGGTCCTTTAAGTCTACCCGTGAAATGCCGGAGCTCAACTCCGTGC
ACGCCGGGGGATACTGGAGGACTGGAGACGAGTAGAGGCAAGCGGAATTCCGGGTGTAGC
GGTGGAATGCGTAGAGATCCGGAAGAACACCGGAGGCGAAGGCGGCTTGCTGGGCTTGGT
CTGACGCTGAGGCGCGAAAGCGTGGGGAGCGAACAGGATTAGATACCCTGGTAGTCCACG
CCGTAAACGATGGGCACTAGACGCGGGTGGGATCGACCCCTTCCGTGTCGCAGCTAACGC
GCTAAGTGCCCCGCCTGGGGAGTACGGCCGCAAGGCTGAAACTCAAAGGAATTGACGGGG
GCCCGCACAAGCGGTGGAGCATGTGGTTTAATTCGAAGCAACGCGAAGAACCTTACCTGG
GCTTGACATGCTAGAGAAAGTCCCGTGAAAGCGGGAGCCCTCTTCGGAGCTCTAGCACAG
GTGCTGCATGGCTGTCGTCAGCTCGTGTCGTGAGATGTTGGGTTAAGTCCCGCAACGAGC
GCAACCCCTATCTGCTGTTGCTAACGGGTGAAGCCGAGGACTCTGCAGAGACTGCCGGTG
ACAAACCGGAGGAGGGTGGGGACGACGTCAAGTCATCATGGTCCTTACGCCCAGGGCCAC
ACACGTGCTACAATGGCCGGGACAAACCGCTGCAAGCCCGCGAGGGGGAGCCAATCGGAA
AAACCCGGTCTAAGTTCGGATTGCAGTCTGTAACTCGACTGCATGAAGTTGGAATCGCTA
GTAATCGTGGATCAGCTACGCCACGGTGAATTCGTTCCCGGGCCTTGTACACACCGCCC
>2386|246075 Prior=0.000569 Length=1317 NormPrior=0.000614
AAAGGTTGAAAGATGGTTTCGGCTATCACTTATAGATGGGCCCGCGGCGCATTAGCTAGT
TGGTGAGGTAACGGCTCACCAAGGCAACGATGCGTAGCCGACCTGAGAGGGTGATCGGCC
ACACTGGGACTGAGACACGGCCCAGACTCCTACGGGAGGCAGCAGTAGGGAATCTTCCGC
AATGGACGAAAGTCTGACGGAGCAACGCCGCGTGAGTGAAGAAGGTTTTCGGATCGTAAA
ACTCTGTTGTCAGGGAAGAACAAGTACGGGAGTAACTGCCCGTACCTTGACGGTACCTGG
CCAGAAAGCCACGGCTAACTACGTGCCAGCAGCCGCGGTAATACGTAGGTGGCAAGCGTT
GTCCGGAATTATTGGGCGTAAAGCGCGCGCAGGCGCGCAGGCGGTCTCTTAAGTCTGATG
TGAAAGCCCCCGGCTCAACCGGGGAGGGTCATTGGAAACTGGGAGACTTGAGTGCAGAAG
AGAAGAGCGGAATTCCACGTGTAGCGGTGAAATGCGTAGAGATGTGGAGGAACACCAGTG
GCGAAGGCGGCTCTTTGGTCTGTAACTGACGCTGAGGCGCGAAAGCGTGGGGAGCGAACA
GGATTAGATACCCTGGTAGTCCACGCCGTAAACGATGAGTGCTAAGTGTTGGGGGGTTTC
CGCCCCTCAGTGCTGCAGCTAACGCATTAAGCACTCCGCCTGGGGAGTACGGCCGCAAGG
CTGAAACTCAAAGGAATTGACGGGGGCCCGCACAAGCGGTGGAGCATGTGGTTTAATTCG
AAGCAACGCGAAGAACCTTACCAGGTCTTGACATCCCGCTGACCTCCCTGGAGACAGGGC
TTTCCCTTCGGGGACAGCGGTGACAGGTGGGACGTGGTTGTTGTCAGCTCGTGTCGTGAG
ATGTTGGGTTAAGTCCCGCAACGAGCGCAACCCTTGATCTTAGTTGCCAGCATTCAGTTG
GGCACTCTAAGGTGACTGCCGGTGACAAACCGGAGGAAGGTGGGGATGACGTCAAATCAT
CATGCCCCTTATGACCTGGGCTACACACGTGCTACAATGGATGGTACAAAGGGCTGCAAG
ACCGCGAGGTTTAGCCAATCCCATAAAACCATTCTCAGTTCGGATTGCAGGCTGCAACTC
GCCTGCATGAAGCTGGAATCGCTAGTAATCGCGGATCAGCATGCCGCGGTGAATACGTTC
CCGGGCCTTGTACACACCGCCCGTCACACCACGAGAGTTTGCAACACCCGAAGTCGGTGG
GGTAACCCTTACGGGAGCCAGCCGCCGAAGGTGGGGTAGATGATTGGGGTGAAGTCG
>6450|253651_m02 Prior=0.000567 Length=1481 NormPrior=0.000544
GTTTGATCCTGGCTCAGGACGAACGCTGGCGGCGTGCTTAACACATGCAAGTCGAGCGAG
GCCCATTCTTCGGGGTGGTGCCCTAGCGGCGAACGGGTGAGTAACACGTGGGCAACCTGC
CCTCAGCTCTGGGATAACTCCAAGAAATTGGTGCTAATACCGGATATGACCGCTGACCGC
ATGGTCTGGTGGTGGAAAGTTTTTCGGCTGGGGATGGGCCCGCGGCCTATCAGCTTGTTG
GTGGGGTAGTGGCCTACCAAGGCGACGACGGGTAGCCGGCCTGAGAGGGTGACCGGCCAC
ACTGGGACTGAGACACGGCCCAGACTCCTACGGGAGGCAGCAGTGGGGAATATTGGACAA
TGGGCGCAAGCCTGATCCAGCCATGCCGCGTGAGGGATGACGGCCTTCGGGTTGTAAACC
TCTTTCACCCATGACGAAGCGAAAGTGACGGTAGTGGGAGAAGAAGCACCGGCCAACTAC
GTGCCAGCAGCCGCGGTAATACGTAGGGTGCAAGCGTTGTCCGGAATTATTGGGCGTAAA
GAGCTCGTAGGCGGTTGGTCGCGTCGGCTGTGAAAACCCGGAGCTCAACTCCGGGCCTGC
AGTCGATACGGGCCGACTTGAGTGTTGCAGGGGAGACTGGAATTCCTGGTGTAGCGGTGA
AATGCGCAGATATCAGGAGGAACACCGGTGGCGAAGGCGGGTCTCTGGGCAACAACTGAC
GCTGAGGAGCGAAAGCGTGGGGAGCGAACAGGATTAGATACCCTGGTAGTCCACGCCGTA
AACGTTGGGCGCTAGGTGTGGGGGCCATTCCACGGTTTCCGTGCCGCAGCTAACGCATTA
AGCGCCCCGCCTGGGGAGTACGGCCGCAAGGCTAAAACTCAAAGGAATTGACGGGGGCCC
GCACAAGCGGCGGAGCATGTGGCTTAATTCGACGCAACGCGAAGAACCTTACCAAGGCTT
GACATGCAGGGAAATCTCGTAGAGATACGGGGTCCGCAAGGGCCCTGCACAGGTGGTGCA
TGGTTGTCGTCAGCTCGTGTCGTGAGATGTTGGGTTAAGTCCCGCAACGAGCGCAACCCT
CGTTCTATGTTGCCAGCGGGTCATGCCGGGGACTCATAGGAGACTGCCGGGGTCAACTCG
GAGGAAGGTGGGGATGACGTCAAGTCATCATGCCCCTTATGTCCAGGGCTGCACACATGC
TACAATGGCCGGTACAAAGGGCTGCGATACCGCAAGGTGGAGCGAATCCCATAAAGCCGG
TCTCAGTTCGGATTGGGGTCTGCAACTCGACCCCATGAAGTCGGAGTCGCTAGTAATCGC
AGATCAGCAACGCTGCGGTGAATACGTTCCCGGGCCTTGTACACACCGCCCGTCAAGTCA
CGAAAGTTGGAAACACCCGAAGCCGGTGACCTAACCCTTGTGGAAGGAGCCGTCGAAGGT
GGGGCTAGCGATTGGGACTAAGTCGTAACAAGGTAGCCGCA
>2588|240933 Prior=0.000566 Length=1474 NormPrior=0.000546
GTTTGATCCTGGCTCAGAATGAACGTTGGCGGCGTGGATTAGGCATGCAAGTCGTACGGG
CCGCAAGGCCAGTGGCGCAAGGGTGAGTAAGGCGACGGTAACCAACCCCATGACTGGGTA
TAGCCGCGGGAAACCGCGGGTAATCCCCAGCGACGTCCGGGGGGGGCATCCCCCCGGGAC
CAAAGCTCCGGCGTCGTGGGACGGGCCGTCGTGGTATTAGCTGGTTGGCGGGGTAACGGC
CCACCAAGGCTGCGATGCCTACCGGGCGTGCGAGCGTGGCCCGGCACACTGGGACTGAGA
CACTGCCCAGACTCCTACGGGAGGCTGCAGTCGAGAATCTTCGGCAATGGGCGCAAGCCT
GACCGAGCGACGCCGCGTGGAGGACGAAGGCCTTCGGGTTGTAAACTCCTGTCGAGGGGG
AGGAAGGCCCCGCAAGGGGCTTGACCGATCCCTGGAGGAAGCACGGGCTAAGTTCGTGCC
AGCAGCCGCGGTAAGACGAACCGTGCGAACGTTATTCGGAATCACTGGGCTTAAAGCGCG
TGTAGGCGGGCCGGCACGTCGGGTGCTGAAATCCCCCGGCTCAACCGGGGAACGGGCAGC
GATACGGGCGGCCTGGAGGGGGGTAGGGGGGGCCGGAACTCACGGTGGAGCGGTGAAATG
CGTTGAGATCGTGAGGAACGCCCGTGGCGAAAGCGGGCCCCTGGACCCTTGCTGACGCTG
AGACGCGAAAGCCAGGGGAGCGAACGGGATTAGATACCCCGGTAGTCCTGGCCGTAAACG
ATGAGCACTGGGTAGGGGGCTCGCCGATGGGCTCCCTGCCGCAGGGAAACCGTGAAGTGC
TCCGCCTGGGGAGTATGGTCGCAAGGCTGAAACTCAAAGGAATTGACGGGGGCTCACACA
AGCGGTGGAGTATGTGGCTTAATTCGAGGCTACGCGCAGAACCTTATCCCGGGCTTGACA
TGCACGGATTAGCCGGCGGAAACGTCGGTGAGGCCGCAAGGTACAACGTGCACAGGTGCT
GCATGGCTGTCGTCAGCTCGTGCCGTGAGGTGTTGGGTTAAGTCCCGTAACGAGCGCAAC
CCCTGCCCCTAGTTGCCAGCGGGTCATGCCGGGAACTCTAGGGGGACCGCCGGCGTCAAG
CCGGAGGAAGGCGGGGATGACGTCAAGTCCTCATGGCCCTTATGCCCGGGGCTGCACACG
TACTACAATGGGGCGGACAGAGCGACGCGATGCCGCGAGGCCGAGCTAATCGCACAAACC
GCCCCCCAGTTCGGATTGCGGGCTGCAACCCGCCCGCATGAAGCCGGAATCGCTAGTAAT
CGCGGATCAGCATGCCGCGGTGAATGTGTTCCTGAGCCTTGTACACACCGCCCGTCAAGC
CACCAAAGCGGGGGGCATCCGAAGTCGCCGGAGTCGCGAGACAGGCGCCGAAGATGAATC
CCGTGATGGGGACTAAGTCGTAACAAGGTAACCG
>4220|4650 Prior=0.000566 Length=1406 NormPrior=0.000572
CTGGCTCAGAACGAACGCTGGCGGCAGGCTTAACACATGCAAGTCGAACGCCCCGCAAGG
GGAGGGGCAGACGGGTGAGTAACACGTGGGAACGTGCCCTAAGGTACGGAACAACTCCGG
GAAACTGGAGCTAATACCGTATGCGTCCTGCGGGACAAAGATTTATCGCCATGGGAGGGG
CCCGCGTAGGATTAGGTAGTTGGCGGGGTAACGGCCCACCAAGCCTACGATCCTTAGCTG
GTCTGAGAGGATGATCAGCCACACTGGGACTGAGACACGGCCCAGACTCCTACGGGAGGC
AGCAGTGGGGAATATTGGACAATGGGCGCAAGCCTGATCCAGCCATGCCGCGTGAGTGAT
GAAGGCCTTAGGGTTGTAAAGCTCTTTCGCACGCGACGATAATGACGGTAGCGTGAGAAG
AAGCCCCGGCTAACTTCGTGCCAGCAGCCGCGGTAATACGAAGGGGGCTAGCGTTGCTCG
GAATCACTGGGCGTAAAGGGCGCGTAGGCGGACATTTAAGTCAGAGGTGAAAGCCCAGGG
CTCAACCCTGGAACAGCCTTTGATACTGGGTGTCTCGAGACCGGAAGAGGTTGGTGGAAC
TGCGAGTGTAGAGGTGAAATTCGTAGATATTCGCAAGAACACCAGTGGCGAAGGCGGCTT
ACTGGACCGGTTCTGACGCTGAGGCGCGAAAGCGTGGGGAGCAAACAGGATTAGATACCC
TGGTAGTCCACGCCGTAAACGATGAATGCTAGCCGTTGGCAGGCTTGCCTGTCAGTGGCG
CAGCTAACGCTTTAAGCATTCCGCCTGGGGAGTACGGTCGCAAGATTAAAACTCAAAGGA
ATTGACGGGGGCCCGCACAAGCGGTGGAGCATGTGGTTTAATTCGAAGCAACGCGCAGAA
CCTTACCAGCCTTTGACATGTCCCGGATTGTGGCCAGAGATGGCCTCGTCTCTTCGGAGC
CGGGAACACAGGTGCTGCATGGCTGTCGTCAGCTCGTGTCGTGAGATGTTGGGTTAAGTC
CCGCAACGAGCGCAACCCTCGCCCCTAGTTGCCATCATTAGGTTGGGCACTCTAGGGGGA
CTGCCGGTGATAAGCCGAGAGGAAGGTGGGGATGACGTCAAGTCCTCATGGCCCTTACGG
GCTGGGCTACACACGTGCTACAATGGCGGTGACAATGGGCAGCGAACCCGCGAGGGGGAG
CTAATCCCAAAAAGCCGTCTCAGTTCGGATTGCACTCTGCAACTCGAGTGCATGAAGGTG
GAATCGCTAGTAATCGTGGATCAGCACGCCACGGTGAATACGTTCCCGGGCCTTGTACAC
ACCGCCCGTCACACCATGGGAGTTGGTCTTACCCGACGGCGCTGCGCCAACCCGCAAGGG
ACGCAGCCGGCCACGGTAGGATCAGC
>6201|44224_m01 Prior=0.000564 Length=1477 NormPrior=0.000542
GTTTGATCCTGGCTCAGGATGAACGCTGGCGGTCTGCTTAACACATGCAAGTCGAACGGA
GTAGAAATACTTAGTGGCGGACGGGTGAGTAACGCGTGAGAATCTGCCTTTTGGTCGGGG
ACAACCATTGGAAACGATGGCTAATACCCGATGTGCCCTTGGGTGAAAGATTTATTGCCA
GAAGAGGAGCTCGCGTCCGATTAGCTAGTTGGCGGAGTAAAAGCCCACCAAGGCGACGAT
CGGTAGCTGGTCTGAGAGGACGATCGGCCACACTGGGACTGAGACACGGCCCAGACTCCT
ACGGGAGGCAGCAGTGGGGAATTTTCCGCAATGGGCGAAAGCCTGACGGAGCAAGACCGC
GTGAGGGAGGAAGGCTCTTGGGTCGTAAACCTCTTTTGTCAGGGAAGAACACAATGACGG
TACCTGACGAATCAGCCTCGGCTAACTCCGTGCCAGCAGCCGCGGTAATACGGAGGGGGC
TAGCGTTGTTCGGAATCACTGGGCGTAAAGCGCGCGCAGGGGCTTTCTCAAGTCTGCGGT
TAAAGACTGGGGCTTAACTCCAGAAAGGCCGTGGAAACTGAAAGGCTAGAGAGCCGTAGG
GGTAGAGGGAATTCCCGGTGTAGCGGTGAAATGCGTAGAGCTCGGGAAGAACATCGGTGG
CGAAAGCGCTCTACTGGACGGTATCTGACACTGAGGGACGAAAGCTAGGGGAGCGAATGG
GATTAGATACCCCAGTAGTCCTAGCCGTAAACGATGGATACTAGGTGTTGTCTGTATCGA
CCCGGACAGTGCCGTAGCTAACGCGTTAAGTATCCCGCCTGGGGAGTACGCACGCAAGTG
TGAAACTCAAAGGAATTGACGGGGGCCCGCACAAGCGGTGGAGTATGTGGTTTAATTCGA
TGCAACGCGAAGAACCTTACCAGGACTTGACATGTCGCGAATCTAGTGGAAACACAGGAG
TGCCTTCGGGAGCGCGAACACAGGTGGTGCATGGCTGTCGTCAGCTCGTGTCGTGAGATG
TTGGGTTAAGTCCCGCAACGAGCGCAACCCTCGTTCTTAGTTGCCATCATTAAGTTGGGA
ACTCTAAGGAGACTGCCGGTGACAAACCGGAGGAAGGTGGGGATGACGTCAAGTCAGCAT
GCCCCTTACGCCCTGGGCTACACACGTACTACAATGCTATGGACAAAGGGCAGCAAGCCA
GCGATGGCAAGCAAATCTCGTAAACCATGGCTCAGTTCAGATCGCAGGCTGCAACTCGCC
TGCGTGAAGTCGGAATCGCTAGTAATTGCAGGTCAGCATACTGCAGTGAATTCGTTCCCG
GGCCTTGTACACACCGCCCGTCACACCATGGAAGCTGGTCACGCCCGAAGTCGTTACCCT
AACCTTTCGAGGAGGGGGATGCCGAAGGCAGGGCTGGTGACTGGGGTGAAGTCGTAACAA
GGTAGCCGTACCGGAAGGTGTGGCTGGATCACCTCCT
>1154|471264 Prior=0.000562 Length=1497 NormPrior=0.000534
AAAACGGAGAGTTTGATCCTGGCTCAGGATGAACGCTGGCGGTATGCTTAACACATGCAA
GTCGAACGGTGTCTTCGGACACAGTGGCGGACGGGTGAGTAACGCGTGAGAATCTGCCTT
CAGGTCTGGGACAACCACTGGAAACGGTGGCTAATACCGGATGTGCCGAGAGGTGAAAGG
TTAACTGCCTGAAGATGAGCTCGCGTCTGATTAGCTAGTAGGTGTGGTAAAGGCGCACCT
AGGCGACGATCAGTAGCTGGTCTGAGAGGACGATCAGCCACACTGGGACTGAGACACGGC
CCAGACTCCTACGGGAGGCAGCAGTGGGGAATTTTCCGCAATGGGCGAAAGCCTGACGGA
GCAATACCGCGTGAGGGAGGAAGGCTCTTGGGTCGTAAACCTCTTTTCTCAGGGAAGAAC
ACAATGACGGTACCTGAGGAATAAGCATCGGCTAACTCCGTGCCAGCAGCCGCGGTAATA
CGGAGGATGCAAGCGTTATCCGGAATGATTGGGCGTAAAGCGTCCGCAGGTGGCTATGTA
AGTCTGCTGTTAAAGAGTCTAGCTCAACTAGATAAAAGCAGTGGAAACTACAAGGCTAGA
GTACGTTCGGGGCAGAGGGAATTCCTGGTGTAGCGGTGAAATGCGTAGAGATCAGGAAGA
ACACCAGTGGCGAAGGCGCTCTGCTAGGCCGTAACTGACACTGAGGGACGAAAGCTAGGG
GAGCGAATGGGATTAGATACCCCAGTAGTCCTAGCCGTAAACGATGGATACTAGGCGTGG
CTTGTATCGACCCGAGCCGTGCCGTAGCTAACGCGTTAAGTATCCCGCCTGGGGAGTACG
CCGGCAACGGTGAAACTCAAAGGAATTGACGGGGGCCCGCACAAGCGGTGGAGTATGTGG
TTTAATTCGATGCAACGCGAAGAACCTTACCAAGGCTTGACATGTCGCGAATCTTGATGA
AAGTTGAGAGTGCCTTCGGGAGCGCGAACACAGGTGGTGCATGGCTGTCGTCAGCTCGTG
TCGTGAGATGTTGGGTTAAGTCCCGCAACGAGCGCAACCCTCGTTTTTAGTTGCCAGCAT
TAAGTTGGGCACTCTAGAGAGACTGCCGGTGACAAACCGGAGGAAGGTGGGGATGACGTC
AAGTCAGCATGCCCCTTACGCCCTGGGCTACACACGTACTACAATGGTAGGGACAAAGGG
CAGCAAGCATGCGAATGCAAGCAAATCCCATAAACCCTGCCTCAGTTCAGATCGCAGGCT
GCAACTCGCCTGCGTGAAGGAGGAATCGCTAGTAATTGCAGGTCAGCATACTGCAGTGAA
TCCGTTCCCGGGCCTTGTACACACCGCCCGTCACACCATGGAAGCTGGTTTGGCCCGAAG
TCGTTACCCTAACCCTTTTGGGAGGGGGACGCCGAAGGCAAAGCTGGTGACTGGGGTGAA
GTCGTAACAAGGTAGCCGTACCGGAAGGTGTGGCTGGATCACCTCCTTTTTAGGGAG
>5676|L1B49 Prior=0.000561 Length=1327 NormPrior=0.000600
CTGCCTCCTTGCGGTTGGCGCAGCGCCGTCGGGTAAGACCAACTCCCATGGTGTGACGGG
CGGTGTGTACAAGGCCCGGGAACGTATTCACCGTGGCGTTCTGATCCACGATTACTAGCG
ATTCCACCTTCATGCACTCGAGTTGCAGAGTGCAATCCGAACTGAGACGGCTTTTTGGGA
TTAGCTCCCCCTCGCGGGTTCGCTGCCCATTGTCACCGCCATTGTAGCACGTGTGTAGCC
CAGCCCGTAAGGGCCATGAGGACTTGACGTCATCCCCACCTTCCTCCGGCTTATCACCGG
CAGTCCCTCTAGAGTGCCCAACTTAATGATGGCAACTAGAGGCGAGGGTTGCGCTCGTTG
CGGGACTTAACCCAACATCTCACGACACGAGCTGACGACAGCCATGCAGCACCTGTCTCC
GTGTCCCCGAAGGGAACCCTGGATCTCTCCAGCTGTCACGGGATGTCAAGGGATGGTAAG
GTTCTGCGCGTTGCTTCGAATTAAACCACATGCTCCACCGCTTGTGCGGGCCCCCGTCAA
TTCCTTTGAGTTTTAATCTTGCGACCGTACTCCCCAGGCGGAATGCTTAAAGCGTTAGCT
GCGCCACTGACAGGCAAGCCTGCCAACGGCTAGCATTCATCGTTTACGGCGTGGACTACC
AGGGTATCTAATCCTGTTTGCTCCCCACGCTTTCGCGCCTCAGCGTCAGAACCGGACCAG
TTAGCCGCCTTCGCCACTGGTGTTCTTGCGAATATCTACGAATTTCACCTCTACACTCGC
AGTTCCACTAACCTCTTCCGGTCTCAAGCCAAACAGTATCAAAGGCAATTCCAAGGTTGA
GCCTTGGGCTTTCACCTCTGACTTGAATGGCCGCCTACGCGCCCTTTACGCCCAGTGATT
CCGAGCAACGCTAGCCCCCTTCGTATTACCGCGGCTGCTGGCACGAAGTTAGCCGGGGCT
TCTTCTTCCGGTACCGTCATTATCGTCCCGGACGAAAGAGCTTTACAACCCTAAGGCCTT
CATCACTCACGCGGCATGGCTGGATCAGGCTTGCGCCCATTGTCCAATATTCCCCACTGC
TGCCTCCCGTAGGAGTCTGGGCCGTGTCTCAGTCCCAGTGTGGCTGATCATCCTCTCAGA
CCAGCTACTGATCGTCGCCTTGGTGAGCCATTACCTCACCAACTAGCTAATCAGACGCGG
GCCGATCCTTCAGCGATAAATCTTTCCCCCAAAGGGCGTATCCGGTATTAGCCCAAGTTT
CCCTGGGTTATTCCGAACTGAAGGGCACGTTCCCACGTGTTACTCACCCGTCTGCCACTC
ACCCCCG
>3037|251034 Prior=0.000559 Length=1499 NormPrior=0.000530
GTTTGATCCTGGCTCAGGACGAACGCTGGCGGCGTGCTTAACACATGCAAGTGGTGCGAC
GAACCAGGGCTTGCCCTGGGGCAAAGCCGCGAACGGGTGAGTAACACGTGAGTAACCTGC
CCCGATGACCGGGACAACCCGAGGAAACTCGGGCTAATACCGGATGTGGCGCACAGGTTT
AAGCCTGTTCGCTAAAGGAAGCTTCGGCCTCCGCATTGGGAGGGGCTCGCGGCCCATTAG
CTTGTTGGTGGGGTAACGGCCTACCAAGGCAACGATGGGTAGCTGGTCTGAGAGGACGAT
CAGCCACACTGGGACTGAGACACGGCCCAGACTCCTACGGGAGGCAGCAGTGGGGAATCT
TGCGCAATGCGCGAAAGCGTGACGCAGCAACGCCGCGTGGGGGAAGACGGCCTTCGGGTT
GTAAACCCCTTTCAGGAGGGACGAAGGTTCACCGGTGAATAGCCGTGTGGATTGACGGTA
CCTCCACAAGAAGCTCCGGCTAACTACGTGCCAGCAGCCGCGGTAATACGTAGGGAGCAA
GCGTTGTCCGGAATCATTGGGCGTAAAGCGCGCGTAGGCGGCCCANNNNNNNNNNNNNTG
TGAAAGTCAAAGGCTCAACCTTTGAAAGCCGATGGATACTGTGGAGCTAGAGTACGGAAG
AGGCGAGTGGAATTCCTGGTGTAGCGGTGGAATGCGCAGATATCAGGAGGAACACCAATA
GCGAAGGCAGCTCGCTGGGACGTTACTGACACTGAGGCGCGAAAGCGTGGGGAGCGAACA
GGATTAGATACCCTGGTAGTCCACGCCGTAAACGATGGGTACTAGGTGTGGGAGGTGTCG
ACTCCTCCCGTGCCGTCGCTAACGCACTAAGTACCCCGCCTGGGGAGTACGGCCGCAAGG
CTAAAACTCAAAGGAATTGACGGGGGCCCGCACAAGCAGCGGAGCATGTGGTTTAATTCG
ACGCAACGCGAAGAACCTTACCTGGGCTTGACATGTTGGTGACCGCCGTGGAAACACGGT
TTTCCTTCGGGACACCATCACAGGTGGTGCATGGCTGTCGTCAGCTCGTGTCGTGAGATG
TTGGGTTAAGTCCCGCAACGAGCGCAACCCCCGTTCCATGTTGCCAGCATTAAGTTGGGG
ACTCATGGGAGACTGCCGGTGACAAACCGGAGGAAGGTGGGGATGACGTCAAGTCATCAT
GCCCCTTATGTCCAGGGCTACACACGTGCTACATTGGCGCATACAAAGGGCAGCAATACC
GCGAGGTGGAGCAAATCCCATAAAGTGCGCCTCGGTTCGGATTGGAGGCTGAAACTCGCC
TCCATGAAGGTGGAGTTGCTAGTAATCGCGGATCAGCAATGCCGCGGTGAATACGTTCCC
GGGCCTTGTACACACCGCCCGTCACACCACGAAAGCGAGCAACACCCGAAGCCGGTGGCC
TAACCGCAAGGAGGGAGCCGTCGAAGGTGGGGCCCGTGATTGGGGTGAAGTCGTAACAA
>2578|131214 Prior=0.000558 Length=1309 NormPrior=0.000605
GGCTGAAAGATGGTGTAAGCTATCACTTACAGATGGGCCCGCGGCGCATTAGCTAGTTGG
TGAGGTAACGGCTCACCAAGGCCACGATGCGTAGCCGACCTGAGAGGGTGATCGGCCACA
CTGGGACTGAGACACGGCCCAGACTCCTACGGGAGGCAGCAGTAGGGAATCTTCCGCAAT
GGACGAAAGTCTGACGGAGCAACGCCGCGTGAGTGATGAAGGTTTTCGGATCGTAAAACT
CTGTTGTTAGGGAAGAACAAGTACCGTTCGAATAGGGCGGTACCTTGACGGTACCTAACC
AGAAAGCCACGGCTAACTACGTGCCAGCAGCCGCGGTAATACGTAGGTGGCAAGCGTTGT
CCGGAATTATTGGGCGTAAAGCGCGCGCAGGCGGTTCCTTAAGTCTGATGTGAAAGCCCC
CGGCTCAACCGGGGAGGGTCATTGGAAACTGGGGAACTTGAGTACTGAAGAGGAAAGCGG
AATTCCACGTGTAGCGGTGAAATGCGTAGAGATGTGGAGGAACACCAGTGGCGAAGGCGG
CTTTCTGGTCTGTAACTGACGCTGAGGCGCGAAAGCGTGGGGAGCAAACAGGATTAGATA
CCCTGGTAGTCCACGCCGTAAACGATGAGTGCTAAGTGTTAGAGGGTTTCCGCCCTTTAG
TGCTGCAGCTAACGCATTAAGCACTCCGCCTGGGGAGTACGGTCGCAAGACTGAAACTCA
AAGGAATTGACGGGGGCCCGCACAAGCGGTGGAGCATGTGGTTTAATTCGAAGCAACGCG
AAGAACCTTACCAGGTCTTGACATCCTCTGACAACTCTAGAGATAGAGCGTTCCCCTTCG
GGGGACAGAGTGACAGGTGGTGCATGGTTGTCGTCAGCTCGTGTCGTGAGATGTTGGGTT
AAGTCCCGCAACGAGCGCAACCCTTGATCTTAGTTGCCAGCATTCAGTTGGGCACTCTAA
GGTGACTGCCGGTGACAAACCGGAGGAAGGTGGGGATGACGTCAAGTCAGCATGGCCTTT
ATGTCTGGGGCTACACACGTGCTACAATGGCAGATACAAACCGTCGCGAGACCGCAAGGT
GGAGCTAATCGGAGAAAGTCTGTCTCAGTTCGGATTGCAGGCTGCAACTCGCCTGCATGA
AGTTGGAATCGCTAGTAATCGCGGATCAGCACGCCGCGGTGAATACGTTCCCGGGCCTTG
TACACACCGCCCGTCACATCACGAAAGCTGGTTGTACTAGAAGTCGCCGCGCTAACCCGC
AAGGGAGGCAAGCGCCAAAGGTATGGTTAGTGATTGGGGTGAAGTCGTA
>5186|257316 Prior=0.000556 Length=1503 NormPrior=0.000526
GTTTGATCCTGGCTCAGGACGAACGCTGGCGGCGTGCTTAACACATGCAAGTCGAGCGGA
AAGGCCCTTCGGGGTACTCGAGCGGCGAACGGGTGAGTAACACGTGGGCAACCTGCCCCT
AGCTCTGGGATAACTCCGGGAAACCGGTGCTAATACCGGATACGACCTGCTCTGGCGTCG
GGTTGGTGTGGAAAGTTTTTCGGCCATGGATGGGCTCGCGGCCTATCAGCTTGTTGGTGG
GGTGATGGCCTACCAAGGCGGTGACGGGTAGCCGGCCTGAGAGGGTGATCGGCCACACTG
GGACTGAGACACGGCCCAGACTCCTACGGGAGGCAGCAGTGGGGAATATTGCGCAATGGG
CGAAAGCCTGACGCAGCGACGCCGCGTGAGGGATGAAGGCCTTCGGGTTGTAAACCTCTT
TCAGCAGGGACGAAGCGAAAGTGACGGTACCTGCAGAAGAAGCACCGGCCAACTACGTGC
CAGCAGCCGCGGTAATACGTAGGGTGCAAGCGTTGTCCGGAATTATTGGGCGTAAAGAGC
TCGTAGGCGGTCTGTCGCGTCGGCTGTGAAAACCCGGGGCTCAACCCCGGGCCTGCAGTC
GATACGGGCAGACTAGAGTGCGGTAGGGGAGACTGGAATTCCTGGTGTAGCGGTGAAATG
CGCAGATATCAGGAGGAACACCGGTGGCGAAGGCGGGTCTCTGGGCCGTAACTGACGCTG
AGGAGCGAAAGCGTGGGGAGCGAACAGGATTAGATACCCTGGTAGTCCACGCCGTAAACG
TTGGGCGCTAGGTGTGGGGCTCGTTCCACGAGTTCCGTGCCGCAGCTAACGCATTAAGCG
CCCCGCCTGGGGAGTACGGCCGCAAGGCTAAAACTCAAAGGAATTGACGGGGGCCCGCAC
AAGCGGCGGAGCATGCGGATTAATTCGATGCAACGCGAAGAACCTTACCTGGGTTTGACA
TCTCCCGTATACTCGTAGAGATACGGGGTCCTTCGGGGCGGTGTACAGGTGGTGCATGGC
TGTCGTCAGCTCGTGTCGTGAGATGTTGGGTTAAGTCCCGCAACGAGCGCAACCCTCGTC
CCATGTTGCCAGCACTTCGGGTGGGGACTCATGGGAGACTGCCGGGGTCAACTCGGAGGA
AGGTGGGGATGACGTCAAATCATCATGCCCCTTATGTCTTGGGCTGCACGCATGCTACAA
TGGCCAGTACAAAGGGCTGCGATACCGTAAGGTTGAGCGAATCCCAAAAAGCTGGTCTCA
GTTCGGATTGGGGTCTGCAACTCGACCCCATGAAGTCGGAGTCGCTAGTAATCGCAGATC
AGCAACGCTGCGGTGAATACGTTCCCGGGCCTTGTACACACCGCCCGTCACGTCACGAAA
GTCGGTAACACCCGAAGCCAGTGGCCCAACCGTTCGCGGAGGGAGCTGTCGAAGGTGGGA
TCGGCGATTGGGACGAAGTCGGAACAAGGTAGCCGTACCGGAAGGTGCGGCTGGATCACC
TCC
>5003|571008 Prior=0.000556 Length=1284 NormPrior=0.000615
GGACGGGTGAGTAACGCGTGAGAATCTACCCTCAGGTCGGGGATAACCCTTGGAAACGGG
GGCTAATACCGGATGTGCCGAAAGGTAAAAGGTTTACTGCCTGGGGAGGAGCTCGCGTCT
GATTAGCTAGTTGGTGGGGTAAAAGCCTACCAAGGCGACGATCAGTAGCTGGTCTGAGAG
GATGAGCAGCCACACTGGGACTGAGACACGGCCCAGACTCCTACGGGAGGCAGCAGTGGG
GAATTTTCCGCAATGGGCGAAAGCCTGACGGAGCAAGACCGCGTGGGGGAGGAAGGCCTT
TGGGTTGTAAACCCCTTTTGTCAGGGAAGAAGACAGTGACGGTACCTGACGAATCAGCAT
CGGCTAACTCCGTGCCAGCAGCCGCGGTAATACGGAGGATGCAAGCGTTATCCGGAATAA
TTGGGCGTAAAGCGTCCGTAGGTGGCCCGGCAAGTCGGTTGTCAAAGACCTCAGCTCAAC
TGGGGAAAGGCAAGGGAAACTGCAAGGCTAGAGTGCGGTAGGGGTAGAGGGAATTCCCAG
TGTAGCGGTGAAATGCGTAGAGATTGGGAAGAACACCGGTGGCGAAAGCGCTCTACTGGG
CCGCAACTGACACTCTTGGACGAAAGCTAGGGGAGCGAATGGGATTAGATACCCCAGTAG
TCCTAGCCGTAAACGATGGAGACTAGGTGTAGCACGTATCGACCCGTGCTGTATCGGAGC
TAACGCGTTAAGTCTCCCGCCTGGGGAGTACGCACGCAAGTCTGAAACTCAAAGGAATTG
ACGGGGGCCCGCACAAGCGGCGGAGCATGTTGCTTAATTCGATGCAACGCGAAGAACCTT
ACCAGGACTTGACATGTCGCGAATCCTCTGGAAACAGAGGAGTGCCTTCGGGAGCGCGAA
CACAGGTGGTGCATGGCTGTCGTCAGCTCGTGTCGTGAGATGTTGGGTTAAGTCCCGCAA
CGAGCGCAACCCTCGTTTTTAGTTGCCAGCATTAAGTTGGGCACTCTAGAGAGACTGCCG
GTGACAAACCGGAGGAAGGTGGGGATGACGTCAAGTCAGCATGCCCCTTACGTCCTGGGC
TACACACGTACTACAATGCTAGGGACAGAGAGCTGCCACTTCGCAAGGAGGAGCTAATCT
CGTAAACCCTGGCTCAGTTCAGATCGCAGGCTGCAACTCGCCTGCGTGAAGGTGGAATCG
CTAGTAATCGCCGGTCAGCATACGGCGGTGAATCCGTTCCCGGGCCTTGTACACACCGCC
CGTCACACCATGGGAGCTGGCCAC
>2201|242751 Prior=0.000554 Length=1514 NormPrior=0.000520
TGTTTGATCCTGGCTCAGGACGAACGCTGGCGGCGTGCTTAACACATGCAAGTCGAACGG
TGAACCCCTTCGGGGGGGATCAGTGGCGAACGGGTGAGTAACACGTGAGCAACCTGCCCC
TGACTCTGGGATAACTCCGGGAAACCGGAGCTAATACCGGATATGACGCATCCAGGCATC
TGGTGTGTGTGGAAAGTTTTTCGGCTAGGGATGGGCCCGCGGCCTATCAGCTTGTTGGTG
GGGTAATGGCCTACCAAGGCGACGACGGGTAGCCGGCCTGAGAGGGCGACCGGCCACACT
GGGACTGAGACACGGCCCAGACTCCTACGGGAGGCAGCAGTGGGGAATATTGCACAATGG
GCGAAAGCCTGATGCAGCGACGCCGCGTGAGGGATGACGGCCTTCGGGTTGTAAACCTCT
TTCAGCTCCGAAGAAGCGAGAGTGACGGTAGGAGCAGAAGAAGCACCGGCTAACTACGTG
CCAGCAGCCGCGGTAATACGTAGGGTGCAAGCGTTGTCCGGAATTATTGGGCGTAAAGAG
CTCGTAGGCGGTTTGTCGCGTCTGCTGTGAAAACTCGGGGCTCAACTCCGAGCTTGCAGT
GGGTACGGGCAGACTAGAGTGCGGTAGGGGAGACTGGAATTCCTGGTGTAGCGGTGGAAT
GCGCAGATATCAGGAGGAACACCGGTGGCGAAGGCGGGTCTCTGGGCCGTAACTGACGCT
GAGGAGCGAAAGCATGGGGAGCGAACAGGATTAGATACCCTGGTAGTCCATGCCGTAAAC
GTTGGGCGCTAGGTGTGGGGACCTTTCCATGGTTTCCGTGCCGCAGCTAACGCATTAAGC
GCCCCGCCTGGGGAGTACGGCCGCAAGGCTAAAACTCAAAGGAATTGACGGGGGCCCGCA
CAAGCGGCGGAGCATGTTGCTTAATTCGATGCAACGCGAAGAACCTTACCTAGGCTTGAC
ATGCACGGAAATCTCGGGCAGAGATGTCGGGTCCGCAAGGGCTGTTCACAGGTGGTGCAT
GGTTGTCGTCAGCTCGTGTCGTGAGATGTTGGGTTAAGTCCCGCAACGAGCGCAACCCTC
GTTCTATGTTGCCAGCACGTCATGGTGGGGACTCATAGGAGACTGCCGGGGTCAACTCGG
AGGAAGGTGGGGATGACGTCAAATCATCATGCCCCTTATGTCTTGGGCTTCACGCATGCT
ACAATGGCCAGTACAAAGGGCTGCGAGACCGTAAGGTGGAGCGAATCCCAAAAAGCTGGT
CTCAGTTCGGATCGGGGTCTGCAACTCGACCCCGTGAAGTCGGAGTCGCTAGTAATCGCA
GATCAGCAACGCTGCGGTGAATACGTTCCCGGGCCTTGTACACACCGCCCGTCACGTCAC
GAAAGTCGGTAACACCCGAAGCCGATGGCCCAACCCGTAAGGGGGGGAGCCGTCGAAGGT
GGGGCTGGCGATTGGGACGAAGTCGAAACAAGGTAGCCGTACCGGAAGGTGCGGCTGGAT
CACCTCCTTTCTAA
>4272|252146 Prior=0.000554 Length=1449 NormPrior=0.000543
GTTTGATCCTGGCTCAGAACGAACGCTGGCGGCATGCCTAACACATGCAAGTCGAACGAG
GGCTTCGGCCCTAGTGGCGCACGGGTGAGTAACGCGTGGGAACCTGCCCTGTGGTACGGA
ATAACTCCGGGAAACTGGAGCTAATACCGTATGCGTCCTGCGGGACAAAGATTTATCGCC
ATGGGATGGGCCCGCGTAGGATTAGCTTGTTGGCGGGGTAACGGCCCACCAAGGCTACGA
TCCTTAGCTGGTCTGAGAGGATGATCAGCCACACTGGGACTGAGACACGGCCCAGACTCC
TACGGGAGGCAGCAGTGGGGAATATTGGACAATGGGCGCAAGCCTGATCCAGCAATGCCG
CGTGAGTGATGAAGGCCTTCGGGTTGTAAAGCTCTTTCGCACGCGACGATGATGACGGTA
GCGTGAGAAGAAGCCCCGGCTAACTTCGTGCCAGCAGCCGCGGTAATACGAAGGGGGCGA
GCGTTGTTCGGAATTACTGGGCGTAAAGGGCGCGTAGGCGGTGTGTCAAGTCAGGCGTGA
AAGCCCCGGGCTCAACCTGGGAACCGCGCTTGAGACTGGCACGCTCGAGTTCGGGAGAGG
ATGGTGGAATTCCCAGTGTAGAGGTGAAATTCGTAGATATTGGGAAGAACACCGATGGCG
AAGGCAGCCATCTGGACCGACACTGACGCTGAGGCGCGAAAGCGTGGGGAGCAAACAGGA
TTAGATACCCTGGTAGTCCACGCCGTAAACGATGAGTGCTAGACGTCGGGGCTCTTAGAG
CTTCGGTGTCGGAGCTAACGCATTAAGCACTCCGCCTGGGGAGTACGGCCGCAAGGTTAA
AACTCAAAGGAATTGACGGGGGCCCGCACAAGCGGTGGAGCATGTGTTTAATTCGAAGCA
ACGCGCAGAACCTTACCAGCCCTTGACATGGGCGTCGCGGGTCCAGAGATGGACCTTTCG
GTTCGGCCGGACGCCGCACAGGTGCTGCATGGCTGTCGTCAGCTCGTGTCGTGAGATGTT
GGGTTAAGTCCCGCAACGAGCGCAACCCCCATCCTCAGTTGCCAGCATGTAACGATGGGC
ACTCTGGGGAAACCGCCGGTGACAAGCCGGAGGAAGGCGGGGATGACGTCAAGTCCTCAT
GGCCCTTATGGGCTGGGCTACACACGTGCTACAATGGTGGTGACAGTGGGCAGCGAGACC
GCGAGGTCGAGCCAATCTCCAAAAGCCATCTCAGTTCGGATTGCACTCTGCAACTCGGGT
GCATGAAGTTGGAATCGCTAGTAATCGCGGATCAGCACGCCGCGGTGAATACGTTCCCGG
GCCTTGTACACACCGCCCGTCACACCATGGGAGTTGGTTTTACCCGAAGCCGGTGCGCTA
ACCTCGCAAGAGGAGGCAGCCGGCCACGGTCAGGTCAGCGACTGGGGTGAAGTCGAAACA
AGGTAGCCG
>1543|550231 Prior=0.000550 Length=1455 NormPrior=0.000537
GTTTGATCCTGGCTCAGCCTGAACGCTGGCGGCGTGGCTAAGACATGCAAGTCGCACGGG
GCAGCAATGCCCAGTGGCGAACGGGAGAGTAATGAATCGCTAACGTACCCCGGACTCCGG
GATAGCCAACCGAAAGGTTGGGTAATACCGGATGACATAACCGACAGGCATCTGTTGGTT
CTCAAAGGTCCGCCGGTCTGGGAGCGGGCGATTTCGTATCAGCTAGTTGGTGGGGTAACG
GCCCACCAAGGCGACGACGCGTAGCCGGACTGAGAGGTTGGCCGGCCTCATTGGGACTGA
GACACTGCCCAGACTCCTACGGGGGGCTGCAGTAACGAATCTTCCGCAATGCACGAAAGT
GTGACGGAGCGACGCCGCGTGTGGGACGAAGCCCTTCGGGGTGTAAACCACTGTCAGGGG
TTACCAAGTTCTGAGGAGCCCCAGAGGAAGGCACGGCTAACTCTGTGCCAGCAGCCGCGG
TAAGACAGAGGTGCCAAGCGTTAGGCGGAATCACTGGGCTTAAAGCGTGTGTAGGCGGAC
CCGTAAGTACCTTGTGAAATCCCACGGCTCAACCGTGGAACTGCTGGGTATACTGCGGGT
CTTGAGCCACTTAGGGGCAGTCGGAACAGGCGGTGGAGCGGTGAAATGCGTAGATATCGC
CTGGAACGCCAACGGTGAAAACAGACTGCTGGGAGTGCGCTGACGCTGAGACACGAAAGC
CAGGGGAGCGAACGGGATTAGATACCCCGGTAGTCCTGGCCGTAAACGATGTCGACTAGA
TCGTGGTACCTCTGACGGTTTCACGGTCGAAGCAAAAGTGCTAAGTCGACCGCCTGGGAA
GTACGGTCGCAAGGCTAAAACTCAAAGGAATTGACGGGGGCCCGCACAAGCGGGGGAGCA
TGTGGTTTAATTCGAAGCAACGCGCAGAAACTTACCTGGGCTTGACATGCCAGGATTATC
CCCGTGAAAGCGGGGTAGGCCCTTCGGGGTACAACTGGTACAGGTGCTGCATGGCTGTCG
TCAGCTCGTGTCGTGAGATGTCGGGTTAAGTCCCTTAACGAGCGAAACCTTTGCCCTTAG
TTACCAGCGGGTCATGCCGGGGACTCTAAGGGGACTGCCGGTGTCAAACCGGAGGAAGGT
GGAGATGACGTCAAGTCCTCATGGCCTTTATGCCCAGGGCCACACACGTGCTACAATGCG
GCGCACAAAGCGAACCTAAAGCGCGAGCTCATGGAAATCGCAGAAATCGCCGCCCAGTTC
AGATCGGAGGCTGCAACTCGCCTCCGTGAAGTTGGAATCGCTAGTAATCGCGGATCAGCT
ACGCCGCGGTGAATGTGTTCCTGAGCCTTGTACACACCGCCCGTCAAGTCATGGGAGCCG
GGAATAGCCGAAGCCGCCGCGACACAGCGGTCCCTACGCCGGGCTCGGTGACTGGGACTA
AGTCGTAACAAGGTA
>1638|532097 Prior=0.000546 Length=1377 NormPrior=0.000563
GTTTGATCCTGGCTCAGGACGAACGCTGGCGGCGTGCTTAACACATGCAAGTCGAACGGT
GAACCCCTTCGCCCCTTCGGGGGGGATCAGTGGCGAACGGGTGAGTAACACGTGAGCAAC
CTGCCCCTGACTCTGGGATAACCCCGGGAAACCGGAGCTAATACCGGATATGACACGCTC
GGGCATCCGACGCGTGTGGAAAGATTTATCGGTCAGGGATGGGCTCGCGGCCTATCAGCT
TGTTGGTGGGGTAACGGCCTACCAAGGCGACGACGGGTAGCCGGCCTGAGAGGGCGACCG
GCCACACTGGGACTGAGACACGGCCCAGACTCCTACGGGAGGCAGCAGTGGGGAATATTG
CGCAATGGGCGAAAGCCTGACGCAGCGACGCCGCGTGAGGGATGACGGCCTTCGGGTTGT
AAACCTCTTTCAGCAGGGACGAAGCGAAAGTGACGGTACCTGCAGAAGAAGCACCGGCCA
ACTACGTGCCAGCAGCCGCGGTAATACGTAGGGTGCAAGCGTTGTCCGGAATTATTGGGC
GTAAAGAGCTCGTAGGCGGTTTGTTGCGTCGGCTGTGAAATCCCGAGGCTCAACCTCGGG
TCTGCAGTCGATACGAGCAAACTAGAGTGTTGCAGGGGAGACTGGAATTCCTGGTGTAGC
GGTGAAATGCGCAGATATCAGGAGGAACACCGGTGGCGAAGGCAGGTCACTGGGCCGCAA
CTGACGCTGAGGAGCGAAAGCATGGGGAGCGAACAGGATTAGATACCCTGGTAGTCCATG
CCGTAAACGTTGGGCACTAGGTGTGGGGCTCATTCCACGAGTTCCGTGCCGCAGCAAACG
CATTAAGTGCCCCGCCTGGGGAGTACGGCCGCAAGGCTAAAACTCAAAGAAATTGACGGG
GGCCCGCACAAGCAGCGGAGCATGTGGCTTAATTCGACGCAACGCGAAGAACCTTACCAA
GGCTTGACATACACCGAAAACTCATAGAGATATGGGGTCCGCAAGGGCGGTGTACAGGTG
GTGCATGGTTGTCGTCAGCTCGTGTCGTGAGATGTTGGGTTAAGTCCCGCAACGAGCGCA
ACCCTCGTCCTATGTTGCCAGCGCGTGATGGCGGGGACTCATAGGAGACTGCCGGGGTCA
ACTCGGAGGAAGGTGGGGATGAGGTCAAATCATCATGCCCCTTATGTCTTGGGCTTCACG
CATGCTACAATGGCCGGTACAAAGGGCTGCAATACCGTAAGGTGGAGCGAATCCCAAAAA
GCCGGTCTCAGTTCGGATTGGGGTCTGCAACTCGACCCCATGAAGTCGGAGTCGCTAGTA
ATCGCAGATCAGCAACGCTGCGGTGAATACGTTCCCGGGCCTTGTACACACCGCCGA
>1786|223672 Prior=0.000541 Length=1442 NormPrior=0.000533
CTGGCTCAGGACGAACGCTGGCGGCGTGCTTAACACATGCAAGTCGAGCGGTAAGGCCCT
TCGGGGTACACGAGCGGCGAACGGGTGAGTAACACGTGGGTGACCTGCCCTCCACTTCGG
GATAAGCCCGGGAAACTGGGTCTAATACCGGATAGGACGCCTCGGTGCATGCCGGGGTGT
GGAAAGTTTTTCGGTGGGGGATGGGCCCGCGGCCTATCAGCTTGTTGGTGGGGTAACGGC
CTACCAAGGCGACGATGGGTAGCTGGTCTGAGAGGACGATCAGCCACACTGGGACTGAGA
CACGGCCCAGACTCCTACGGGAGGCAGCAGTGGGGAATCTTGCGCAATGCGCGAAAGCGT
GACGCAGCAACGCCGCGTGGGGGAAGAAGGCCTTCGGGTTGTAAACCTCTTTCAGTTGGG
ACGAAGGTCGGGCGGTGAATAGCCGTTCCGACTGACGGTACCTTCAGAAGAAGCCCCGGC
TAACTACGTGCCAGCAGCCGCGGTAATACGTAGGGGGCAAGCGTTGTCCGGAATCATTGG
GCGTAAAGCGCGTGTAGGCGGCCCGATAAGTCCGCTGTGAAAGTCCAGGGCTCAACCCTG
GAATGCCGGTGGATACTGTCGGGCTCGAGTCCGGAAGAGGCGAGTGGAATTCCTGGTGTA
GCGGTGAAATGCGCAGATATCAGGAGGAACACCAATGGCGAAGGCAGCTCGCTGGGACGT
GACTGACGCTGAGACGCGAAAGCGTGGGGAGCAAACAGGATTAGATACCCTGGTAGTCCA
CGCCGTAAACGATGGGCACTAGGTGTGGGAGGTGTCGACTCCTCCCGTGCCGAAGCTAAC
GCATTAAGTGCCCCGCCTGGGGAGTACGGCCGCAAGGCTAAAACTCAAAGGAATTGACGG
GGGCCCGCACAAGCAGCGGAGCATGTGGTTTAATTCGACGCAACGCGAAGAACCTTACCT
GGGCTTGACATGTGAGTGACAGGTGTGGAAACACACCCTCCCTTCGGGGCACTTTCACAG
GTGGTGCATGGCTGTCGTCAGCTCGTGTCGTGAGATGTTGGGTTAAGTCCCGCAACGAGC
GCAACCCCCGTCCCATGTTGCCAGCGATTCGGTCGGGGACTCATGCGAGACTGCCGGTGA
CAAACCGGAGGAAGGTGGGGATGACGTCAAGTCATCATGCCCCTTATGTCCAGGGCTACA
CACGTGCTACATTGGCGCATACAAAGGGCAGCGATACCGCGAGGTGGAGCGAATCCCAAA
AAGTGCGTCTCGGTTCGGATAGGAGGCTGAAACTCGCCTCCTTGAAGGCGGAGTTGCTAG
TAATCCCGAATCAGCAACGTCGGGGTGAATACGTTCCCGGGCCTTGTACACACCGCCCGT
CACACCACGAAAGCGGGCAAGACCCGAAGCCGGTGGGCTAACCCTTACGGGAGGCAGCCG
TC
>5450|105473 Prior=0.000539 Length=1433 NormPrior=0.000535
GTTTGATCCTGGCTCAGAGCGAACGCTGGCGGCAGGCCTAACACATGCAAGTCGAACGGG
CCCCTTCGGGGGTCAGTGGCAGACGGGTGAGTAACGCGTGGGAACGTGCCCATCGGTTCG
GGATAACCCAGGGAAACTTGGGCTAATACCGGATACGCCCTTTTGGGGAAAGATTCATTG
CCGATGGATCGGCCCGCGTCTGATTAGCTAGTTGGCGAGGTAACGGCTCACCAAGGCGAC
GATCAGTAGCTGGTCTGAGAGGATGATCAGCCACACTGGGACTGAGACACGGCCCAGACT
CCTACGGGAGGCAGCAGTGGGGAATATTGGACAATGGGCGCAAGCCTGATCCAGCCATGC
CGCGTGAGTGATGAAGGCCCTAGGGTTGTAAAGCTCTTTCGCACGCGACGATAATGACGG
TAGCGTGAGAAGAAGCCCCGGCTAACTTCGTGCCAGCAGCCGCGGTAATACGAAGGGGGC
TAGCGTTGTTCGGAATTACTGGGCGTAAAGCGCGCGTAGGCGGGCATTTAAGTCAGGGGT
GAAATCCCAGGGCTCAACCCTGGAACTGCCTTTGATACTGGATGCCTGGAGTTCGGGAGA
GGTGAGTGGAATTCCGAGTGTAGAGGTGAAATTCGTAGATATTCGGAGGAACACCAGAAG
CGAAGGCGGCTCACTGGCCCGATACTGACGCTGAGGCGCGAAAGCGTGGGGAGCAAACAG
GATTAGATACCCTGGTAGTCCACGCCGTAAACGATGAATGCCAGCCGTTGGGCAGCTTGC
TGCTCAGTGGCGCAGCTAACGCTTTAAGCATTCCGCCTGGGGAGTACGGTCGCAAGATTA
AAACTCAAAGGAATTGACGGGGGCCCGCACAAGCGGTGGAGCATGTGGTTTAATTCGAAG
CAACGCGCAGAACCTTACCAGCCCTTGACATGCCCGGACAGCCGGAGAGATCCGGGGTTC
CCTTCGGGGACCGGGACACAGGTGCTGCATGGCTGTCGTCAGCTCGTGTCGTGAGATGTT
GGGTTAAGTCCCGCAACGAGCGCAACCCTCGCCTTCAGTTGCCAGCATTCAGTTGGGCAC
TCTGGAGGAACCGCCGGTGATAAGCCGGAGGAAGGTGGGGATGACGTCAAGTCCTCATGG
CCCTTACGGGCTGGGCTACACACGTGCTACAATGGCGGTGACAATGGGCAGCGAACCCGC
GAGGGGGAGCTAATCCCAAAAAGCCGTCTCAGTTCAGATTGCACTCTGCAACTCGAGTGC
ATGAAGGCGGAATCGCTAGTAATCGTGGATCAGAACGCCACGGTGAATACGTTCCCGGGC
CTTGTACACACCGCCCGTCACACCATGGGAGTTGGGTTTACCCGAAGGCAGCGCGCCAAC
CGCAAGGGGGCAGCTGACCACGGTAGGCTCAGCGACTGGGGTGAAGTCGAAAC
>5909|175636_m01 Prior=0.000536 Length=1458 NormPrior=0.000523
GAACGCTGGCGGTCTGCTTAACACATGCAAGTCGAACGGAACTCTTCGGAGTTTAGTGGC
GGACGGGTGAGTAACGCGTGAGAATCTGCCTTCAGGTTTGGGACAACAGTTGGAAACGAC
TGCTAATACCCAATGTGCCGAGAGGTGAAAGCTTTAGTGCCTGAGGATGAGCTCGCGTCT
GATTAGCTAGTTGGTGAGGTAAAGGCTCACCAAGGCGGCGATCAGTAGCTGGTCTGAGAG
GATGATCAGCCACACTGGGACTGAGACACGGCCCAGACTCCTACGGGAGGCAGCAGTGGG
GAATTTTCCGCAATGGGCGAAAGCCTGACGGAGCAAGACCGCGTGAGGGAGGAAGGCTCT
TGGGTTGTAAACCTCTTTTGTCAGGGAAGAACACAATGACGGTACCTGAAGAATCAGCAT
CGGCTAACTCCGTGCCAGCAGCCGCGGTAATACGGAGGATGCAAGCGTTGTCCGGAATTA
CTGGGCGTACAGCGCGCGCAGGTGGCACTTCAAGTCTGTCGTCAAAGACCGGGGCTTAAC
CCTGGAAAGGCGATGGAAACTGAAAGGCTAGAGAGAGGTAGGGGTAGAGGGAATTCCCAG
TGTAGCGGTGAAATGCGTAGAGATTGGGAAGAACATCGGTGGCGAAAGCGCTCTACTGGA
CCTCATCTGACACTCAGGGACGAAAGCTAGGGGAGCGAATGGGATTAGATACCCCAGTAG
TCCTAGCCGTAAACGATGGATACTAGGTGTTGTCCGTATCGACCCGGACAGTGTCGAAGC
TAACGCGTTAAGTATCCCGCCTGGGGAGTACGCTCGCAAGAGTGAAACTCAAAGGAATTG
ACGGGGGCCCGCACAAGCGGTGGAGTATGTGGTTTAATTCGATGCAACGCGAAGAACCTT
ACCAGGGCTTGACATGTCGCGCATCCTCGGGAAACCGAGAAGTGCCTTCGGGAGCCAGAA
CACAGGTGGTGCATGGCTGTCGTCAGCTCGTGTCGTGAGATGTTGGGTTAAGTCCCGCAA
CGAGCGCAACCCTCGTCTTTAGTTGCCAGCATTAAGTTGGGCACTCTAAACAGACTGCCG
GTGACAAACCGGAGGAAGGTGGGGATGACGTCAAGTCAGCATGCCCCTTACGTCCTGGGC
TACACACGTACTACAATGCGACGGACAAAGGGCAGCAAGCAGGCAACTGCAAGCCAATCC
CATAAACCGTGGCTCAGTTCAGATCGCAGGCTGCAACTCGCCTGCGTGAAGGAGGAATCG
CTAGTAATCGCAGGTCAGCATACTGCGGTGAATCCGTTCCCGGGCCTTGTACACACCGCC
CGTCACACCATGGAAGTTGGCCATGCCCGAAGTCGTTACTCTAACCCTTTTGGGAGGAGG
ACGCCGAAGGCAGGGCTGATGACTGGGGTGAAGTCGTAACAAGGTAGCCGTACCGGAAGG
TGTGGCTGGATCACCTCG
>981|166256 Prior=0.000536 Length=1433 NormPrior=0.000532
GTTTGATCCTGGCTCAGGATGAACGCTGGCGGTATGCTTAACACATGCAAGTCGAACGGA
ATGCTTCGGCATTTAGTGGCGGACGGGTGAGTAACGCGTGAGAATCTGGCTTCAGGTTCG
GGACAACAGTGGGAAACTGCTGCTAATACCGAATGTGCAGAGATGTGAAAGATTAATTGC
CTGAAGATGAGCTCGCGTCTGATTAGCTAGTTGGTGGGGTAAGAGCCTACCAAGGCGACG
ATCAGTAACTGGTCTGAGAGGATGACCAGTCACACTGGGACTGAGACACGGCCCAGACTC
CTACGGGAGGCAGCAGTGGGGAATTTTCCGCAATGGGCGAAAGCCTGACGGAGCAAGACC
GCGTGAGGGAGGAAGGCTCTTGGGTCGTAAACCTCTTTTGTCAGGGAAGAACAAAATGAC
GGTACCTGACGAATCAGCATCGGCTAACTCCGTGCCAGCAGCCGCGGTAATACGGAGGAT
GCAAGCGTTATCCGGAATTATTGGGCGTAAAGCGTCCGCAGGTGGCAGTTCAAGTCTGCT
GTCAAAGGTCGGGGCTCAACCCCGAACAGGCAGTGGAAACTGAACAGCTAGAGTACGGTA
GGGGCAGAGGGAATTCCCAGTGTAGCGGTGAAATGCGTAGAGATTGGGAAGAACACCGGT
GGCGAAAGCGCTCTGCTAGGCCGAAACTGACACTCATGGACGAAAGCTAGGGGAGCGAAT
GGGATTAGATACCCCAGTAGTCCTAGCCGTAAACGATGGATACTAGGCGTTGTGAGTATC
GACCCTCACAGTGTCGTAGCTAACGCGTTAAGTATCCCGCCTGGGGAGTACGCGCGCAAG
CGTGAAACTCAAAGGAATTGACGGGGGCCCGCACAAGCGGTGGAGTATGTGGTTTAATTC
GATGCAACGCGAAGAACCTTACCAGGGCTTGACATGTCGCGAATCTTGGGGAAACTTGAG
AGTGCCTTCGGGAGCGCGAACACAGGTGGTGCATGGCTGTCGTCAGCTCGTGTCGTGAGA
TGTTGGGTTAAGTCCCGCAACGAGCGCAACCCTCGTTTTTAGTTGCCAGCATTAAGTTGG
GCACTCTAGAGAGACTGCCGGTGACAAACCGGAGGAAGGTGGGGATGACGTCAAGTCAGC
ATGCCCCTTACGTCCTGGGCTACACACGTACTACAATGCTACGGACAAAGGGCAGCAAGT
TAGCGATGACAAGCAAATCCCATAAACCGTGGCTCAGTTCAGATTGCAGGCTGCAACTCG
CCTGCATGAAGGTGGAATCGCTAGTAATCGCAGGTCAGCACTACTGCGGTGAATACGTTC
CCGGGCCTTGTACACACCGCCCGTCACACCATGGAAGCTGGCTTAGCCCGAAGTCGTTAC
CCTAACCCAAGTGGAGGGGGATGCCGAAGGCAGGGCTGGTGACTGGGGTGAAG
>6078|98457_m01 Prior=0.000535 Length=1477 NormPrior=0.000515
GTTTGATCCTGGCTCAGAGCGAACGCTGGCGGCAGGCTTAACACATGCAAGTCGAGCGGG
CGTAGCAATACGTCAGCGGCAGACGGGTGAGTAACGCGTGGGAACGTACCTTTTGGTTCG
GAACAACACAGGGAAACTTGTGCTAATACCGGATAAGCCCTTACGGGGAAAGATTTATCG
CCGAAAGATCGGCCCGCGTCTGATTAGCTAGTTGGTGAGGTAATGGCTCACCAAGGCGAC
GATCAGTAGCTGGTCTGAGAGGATGATCAGCCACATTGGGACTGAGACACGGCCCAAACT
CCTACGGGAGGCAGCAGTGGGGAATATTGGACAATGGGCGCAAGCCTGATCCAGCCATGC
CGCGTGAGTGATGAAGGCCCTAGGGTTGTAAAGCTCTTTCGGCGGGGACGATAATGACGG
TACCCGCAGAAGAAGCCCCGGCTAACTTCGTGCCAGCAGCCGCGGTAATACGAAGGGGGC
TAGCGTTGCTCGGAATCACTGGGCGTAAAGGGTGCGTAGGCGGGTCTTTAAGTCAGGGGT
GAAATCCTGGAGCTCAACTCCAGAACTGCCTTTGATACTGAAGATCTTGAGTTCGGGAGA
GGTGAGTGGAACTGCGAGTGTAGAGGTGAAATTCGTAGATATTCGCAAGAACACCAGTGG
CGAAGGCGGCTCACTGGCCCGATACTGACGCTGAGGCACGAAAGCGTGGGGAGCAAACAG
GATTAGATACCCTGGTAGTCCACGCCGTAAACGATGAATGCCAGCCGTTAGTGGGTTTAC
TCACTAGTGGCGCAGCTAACGCTTTAAGCATTCCGCCTGGGGAGTACGGCCGCAAGGCTA
AAACTCAAAGGAATTGACGGGGGCCCGCACAAGCGGCGGAGCATGTGGCTTAATTCGACG
CAACGCGAAGAACCTTACCTACCATTGACATCCCGGTCGCGGATCACAGAGATGGATTCC
TTCAGTTCGGCTGGATCGGTGACAGGTGCTGCATGGCTGTCGTCAGCTCGTGTCGTGAGA
TGTTGGGTTAAGTCCCGCAACGAGCGCAACCCTCGCCCTTAGTTGCCATCATTTGGTTGG
GCACTCTAAGGGGACTGCCGGTGATAAGCCGCGAGGAAGGTGGGGATGACGTCAAGTCCT
CATGGCCCTTACGGGCTGGGCTACACACGTGCTACAATGGCGGTGACAATGGGACGCCAA
GGGGCGACCTGGAGCCAATCCCAAAAAGCCGTCTCAGTTCGGATTGTGCTCTGCAACTCG
AGCACATGAAGTTGGAATCGCTAGTAATCGCAGATCAGCACGCTGCGGTGAATACGTTCC
CGGGCCTTGTACACACCGCCCGTCACACCATGGGAGTTGGCTTTACCTGAAGGCGGTGCG
CTAACCCGCAAGGGAGGCAGCCGACCACGGTAGGGTCAGCGACTGGGGTGAAGTCGGAAC
AAGGTAGCCGTAGGGGAACCTGCGGCTGGATCACCTC
>9513|3390_m10 Prior=0.000534 Length=1391 NormPrior=0.000546
GGAGTGTTTGATCCTGGCTCAGGATGAACGCTGGCGGTCTGCTTAACACATGCAAGTCGA
ACGGAGTAGAGAAATACTTAGTGGCGGACGGGTGAGTAACGCGTGAGAATCTGCCTTCAG
GACGGAGACAACAGTTGGAAACGACTGCTAAGCCCCGATGAACCGAAAGTGAAAATATTT
ATAGCCTGAATGAGGATGAGCCCGCGTCGGATTAGCTAGTTGGTGAGGTAAAAGCTCACC
AAGGCGACGATCCGTAGCTGGTCTGAGAGGATGATCAGCCACACTGGGACTGAGACACGG
CCCAGACTCCTACGGGAGGCAGCAGTGGGGAATCTTGCGCAATGGGCGAAAGCCTGACGC
AGCAACGCCGCGTGGGGGAAGAAGGCTCCCCCTTTTCTCTGGGAAGAAAGTTGTGAAAGC
AACCTGACGGTACCAGAGGAATCAGCATCGGCTAACTCCGTGCCAGCAGCCGCGGTAAGA
CGGAGGATGCAAGCGTTATCCGGAATGATTGGGCGTAAAGCGTCTGCAGGTGGCAGTTCA
AGTCTGCTGTCAAAGACCGAGGCTTAACTTCGGAAAGGCAGTGGAAACTGAACAGCTAGA
GTATGGTAGGGGCAGAGGGAATTCCTGGTGTAGCGGTGAAATGCGTAGAGATCAGGAAGA
ACATCGGTGGCGAAGGCGCTCTGCTGGACCATAACTGACACTCAGGGACGAAAGCTAGGG
GAGCGAATGGGATTAGATACCCTGGTAGTCCACGCCGTAAACGATGGGCACTAGACGCGG
AGCGTATCGACCCGGGCAGTGCCGTAGCTAACGCGTTAAGTATCCCGCCTGGGGAGTATG
CACGCAAGTGTGAAACTCAAAGGAATTGACGGGGGCCCGCACAAGCGGTGGAGTATGTGG
TTTAATTCGATGCAACGCGAAGAACCTTACCAGGGCTTGACATGTCGCGAATCTTCCTGA
AAGGGAAGAGTGCCTTCGGGAGCGCGAACACAGGTGGTGCATGGCTGTCGTCAGCTCGTG
TCGTGAGATGTTGGGTTAAGTCCCGCAACGAGTGCAACCCGGTTGTTTAGTTGCCATCTT
TCGGATGGGCACTCTAAACATACTGCCGGTGACAAACCGGAGGAAGGTGGGGATGACGTC
AAGTCAGCATGCCCCTTACGTCCTGGGCTACACACGTACTACAATGGTAGGGACAGAGGG
CAGCCAACCCGCGAGGGCGAGCTAATCCCGTAAACCCTGCCTCAGTTCAGATTGCAGGCT
GCAACTCGCCTGCATGAAGTTGGAATCGCTAGTAATCGCGGATCAGCAACGCTGCGGTGA
ATACGTTCCCGGGCCTTGTACACACCGCCCGTCACACCATGGAAGTTGGCCACGCCCGAA
GTCATTACCCC
>2098|308892 Prior=0.000534 Length=1442 NormPrior=0.000526
GCTTAACACATGCAAGTCGAGCGCGTGTAGCAATACGAGAGCGGCAGACGGGAGAGTAAC
ACGTGGGAACGTACCCTTCAGTTCGGAACAACCCAGGGAAACTTGGGCTAATACCGGATA
CGTCCGAAAGGAGAAAGATTTATCGCTGAAGGATCGGCCCGCGTCTGATTAGCTAGTTGG
TGAGGTAACGGCTCACCAAGGCGACGATCAGTAGCTGGTCTGAGAGGATGATCAGCCTCA
CTGGGACTGAGACACGGCCCAGACTCCTACGGGAGGCAGCAGTGGGGAATATTGGACAAT
GGGCGCAAGCCTGATCCAGCCATGCCGCGTGGGTGATGAAGGCCCTAGGGTTGTAAAGCC
CTTTCGGCGGGGAAGATAATGACGGTACCCGCAGAAGAAGCCCCGGCTAACTTCGTGCCA
GCAGCCGCGGTAATACGAAGGGGGCTAGCGTTGCTCGGAATCACTGGGCGTAAAGCGCAC
GTAGGCGGATCTTTAAGTCAGGGGTGAAATCCTGGAGCTCAACTCCAGAACTGCCTTTGA
TACTGAGGATCTCGAGTCCGGAAGAGGTGAGTGGAACTCCGAGTGTAGAGGTGAAATTCG
TAGATATTCGGAGGAACACCAGAGGCGAAGGCGGCCAACTGGTCCGGTACTGACGCTGAG
GCGCGAAAGCGTGGGGAGCAAACAGGATTAGATACCCTGGTAGTCCACGCCGTAAACGAT
GGATGCCAGCCGTTGGCAGGCTTGCCTGTCAGTGGCGCAGCTAACGCATGAAGCATCCCG
CCTGGGGAGTACGGTCGCAAGATTAAAACTCAAAGGAATTGACGGGGGCCCGCACAAGCG
GTGGAGCATGTGGTTTAATTCGAAGCAACGCGCAGAACCTTACCAACCTTTGACATGTCC
CGTATGGGTCCTGGAGACAGGATCCTTCAGTTCGGCTGGCGGGAACACAGGTGCTGCATG
GCTGTCGTCAGCTCGTGTCGTGAGATGTTGGGTTAAGTCCCGCAACGAGCGCAACCCTCG
CCCCTAGTTGCCATCATTTGGTTGGGCACTCTAGGGGGACTGCCGGTGATAAGCCGCGAG
GAAGGTGGGGATGACGTCAAGTCCTCATGGCCCTTACAGGTTGGGCTACACACGTGCTAC
AATGGCGGTGACAATGGGATGCAATGGAGCAATCCTGCGCAAATCTCAAAAAGCCGTCTC
AGTTCGGATTGCACTCTGCAACTCGAGTGCATGAAGTTGGAATCGCTAGTAATCGCAGAT
CAGCACGCTGCGGTGAATACGTTCCCGGGCCTTGTACACACCGCCCGTCACACCATGGGA
GTTGGTTTTACCTGAAGACGGTGCGCTAACCCGCAAGGGAGGCAGCCGGCCGCGGTAGGG
TCAGCGACTGGGGTGAAGTCGTAACAAGGTAGCCGTAGGGGAACCTGCGGCTGGATCACC
TC
>6048|379634_m01 Prior=0.000533 Length=1326 NormPrior=0.000571
GCGTGCTTAACACATGCAAGTCAGGGGGTGGGGCAACCCATCACCGGCGAACGGGTGCGT
AACACGTGAGCGACCTACCCTGGTGTGGGGGATAGCCGGCCCAACGGCCGGGTAATACCG
CATACGACGCTGGCATAAGGGCCAGACGTGAAGCCCGCAAGGGGCACTGGGGGGCTCGCG
GCCTATCAGCTAGTTGGTGCGGTAACGGCGCACCAAGGCGATGACGGGTAGCTGGTCTGA
GAGGATGGCCAGCCACATTGGGACTGAGAAACGGCCCAGACTCCTACGGGAGGCAGCAGT
GGGGAATCTTGCGCAATGGCCGAAAGGCTGACGCAGCGACGCCGCGTGGGGGATGAAGGC
CTTCGGGTTGTAAACCCCTGTTGCTCGGGACGAACAACACCATTCGTGGTGTCTGACGGT
ACCGGGTGAGGAAGCACCGGCTAACTCTGTGCCAGCAGCCGCGGTAATACAGAGGGTGCG
AGCGTTGTCCGGAATCACTGGGCGTAAAGGGCGCGTAGGCGGTCTGGTAAGCGTGTGGTG
AAAGCTCGGGGCTCAACCCCGAGTCGGCCGTGCGAACTGCTGGACTGGAGCATGTCAGAG
GCAGGCGGAATTCCGGGTGTAGCGGTGGAATGCGTAGAGATCCGGAAGAACACCGGTGGC
GAAGGCGGCCTGCTGGGACATGGCTGACGCTGAGGCGCGACAGCGTGGGGAGCAAACAGG
ATTAGATACCCTGGTAGTCCACGCCGTAAACGATGGGCACTAGGTGCTTGGGGGAGCGAC
CCCCTGAGTGCCGGCGCTAACGCATTAAGTGCCCCGCCTGGGGAGTACGGCCGCAAGGCT
GAAACTCAAAGGAATTGACGGGGGCCCGCACAAGCGGTGGAGCATGTGGTTTAATTCGAC
GCAACGCGTAGAACCTTACCTGGGCTTGACATGTACGGGAAAGCCCCTGGAAACAGGGGC
CCCTCTTCGGAGTCCGTGCACAGGTGCTGCATGGCTGTCGTCAGCTCGTGTCGTGAGATG
TTGGGTTAAGTCCCGCAACGAGCGCAACCCCTGTCTCTAGTTGCCAGCGCGTCATGGCGG
GGACTCTAGAGAGACTGCCGGTGCCAAACCGGAGGAAGGTGGGGACGACGTCAAGTCATC
ATGGTCCTTACGTCCAGGGCTACACACGTGCTACAATGGCGCGTACAGAAGGCTGCGAGC
CGGCAACGGTGAGCCAATCCTGAAAGCGCGCCTCAGTTCGGATTGTCCTCTGCAACTCGA
GGGCATGAAGCTGGAATCGCTAGTAATCGTGGATCAGCTACGCCACGGTGAATACGTTCC
CGGGCC
>1666|247875 Prior=0.000532 Length=1341 NormPrior=0.000564
AACGGGGGTTCCTTTGGGGACCTTACGTGGCGGACGGGTGAGGAACACGTGGCCAATCTG
CCCACTGGCAGGGGGTAGCCGGCGGAAACGCCGGGTAATTCCGTATGAGCTCAGGGTCCG
AGTGGGGATGCTGAGGAAAGGGTCTTCGGACTCGCCGGTGGAGGAGGCTGCGGCCGATTA
GCTAGTTGGTGGGGTAACGGCCTACCAAGGCGATGATCGGTAGCTGGTCTGAGAGGATGA
TCAGCCACACGGGGACTGAGACACGGCCCCGACTCCTACGGGAGGCAGCAGCAAGGAATT
TTCCGCAATGGGCGAAAGCCTGACGGAGCAACGCCGCGTGCGGGATGACGCTTTTCGGAG
TGTAAACCGCTGTTCGTGGGGACGAAGCACTGACGGTACCCACGGAGGAAGGCCCGGCTA
ACTACGTGCCAGCAGCCGCGGTAATACGTAGGGGTCGAGCGTTGTCCGGAGTTACTGGGC
GTAAAGCGTGCGCAGGCGGCTCATCGCGCTCGGCGTGAAAGCCCCCGGCTCAACCGGGGA
GGGTCGTCGAGGACGGGTGAGCTTGAGGGTATCAGGGGTTGGTGGAATTCCCGGTGTAGT
GGTGAAATGCGTAGAGATCGGGAGGAACACCCGTGGCGAAGGCGGCCAACTGGGATACAC
CTGACGCTGAGGCACGAAGGCGTGGGGAGCGAACGGGATTAGATACCCCGGTAGTCCACG
CAGTAAACGATGCAGACTAGGCGTGGGGGGACTTGACCCCCTCCGTGCCGGAGCTAACGC
GGGAAGTCTGCCGCCTGGGGAGTACGGCCGCAAGGCTAAAACTCAAAGGAATTGACGGGG
GCCCGCACAAGCGGCGGAGCGTGCTCTTTAATTCGTCGCAACGCGAAGAACCTTACCAGG
GTTTGACATGGATCTGCAGAGCCGTGAAAGCGGTTGGCCTTCGAGGGTGATCCACAGGTG
CTGCATGGCTGTCGTCAGCTCGTGTCGTGAGATGTTGGGTTAAGTCCCGCAACGAGCGCA
ACCCTTGTGTCCAGTTGCGATTTTCTGGACAGACTGCCGGGAGCAAACCGGAGGAAGGTG
GGGATGACGTCAAGTCAGCATGGCCCTTACACCCTGGGCGAGAAGCACGCTACAATGGCC
GGGACAGAGGGTTGCCAAGCGGTAACGTGGAGCTAATCCCCCAAACCCGGTCTCAGTTCG
GATCGAGGGCTGCAACTCGCCCTCGTGAAGCTGGAGTCGCTAGTAACCGCAGGTCAGCAC
TACTGCGGTGAATATGTTCCCGGGCCTTGTACACACCGCCCGTCACGTCATGAAAGCCGG
CAACACCTGAAGCCGGTGGGC
>1874|39534 Prior=0.000529 Length=1353 NormPrior=0.000555
CACTGGAAACGGTGGCTAATATAGGATTAGAATAACGGTGAAAGATTAATTGCCAGAAGA
GGAGCTCGCGTCTGATTAGCTAGTTGGTGAGGTAAAGGCTCACCAAGGCAGCGATCAGTA
GCTGGTCTGAGAGGATGACCAGCCACACTGGGACTGAGACACGGCCCAGACTCCTACGGG
AGGCAGCAGTGGGGAATTTTCCGCAATGGGCGAAAGCCTGACGGAGCAATACCGCGTGAG
GGAGGAAGGCGGGTGGTTTTCTCTTGGAAGAAAGTTGTGAAAGCAACCTGACGGTACCAG
AGGAATCAGCATCGGCTAACTCCGTGCCAGCAGCCGCGGTAAGACGGAGGATGCAAGCGT
TATCCGGAATGATTGGGCGTAAAGCGTCCGCAGGTGGCAGTTCAAGTCTGCTGTCAAAGA
CCGGGGCTTAACCCTGGAAAGGCAGTGGAAACTGAAGCGCTAGAGTGTGGCAGGGGTAGA
GGGAATTCCCGGTGTAGCGGTGAAATGCGTAGAGATCGGGAAGAACATCGGTGGCGAAAG
CGCTCTACTGGGCCACAACTGACACTCAGGGACGAAAGCTAGGGGAGCGAATGGGATTAG
ATACCCCAGTAGTCCTAGCCGTAAACGATGGATACTAGGTGTGGCTTGTATCGACCCGAG
CCGTGCCGTAGCTAACGCGTTAAGTATCCCGCCTGGGGAGTACGGCCGCAAGGCTGAAAC
TCAAAGGAATTGACGGGGGCCCGCACAAGCGGTGGAGTATGTGGTTTAATTCGATGCAAC
GCGAAGAACCTTACCAGGACTTGACATGTCGCGAATCCGCTTGAAAGAGAGGAGTGCCTT
AGGGAGCGCGAACACAGGTGGTGCATGGCTGTCGTCAGCTCGTGTCGTGAGATGTTGGGT
TAAGTCCCGCAACGAGCGCAACCCTCGTGTTTTAGTTGCCATCATTAAGTTGGGCACTCT
AAACAGACTGCCGGTGACAAACCGGAGGAAGGTGGGGGTGACGCCAAGTCAGCATGCCCC
TTACGTCCTGGGCAACACACGTACTACAATGGTGAGGACAGAGGGCAGCAAGCCACCGAT
TGCAAGCCACTCGCCATAACCCTCGCCTCAGTTCATATCGCATGCTGCAACTCGCCTGCG
TGAAGGAGGAATCGCTAGTAATCGCCGGTCAGCATACGGCGGTGAATCCGTTCCCGGGCC
TTGTACACACCGCCCGTCACACCATGGAAGTTGGCCACGCCCGAAGTCGTTACCCTAACC
GCTTGCGGAGGGGGATGCCGAAGGCAGGGCTGATGACTGGGGTGAAGTCGTAACAAGGTA
GCCGTACCGGAAGGTGTGGCTGGATCACCTCCG
>4196|368706 Prior=0.000519 Length=1453 NormPrior=0.000507
GCTTAACACATGCAAGTCGAGCGAGAAAGGGCTTCGGCCCCGGTAAAGCGGCGCACGGGT
GAGTAACACGTAGGTAATCTGCCTCTTGGCGGTGGATAACCCTTCGAAAGGAGGGCTAAT
ACAGCATAAGACCACGCGGTCGAAAGACTGTGGGGTAAAAGCCGGCCTCTTCACGAAAGC
TGGCACCGAGAGATGAGCCTGCGGCCCATCAGGTAGTTGGTAGGGTAACGGCCTACCAAG
CCGAAGACGGGTAGCTGGTCTGAGAGGATGATCAGCCACACTGGAACTGAGACACGGTCC
AGACTCCTACGGGAGGCAGCAGTGGGGAATCTTGCGCAATGGGCGAAAGCCTGACGCAGC
GACGCCGCGTGAGTGATGAAGGCCTTCGGGTTGTAAAGCTCTGTGGGGAGAGACGAATAA
GTGCAGCCTAATACGTTGCATGATGACGGTATCTCCTTAGCAAGCACCGGCTAACTCTGT
GCCAGCAGCCGCGGTAAGACAGAGGGTGCAAACGTTGTTCGGAATTACTGGGCGTAAAGC
GAGTGTAGGCGGTTTGGTAAGTCGGATGTGAAAGCCCCGGGCTCAACCCGGGAAGTGCAC
TCGATACTGCCAAGCTAGAGTATCGGAGAGGTTGGTGGAATTCTCGGTGTAGAGGTGAAA
TTCGTAGATATCGAGAGGAACACCGGTGGCGAAGGCGGCCAACTGGACGAATACTGACGC
TGAGACTCGAAAGCGTGGGGAGCAAACAGGATTAGATACCCTGGTAGTCCACGCCGTAAA
CGATGGGTGCTAGGTGTCACGAGCTTTGACTCTCGTGGTGCCGTAGCTAACGCATTAAGC
ACCCCGCCTGGGAAGTACGGCCGCAAGGCTAAAACTCAAAGGAATTGACGGGGGCCCGCA
CAAGCGGTGGAGCATGTGGTTCAATTCGACGCAACGCGCAGAACCTTACCTGGGCTAGAA
AGTGCAGGAACTTGGTTGAAAAATCGAGGTGCTCTTCGGAGAACCTGCAGTTAGGTGCTG
CATGGCTGTCGTCAGCTCGTGTCGTGAGATGTTGGGTTAAGTCCCGCAACGAGCGCAACC
CCTATCATTAGTTACCAGCGGGGTCATGCCGGGAACCCTAATGAGACCGCCGATATTCAA
ATCGGAGGAAGGTGGGGATGACGTCAAGTCATCATGGCCCTTATGTCCAGGGCTACACAC
GTGCTACAATGGTCGGTACAAACCGCTGCAAACTCGCGAGAGTAAGCCAATCGGAAAAAA
CCGACCTCAGTACAGATAAGAGTCTGCAACTCGACTCTTTGAAGTCGGAATCGCTAGTAA
TCGCTGATCAGCAGGCAGCGGTGAATACGTTCCCGGGCCTTGTACACACCGCCCGTCACA
CCATGGGAGTCGGTTGCTCCAGAAGTGCCTGCGCCAACCCGCAAGGGAGGTAGGGTCCCA
AGGAGTGGCTGGT
>6286|190474_m01 Prior=0.000514 Length=1433 NormPrior=0.000510
GTTTGATCCTGGCTCAGGATGAACGCTGGCGGTATGCTTAACACATGCAAGTCGAACGGA
TGTTTTCGGACATTAGTGGCGGACGGGTGAGTAACGCGTGAGAATCTAGCTTCAGGTTGG
GGACAACAGTTGGAAACGACTGCTAATACCGAATGTGCAGAAATGTGAAAGATTAATTGC
CAAGAGAGGAGCTCGCGTCTGATTAGCTAGTTGGTGAGGTAAAGGCTCACCAAGGCGGCG
ATCAGTAGCTGGTCTGAGAGGATGACCAGCCACACTGGGACTGAGACACGGCCCAGACTC
CTACGGGAGGCAGCAGTGGGGAATTTTCCGCAATGGGCGAAAGCCTGACGGAGCAAGACC
GCGTGAGGGAGGAAGGCTCTTGGGTTGTAAACCTCTTTTGTCAGGGAAGAACACAATGAC
GTACCTGAAGAATCAGCATCGGCTAACTCCGTGCCAGCAGCCGCGGTAATACGGAGGATG
CAAGCGTTATCCGGAATTATTGGGCGTAAAGCGTCCGCAGGTGGCTGATCAAGTCTGCGG
TCAAAGACCGGGGCTTAACCCCGGGAAGGCAGTGGAAACTGAAGCGCTAGAGTGTCGTAG
GGGTAGAGGGAATTCCCGGTGTAGCGGTGAAATGCGTAGAGATCGGGAAGAACATCGGTG
GCGAAAGCGCTCTACTGGACAACCAGTGACATTCAGGGGCGAAAGCTAGGGGAGCGAATG
GGATTAGATACCCCAGTAGTCCTAGCCGTAAACGATGGATACTAGGTGTGGCTTGTATCG
ACCCGAGCCGTGCCGTAGCTAACGCGTTAAGTATCCCGCCTGGGGAGTACGCACGCAAGT
GTGAAACTCAAAGGAATTGACGGGGGCCCGCACAAGCGGTGGAGTATGTGGTTTAATTCG
ATGCAACGCGAAGAACCTTACCAGGGCTTGACATGTCGCGAATCCTCTTGAAAGAGAGGA
GTGCCTTCGGGAGCGCGAACACAGGTGGTGCATGGCTGTCGTCAGCTCGTGTCGTGAGAT
GTTGGGTTAAGTCCCGCAACGAGCGCAACCCTTGATCTTAGTTGCCAGCATTTAGTTGGG
CACTCTAAGGTGACTGCCGGTGACAAACCGGAGGAAGGTGGGGATGACGTCAAGTCAGCA
TGCCCCTTACGCCCTGGGCTACACACGTACTACAATGCTATGGACAAAGGGCAGCAAGCC
AGCGATGGCAAGCAAATCTCGTAAACCATGGCTCAGTTCAGATCGCAGGCTGCAACTCGC
CTGCGTGAAGTCGGAATCGCTAGTAATTGCAGGTCAGCATACTGCAGTGAATTCGTTCCC
GGGCCTTGTACACACCGCCCGTCACACCATGGAAGCTGGTCACGCCCGAAGTCGTTACCC
TAACCTTTCGAGGAGGGGGATGCCGAAGGCAGGGCTGATGACTGGGGTGAAGT
>3120|166201 Prior=0.000514 Length=1454 NormPrior=0.000503
TGGCTCAGGATGAACGCTGGCGGTCTGCTTAACACATGCAAGTCGAACGGAACTCTTCGG
AGTTTAGTGGCGGACGGGTGAGTAACGCGTGAGAATCTACCTTTTGGTCTGGGATAACAG
CTGGAAACGGCTGCTAATACCGGATGTGCCGAAGGGTGAAAGATTTATTGCCTGAAGAAG
AGCTCGCGTCTGATTAGCTAGTTGGTAGGGTAAAAGCCTACCAAGGCATCGATCAGTAGC
TGGTCTGAGAGGATGATCAGCCACACTGGGACTGAGACACGGCCCAGACTCCTACGGGAG
GCAGCAGTGGGGAATTTTCCGCAATGGGCGAAAGCCTGACGGAGCAAGACCGCGTGAGGG
AGGAAGGCTCTTGGGTTGTAAACCTCTTTTCTTGGGGAAGAAAAAATGACGGTACCCAAG
GAATCAGCATCGGCTAACTCCGTGCCAGCAGCCGCGGTAAGACGGAGGATGCAAGCGTTA
TCCGGAATGATTGGGCGTAAAGCGTCCGCAGGTGGCTTATCAAGTCTGCTGTCAAAGAGT
GGGGCTTAACCCCATAAAGGCAGTGGAAACTGAGAAGCTAGAGTGCCGTAGGGGTAGAGG
GAATTCCCGGTGTAGCGGTGAAATGCGTAGAGATCGGGAAGAACATCGGTGGCGAAAGCG
CTCTACTGGACGGCAACTGACACTCAGGGACGAAAGCTAGGGGAGCGAATGGGATTAGAT
ACCCCAGTAGTCCTAGCCGTAAACGATGGATACTAGGTGTTGTCTGTATCGACCCGGACA
GTGCCGTAGCTAACGCGTTAAGTATCCCGCCTGGGGAGTACGCAGGCAACTGTGAAACTC
AAAGGAATTGACGGGGGCCCGCACAAGCGGTGGAGTATGTGGTTTAATTCGATGCAACGC
GAAGAACCTTACCAGGACTTGACATGTCGCGAATTTCTGTGAAAGCAGAAAGTGCCTTCG
GGAGCGCGAACACAGGTGGTGCATGGCTGTCGTCAGCTCGTGTCGTGAGATGTTGGGTTA
AGTCCCGCAACGAGCGCAACCCTCGTCTTTAGTTGCCAGCATTAAGTTGGGCACTCTAGA
GAGACTGCCGGTGACAAACCGGAGGAAGGTGGGGATGACGTCAAGTCAGCATGCCCCTTA
CGCCCTGGGCTACACACGTACTACAATGCGACGGACAAAGGGCAGCAAGCCAGCGATGGC
AAGCAAATCTCGTAAACCATGGCTCAGTTCAGATCGCAGGCTGCAACTCGCCTGCGTGAA
GGAGGAATCGCTAGTAATTGCAGGTCAGCATACTGCAGTGAATCCGTTCCCGGGCCTTGT
ACACACCGCCCGTCACACCATGGAAGTTGGCCACGCCCGAAGTCGTTACCCTAACCGCTT
GCGGAGGGGGATGCCGAAGGCAGGGCTGATGACTGGGGTGAAGTCGTAACAAGGTAGCCG
TACCGGAAGGTGTG
>431|554330 Prior=0.000512 Length=1455 NormPrior=0.000500
GTTTGATCCTGGCTCAGAGCGAACGCTGGCGGCAGGCTTAACACATGCAAGTCGAGCGCA
CTCTTCGGAGTGAGCGGCGGACGGGTGAGTAACACGTGGGAACGTGCCCTTCAGTTCGGG
ATAACTCAGGGAAACTTGAGCTAACACCGGATACGCCCTTCGGGGGAAAGGTTACGCCGA
TGGAGCGGCCCGCGTCTGATTAGCTAGTTGGTGGGGTAATGGCTCACCAAGGCGACGATC
AGTAGCTGGTCTGAGAGGATGATCAGCCACACTGGGACTGAGACACGGCCCAGACTCCTA
CGGGAGGCAGCAGTGGGGAATCTTGCGCAATGGGCGAAAGCCTGACGCAGCCATGCCGCG
TGAATGATGAAGGTCTTAGGATTGTAAAATTCTTTCAGCGGGGACGATAATGACGGTACC
CGCAGAAGAAGCCCCGGCTAACTTCGTGCCAGCAGCCGCGGTAATACGAAGGGGGCTAGC
GTTGCTCGGATTTACTGGGCGTAAAGGGAGCGTAGGCGGAACAACAAGTCAGAGGTGAAA
GCCCGGGGCTCAACCTCGGAATTGCCTTTGAGACTGTTGATCTAGAGTTTGGGAGAGGTG
TGTGGAACTCCGAGTGTAGAGGTGAAATTCGTAGATATTCGGAAGAACACCAGTGGCGAA
GGCGACACACTGGCCCAATACTGACGCTGAGGCTCGAAAGCGTGGGGAGCAAACAGGATT
AGATACCCTGGTAGTCCACGCCGTAAACGATGAGTGCTAGTTGTCGGACGGCATGCCGTT
CGGTGACGCAGCTAACGCATTAAGCACTCCGCCTGGGGAGTACGGTCGCAAGATTAAAAC
TCAAAGGAATTGACGGGGGCCCGCACAAGCGGTGGAGCATGTGGTTTAATTCGAAGCAAC
GCGCAGAACCTTACCACCTTTTGACATGCCTCGCTATCCAGGGAGACCTGGAGTTCCCTT
CGGGGACGAGGACACAGGTGCTGCATGGCTGTCGTCAGCTCGTGTCGTGAGATGTTGGGT
TAAGTCCCGCAACGAGCGCAACCCTCGCTGTTAGTTGCCATCATTTAGTTGGGCACTCTA
GCAGGACTGCCGGTGGTAAGCCGGAGGAAGGTGGGGATGACGTCAAGTCCTCATGGCCCT
TACAAGGTGGGCTACACACGTGCTACAATGGCGACTACAGAGGGCTGCAACCCAGCGATG
GTGAGCCAATCCCTAAAAGTCGTCTCAGTTCGGATTGCTCTCTGCAACTCGAGAGCATGA
AGTTGGAATCGCTAGTAATCGCGGATCAGCATGCCGCGGTGAATACGTTCCCGGGCCTTG
TACACACCGCCCGTCACACCATGGGAGTTGGTTCTACCCGAAGGCGCTGCGCTGACCGCA
AGGAGGCAGGCGACCACGGTAGGGTCAGCGACTGGGGTGAAGTCGTAACAAGGTAGCCGT
AGGGGAACCTGCGGC
>3203|341901 Prior=0.000511 Length=1414 NormPrior=0.000514
GTTTGATCCTGGCTCAGGACGAACGCTGGCGGCGTGCTTAACACATGCAAGTCGAGCGGT
AAGGCACCTTCGGGTGTACACGAGCGGCGAACGGGTGAGTAACACGTGAGTAATCTGCCC
TTCACTTCGGGATAACCGCCGGAAACGGTGGCTAATACCGGATACGACGCGCTCTCGCAT
GAGATGCGCGTGGAAAGTCTTATCGGTGGAGGATGTGCTCGCGGCCTATCAGCTTGTTGG
TGAGGTAACGGCTCACCAAGGCTTCGACGGGTAGCCGGCCTGAGAGGGTGACCGGCCACA
CTGGGACTGAGACACGGCCCAGACTCCTACGGGAGGCAGCAGTGGGGAATATTGGACAAT
GGGCGAAAGCCTGATCCAGCAACGCCGCGTGAGGGATGACGGCCTTCGGGTTGTAAACCT
CTTTCAGTACCGACGAAGCGCCTTTAACGGTGGTGACGGTAGGTACAGAAGAAGCACCGG
CCAACTACGTGCCAGCAGCCGCGGTAACACGTAGGGTGCAAGCGTTGTCCGGAATTATTG
GGCGTAAAGGGCTCGTAGGCGGTCCGTCACGTCGGGAGTGAAAACTCGGGGCTTAACCCC
GAGCCTGCTTCCGATACGGGCGGACTAGAGGTAGGTAGGGGAGAACGGAATTCCTGGTGT
AGCGGTGGAATGCGCAGATATCAGGAGGAACACCGGTGGCGAAGGCGGTTCTCTGGGCCT
TACCTGACGCTGAGGAGCGAAAGCGTGGGGAGCAAACAGGATTAGATACCCTGGTAGTCC
ACGCCGTAAACGTTGGGCGCTAGGTGTGGGGGACATTCCACGTCCTCCGTGCCGCAGCTA
ACGCATTAAGCGCCCCGCCTGGGGAGTACGGCCGCAAGGCTAAAACTCAAAGGAATTGAC
GGGGGCCCGCACAAGCGGCGGAGCATGCGGATTAATTCGATGCAACGCGAAGAACCTTAC
CTGGGTTTGACATATGGAGAAAACTGGCAGAGATGTCAGGTCCGCAAGGGCTCTATACAG
GTGGTGCATGGCTGTCGTCAGCTCGTGTCGTGAGATGTTGGGTTAAGTCCCGCAACGAGC
GCAACCCTCGTCTTATGTTGCCAGCACGTAATGGTGGGGACTCATAGGAGACTGCCGGGG
TCAACTCGGAGGAAGGTGGGGACGACGTCAAGTCATCATGCCCCTTATGTCCAGGGCTGC
ACACATGCTACAATGGCCGGTACAAAGGGCAGCGAAACCGCAAGGTAGAGCGAATCCCAA
AAAGCCGGTCTCAGTTCGGATTGGGGTCTGCAACTCGACCCCATGAAGTCGGAGTCGCTA
GTAATCGCAGATCAGCAACGCTGCGGTGAATACGTTCCCGGGCCTTGTACACACCGCCCG
TCACATCACGAAAGTAGGTTGTACTAGAAGTAGC
>6113|99430_m01 Prior=0.000505 Length=1409 NormPrior=0.000509
GATGAACGCTGGCGGTCTGCTTAACACATGCAAGTCGAACGCACCTTTCGGGGTGAGTGG
CGGACGGGTGAGTAACGCGTGAGAATCTGCCTTTTGGTCGGGGACAACCACTGGAAACGG
TGGCTAATACCGGATGTGCCTACAGGGAAAATATTTATAGCCTGAAGATGAGCTCGCGTC
CGATTAGCTAGTTGGCGGAGTAAAAGCCCACCAAGGCATCGATCAGTAGCTGGTCTGAGA
GGATGACCAGCCACACTGGGACTGAGACACGGCCCAGACTCCTACGGGAGGCAGCAGTGG
GGAATTTTCCGCAATGGGCGAAAGCCTGACGGAGCAAGACCGCGTGAGGGAAGAAGGCTC
TTGGGTCGTAAACCTCTTTTATCAGGGAAGAAAAAAATGACGGTACCTGAAGAATCAGCC
TCGGCTAACTCCGTGCCAGCAGCCGCGGTAATACGGAGGAGGCAAGCGTTATCCGGAATT
ATTGGGCGTAAAGCGTCCGCAGGTGGCTTATCAAGTCTGCTGTCAAAGACCGGGGCTTAA
CCCCAGAAAGGCAGTGGAAACTGAAGTGCTAGAGTGCAGTAGGGGTAGAGGGAATTCCCG
GTGTAGCGGTGAAATGCGTAGAGATCGGGAAGAACATCGGTGGCGAAAGCGCGCTACTGG
GCCATTACTGACACTCATGGACGAAAGCTAGGGGAGCGAAAGGGATTAGATACCCCTGTA
GTCCTAGCTGTAAACGATGGATACTAGGTGTTGCCCGTATTGACCCGGGCCGTGCCGTAG
CTAACGCGTTAAGTATCCCGCCTGGGGAGTACGCGCGCAAGCGTGAAACTCAAAGGAATT
GACGGGGGCCCGCACAAGCGGTGGAGTATGTGGTTTAATTCGATGCAACGCGAAGAACCT
TACCAGGGCTTGACATGTCTGGAATCTCCTTGAAAGGGGAGAGTGCCTTCGGGAGCCAGA
ACACAGGTGGTGCATGGCTGTCGTCAGCTCGTGTCGTGAGATGTTGGGTTAAGTCCCGCA
ACGAGCGCAACCCTCGTCTTTAGTTGCCATCATTAAGTTGGGCACTCTAGAGAGACTGCC
GGTGACAAACCGGAGGAAGGTGGGGATGACGTCAAGTCAGCATGCCCCTTACGTCCTGGG
CAACACACGTACTACAATGGTGAGGACAGAGGGCAGCAAGCCAGCGATGGCAAGCCAATC
CCATAAACCTCGCCTCAGTTCAGATCGCAGGCTGCAACTCGCCTGCGTGAAGGAGGAATC
GCTAGTAATTGCAGGTCAGCATACTGCAGTGAATCCGTTCCCGGGCCTTGTACACACCGC
CCGTCACACCATGGAAGCTGGTTTGGCCCGAAGTCGTTACCCTAACCCTTTTGGGAGGGG
GACGCCGAAGGCAAAGCTGGTGACTGGGG
>2748|248838 Prior=0.000504 Length=1485 NormPrior=0.000482
GTTTGATCCTGGCTCAGGACGAACGCTGGCGGCGTGCTTAACACATGCAAGTCGAGCGGT
AAGGCCCCTTCGGGGGTACACGAGCGGCGAACGGGTGAGTAACACGTGAGCAACCTACCC
TCAACTTTGGGATAAGCCTCGGAAACGGGGTCTAATACCGGATAATATCGCGCTCCTCCT
GGGGTGTGGTTGAAAGTTCTGGCGGTTGGGGATGGGCTCGCGGCCTATCAGCTTGTTGGT
GGGGTAATGGCCTACCAAGGCGTCGACGGGTAGCCGGCCTGAGAGGGCGACCGGCCACAC
TGGGACTGAGACACGGCCCAGACTCCTACGGGAGGCAGCAGTGGGGAATATTGCGCAATG
GACGAAAGTCTGACGCAGCAACGCCGCGTGAGGGATGACGGCCTTCGGGTTGTAAACCTC
TTTCAGCAGGGACGAAGCGAGAGTGACGGTACCTGCAGAAGAAGGACCGGCCAACTACGT
GCCAGCAGCCGCGGTAATACGTAGGGTCCGAGCGTTGTCCGGAATTATTGGGCGTAAAGG
GCTCGTAGGCGGTTCGTCACGTCGGGAGTGAAAACTCGGGGCTTAACCCCGAGCCTGCTT
CCGATACGGGCAGACTAGAGGTAGGCAGGGGAGAGCGGAACTCCTGGTGTAGCGGTGGAA
TGCGCAGATATCAGGAAGAACACCGGTGGCGAAGGCGGCTCTCTGGGCCTTACCTGACGC
TGAGGAGCGAAAGCGTGGGTAGCGAACAGGATTAGATACCCTGGTAGTCCACGCCGTAAA
CGTTGGGCGCTAGGTGTGGGGGACATTCCACGTCCTCCGTGCCGCAGCTAACGCATTAAG
CGCCCCGCCTGGGGAGTACGGCCGCAAGGCTAAAACTCAAAGGAATTGACGGGGGCCCGC
ACAAGCGGCGGAGCATGCGGATTAATTCGATGCAACGCGAAGAACCTTACCTGGGTTTGA
CATATAGGGAAATCCCCTAGAGATAGGGGGTCCGTAAGGGCTCTATACAGGTGGTGCATG
GCTGTCGTCAGCTCGTGTCGTGAGATGTTGGGTTAAGTCCCGCAACGAGCGCAACCCTCG
TCCTATGTTGCCAGCACGTTATGGTGGGGACTCATAGGAGACTGCCGGGGTCAACTCGGA
GGAAGGTGGGGATGACGTCAAGTCATCATGCCCCTTATGTCCAGGGCTTCACGCATGCTA
CAATGGCCGGTACAAAGGGCTGCGAAACCGCAAGGTGGAGCGAATCCCAAAAAGCCGGTC
TCAGTTCGGATTGGGGTCTGCAACTCGACCCCATGAAGTCGGAGTCGCTAGTAATCGCAG
ATCAGCAACGCTGCGGTGAATACGTTCCCGGGCCTTGTACACACCGCCCGTCACGTCATG
AAAGTCGGCAACACCCGAAGCCGGTGGCCTAACCCCTTGTGGGAGGGAGCCGTCGAAGGT
GGGGTCGATGATTGGGGTGAAGTCGTAACAAGGTAGCCGTACCGG
>6172|277783_m01 Prior=0.000503 Length=1476 NormPrior=0.000484
TGTTTGATCCTGGCTCAGGATGAACGCTGGCGGTCTGCTTAACACATGCAAGTCGAACGG
ATTCCTTCGGGAGTTAGTGGCGGACGGGTGAGTAACGCGTGAGAATCTGCCTTCAGGACG
GAGACAACAGTTGGAAACGACTGCTAAGCCCCGATGAACCGAAAGGGAAAATATTTATAG
CCTGAAGATGAGCTCGCGTCCGATTAGCTAGTTGGAAGTGTAATGGACTCCCAAGGCGAC
GATCCGTAGCTGGTCTGAGAGGATGACCAGCCACACTGGGACTGAGACACGGCCCAGACT
CCTACGGGAGGCAGCAGTGGGGAATTTTCCGCAATGGGCGCAAGCCTGACGGAGCAAGAC
CGCGTGAGGGAGGAAGGCTCTTGGGTTGTAAACCTCTTTTGTCAGGGAGAACAAAATGAC
GGTACCTGACGAATCAGCATCGGCTAACTCCGTGCCAGCAGCCGCGGTAATACGGAGGAT
GCAAGCGTTATCCGGAATGATTGGGCGTAAAGCGTCCGCAGGTGGCAGTTCAAGTCTGCT
GTCAAAGACCGGGGCTTAACTTCGGAAAGGCAGTGGAAACTGAACAGCTAGAGTATGGTA
GGGGCAGAGGGAATTCCCAGTGTAGCGGTGAAATGCGTAGAGATTGGGAAGAACATCGGT
GGCGAAAGCGCTCTACTGGACCTCATCTGACACTCAGGGACGAAAGCTAGGGGAGCGAAT
GGGATTAGATACCCCAGTAGTCCTAGCCGTAAACGATGGATACTAGGTGTGGCTTGTATC
GACCCGGACAGTGCCGTAGCTAACGCGTTAAGTATCCCGCCTGGGGAGTACGCACGCAAG
TGTGAAACTCAAAGGAATTGACGGGGGCCCGCACAAGCGGTGGAGTATGTGGTTTAATTC
GATGCAACGCGAAGAACCTTACCAGGACTTGACATGTCCGGAATCCTCTGGAAACAGAGG
AGTGCCTTCGGGAGCCGGAACACAGGTGGTGCATGGCTGTCGTCAGCTCGTGTCGTGAGA
TGTTGGGTTAAGTCCCGCAACGAGCGCAACCCTCGTGTTTAGTTGCCATCATTAAGTTGG
GCACTCTAAACAGACTGCCGGTGACAAACCGGAGGAAGGTGGGGATGACGTCAAGTCAGC
ATGCCCCTTACGCCCTGGGCTACACACGTACTACAATGCGACGGACAAAGGGCAGCTAGC
GAGCGATGGCAAGCCAATCCCATAAACCTCGCCTCAGTTCAGATCGCAGGCTGCAACTCG
CCTGCGTGAAGGAGGAATCGCTAGTAATCGCCGGTCAGCATACGGCGGTGAATCCGTTCC
CGGGCCTTGTACACACCGCCCGTCACACCATGGGAGTTGGTTTTACCCGAAGTCGTTACT
CTAACCCTTTTGGGAGGAGGACGCCGAAGGCAAGGCTGGTGTCTGGGTTGAAGTCGTAAA
AAGGTAGCCGGACCGGAAGGTGTGGCTGGATCACCT
>6759|172910_m02 Prior=0.000503 Length=1469 NormPrior=0.000486
CTCAGGACGAACGCTGGCGGCGTGCTTAACACATGCAAGTCGGGGGGCCCGCGAGGGTCA
CCGGCGAACGGGTGCGGAACACGTGAGCGACCTGCCCTGGAGTGGGGGATAGCCGGCCCA
ACGGCCGGGTAATACCGCATACGGCCCGCGCTTGGAGGCGCTGGGCGAAACCCCTTCGGG
GCGGACGGAGGGGCTCGCGGCCTATCAGCTAGTTGGTGCGGTAACGGCGCACCAAGGCGA
TGACGGGTAGCTGGTCTGAGAGGATGGCCAGCCACATTGGGACTGAGAGACGGCCCAGAC
TCCTACGGGAGGCAGCAGTGGGGAATATTGCGCAATGGGCGAAAGCCTGACGCAGCGACG
CCGCGTGGAGGATGAGGCCCTTCGGGGTGTAAACTCCTGTTGCTCGGGACGAATGGCGGA
CATTGGTCTGCTTGACGGTACCGGGTGAGGAAGCACCGGCTAACTCTGTGCCAGCAGCCG
CGGTAATACAGAGGGTGCGAGCGTTGTCCGGAATCACTGGGCGTAAAGGGCGCGTAGGTG
GCAGGGTACGCGTGCCGTGAAAGCCCGGGGCTCAACCCCGGGTCGGCGGTGCGAACGGCT
CAGCTTGAGCGTACGAGAGGCAGGCGGAATTCCGGGTGTAGCGGTGGAATGCGTAGAGAT
CCGGAAGAACACCGGTGGCGAAGGCGGCCTGCTGGCGTACGGCTGACACTGAGGCGCGAC
AGCGTGGGGAGCAAACAGGATTAGATACCCTGGTAGTCCACGCCGTAAACGATGGGCACT
AGGTGCATGGGGGAGCGACCCCCTGTGTGCCGGCGCTAACGCATTAAGTGCCCCGCCTGG
GGAGTACGGCCGCAAGGCTGAAACTCAAAGGAATTGACGGGGGCCCGCACAAGCGGTGGA
GCATGTGGTTTAATTCGACGCAACGCGAAGAACCTTACCTGGGCTTGACATGGTATGGAC
CGCCTGGTGAAAGCTGGGCTTCCCTTCGGGGCCATATCACAGGTGCTGCATGGCTGTCGT
CAGCTCGTGTCGTGAGATGTTGGGTTAAGTCCCGCAACGAGCGCAACCCCTAGTTCTAGT
TGCCAGCGCGTGATGGCGGGGACTCTAGAGCGACTGCCGGTGCCAAACCGGAGGAAGGTG
GGGACGACGTCAAGTCATCATGGTCCTTACGCCCAGGGCCACACACGTGCTACAATGGCG
GGGACAGTGGGGCGCCAGGGTGCGAGCCCGAGCCGATCCCAAAACCCCGCCTCAGTTCGG
ATTGTCCTCTGCAACCCGAGGGCATGAAGCTGGAATCGCTAGTAATCGTGGATCAGCTAC
GCCACGGTGAATACGTTCCCGGGCCTTGTACACACCGCCCGTCACGCCATGGAAGCTGTG
AGCGCCCGAAGTCCGTGTCGCAACCCGCGAGGGGGCAAGCGGCCGAAGGCGAGCGCAGTG
ACTGGGGCGAAGTCGTAACAAGGTAGCCG
>1710|86198 Prior=0.000500 Length=1499 NormPrior=0.000474
GTTTGATCCTGGCTCAGGACGAACGCTGGCGGCGTGCTTAACACATGCAAGTCGAGCGAC
AGCATCATTCGGGTCGGGGTGTATGGAGCGGCGAACGGGTGAGTAACACGTGGGTAACCT
GCCCTCAACTTTGGGATAACCCCGGGAAACCGGGGCTAATACCGGGTATGACCTGTCACG
GCATCGTGGTAGGTGGAAAGCTTTTGCGGTTGGGGATGGACTCGCGGCCTATCAGCTTGT
TGGTGGGGTGATGGCCTACCAAGGCGACGACGGGTAGCCGGCCTGAGAGGGCGACCGGCC
ACACTGGGACTGAGACACGGCCCAGACTCCTACGGGAGGCAGCAGTGGGGAATATTGCAC
AATGGGCGCAAGCCTGATGCAGCGACGCCGCGTGAGGGATGACGGCCTTCGGGTTGTAAA
CCTCTTTCAGCAGGGAAGAAGCGCAAGTGACGGTACCTGCAGAAGAAGCACCGGCTAACT
ACGTGCCAGCAGCCGCGGTAATACGTAGGGTGCGAGCGTTGTCCGGAATTATTGGGCGTA
AAGAGCTTGTAGGCGGTTTGTCGCGTCTGCTGTGAAATTCCAAGGCTCAACCTTGGGCTT
GCAGTGGGTACGGGCAGACTAGAGTGTGGTAGGGGAGACTGGAATTCCTGGTGTAGCGGT
GAAATGCGCAGATATCAGGAGGAACACCGATGGCGAAGGCAGGTCTCTGGGCCGATACTG
ACGCTGAGGAGCGAAAGCGTGGGGAGCGAACAGGATTAGATACCCTGGTAGTCCACGCTG
TAAACGTTGGGCGCTAGGTGTGGGGCTCATTCCACGAGTTCCGTGCCGCAGCAAACGCAT
TAAGCGCCCCGCCTGGGGAGTACGGCCGCAAGGCTAAAACTCAAAGGAATTGACGGGGGC
CCGCACAAGCGGCGGAGCATGTTGCTTAATTCGATGCAACGCGAAGAACCTTACCTAGGC
TTGACATGCACGGAAATCCTCCAGAGATGGGGGGTCCGTAAGGGCCGTGCACAGGTGGTG
CATGGTTGTCGTCAGCTCGTGTCGTGAGATGTTGGGTTAAGTCCCGCAACGAGCGCAACC
CTCGTTCCATGTTGCCAGCACGTGATGGTGGGGACTCATGGGAGACTGCCGGGGTCAACT
CGGAGGAAGGTGGGGATGACGTCAAATCATCATGCCCCTTATGTCTAGGGCTGCAAACAT
GCTACAATGGCCGGTACAAAGGGCTGCGATACCGTGAGGTGGAGCGAATCCCAAAAAGCC
GGTCTCAGTTCGGATTGGGGTCTGCAACTCGACCCCATGAAGTTGGAGTCGCTAGTAATC
GCGGATCAGCAACGCCGCGGTGAATACGTTCCCGGGCCTTGTACACACCGCCCGTCACAC
CACGAAAGTTGTTAACACCCAAAGCCGGTGGCCTAACCCCCGCAATGGGGGGAGCTGTCG
AAGGTGGGATCGGCGATTGGGACGAAGACGTAACAAGGTAGCCGTACCGGAAGGTGCGG
>1882|131989 Prior=0.000496 Length=1448 NormPrior=0.000487
GTTTGATCCCGGCTCAGAATCAACGCTGGCGGCGCGCCTAACACATGCAAGTCGAACGAG
AAAGTGGAGCAATCCATGAGTACAGTGGCGTACGGGTGAGTAACACGTGGGTAATCTACC
TCTTAGTGGGGAATAACCAGGGGAAACTCTGGCTAATACCGCATAAGCCTGAGAAGGGAA
AGCAGCAATGCGCTGAGAGAGGAGCCCGCGGCCGATTAGCTAGTTGGTGAGGTAAGAGCC
CACCAAGGCAGAGATCGGTAGCCGGCCTGAGAGGGCACACGGCCACACTGGCACTGAAAC
ACGGGCCAGACTCCTACGGGAGGCAGCAGTGGGGAATCTTGCACAATGGGGGAAACCCTG
ATGCAGCGACGCCGCGTGAGCGATGAAGCCCTTCGGGGTGTAAAGCTCTTTCGTCAGGGA
AGATAATGACGGTACCTGGAGAAGCAGCTGCGGCTAACTACGTGCCAGCAGCCGCGGTAA
TACGTAGGCAGCAAGCGTTGTTCGGAGTTACTGGGCGTAAAGGGTGTGTAGGCGGTTCTT
TAAGTTTGGTGTGAAATCTCCCGGCTCAACCGGGAGGGTGCGCCGAATACTGAGGGACTA
GAGTACGGGAGAGGAAAGTGGAATTCCTGGTGTAGCGGTGAAATGCGTAGATATCAGGAG
GAACACCGGTGGTGTAGACGGCTTTCTGGACCGTAACTGACGCTGAGACACGAAAGCGTG
GGTAGCAAACAGGATTAGATACCCTGGTAGTCCACGCCCTAAACGATGCATATTTGGTGT
GGGTCATTCAGTTGATCCGTGCCGGAGCTAACGCGTTAAATATGCCGCCTGGGGAGTACA
GTCGCAAGGCTGAAACTCAAAGGAATTGACGGGGGCCCGCACAAGCGGTGGAGCATGTGG
TTCAATTCGACGCAACGCGAAGAACCTTACCTAGGCTCGAACGGCTGGTCAACGCCGGTG
GAAACATCGGTACCCCGCAAGGGGGTCCAGTCGAGGTGCTGCATGGCTGTCGTCAGCTCG
TGTCGTGAGATGTTGGGTTAAGTCCCGCAACGAGCGCAACCCTTGTCCTGTGTTGCCATC
ATTCAGTTGGGAACTCGCAGGAGACCGCCAGGGATAACCTGGAGGAAGGTGGGGATGACG
TCAAGTCCTCATGGCCTTTATGTCCAGGGCTACACACGTGCTACAATGGACGGTACAAAG
CGCAGCAAACCCGCGAGGGGGAGCCAATCGCAAAAAACCGTTCTCAGTTCGGATTGCAGG
CTGCAACTCGCCTGCATGAAGCTGGAATCGCTAGTAATGGCAGATCAGCACGCTGCCGTG
AATACGTTCCCGGGCCTTGTACACACCGCCCGTCACATCACGAAAGTGGATTGTACTAGA
AGTCTGCGCGCTGACCCGCAAGGGAGGCAGCGGCCCAAGGTATGATCCATGATTGGGGTG
AAGTCGTA
>4526|65683 Prior=0.000495 Length=1440 NormPrior=0.000489
CCTGAACGCTGGCGGCGTGGCTAAGACATGCAAGTCGTACGGTGTAGCAATACACAGTGG
CGAACGGGTGAGTAATGAATCGCTAATGTGCCCCGGACTCAGGGATAGCCGCCCGAAAGG
GCGGGTAATACCTGATGACATAACCTTGTCGCATGGCAGGGTTCTCAAAGGTCCGCCGGT
CTGGGAGCAGGCGATTTCGTATCAGCTAGTTGGTGAGGTAACGGCTCACCAAGGCGACGA
CGCGTAGCCGGACTGAGAGGTTGGCCGGCCACATTGGGACTGAGACACTGCCCAGACTCC
TACGGGGGGCTGCAGTAACGAATCTTCCGCAATGCACGCAAGTGTGACGGAGCGACGCCG
CGTGTGGGACGAAGTCCTTCGGGATGTAAACCACTGTCAGGGGTTACCAAGTTCTGAGGA
GCCCCAGAGGAAGGCACGGCTAACTCTGTGCCAGCAGCCGCGGTAAGACAGAGGTGCCAA
GCGTTAGGCGGAATCACTGGGCTTAAAGCGTGTGTAGGCGGATCGTTAAGTACCTTGTGA
AATCCCACGGCTCAACCGTGGAACTGCTCGGTATACTGGCGGTCTTGAGCCACCTAGGGG
CAACCGGAACAAGCGGTGGAGCGGTGAAATGCGTAGATATCGCTTGGAACGCCAACGGTG
AAAACAGGTTGCTGGGGGTGTGCTGACGCTGAGACACGAAAGCCAGGGGAGCGAACGGGA
TTAGATACCCCGGTAGTCCTGGCCCTAAACGATGTCGACTAGATCGTAGTGCCTCTGACG
GTATTACGGTCGAAGCAAAAGTGCTAAGTCGACCGCCTGGGAAGTACGGTCGCAAGGCTA
AAACTCAAAGGAATTGACGGGGGGTCACACAGGGAGCGGAGCATGTGGTTTAATTCGAAG
CAACGCGCAGAACCTTACCTGGGCTTGACATGCCAGGATTATCCCTGTGAAAGTCGGGTA
GGCCCCGCAAGGGGTACAACTGGTACAGGTGCTGCATGGCTGTCGTCAGCTCGTGTCGTG
AGATGTCGGGTTAAGTCCCTTAACGAGCGAAACCTTTGCCCTTAGTTACCAGCGGGTTAT
GCCGGGGACTCTAAGGGGACTGCCGGTGTCAAACCGGAGGAAGGTGGAGATGACGTCAAG
TCCTCATGGCCTTTATGCCCAGGGCCACACACGTGCTACAATGGGGTGCACAAAGCGAAC
CTAAAGCGCGAGCTCATGGAAATCGCAGAAATCACCCCCCAGTTCAGATCGGAGGCTGCA
ACTCGCCTCCGTGAAGTTGGAATCGCTAGTAATCGCGGATCAGCTACGCCGCGGTGAATG
TGTTCCTGAGCCTTGTACACACCGCCCGTCAAGTCATGGGAGCCGGGAATGGCCGAAGTT
GCCTGGACACACAGGTACCTACGCCAGGCTCGGTGACTGGGACTAAGTCGTAACAAGGTA
>5986|534516_m01 Prior=0.000495 Length=1329 NormPrior=0.000529
CTGGCGGCGTGCCTAATGCATGCAAGTCGAGCGCGGGCTTCTTCGGGAGTGCTGCGCGGC
GGACGGGTGCGTAACACGTGGGCAACCTGCCCTGGGGTGGGGGATAGCCGCGGGAAACCG
CGGGTAATTCCGCATACGTTGCGGCTTCGATCGGGAGCGGCAAGAAAGACGCTTCGGCGT
CGCCCTTGGAGGGGCCTGCGGCCGATTAGCTAGTTGGTGGGGTAACGGCCTACCAAGGCG
ATGATCGGTCGCTGGTCTGAGAGGACGGCCAGCCACACGGGGACTGAGACACGGCCCCGA
CTCCTACGGGAGGCAGCAGCAAGGAATTTTCCGCAATGGGGGAAACCCTGACGGAGCAAC
GCCGCGTGGGGGAGGACGCCCTTCGGGGTGTAAACCTCTTTTCTTCGGGAAGAAGGTGGG
GCAACACNNNNNNNNNNNNNNNNCTGAGGAATAAGGACCGGCTAACTACGTGCCAGCAGC
CGCGGTAATACGTAGGGTCCGAGCGTTGTCCGGAGTTACTGGGCGTAAAGCGCGCGCAGG
CGGCGGTATAAGCATGGCGTGAAAGCCCCAGGCTCAACCTGGGAGGGTCGTCGTGGACTG
TACCGCTTGAGGGCGATAGGGGCTGGTGGAATGCCTGGTGTAGTGGTGAAATGCGTAGAG
ATCAGGCGGAACACCCGTGGCGAAGGCGGCCAGCTGGGTCGTCCCTGACGCTGAGGCGCG
AAGGCGTGGGGAGCGAACGGGATTAGATACCCCGGTAGTCCACGCAGTAAACGATGCAGA
CTAGGCGTGGGGGGAGTTGACCCCCTCCGTGCCGGAGCTAACGCGGGAAGTCTGCCGCCT
GGGGAGTACGGCCGCAAGGCTAAAACTCAAAGGAATTGACGGGGGCCCGCACAAGCGGCG
GAGCGTGCGGATTAATTCGATGCAACGCGAAGAACCTTACCAGGGTTTGACATGCTCCTG
CAGAGCCGGGAAACCGGTTGGCCTTCGAGGGTGGAGCACAGGTGCTGCATGGCTGTCGTC
AGCTCGTGCCGTGAGGTGTTGGGTTAAGTCCCGCAACGAGCGCAACCCCTGTGAGTAGTT
AGATGATCTACTCAGACTGCCGGTCGCAAACCGGAGGAAGGCGGGGATGACGTCAAGTCC
GCATGGCCCTTACATCCTGGGCGACACGCACGCTACAATGGCCGGGACAGTGGGTAGCCA
AGCCGCGAGGTGGAGCCAATCCCCCAAACCCGGTCTCAGTTCGGATCGTGGGCTGCAACT
CGCCCGCGTGAAGTCGGAGTCGCTAGTAACCGCAGGTCAGCAATACTGCGGTGAATATGT
TCCCGGGCC
>3665|386689 Prior=0.000495 Length=1415 NormPrior=0.000497
CGAGCGGCGAACGGGTGAGTAACACGTGAGCAATCTGCCCTTCACATCGGGATAACTTCG
GGAAACCGGGGCTAATACCGGATATGAGCTCCTTCTGCATGGTTGGGGTTGGAAAGTTTT
TCGGCGGGGGATGGGCTCGCGGCCTATCAGCTTGTTGGTGGGGTAGTGGCCTACCAAGGC
GGTGACGGGTAGCCGGCCTGAGAGGGTGATCGGCCACACTGGGACTGAGACACGGCCCAG
ACTCCTACGGGAGGCAGCAGTGGGGAATATTGGACAATGGGCGAAAGCCTGATCCAGCAA
CGCCGCGTGAGGGATGACGGCCTTCGGGTTGTAAACCTCTTTCAGCTCCGACGAAGCGCA
AGTGACGGTAGGAGCAGAAGAAGCACCGGCTAACTACGTGCCAGCAGCCGCGGTAATACG
TAGGGTGCAAGCGTTGTCCGGAATTATTGGGCGTAAAGAGCTCGTAGGTGGTTCGTCGCG
TCTGCTGTGAAAGTCCGAGGCTCAACCTCGGATCTGCAGTGGGTACGGGCGGACTAGAGT
GCGGTAGAGGAGATGGGAATTCCTGGTGTAGCGGTGGAATGCGCAGATATCAGGAGGAAC
ACCGGTGGCGAAGGCGCATCTCTGGGCCGTAACTGACGCTGAGGAGCGAAAGCATGGGGA
GCGAACAGGCTTAGATACCCTGGTAGTCCATGCCGTAAACGTTGGGCGCTAGGTGTGGGG
CTCTATCCACGAGTTCCGTGCCGCAGCTAACGCATTAAGCGCCCCGCCTGGGGAGTACGG
CCGCAAGGCTAAAACTCAAAGGAATTGACGGGGGCCCGCACAAGCGGCGGAGCATGCGGA
TTAATTCGATGCAACGCGAAGAACCTTACCAAGGCTTGACATACGCCGGAAACACCCAGA
GATGGGTGCCCCGCAAGGTCGGTGTACAGGTGGTGCATGGTTGTCGTCAGCTCGTGTCGT
GAGATGTTGGGTTAAGTCCCGCAACGAGCGCAACCCTCGTTCTATGTTGCCAGCGGGTAG
TGCCGGGGACTCATAGGAGACTGCCGGGGTCAACTCGGAGGAAGGTGGGGATGACGTCAA
ATCATCATGCCCCTTATGTCTTGGGCTTCACGCATGCTACAATGGCCGGTACAAAGGGCT
GCGAAACCGTGAGGTGGAGCGAATCCCAAAAAGCCGGTCTCAGTTCGGATTGGGGTCTGC
AACTCGACCCCATGAAGTCGGAGTCGCTAGTAATCGCAGATCAGCAACGCTGCGGTGAAT
ACGTTCCCGGGCCTTGTACACACCGCCCGTCACGTCACGAAAGTCGGTAACGCCCGAAGC
CGGTGGCCCAACCCCTGGTGGGAGGGAGCCGTCGAAGGCGGGATCGGCGATTGGGACGAA
GTCGTAACAAGGTAGCCGTACCGGAAGGTGCGGCT
>6125|500665_m01 Prior=0.000492 Length=1338 NormPrior=0.000523
GTTGGCGGCGTGGATTAGGCATGCAAGTCGAACGGGCTCGCCGCAAGGCGGGTCAGTGGC
GCAAGGGTGAGTAAGGCGACGGTAACCAACCCCACGGTTGGGTATAGCCGCGGGAAACTG
CGGGTAATCCCCAGCGACGCAGGCGGCCGGCATCGGCGGGCTATCAAAGCTCCGGCGCCG
TGGGACGGGCCGTCGTGGTATTAGGTCGTTGGCGGGGTAACGGCCCACCAAGCCTGCGAT
GCCTACCGGGCGTGCGAGCGTGGCCCGGCACACTGGGACTGAGACACTGCCCAGACTCCT
ACGGGAGGCTGCAGTCGAGAATCTTCGGCAATGGGCGCAAGCCTGACCGAGCGACGCCGC
GTGGAGGACGAAGGCCTTCGGGTTGTAAACTCCTGTCGAGGGGGAGGAAGGCGCAAGCTT
GACCGATCCCTGGAGGAAGCACGGGCTAAGTTCGTGCCAGCAGCCGCGGTAAGACGAACC
GTGCGAACGTTATTCGGAATCACTGGGCTTAAAGCGCGTGTAGGCGGGCGGGTACGTCGG
CCACTGAAAGCCCCCGGCTCAACCGGGGAAGTGGTGCCGAAACGGCCGGCCTGGAGGGGC
GTAGGGGGACCTGGAACTTCCGGTGGAGCGGTGAAATGCGTTGAGATCGGAAGGAACGCC
CGTGGCGAAAGCGAGGTCCTGGACGCCATCTGACGCTGAGACGCGAAAGCCAGGGGAGCG
AACGGGATTAGATACCCCGGTAGTCCTGGCCGTAAACCATGGGCACTGGGTAGGGGGCTC
GCCGATGGGCTCCCTGCCGTAGCGAAAGCGTGAAGTGCCCCGCCTGGGGAGTATGGTCGC
AAGGCTGAAACTCAAAGGAATTGACGGGGGCTCACACAAGCGGTGGAGCATGTGGCTTAA
TTCGAGGCTACGCGCAAAACCTTATCCCGGGCTTGACATGCACGGATTAACCGGCGGAAA
CGTCGGCCACGCCGCAAGGTGGAACGTGCACAGGTGCTGCATGGCTGTCGTCAGCTCGTG
TCGTGAGATGTTGGGTTCAGTCCCGTAACGAGCGCAACCCCTGTGATCAGTTGCCAGCGC
GTCATGGCGGGGACTCTGATCAGACCGCCGGCGTCAAGCCGGAGGAAGGCGGGGATGACG
TCAAGTCCTCATGGCCCTTATGCCCGGGGCTGCACACGTGCTACAATGGGGCGGACAGAG
CGACGCTAAGCCGCGAGGCCACGCCAATCGCAAAAACCGCCCCTCAGTTCGGATTGCGGG
CTGCAACCCGCCCGCATGAAGCCGGAATCGCTAGTAATCGCGGATCAGCACTGCCGCGGT
GAATGTGTTCCTGAGCCT
>6699|574032_m03 Prior=0.000492 Length=1404 NormPrior=0.000498
GACGAACCGGGCTTCGGCCCGGGGCAAAGCCGCGAACGGGTGAGTAACACGTGGGTAACC
TGCCCCATTGACCGGGACAACCCGAGGAAACTCGGGCTAATACCGGATGAGCTCTCAATC
CATCAGGGTTGTGAGGAAAGGAAGCTTCGGCCTCCGCATTGGGATGGGCCCGCGGCGCAT
TAGCTTGTTGGTGGGGTAAAGGCCTACCAAGGCTTCGATGCGTAGCTGGTCTGAGAGGAC
GATCAGCCACACTGGGACTGAGACACGGCCCAGACTCCTACGGGAGGCAGCAGTGGGGAA
TCTTGCGCAATGCGCGAAAGCGTGACGCAGCAACGCCGCGTGAGGGAAGACGGCCTTCGG
GTTGTAAACCTCTTTCAGTTGGGACGAAGCCTCGCCGGTGAATAGCCGGCGGAGGTGACG
GTACCTTCAGAAGAAGCCCCGGCTAACTACGTGCCAGCAGCCGCGGTAATACGTAGGGGG
CAAGCGTTGTCCGGAATCATTGGGCGTAAAGCGCGTGTAGGCGGTTCGGTAAGTCTGCTG
TGAAAGTCCAGGGCTCAACCCTGGGATGCCGGTGGATACTGTCGGACTAGAGTACGGAAG
AGGCGAGTGGAATTCCCGGTGTAGCGGTGAAATGCGCAGATATCGGGAGGAACACCAATT
GCGAAGGCAGCTCGCTGGGACGTCACTGACGCTGAGACGCGAAAGCGTGGGGAGCAAACA
GGATTAGATACCCTGGTAGTCCACGCCGTAAACGATGGGCACTAGGTGTGGGGGGTGTCG
ACTCCCTCCGTGCCGAAGCTAACGCATTAAGTGCCCCGCCTGGGGAGTACGGCCGCAAGG
CTAAAACTCAAAGGAATTGACGGGGGCCGGGACAAGCAGCGGAGCATGTGGTTTAATTGG
ACGCAACGCCAAGAACCTTACCTGGGCTTGACATGTTCCGGACCGCCGTGGAAACACGGT
TTCTCTTCGGAGCAGGTTCACAGGTGGTGCATGGCTGTCGTCAGCTCGTGTCGTGAGATG
TTGGGTTAAGTCCCGCAACGAGCGCAACCCCCGTCGCATGTTGCCAGCATTTAGTTGGGG
ACTCATGCGAGACTGCCGGTGACAAACCGGAGGAAGGTGGGGATGACGTCAAGTCATCAT
GCCCCTTATGTCCGGGGCTACACACGTGCTACATTGGCGCGTACAGAGGGCTGCGATACC
GCGAGGTGGAGCGAATCCCTCAAAGCGCGTCTCGGTTCGGATTGCAGGCTGAAACCCGCC
TGCATGAAGGTGGAGTTGCTAGTAATCGCGGATCAGCATTGCCGCGGTGAATACGTTCCC
GGGCCTTGTACACACCGCCCGTCACACCATGGGAGTTGGTTTTACCCGAAGACGGTGCGC
TAACCCGCAATGGAGGCAGCCGGC
>2151|152214 Prior=0.000491 Length=1400 NormPrior=0.000498
AGCGAACGCTGGCGGCAGGCCTAACACATGCAAGTCGAACGAACTCTTCGGAGTTAGTGG
CGGACGGGTGAGTAACACGTGGGAACGTGCCTTTTGGTTCGGAACAACTCAGGGAAACTT
GAGCTAATACCGGATGTGCCCTTCGGGGGAAAGATTTATCGCCATTAGAGCGGCCCGCGT
CTGATTAGCTAGTTGGTGAGGTAAAGGCTCACCAAGGCTACGATCAGTAGCTGGTCTGAG
AGGATGATCAGCCACACTGGGACTGAGACACGGCCCAGACTCCTACGGGAGGCAGCAGTG
GGGAATCTTGCGCAATGGGCGAAAGCCTGACGCAGCCATGCCGCGTGTATGATGAAGGTC
TTAGGATTGTAAAATACTTTCACCGGGGACGATAATGACGGTACCCGGAGAAGAAGCCCC
GGCTAACTTCGTGCCAGCAGCCGCGGTAATACGAAGGGGGCTAGCGTTGCTCGGATTTAC
TGGGCGTAAAGGGCGCGTAGGCGGATCAGCAAGTTAGGGGTGAAAGCCCGGGGCTCAACC
TCGGAACTGCCCTTAAAACTGTTGATCTTGAGTATGAGAGAGGTGTGTGGAACTCCGAGT
GTAGAGGTGAAATTCGTAGATATTCGGAAGAACACCAGTGGCGAAGGCACACACTGGCTC
ATTACTGACGCTGAGGCGCGAAAGCGTGGGGAGCAAACAGGATTAGATACCCTGGTAGTC
CACGCCGTAAACGATGAGTGCTAGTTGTCGGGCGGCATGCCGTTCGGTGACGCAGCTAAC
GCATTAAGCACTCCGCCTGGGGAGTACGGTCGCAAGATTAAAACTCAAAGGAATTGACGG
GGGCCCGCACAAGCGGTGGAGCATGTGGTTTAATTCGAAGCAACGCGCAGAACCTTACCA
CCTTTTGACATGCCCGGACCGCCACGGAGACGTGGCTTTCCCTTCGGGGACGAGGACACA
GGTGCTGCATGGCTGTCGTCAGCTCGTGTCGTGAGATGTTGGGTTAAGTCCCGCAACGAG
CGCAACCCTCGCTGTTAGTTGCCATCATTAAGTTGGGCACTCTAGCAGGACTGCCGGTGC
TAAGCCGGAGGAAGGTGGGGATGACGTCAAGTCCTCATGGCCCTTACGGGGTGGGCTACA
CACGTGCTACAATGGCGACTACAGAGGGCTGCAACCCAGCGATGGTGAGCCAATCCCTAA
AAGTCGTCTCAGTTCGGATCGCACTCTGCAACTCGAGTGCGTGAAGTTGGAATCGCTAGT
AATCGCGGATCAGCATGCCGCGGTGAATACGTTCCCGGGCCTTGTACACACCGCCCGTCA
CACCATGGGAGTTGGTTTTACCCGAAGGCGCTGTGCTAACCGCAAGGAGGCAGTCGACCA
CGGTAGGGTCAGCGACTGGG
>334|353695 Prior=0.000490 Length=1480 NormPrior=0.000471
GTTTGATCCTGGCTCAGGATGAACGCTGGCGGTCTGCTTAACACATGCAAGTCGAACGGA
ACTCTTCGGAGTTTAGTGGCGGACGGGTGAGTAACGCGTGAGAATCTGCCTTCAGGTTGG
GGACAACAGTTGGAAACGACTGCTAATACCCAATGTGCCGAGAGGTGAAAGCTTTAGTGC
CTGAGGATGAGCTCGCGTCTGATTAGCTAGTTGGAGTGGTAATGGCACACCAAGGCGACG
ATCAGTAGCTGGTCTGAGAGGATGATCAGCCACACTGGGACTGAGACACGGCCCAGACTC
CTACGGGAGGCAGCAGTGGGGAATTTTCCGCAATGGGCGCAAGCCTGACGGAGCAAGACC
GCGCGGGGGAGGAAGGTCTGTGGATTGTAAACCCCTTTTGACTGGGAAGAACACAATGAC
GGTACCAGTCGAATCAGCCTCGGCTAACTCCGTGCCAGCAGCCGCGGTAATACGGAGGAG
GCAAGCGTTATCCGGAATTATTGGGCGTAAAGCGTCCGCAGGTGGCACCTCAAGTCTGCT
GTCAAAGACCGGGGCTTAACCCCAGAAAGGCAGTGGAAACTGAAGTGCTAGAGTGCAGCA
GGGGCAAGGGGAATTCCTAGTGTAGCGGTGAAATGCGTAGAGATTAGGAAGAACACCGGT
GGCGAAAGCGCCTTGCTGGGTCTGCACTGACACTGATGGACGAAAGCTAGGGGAGCGAAA
GGGATTAGATACCCCTGTAGTCCTAGCTGTAAACGATGGGTACTAGGCGTTGACCGTATC
GACCCGGTCAGTGCCGGAGCTAACGCGTTAAGTACCCCGCCTGGGGAGTACGCTCGCAAG
AGTGAAACTCAAAGGAATTGACGGGGGCCCGCACAAGCGGTGGAGTATGTGGTTTAATTC
GATGCAACGCGAAGAACCTTACCAGGGCTTGACATGTCCGGAATCCTCTTGAAAGGGAGG
AGTGCCTTCGGGAGCCGGAACACAGGTGGTGCATGGCTGTCGTCAGCTCGTGTCGTGAGA
TGTTGGGTTAAGTCCCGCAACGAGCGCAACCCTCGTCTTTAGTTGCCAGCATTTCGGATG
GGCACTCTAGAGAGACTGCCGGTGACAAACCGGAGGAAGGTGGGGATGACGTCAAGTCAG
CATGCCCCTTACGCTCTGGGCTACACACGTACTACAATGCTTCGGACAAAGGGTTGCAAG
CGCGCGAGTGCAAGCTAATCCCATAAACCGAGGCACAGTTCAGATTGCAGGCTGCAACTC
GCCTGCATGAAGGCGGAATCGCTAGTAATCGCAGGTCAGCATACTGCGGTGAATACGTTC
CCGGGCCTTGTACACACCGCCCGTCACACCATGGAAGTTGGCCACGCCCGAAGTCGTTAC
CCTAACCGCTTGCGGAGGGGGATGCCGAAGGCAGGGCTGATGACTGGGGTGAAGTCGTAA
CAAGGTAGCCGTACCGGAAGGTGTGGCTGGATCACCTCCG
>649|584527 Prior=0.000490 Length=1401 NormPrior=0.000497
GTTTGATCCTGGCTCAGGATAAACGCTGGCGGCGTGCATGAGACATGCAAGTCGAACGGA
TGACTCGGGCTTGCTCGAGTCGTTAGTGGCGGACGGCTGAGTAACGCGTAGGTGACCTGC
CCCGAAGTGGGGAATAACTGCCCGAAAGGGTGGCTAATACCGCATGTGGTGGTGTGTTCG
ATCACACCAGTAAAGCCGCAAGGCGCTTCGGGAGGGGCCTGCGTCCGATTAGCTCGTTGG
TGGGGTAACGGCTCACCAAGGCGACGATCGGTAGGTGGTCTGAGAGGACGATCACCCAGA
CTGGGACTGAGACACGGCCCAGACTCCTACGGGAGGCAGCAGTCGGGAATTTTGCGCAAT
GGACGAAAGTCTGACGCAGCAACGCCGCGTGAGGGATGACGGCCTTCGGGTTGTAAACCT
CTTTTATCAGGGAAGATAATGACGGTACCTGATGAATAAGTCACGGCTAACTACGTGCCA
GCAGCCGCGGTAATACGTAGGTGACAAGCGTTGTCCGGATTTACTGGGCGTAAAGAGCGC
GCAGGCGGTCGTTCAAGTCGAGTGTGAAAGCCCCCGGCTCAACTGGGGAGGGTCACTCGA
TACTGATCGACTCGAAGGCAGGAGAGGGAAGTGGAATTCCCGGTGTAGTGGTGAAATGCG
TAGATATCGGGAGGAACACCAGTGGCGAAGGCGACTTCCTGGCCTGTTCTTGACGCTGAG
GCGCGAAAGCTAGGGGAGCAAACGGGATTAGATACCCCGGTAGTCCTAGCCGTAAACGAT
GGACACTAGGTGTTGGTGGTATCAACCCCGCCAGTGCCGAAGCTAACGCATTAAGTGTCC
CGCCTGGGGAGTACGGCCGCAAGGCTAAAACTCAAAGGAATTGACGGGGGCCCGCACAAG
CAGCGGAGCGTGGGGTTTAATTCGACGCAACGCGAAGAACCTTACCAGGGCTTGACATGA
CCAGGATCCCGGCGGAAACGTCGGTTCCCCGCAAGGGGCCTGGCCACAGGTGTTGCATGG
CTGTCGTCAGCTCGTGTCGTGAGATGTTGGGTTAAGTCCCGCAACGAGCGCAACCCCTAC
TGTGTGTTGTATCACTCACACGGGACTGCCGAGAGAAACTCGGAGGAAGGTGGGGATGAC
GTCAAGTCAGCATGGCCCTTACGTCCTGGGCTACACCCACGCTACAATGGCCGGTACAAC
GGGCTGCGAAACCGCGAGGTGGAGCGAATCCCTTAAAGCCGGTCTCAGTTCGGATTGTAG
GCTGCAACTCGCCTACATGAAGCCGGAGTTGCTAGTAACCGCCGGTCAGCATACGGCGGT
GAATATGTTCCCGGGCCTTGTACACACCGCCCGTCACGTCATGAAAGCTGGCAACACCCG
AAGCCGGTGGGCCAACCCGCA
>1850|146417 Prior=0.000490 Length=1501 NormPrior=0.000463
GTTTGATCCTGGCTCAGGACGAACGCTGGCGGCGTGCCTAATACATGCAAGTCGAGCGGA
CTGATTCGGAGCTTGCTCCGAAGATGTCAGCGGCGGACGGGTGAGTAACACGTGGGTAAC
CTGCCTGGCAGACTGGGATAACGCTTGGAAACGAGTGCTAATACCGGATAGTCTTCTGAA
CCGCATGGTTCGGAAGGGAAAGAGGCTTTCGCCACTGTCAGATGGGCCCGTGGCGCATTA
GCTAGTTGGTGAGGTAACGGCTCACCAAGGCGACGATGCGTAGCCGACCTGAGAGGGTGA
CCGGCCACACTGGGACTGAGACACGGCCCAGACTCCTACGGGAGGCAGCAGTAGGGAATC
TTCCACAATGGGCGAAAGCCTGATGGAGCAACGCCGCGTGAGTGATGAAGGTTTTCGGAT
CGTAAAACTCTGTTGTTAGGGAAGAACACCCGGGAGAGGATCCCGGTTTGACGGTACCTG
ACGAGAAAGCCCCGGCTAACTACGTGCCAGCAGCCGCGGTAATACGTAGGGGGCAAGCGT
TGTCCGGAATTATTGGGCGTAAAGCGCGCGCAGGCGGCTCCTTTTAGTTTGATGTGAAAG
CCCACGGCTCAACCGTGGAGGGTCATTGGAAACTGGGAAACTTGAGTACAGAAGAGGAAA
GCGGAATTCCACGTGTAGCGGTGAAATGCGTAGAGATGTGGAGGAACACCAGTGGCGAAG
GCGGCTTTCTGGTCTGTAACTGACGCTGAGGCGCGAAAGCGTGGGGAGCGAACAGGATTA
GATACCCTGGTAGTCCACGCCGTAAACGTTGGGCGCTAGGTGTGGGGAGGTTTCCGCCCT
TTAGTGCTGCAGCTAACGCATTAAGCACTCCGCCTGGGGAGTACGGCCGCAAGGCTGAAA
CTCAAAGGAATTGACGGGGGCCGGCACAAGCGGCGGAGCATGCANNNNNNNNNNNNNNNN
NNNNNNNNNNNNNNNNNNNNNNNNNNNNNNNNNNNNNNNNNNNNNNNNNNNNNNNNNNNT
TTGGGGGACAGAGTGACAGGTGGTGCATGGTTGTCGTCAGCTCGTGTCGTGAGATGTTGG
GTTAAGTCCCGCAACGAGCGCAACCCTTGATCTTAGTTGCCAGCATTCAGTTGGGCACTC
TAAGGTGACTGCCGGTGACAAACCGGAGGAAGGTGGGGATGACGTCAAGTCCTCATGGCC
TTTATGTCCAGGGCTACACACGTGCTACAATGGCAGGTACAAAGGGCTGCAAAACCGCGA
GGTCGAGCCAATCCCATAAAACCATTCTCAGTTCGGATTGTAGGCTGCAACTCGCCTACA
TGAAGTCGGAATCGCTAGTAATCGCAGATCAGCATGCTGCGGTGAATACGTTCCCGGGTC
TTGTACACACCGCCCGTCACACCACGAGAGTTTACAACACCCGAAGTCGGTGAGGTAACC
GCAAGGAGCCAGCCGCCGAAGGTGGGGCAGATGATTGGGGTGAAGTCGTAACAAGGTATC
C
>5591|L1A17 Prior=0.000489 Length=1359 NormPrior=0.000512
GGGTTGGGCCTCCGGCTTCGGGTGTTGCCGACTTTCGTGACGTGACGGGCGGTGTGTACA
AGGCCCGGGAACGTATTCACCGCAGCGTTGCTGATCTGCGATTACTAGCGACTCCGACTT
CACGGGGTCGAGTTGCAGACCCCGATCCGAACTGAGACCGGCTTTTTGGGATTCGCTCCA
CCTCACGGCATCGCAACCCTTTGTACCGGCCATTGTAGCATGCGTGAAGCCCTGGACATA
AGGGGCATGATGACTTGACGTCATCCCCACCTTCCTCCGAGTTGACCCCGGCAGTCTTCG
ATGAGTCCCCGCCATAACGCGCTGGCAACATCGAACGAGGGTTGCGCTCGTTGCGGGACT
TAACCCAACATCTCACGACACGAGCTGACGACAGCCATGCACCACCTGTCACCGGCCCCG
AAGGACCCCGCATCTCTGCGAGTTTTCCGGCGATGTCAAACCCAGGTAAGGTTCTTCGCG
TTGCATCGAATTAATCCGCATGCTCCGCCGCTTGTGCGGGCCCCCGTCAATTCCTTTGAG
TTTTAGCCTTGCGGCCGTACTCCCCAGGCGGGGCGCTTAATGCGTTAGCTGCGGCACAGA
GAACCGGAGAGGCCCCCCACACCTAGCGCCCAACGTTTACAGCGTGGACTACCAGGGTAT
CTAATCCTGTTCGCTCCCCACGCTTTCGCTCCTCAGCGTCAGTATCGGCCCAGAGACCCG
CCTTCGCCATCGGTGTTCCTCCTGATATCTGCGCATTTCACCGCTACACCAGGAATTCCA
GTCTCCCCTACCGAACTCTAGCCCGCCCGTATCGACCGCAGGCTTGGGGTTAAGCCCCAA
GTTTTCACGATCGACGCGACGAGCCGCCTACGAGCTCTTTACGCCCAATAAATCCTGGAC
AACGCTTGCACCCTACGTATTACCGCGGCTGCTGGCACGGTAGTTGGCTGGCGCTTCTTC
TATAGGTACCGTCACTTGCGCTTCGTCCCTACTGAAAGAGGTTTACAACCCGAAGGCCGT
CATCCCTCACGCGGCGTCGCTGCATCAGGCTTTCGCCCATTGTGCAATATTCCCCACTGC
TGCCTCCCGTAGGAGTCTGGGCCGTGTCTCAGTCCCAGTGTGGCCGGTCGCCCTCTCAGG
CCGGCTACCCGTCGTCGCCTTGGTAGGCCATTACCCCACCAACAAGCTGATAGGCCGCGA
GACCATCCCAGACCGAAAAACTTTCCACACAATCCCATGCGAGACCATGTCATATTCGGT
ATTAGCCCCCGTTTCCGAGGGTTATCCCAAAGTCCAGGGCAGGTTCCTCACGTGTTACTC
ACCCGTTCGCCGCTCGAGTACCCCGAAGGGCCTTTCCGC
>5109|125555 Prior=0.000488 Length=1382 NormPrior=0.000501
GAACCAGGCTTCGGCCTGGGGCAAAGCCGCGAACGGGTGAGTAACACGTGGGTAACCTGC
CCCGATGACCGGGACAACCCGAGGAAACTCGGGCTAATACCGGATGACCTCCTAGACCTG
CGGGTCTTTGAGAAAAGATAGCTTCGGCCTTCGCATCGGGACGGGCCCGCGGCCCATTAG
CTTGTTGGTGAGGTAACGGCTCACCAAGGCTGCGATGGGTAGCTGGTCTGAGAGGACGAT
CAGCCACACTGGGACTGAGACACGGCCCAGACTCCTACGGGAGGCAGCAGTGGGGAATCT
TGCGCAATGCGCGAAAGCGTGACGCAGCAACGCCGCGTGGGGGAAGAAGGCCTTCGGGTT
GTAAACCTCTTTCAGTTGGGACGAAGGTTCGGCGGTGAATAGCCGTCCGGACTGACGGTA
CCTTCAGAAGAAGCCCCGGCTAACTACGTGCCAGCAGCCGCGGTAATACGTAGGGGGCAA
GCGTTGTCCGGAATCATTGGGCGTAAAGCGCGTGTAGGCGGCTTGGTAAGTCCGCTCTGA
AAGCCCGGGGCTCAACCCCGGGAGGCGGGTGGATACTGCTCAGCTCGAGTCCGGAAGAGG
AGTGTGGAATTCCTGGTGTAGCGGTGAAATGCGCAGATATCAGGAGGAACACCAATGGCG
AAGGCAGCACTCTGGGACGGTACTGACGCTGAGACGCGAAAGCGTGGGGAGCAAACAGGA
TTAGATACCCTGGTAGTCCACGCCGTAAACGATGGTCACTAGGTGTGGGGGGTGTCGACT
CCCTCCGTGCCGGAGCTAACGCATTAAGTGACCCGCCTGGGGAGTACGGCCGCAAGGCTA
AAACTCAAAGGAATTGACGGGGGCCCGCACAAGCAGCGGAGCATGTGGTTTAATTCGACG
CAACGCGAAGAACCTTACCTGGGCTTGACATGTTCCTGACCGCCGTGGAAACACGGCTTC
CCTTCGGGGCAGGATCACAGGTGGTGCATGGCTGTCGTCAGCTCGTGTCGTGAGATGTTG
GGTTAAGTCCCGCAACGAGCGCAACCCCCGTCGCATGTTGCCAGCATTTAGTTGGGGACT
CATGTGAGACTGCCGGTGACAAACCGGAGGAAGGTGGGGATGACGTCAAGTCATCATGCC
CCTTATGTCCAGGGCTACACACGTGCTACATTGGCGCATACAAAGGGCTGCGATACCGCG
AGGTGGAGCGAATCCCATAAAGTGCGTCTCGGTTCGGATTGTAGGCTGAAACCCGCCTAC
ATGAAGGTGGAGTTGCTAGTAATCGCGGATCAGCATTGCCGCGGTGAATACGTTCCCGGG
CCTTGTACACACCGCCCGTCACACCACGGGAGTGGGTAACACCCGAAGCCGGTGGCCAAA
CC
>6754|261663_m02 Prior=0.000487 Length=1448 NormPrior=0.000478
GTTTGATCCTGGCTCAGGATAAACGCTGGCGGCGTGCCTAAAACATGCAAGTCGTACGGG
CGCCCTTCGGGGCGTCAGTGGCGGACGGCTGAGTAACACGTGGGTGACCTGCCTTCGAGC
GGGGGATAACTGCCCGAAAGGGTGGCTAATACCGCAGATGTCGCGGATTCGGTTCCGTGA
CTGAACCTCTGGGGTTCGGAGAGGGGCCCGCGGCCGATTAGCTAGCTGGTGGGGTAACGG
CCTACCAGGGCGACGATCGGTAGCTGGTCTGAGAGGATGATCAGCCAGACTGGGACTGCG
AACGGCCCAGACTCCTACGGGAGGCAGCAGTTAGGAATTTTGGGCAATGGGCGAAAGCCT
GACCCAGCAACGCCGCGTGGGTGATGAAGGCCTTCGGGTCGTAAAGCCCTTTTTCAGGGG
AAGATGATGACGGTACCCTGAGAATAAGCCCCGGCTAACTACGTGCCAGCAGCCGCGGTA
ATACGTAGGGGGCAAGCGTTGTCCGGATTTATTGGGCGTAAAGCGCTCGCAGGTGGTCCG
TTGCGTCGTGCGTGAAAGACCCCGGCTCAACTGGGGAGTGTCGTGCGATACGGGCGGACT
GGAGGCCAGTAGGGGGATGCGGAATTCCGGGTGTAGTGGTGGAATGCGTAGAGATCCGGA
GGAACACCAGCGGCGAAGGCGGCATCCTGGACTGGTCCTGACACTCAGGAGCGAAAGCGT
GGGGAGCGATCCGGATTAGATACCCGGGTAGTCCACGCTGTAAACGATGAGTACTAGGTG
TCGGGGGTATCGACCCCCTCGGTGCCGAAGCTAACGCGATAAGTACTCCGCCTGGGGACT
ACGGCCGCAAGGCTAAAACTCAAAGGAATTGACGGGGGCCCGCACAAGCAGCGGAGCGTG
TGGTTTAATTCGACGCAACGCGAAGAACCTTACCTGGGCTTGACATGCACGTGGTACGAC
CGCGAAAGGGGGAGGACCCGCAAGGGAGCGTGCACAGATGCTGCATGGCTGTCGTCAGCT
CGTGCCGTGAGGTGTTGGGTTAAGTCCCGCAACGAGCGCAACCCTCGCTGCCAGTTACCA
TGTCTGGCGGGACCGCCGGGTCCAACCCGGAGGAAGGTGGGGATGACGTCAAGTCAGCAC
GGCTCTTACGTCCAGGGCTACACACACGCTACAATGGCCGGTACAACGCGCAGCGATGGG
GCGACCCGGAGCGAATCGCATCAAAGCCGGTCTCAGTTGGGATTGCAGGCTGCAACTCGC
CTGCATGAACGCGGAGTTGCTAGTAACCGCAGGTCAGCACACTGCGGTGAATACGTTCCC
GGGCCTTGTACACACCGCCCGTCACGTCATGAAAGTTGGAGACGCCTGAAGTCGGTTCGC
TAACCCCTCGGGGAGGCAGCCGCCGAGGGTGGTGCCAGCGATTGGGACGAAGTCGGAACA
AGGTAGCC
>7724|239059_m12 Prior=0.000483 Length=1320 NormPrior=0.000520
TGCAAGTGGAGCGACGAACCAGGGCTTGCCCTGGGGCAGAGCCGCGAACGGGTGAGTAAC
ACGTGGGTTACCTGCCTCGATGACCGGGACAACCCGAGGAAACTCGGGCTAATACCGGAT
GTGCCCGCAAGGGGAAAGGAAGCTTCGGCCTCCGCATCGAGATGGGCCCGCGGCCTATCA
GCTTGTTGGTGGGGTAACGGCCTACCAAGGCTGCGATGGGTAGCTGGTCTGAGAGGACGA
TCAGCCACACTGGGACTGAGACACGGCCCAGACTCCTACGGGAGGCAGCAGTGGGGAATC
TTGCGCAATGCGCGAAAGCGTGACGCAGCAACGCCGCGTGGAGGAAGACGGTCTTCGGAT
TGTAAACTCCTTTCAGTTGGGACGAAGCTCAACGGGTTAATAGCCCGGCGGAGTGACGGT
ACCTTCAGAAGAAGCCCCGGCTAACTACGTGCCAGCAGCCGCGGTAATACGTAGGGGGCA
AGCGTTGTCCGGAATCATTGGGCGTAAAGCGCGTGTAGGCGGCCTTGTAAGTCCGTTCTG
AAAGCCTGGGGCTCAACCCCAGGAGGCGGATGGATACTGCAAGGCTCGAGTCCGGAAGAG
GCAAGTGGAATTCCCGGTGTAGCGGTGAAATGCGCAGATATCGGGAGGAACACCAATGGC
GAAGGCAGCTTGCTGGGACGGTACTGACGCTGAGACGCGAAAGCGTGGGGAGCAAACAGG
ATTAGATACCCTGGTAGTCCACGCCGTAAACGATGGACACTAGGTGTGGGGGGTGTCGAC
TCCCTCCGTGCCGAAGCTAACGCATTAAGTGTCCCGCCTGGGGAGTACGGCCGCAAGGCT
AAAACTCAAAGGAATTGACGGGGGCCCGCACAAGCAGCGGAGCATGTGGTTTAATTGGAC
GCAACGCCAAGAACCTTACCTGGGCTTGACATGTTCCTGACCCCCCTGGAAACAGGGGTT
CCCTTCGGGGCAGGATCACAGGTGGTGCATGGCTGTCGTCAGCTCGTGTCGTGAGATGTT
GGGTTAAGTCCCGCAACGAGCGCAACCCTCGTCGCATGTTGCCAGCATTTAGTTGGGGAC
TCATGCGAGACTGCCGGTGACAAACCGGAGGAAGGCGGGGATGACGTCAAGTCATCATGC
CCCTTATGTCCAGGGCTACACACGTGCTACATTGGCGCGTACAGAGGGCTGCGATACCGC
GAGGTGGAGCGAATCCCTTAAAGCGCGTCTCGGTTCGGATAGCAGGCTGAAACCCGCCTG
CTTGAAGGTGGAGTTGCTAGTAATCGCGGATCAGCATTGCCGCGGTGAATACGTTCCCAA
>5267|2877 Prior=0.000480 Length=1284 NormPrior=0.000532
CGCCGGGAGACGGGCCGTCGTGGTATCAGCTTGTTGGCGGGGTAACGGCCCACCAAGGCA
TTGACGCCTACCGGGCGTGCGAGCGTGGCCCGGCACACTGGGACTGAGACACTGCCCAGA
CTCCTACGGGAGGCTGCAGTCGAGAATCTTCGGCAATGGGCGCAAGCCTGACCGAGCGAC
GCCGCGTGGAGGACGAAGGCCTTCGGGTTGTAAACTCCTGTCGAGGGGGAAGAAGGGTCG
AAAGGCCTTGACTGATCCCTGGAGGAAGCACGGGCTAAGTTCGTGCCAGCAGCCGCGGTA
AGACGAACCGTGCGAACGTTATTCGGAATCACTGGGCTTAAAGCGCGTGTAGGCGGGACG
GCACGTCCGTCGCTGAAATCCCCCGGCTCAACCGGGGAACGGGCGCGGATACGACCGTCC
TGGAGGGGCGTAGGGGGACCTGGAACTTCCGGTGGAGCGGTGAAATGCGTTGAGATCGGA
AGGAACGCCCGTGGCGAAAGCGAGGTCCTGGACGCCTACTGACGCTGAGACGCGAAAGCC
AGGGGAGCGAACGGGATTAGATACCCCGGTAGTCCTGGCCGTAAACGATGGGCACTGGGT
AGGGGGCTCGCCGATGGGCTCCCTGCCGTAGGGAAACCGTGAAGTGCCCCGCCTGGGGAG
TATGGTCGCAAGGCTGAAACTCAAAGGAATTGACGGGGGCTCACACAAGCGGTGGAGCAT
GTGGCTTAATTCGAGGCTACGCGCAAAACCTTATCCCGGGCTTGACATGCACGGATTAAC
CGGCGGAAACGTCGGCGAGGCCGCAAGGTACAACGTGCACAGGTGCTGCATGGCTGTCGT
CAGCTCGTGCCGTGAGGTGTTGGGTTAAGTCCCCTAACGAGCGAAACCCCTGTGTCTAGT
TGCCAGCGCGTCATGGCGGGAACTCTAGACAGACCGCCGGCGTTAAGCCGGAGGAAGGCG
GGGATGACGTCAAGTCCTCATGGCCCTTATGCCTGGGGCTGCACACGTACTACAATGGGG
CGGACAGAGCGTCGCAAGGCCGCAAGGTCAAGCTAATCGCAAAAACCGCCCCCCAGTTCG
GATTGCGGGCTGCAACCCGCCCGCATGAAGCCGGAATCGCTAGTAATCGCGGATCAGCAT
GCCGCGGTGAATGTGTTCCTGAGCCTTGTACACACCGCCCGTCAAGCCACCAAAGCGGGG
GGCATCCGAAGTCGCCGGAGCCGCGAGGCAGGCGCCGAAGGTGAAACCCGTGATGGGGAC
TAAGTCGGAACAAGGTAACCGTAG
>6558|251680_m02 Prior=0.000480 Length=1413 NormPrior=0.000483
GCGGACGGGTGAGTAACGCGTGAGAATCTGCCTTCAGGACGGAGACAACAGTTGGAAACG
ACTGCTAAGCCCCGATGAACCGAAAGGGAAAATATTTATAGCCCGAAAGATCGGCCCGCG
TCTGATTAGCTAGTTGGTGAGGTAACGGCTCACCAAGGCGACGATCAGTAGCTGGTCTGA
GAGGATGATCAGCCACACTGGGACTGAGACACGGCCCAGACTCCTACGGGAGGCAGCAGT
GGGGAATCTTGCGCAATGCGCGAAAGCGTGACGCAGCAACGCCGCGTGAGGGAGGAAGGC
TCTTGGGTCGTAAACCTCTTTTGTCAGGGAAGAACAAAAGATGGTACCTGACGAATCAGC
ATCGGCTAACTCCGTGCCAGCAGCCGCGGTAATACGGAGGATGCAAGCGTTATCCGGAAT
TATTGGGCGTAAAGCGTCCGCAGGTGGCTGATCAAGTCTGCGGTCAAAGACCGGGGCTTA
ACCCTGGAAAGGCCGTGGAAACTGATCAAGCTAGAGTACCGTAGGGTATAGGGAATTCCC
GGTGTAGCGGTGAAATGCGTAGAGATCGGGAAGAACATCGGTGGCGAAAGCGCTCTACTG
GACGGTGACTGACACTCAGGGACGAAAGCTAGGGGAGCGAATGGGATTAGATACCCCAGT
AGTCCTAGCCGTAAACGATGGATACTAGGTGTGGCTTGTATCGACCCGAGCCGTGCCGTA
GCTAACGCGTTAAGTATCCCGCCTGGGGAGTACGCTCGCAAGAGTGAAACTCAAAGGAAT
TGACGGGGGCCCGCACAAGCGGTGGAGTATGTGGTTTAATTCGATGCAACGCGAAGAACC
TTACCAGGACTTGACATGTCGCGAATCTTCTGGAAACAGAGGAGTGCCTTCGGGAGCGCG
AACACAGGTGGTGCATGGTTGTCGTCAGCTCGTGTCGTGAGATGTTGGGTTAAGTCCCGC
GACGAGCGCAACCCTTGCTACTAGTTGCCAGCATTCGGTTGGGCACTCTAGAGAAACTGC
CGGTGACAAACCGGAGGAAGGTGGGGATGACGTCAAGTCAGCATGCCCCTTACGTCCTGG
GCTACACACGTACTACAATGCTGCGGACAAAGGGTAGCAAGTTAGCGATGACAAGCCAAT
CCCATAAACCGTGGCTCAGTTCAGATTGCAGGCTGCAACTCGCCTGCATGAAGGCGGAAT
CGCTAGTAATCGCAGGTCAGCATACTGCGGTGAATACGTTCCCGGGCCTTGTACACACCG
CCCGTCACACCATGGGAGTTGGCCACGCCCGAAGTCGTTACTCCAACCGCTTGCGGAGGA
GGATGCCGAAGGCAGGGCTGATGACTGGGGTGAAGTCGTAACAAGGTAGCCGTACCGGAA
GGTGTGGCTGGATCACCTCCTTTTAGGGAGACC
>541|167426 Prior=0.000471 Length=1497 NormPrior=0.000447
GTTTGATCCTGGCTCAGGACGAACGCTGGCGGCGTGCTTAACACATGCAAGTCGGGGGGC
CCGCGAGGGTCACCGGCGAAGGCGAACGGGTGCGGAACACGTGAGCGACCTGCCCTGGAG
TGGGGGATAGCCGGCCCAACGGCCGGGTAATACCGCATACGGCCCGCGCTTGGAGGCGCT
GGGCGAGGCGCTGGGCGAAACGGAAGGCTCTAGGAGGGGCTCGCGGCCTATCAGCTAGTT
GGGGGGGTAACGGCTTCCCAAGGCGATGACGGGTAGCTGGTCTGAGAGGATGGCCAGCCA
CATTGGGACTGAGAAACGGCCCAGACTCCTACGGGAGGCAGCAGTGGGGAATCTTGCGCA
ATGGGCGAAAGCCTGACGCAGCGACGCCGCGTGGAGGATGAGGCCCTTCGGGGTGTAAAC
TCCTGTTGCCCGGGACGAACGGCGCCATTCGTGGCGTGTGACGGTACCGGGTGAGGAAGC
ACCGGCTAACTCTGTGCCAGCAGCCGCGGTAATACAGAGGGTGCGAGCGTTGTCCGGAAT
CACTGGGCGTAAAGGGCGCGTAGGTGGCGCGGTACGCGTGCCGTGAAAGCCCGGGGCTCA
ACCCCGGGTCGGCGGTGCGAACGGCTGGGCTTGAGCGTACGAGAGGCAGGCGGAATTCCG
GGTGTAGCGGTGGAATGCGTAGAGATCCGGAAGAACACCAGAGGCGAAGGCGGCCTGCTG
GGCCTTGTCTGACGCTGAGGCGCGAAAGCGTGGGGAGCGAACAGGATTAGATACCCTGGT
AGTCCACGCCGTAAACGATGGGCACTAGACGCGGGGGGGATCGACCCTCTCCGTGTCGAA
GCTAACGCGATAAGTGCCCCGCCTGGGGAGTACGGCCGCAAGGCTGAAACTCAAAGGAAT
TGACGGGGGCCCGCACAAGCGGTGGAGCATGTGGTTTAATTCGACGCAACGCGAAGAACC
TTACCTGGGCTTGACATGGCTCGGACGGCCCATGGAAACGTGGGCTTCCCTTCGGGGCCG
GATCACAGGTGCTGCATGGCTGTCGTCAGCTCGTGTCGTGAGATGTTGGGTTAAGTCCCG
CAACGAGCGCAACCCCTGGTTCTAGTTGCCAGCGCGTAAAGGCGGGGACTCTAGAGCGAC
TGCCGGTGCCAAACCGGAGGAAGGTGGGGACGACGTCAAGTCATCATGGTCCTTACGCCC
AGGGCCACACACGTGCTACAATGGCGGGGACAGTGGGACGCCAGGGTGCAAGCCCGAGCG
GATCCCCAAACCCCGCCTCAGTTCGGATTGTCCTCTGCAACCCGAGGGCATGAAGCTGGA
ATCGCTAGTAATCGTGGATCAGCTACGCCACGGTGAATACGTTCCCGGGCCTTGTACACA
CCGCCCGTCACGCCATGGAAGCTGTGAGCGCCCGAAGCCCGTGTCGCAACCCGCGCGAGG
GGGCAAGCGGCCGAAGGCGAGCGCAGTGACTGGGGCGAAGTCGTAACAAGGTAGCCG
>2562|262115 Prior=0.000469 Length=1465 NormPrior=0.000455
GTTTGATCCTGGCTCAGGACGAACGCTGGCGGCGTGGATTAGGCATGCAAGTCGAGCGAC
GGACCTTCGGGTTACGGAGCGGCGAACGGGTGAGTAACACGTGAACAACCTGCCCTCACA
TTCCGGATAATTGGCCGAAAGGCCTTGTAATACGGGCGAGGATGATTTTAGGGCATCTTA
GAATCAAGGAACGAGCAATCGGTGCGAGGAGGGGTTCGCGGCTTATCAGGTAGTTGGTGG
GGTAATGGCCTACCAAGCCGACGACGAGTAGCTGGTCTGAGAGGATGGTCAGCCACATTG
GAACTGAGACACTGTCCAGACTCCTACGGGAGGCTGCAGTCGAGAATCTTGGTCAATGCA
CGAAAGTGTGAACCAGCGACGCCGCGTGAAGGATGAAGGCCCTCTGGGTCGTAAACTTCT
TTTATTGGGGAAGAATCAATGACGGTACCCAATGAATAAGCCACGGCTAACTACGTGCCA
GCAGCCGCGGTAATACGTAGGTGGCAAGCGTTGTCCGGATTTACTGGGCGTAAAGCGAGC
GCAGGCGGACCTTTAAGTAGAAAGTGAAAGGTTGGAGCTCAACTCCGACACTGCTCTCTA
TACTGGGGGTCTTGAGTCTTGGAGGGGGAAGCGGAACGACACGTGTAGCGGTGAAATGCG
TTGATATGTGTCGGAACACCAATGGCGAAAGCAGCTTCCTGGACAAGTACTGACGCTCAG
GCACGAAAGCCAAGGTAGCAAACAGGATTAGATACCCTGGTAGTCTTGGCCATAAACGAT
GTTCACTAGGTGTTGGGGGGTAACCCTCGGTGCCGCAGCTAACGCATTAAGTGAACCGCC
TGGGGACTACGGCCGCAAGGTTGAAACTCAAAGGAATTGGCGGGGGACCGCACAAGCGGT
GGAGCATGTGGCTTAATTCGATGCAACGCGAAGAACCTTACCAGGGCTTGACATGTATCT
GCAAGCTGCCGAAAAGCAGTCGCTTTCGAAGGTGATACACAGGTGGTGCATGGCTGTCGT
CAGCTCGTGTTGTGAAATGTTGGGTTAAGTCCCGCAACGAGCGCAACCCTCATGTTCTGT
TGCCAGCGAGTAATGTCGGGAACTCGGAACAAACTGCCTCTGTAAAGAGGAGGAAGGTGG
GGATGACGTCAAGTCATCATGCCCCTTACGCCCTGGGCTGCACACATGCTACAATGGCCG
ACACAATGGGCTGCAAGCGCGCGAGTGCAAGCAAATCCCAAAAAAGCAGTCTCAGTTCGG
ATTGGAGTCTGCAACTCGACTCCATGAAGTTGGAATCGCTAGTAACCGCAGGTCAGCAAT
ACTGCGGTGAATACGTTCCCGGGCCTTGCACACACCGCCCGTCACATGACGAAAGTTGGT
ATTACCCGAAGTCACCAGGCTAACCGCAAGGGAGCAAGTGCCGAAGGTAGTGCCGATGAT
TGGCGTGAAGTCGTAACAAGGTAGC
>1719|167566 Prior=0.000467 Length=1387 NormPrior=0.000479
TGAGCAACCTGCCCTTGACTCTGGAATAACAGCTGGAAACAGCTGCTAATACCGGATATG
ACCTCCCTCGACATCGAGGGAGGTGGAAAGTTCTGGCGGTCAAGGATGGGCTCGCGGCCT
ATCAGCTAGTTGGTGAGGTAACGGCCCACCAAGGCTTCGACGGGTAGCCGGCCTGAGAGG
GCGACCGGCCACACTGGGACTGAGACACGGCCCAGACTCCTACGGGAGGCAGCAGTGGGG
AATATTGGACAATGGGCGAAAGCCTGATCCAGCAACGCCGCGTGAGGGATGACGGCCTTC
GGGTTGTAAACCTCTTTCAGTAGGGACGAAGCGGAAGTGACGGTACCTACAGAAGAAGCA
CCGGCCAACTACGTGCCAGCAGCCGCGGTAATACGTAGGGTGCGAGCGTTGTCCGGAATT
ATTGGGCGTAAAGGGCTCGTAGGCGGTTCGTCGCGTCGGGAGTGAAAACTCAGGGCTTAA
CCCTGAGCCTGCTTCCGATACGGGCGGACTAGAGGTAGGTAGGGGAGAACGGAATTCCTG
GTGTAGCGGTGGAATGCGCAGATATCAGGAGGAACACCGATGGCGAAGGCAGTTCTCTGG
GCCTTACCTGACGCTGAGGAGCGAAAGCGTGGGGAGCGAACAGGATTAGATACCCTGGTA
GTCCACGCCGTAAACGTTGGGCACTAGGTGTGGGGGACATTCCACGTTCTCCGTGCCGAA
GCTAACGCATTAAGTGCCCCGCCTGGGGAGTACGGCCGCAAGGCTAAAACTCAAAGGAAT
TGACGGGGGCCCGCACAAGCGGCGGAGCATGCGGATTAATTCGATGCAACGCGAAGAACC
TTACCAAGGCTTGACATACGCCGGAAACACCCAGAGATGGGTGCCCCGCAAGGTCGGTGT
ACAGGTGGTGCATGGTTGTCGTCAGCTCGTGTCGTGAGATGTTGGGTTAAGTCCCGCAAC
GAGCGCAACCCTTGTTCGATGTTGCCAGCGGTTCGGCCGGGGACTCATCGAAGACTGCCG
GGGTCAACTCGGAGGAAGGTGGGGATGACGTCAAGTCATCATGCCCCTTATGTCCAGGGC
TTCACGCATGCTACAATGGCCGGTACAAAGGGCTGCGATATCGCAAGATGGAGCGAATCC
CAAAAAGCCGGTCTCAGTTCGGATTGGGGTCTGCAACTCGACCCCATGAAGTCGGAGTCG
CTAGTAATCGCAGATCAGCAACGCTGCGGTGAATACGTTCCCGGGCCTTGTACACACCGC
CCGTCACGTCACGAAAGTCGGCAACACCCGAAGCCGGTGGCCCAACCCTTAGGGGGGGAG
CTGTCGAAGGTGGGATCGGCGATTGGGACGAAGTCGTAACAAGGTAGCCGTACCGGAAGG
TGCGGCT
>5166|35028 Prior=0.000465 Length=1432 NormPrior=0.000461
GCGGCAGGCCTAACACATGCAAGTCGAACGCACCTTTCGGGGTGAGTGGCAGACGGGTGA
GTAACGCGTGAGAATCTGCCTTTTGGTCGGGGACAACCATTGGAAACGATGGCTAATACC
CGATGTGCCCTTGGGTGAAAGATTTATTGCCAGAAGAGGAGCTCGCGTCTGATTAGCTAG
TTGGTAGGGTAAAAGCCTACCAAGGCATCGATCAGTAGCTGGTCTGAGAGGATGACCAGC
CACACTGGGACTGAGACACGGCCCAGACTCCTACGGGAGGCAGCAGTGGGGAATTTTCCG
CAATGGGCGAAAGCCTGACGGAGCAAGACCGCGTGAGGGAGGAAGGCTCTTGGGTCGTAA
ACCTCTTTTCTCTGGGAATAAGAAAGTGAAGGTACCAGAGGAATCAGCATCGGCTAACTC
CGTGCCAGCAGCCGCGGTAATACGGAGGATGCAAGCGTTATCCGGATTTATTGGGCGTAA
AGCGTCCGCAGGTGGTTTTTCAAGTCTGCTGTTAAAGCGCGAGGCTTAACCTCGTACAGG
CAGTGGAAACTGAGAGACTAGAGTATGGTAGGGGTAGCGGGAATTCCCGGTGTAGCGGTG
AAATGCGTAGAGATCGGGAAGAACATCGGTGGCGAAAGCGCTCTACTGGACGGCAACTGA
CACTCCTGGGACGAAAGCTAGGGGAGCGAATGGGATTAGATACCCCAGTAGTCCTAGCCG
TAAACGATGGATACTAGGTGTGGCTTGTATCGACCCGAGCCGTGCCGTAGCTAACGCGTT
AAGTATCCCGCCTGGGGAGTACGCACGCAAGTGTGAAACTCAAAGGAATTGACGGGGGCC
CGCACAAGCGGTGGAGTATGTGGTTTAATTCGATGCAACGCGAAGAACCTTACCAGGACT
TGACATGTCGCGAATCCTGTGGAAACACAGGAGTGCCTTCGGGAGCGCGAACACAGGTGG
TGCATGGCTGTCGTCAGCTCGTGTCGTGAGATGTTGGGTTAAGTCCCGCAACGAGCGCAA
CCCTCGTTCTTAGTTGCCAGCATTAAGTTGGGCACTCTAGGGAGACTGCCGGTGACAAAC
CGGAGGAAGGTGGGGATGACGTCAAGTCAGCATGCCCCTTACGCCCTGGGCTACACACGT
ACTACAATGGTAGGGACAAAGGGCCAGCCAACCCGCGAGGGTGAGCTAATCCCGTAAACC
CTGCCTCAGTTCAGATTGCAGGCTGCAACTCGCCTGCATGAAGGCGGAATCGCTAGTAAT
CGCAGGTCAGCATACTGCGGTGAATCCGTTCCCGGGCCTTGTACACACCGCCCGTCACAC
CATGGAAGTTGGCCACGCCCGAAGTCGTTACCCTAACCTGAAAAGGAGGGGGATGCCGAA
GGCAGGGCTGGTGACTGGGGTGAAGTCGTAACAAGGTAGCCGTACCGGAAGG
>3113|594393 Prior=0.000462 Length=1509 NormPrior=0.000435
GTTTGATCCTGGCTCAGGACGAACGCTGGCGGCGTGCTTAACACATGCAAGTCGAGCGAG
GCCCTCCCTTCGGGGAGGTGTCCTAGCGGCGAACGGGTGAGTAACACGTGGGCAACCTGC
CCTCCGCTCTGGGATAACTCCGGGAAACCGGGGCTAATACCGGATATGACCTCGGAAGAC
ATCTTCTGAGGTGGAAAGAATTTCGGCGGAGGATGGGCCCGCGGCCTATCAGCTTGTTGG
TGGGGTAACGGCCCACCAAGGCGACGACGGGTAGCCGGCCTGAGAGGGCGACCGGCCACA
CTGGGACTGAGACACGGCCCAGACTCCTACGGGAGGCAGCAGTGGGGAATATTGGACAAT
GGGCGAAAGCCTGATCCAGCAACGCCGCGTGAGGGATGACGGCCTTCGGGTTGTAAACCT
CTTTCATCCACGACGAAGCGAAAGTGACGGTAGTGGAAGAAGAAGCACCGGCCAACTACG
TGCCAGCAGCCGCGGTAATACGTAGGGTGCAAGCGTTGTCCGGAATTATTGGGCGTAAAG
AGCTCGTAGGCGGTTTGTCGCGTCGGCTGTGAAATCCCGGAGCTCAACTCCGGGCCTGCA
GTCGATACGGGCAGACTCGAGTGTTGCAGGGGAGACTGGAATTCCTGGTGTAGCGGTGAA
ATGCGCAGATATCAGGAGGAACACCGGTGGCGAAGGCGGGTCTCTGGGCAACAACTGACG
CTGAGGAGCGAAAGCGTGGGGAGCGAACAGGATTAGATACCCTGGTAGTCCACGCCGTAA
ACGTTGGGCGCTAGGTGTGGGGCTCATTCCACGAGTTCCGTGCCGCAGCTAACGCATTAA
GCGCCCCGCCTGGGGAGTACGGCCGCAAGGCTAAAACTCAAAGGAATTGACGGGGGCCCG
CACAAGCGGTGGAGCATGTGGTTTAATTCGAGGCAACGCGCAGAACCTTACCCCAGCTTG
ACATANNNNNNNNNNNNGTTCAGATGGGCGTTCCCTTGTGGTTGGTGTGCAGGTGGTGCA
TGGCTGTCGTCAGCTCGTGTCGTGAGATGTTGGGTTAAGTCCCGCAACGAGCGCAACCCT
CGTCCTATGTTGCCAGCGCGTGATGGCGGGGACTCATAGGAGACTGCCGGGGTCAACTCG
GAGGAAGGTGGGGATGAGGTCAAATCATCATGCCCCTTATGTCCAGGGCTTCACACATGC
TACAATGGCCGGTACAGAGGGCTGCGATACCGTGAGGTGGAGCGAATCCCTTAAAGCCGG
TCTCAGTTCGGATTGGGGTCTGCAACTCGACCCCATGAAGTTGGAGTCGCTAGTAATCGC
AGATCAGCAACGCTGCGGTGAATACGTTCCCGGGCCTTGTACACACCGCCCGTCACGTCA
CGAAAGTCGGTAACACCCGAAGCCGGTGGCCCAACCCCTTGTGGGAGGGAGCCGTCGAAG
GTGGGACTGGCGATTGGGACGAAGTCGGAACAAGGTAGCCGTACCGGAAGGTGCGGCTGG
ATCACCTCC
>503|167066 Prior=0.000460 Length=1444 NormPrior=0.000452
TCAGGATGAACGCTAGCGGCAGGCTTAATACATGCAAGTCGAGGGGCAGCAGGGGTGTAG
CAATACACTCGCTGGCGACCGGCAAACGGGTGCGGAACACGTACGCAACCTACCCAAAAC
TGGGGAATAGCCCGGGGAAACCCGGATTAATACCTCGTAACATAATGAAGTGGCATCACT
TTATTATTATAGCTCCGGCGGTTTTGGATGGGCGTGCGCCTGATTAGGTAGTTGGTGGGG
GTAACGGCCCACCAAGCCTTCGATCAGTAACTGGTGTGAGAGCACGACCAGTCACACGGG
CACTGAGACACGGGCCCGACTCCTACGGGAGGCAGCAGTAAGGAATATTGGTCAATGGAC
GCAAGTCTGAACCAGCCATGCCGCGTGAAGGATGAAGGTCCTCTGGATTGTAAACTTCTT
TTATAGGGGACGAAACCCTGGTATTCTTACCAGATTGACGGTACCCTAGGAATAAGCACC
GGCTAACTCCGTGCCAGCAGCCGCGGTAATACGGAGGGTGCAAGCGTTATCCGGATTCAC
TGGGTTTAAAGGGAGCGTAGGAGGGCAGGTAAGTCAGTGGTGAAATCTTCGAGCTTAACT
CGGAAACTGCCGTTGATACTATCTGTCTTGAATACCGTGGAGATGAGCGGAATATGTCAT
GTAGCGGTGAAATGCTTAGATATGACATAGAACACCAATTGCGAAGGCAGCTCGTTACAC
GAATATTGACTCTGAGGCACGAAAGCGTGGGGATCAAACAGGATTAGATACCCTGGTAGT
CCACGCCCTAAACGATGGATACTCGACATACGCGATACACAGTGTGTGTCTGAGCGAAAG
CATTAAGTATCCCACCTGGGAAGTACGACCGCAAGGTTGAAACTCAAAGGAATTGGCGGG
GGTCCGCACAAGCGGTGGAGCATGTGGGTTAATTCGATGATACGCGAGGAACCTTACCTG
GGCTAGAATGCTACTGGACTGTGGGTGAAAGCTCACTTTGTAGCAATACACCGCCAGTAA
GGTGCTGCATGGCTGTCGTCAGCTCGTGCCGTGAGGTGTTGGGTTAAGTCCCGCAACGAG
CGCAACCCCCATCACTAGTTGCCATCAGGTAACGCTGGGAACTCTAGTGAAACTGCCGTC
GTAAGACGCGAGGAAGGAGGGGATGATGTCAAGTCATCATGGCCTTTATGCCCAGGGCTA
CACACGTGCTACAATGGGGCGTACAAAGGGCTGCCACTTAGCGATAAGGAGCCAATCCCA
AAAAACGCCTCTCAGTTCAGATTGGAGTCTGCAACTCGACTCCATGAAGCTGGAATCGCT
AGTAATCGTATATCAGCAATGATACGGTGAATACGTTCCCGGACCTTGCACACACCGCCC
GTCAAGCCATGGAAGCTGGGTGTACCTAAAGTCGGTAACCGTAAGGAGCCGCCTAGGGTA
AAAC
>89|246083 Prior=0.000459 Length=1476 NormPrior=0.000442
GTTTGATCCTGGCTCAGAATGAACGTTGGCGGCGTGGATTAGGCATGCAAGTCGAACGCC
CCGCAAGGGGAGTGGCGCAAGGGTGAGTAAGGCGACGGTAACCAACCCCGAGGACGGGCA
TAGCCGGGGGAAACCCCGGGTAATTCCCGGCGACGCGGAGGCCCGGCATCGGGCGTCCGC
CAAAGGCTTCGGCCGCCTCGGGACGGGCCGTCGTGGTATTAGGTTGTTGGCGGGGTAACG
GCCCACCAAGCCTGCGATGCCTACCGGGTGTGCGAGCATGGCCCGGCACACTGGGACTGA
GACACTGCCCAGACTCCTACGGGAGGCTGCAGTCGAGAATCTTCGGCAATGGGCGCAAGC
CTGACCGAGCGACGCCGCGTGGAGGACGAAGGCCTTCGGGTTGTAAACTCCTGTCGAGGG
GGAGGAAGGCACGGCAACGTGCTTGACCGATCCCTGGAGGAAGCACGGGCTAAGTTCGTG
CCAGCAGCCGCGGTAAGACGAACCGTGCGAACGTTATTCGGAATCACTGGGCTTAAAGCG
CGTGTAGGCGGGCCGGCACGTCGGCTTCTTGAAAGCCCCNNNNNNNNNNNNNNNNNNNNN
GCGATACGGGCGGCCTCGAGGGGGGTAGGGGGGTCTGGAACTTCCGGTGGAGCGGTGAAA
TGCGTTGAGATCGGAAGGAACGCCCGTGGCGAAAGCGAGGCCCTGGACCCTTTCTGACGC
TGAGACGCGAAAGCCAGGGGAGCGAACGGGATTAGATACCCCGGTAGTCCTGGCCGTAAA
CGATGAGCACTGGGTAGGGGGCTCGCCGATGGGCTCCCTGCCGCAGGGAAACCGTGAAGT
GCTCCGCCTGGGGAGTATGGTCGCAAGGCTGAAACTCAAAGGAATTGACGGGGGCTCACA
CAAGCGGTGGAGTATGTGGCTTAATTCGAGGCTACGCGCAGAACCTTATCCCGGGCTTGA
CATGCACGGATTAGCCGGCGGAAACGTCGGCGACGCCGCAAGGTGGAACGTGCACAGGTG
CTGCATGGCTGTCGTCAGCTCGTGCCGTGAGGTGTTGGGTTAAGTCCCCTAACGAGCGCA
ACCCCTGTGTCTAGTTGCCAGCGGGTCATGCCGGGAACTCTAGACAGACCGCCGGCGTCA
AGCCGGAGGAAGGCGGGGATGACGTCAAGTCCTCATGGCCCTTATGCCCGGGGCTGCACA
CGTACTACAATGGGGCGGACAGAGCGACGCCAAGCCGCAAGGCCGAGCCAATCGCACAAA
CCGCCCCCCAGTTCGGATTGCGGGCTGCAACCCGCCCGCATGAAGCCGGAATCGCTAGTA
ATCGCGGATCAGCATGCCGCGGTGAATGTGTTCCTGAGCCTTGTACACACCGCCCGTCAA
GCCACCAAAGCGGGGGGCATCCGAAGTCGCCGGAGCCGCAAGGCAGGCGCCGAAGATGAA
ACCCGTGATGGGGACTAAGTCGTAACAAGGTAACCG
>2880|549650 Prior=0.000456 Length=1453 NormPrior=0.000445
CTGGCTCAGGATGAACGCTAGCGGCAGGCCTAATACATGCAAGTCGAACGGATATAGGGA
CTTCGGTTTCTATATTAGTGGCGCACGGGTGCGTAACGCGTATGCAACCTACCTTTTACT
GGGGGATAGCCCGAAGAAATTCGGATTAATACCGCATAACACCATTTGAGGGCATCTGAA
GATGGTTAAAGATTTATTGGTAAAAGATGGGCATGCGTGACATTAGCTAGTTGGTTGAGG
TAACGGCTCACCAAGGCGACGATGTCTAGGGGTTCTGAGAGGATGATCCCCCACACTGGT
ACTGAGATACGGACCAGACTCCTACGGGAGGCAGCAGTAGGGAATATTGGGCAATGGAGG
CAACTCTGACCCAGCCATGCCGCGTGCAGGATGAAGGCCTTCTGGGTTGTAAACTGCTTT
TATCTAGGAAGAAAAAACTCTTGCGAGAGGAACTGACGGTACTAGGTGAATAAGCACCGG
CTAACTCCGTGCCAGCAGCCGCGGTAATACGGAGGGTGCAAGCGTTGTCCGGATTTATTG
GGTTTAAAGGGTGCGTAGGCGGCCCGTTAAGTCCGTGGTGAAAGCCAACAGCTCAACTGT
TGAACTGCCATGGATACTGACGGGCTTGAGTACAGACGAGGTAGGCGGAATTGATGGTGT
AGCGGTGAAATGCATAGATACCATCAAGAACACCGATTGCGAAGGCAGCTTGCTAGGCTG
TTACTGACGCTGAGGCACGAAAGCGTGGGGAGCGAACAGGATTAGATACCCTGGTAGTCC
ACGCCGTAAACGATGATGACTCGATGTCGGCGATACAATGTCGGCGTCTTAGCGAAAGCG
TTAAGTCATCCACCTGGGGAGTACGCCCGCAAGGGTGAAACTCAAAGGAATTGACGGGGG
CCCGCACAAGCGGTGGAGCATGTGGTTTAATTCGATGATACGCGAGGAACCTTACCTAGG
CTAGAATGCGCGTGACCGCCTCAGAGATGAGGCTTCCCTTCGGGGCACAAAGCAAGGTGC
TGCATGGCTGTCGTCAGCTCGTGCCGTGAGGTGTTGGGTTAAGTCCCGCAACGAGCGCAA
CCCCTATCTTTAGTTGCCAGCACGTCATGGTGGGGACTCTAAAGAGACTGCCTGCGCAAG
CAGAGAGGAAGGAGGGGATGACGTCAAGTCATCATGGCCCTTACGCCCAGGGCTACACAC
GTGCTACAATGGCCTCTACAAAGGGTTGCTACTAGGTAACTAGATGCCAATCTCAAAAAA
GAGGTCTCAGTTCGGATTGAGGGCTGCAACTCGCCCTCATGAAGCTGGAATCGCTAGTAA
TCGCGCATCAGCAATGGCGCGGTGAATACGTTCCCGGACCTTGTACACACCGCCCGTCAA
GCCATGGAAGTCTGGGAGACCTGAAGCAGGTGCGCGTCAAAGCAGCCTGTAAGGGTAAAA
CAGGTAACTGGGG
>937|50238 Prior=0.000454 Length=1389 NormPrior=0.000465
GCGCCCCGCAAGGGGAGCGGCAGACGGGAGAGTAACACGTGGGAACCTTCCCTATGGTTC
GGAATAGCTCAGGGAAACTTGAGGTAATACCGGATAAGCCCTTACGGGGAAAGATTTATC
GCCATAGGATGGGCCCGCGTCGGATTAGCTAGTTGGTGAGGTAACGGCTCACCAAGGCGA
CGATCCGTAGCTGGTCTGAGAGGATGATCAGCCACACTGGGACTGAGACACGGCCCAGAC
TCCTACGGGAGGCAGCAGTGGGGAATATTGGACAATGGGCGCAAGCCTGATCCAGCCATG
CCGCGTGAGTGATGACGGCCCTAGGGTTGTAAAGCTCTTTCGCACGCGACGATAATGACG
GTAGCGTGAGAAGAAGCCCCGGCTAACTTCGTGCCAGCAGCCGCGGTAATACGAAGGGGG
CTAGCGTTGCTCGGAATCACTGGGCGTAAAGGGCGCGTAGGCGGATTGTTAAGTCAGAGG
TGAAAGCCCAGGGCTCAACCCTGGAATTGCCTTTGATACTGGCAATCTTGAGACCGGAAG
AGGTTAGTGGAACTGCGAGTGTAGAGGTGAAATTCGTAGATATTCGCAAGAACACCAGTG
GCGAAGGCGGCTCACTGGCCCGGTACTGACGCTGAAATACGAAAGCGTGGGGAGCAAACA
GGATTAGATACCCTGGTAGTCCACGCCGTAAACGATGGGTGCTAGCCGTTGGGCAGCATG
CTGTTCGGTGGCGCAGCTAACGCATTAAGCACCCCGCCTGGGGAGTACGATCGCAAGATT
AAAACTCAAAGGAATTGACGGGGGCCCGCACAAGCGGTGGAGCATGTGGTTTAATTCGAA
GCAACGCGCAGAACCTTACCAGCCCTTGACATGCCCGGCTATCTGGAGAGATCCAGGGTT
CCCTCACGGGACCGGGACACAGGTGCTGCATGGCTGTCGTCAGCTCGTGTCGTGAGATGT
TGGGTTAAGTCCCGCAACGAGCGCAACCCTCGCCCCTAGTTGCCAGCATTGAGTTGGGCA
CTCTAGGGGGACTGCCGGTGATAAGCCGAGAGGAAGGTGGGGATGACGTCAAGTCCTCAT
GGCCCTTACGGGCTGGGCTACACACGTGCTACAATGGCGGTGACAATGGGCAGCGAAGGG
GCGACCTGGAGCTAATCCCAAAAAGCCGTCTCAGTTCAGATTGCACTCTGCAACTCGAGT
GCATGAAGGCGGAATCGCTAGTAATCGTGGATCAGAACGCCACGGTGAATACGTTCCCGG
GCCTTGTACACACCGCCCGTCACACCATGGGAGTTGGGTTTACCCGAAGGCAGCGCGCCA
ACCGCAAGGGGGCAGCTGACCACGGTAGGCTCAGCGACTGGGGTGAAGTCGTAACAAGGT
AGCCGTAGG
>1642|104294 Prior=0.000454 Length=1443 NormPrior=0.000447
GACGAACGCTGGCGGCGTGCTTAACACATGCAAGTCGAACGGTGAACCTCTTTCGGGTGG
GGATCAGCGGCGAACGGGTGAGTAACACGTGGGCAACCTGCCCTCAGCTCTGGGATAACT
CCGGGAAACCGGGGCTAATACCGGATATGACCACTCCTGGCATCTGGGGTGGTGGAAAGT
TCTTCGGCTGAGGATGGGCCCGCGGCCTATCAGCTTGTTGGTGGGGTTACGGCCCACCAA
GGCGACGACGGGTAGCCGGCCTGAGAGGGCGACCGGCCACACTGGGACTGAGACACGGCC
CAGACTCCTACGGGAGGCAGCAGTGGGGAATATTGCGCAATGGGCGAAAGCCTGACGCAG
CGACGCCGCGTGAGGGATGAAGGCCTTAGGGTCGTAAACCTCTTTCGGCAGGGACGAAGC
GAAAGTGACGGTACCTGCAAAAGAAGCACCGGCCAACTACGTGCCAGCAGCCGCGGTAAT
ACAGAGGTCCCAAGCGTTGTTCGGATTTATTGGGCGTAAAGAGCTCGTAGGCGGTCTGTC
GCGTCGGCTGTGAAAAACCCGGGCCCAACCCCCGGGCCTGCAGTCGATACGGGCAGACTA
GAGTGCGGTAGGGGAGACTGGAATTCCTGGTGTAGCGGTGAAATGCGCAGATATCAGGAG
GAACACCGGTGGCGAAGGCGGGTCTTCTCTGGGGAGAAACTGACGCTGAGGAGCGAAAGC
GTGGGGAGCGAACAGGATTAGATACCCTGGTAGTCCACGCCGTAAACGTTGGGCGCTAGG
TGTGGGGGCCCTTCCACGTTCTCGGTGCCGCAGCTAACGCATTAAGCGCCCCGCCTGGGG
AGTACGGCCGCAAGGCTAAAACTCAAAGGAATTGACGGGGGCCGGCACAAGCGGTGGATG
ATGTGNGCTTAATTCGATGCGACGCGACAAACCTTACCTAGGCTTGACATGCACGGAAAT
CTCGCAGAGATGTGGGGTCCGTAAGGGCCGTGCACAGGTGGTGCATGGTTGTCGTCAGCT
CGTGTCGTGAGATGTTGGGTTAAGTCCCGCAACGAGCGCAACCCTCGTTCCATGTTGCCA
GCGGATAATGCCGGGGACTCATGGGAGACTGCCGGGGTCAACTCGGAGGAAGGTGGGGAT
GACGTCAAATCATCATGCCCCTTATGTCTAGGGCTGCAAACATGCTACAATGGCCGGTAC
AAAGGGCTGCGATACCGCGAGGTGGAGCGAATCCCAAAAAGCCGGTCTCAGTTCGGATTG
GGGTCTGCAACTCGACCCCATGAAGTCGGAGTCGCTAGTAATCGCAGATCAGCAACGCTG
CGGTGAATACGTTCCCGGGCCTTGTACACACCGCCCGTCACGTCACGAAAGTCGGCAACA
CCCGAAGCCGGTGGCCCAACCCTTGTGGAGGGAGCCGTCGAAGGCGGGATCGGCGATTGG
GAC
>93|256412 Prior=0.000451 Length=1502 NormPrior=0.000426
GTTTGATCCTGGCTCAGAGCGAACGTTAGCGGCGGGCCTAACACATGCAAGTCGAACGAG
AATGTAGACTTCGGTCTACTAGTAAAGTGGCGGACGGGTGCGTAACACGTGGGTAATCTA
CCTTCCGGCGGGGGACAACAGTCCGAAAGGATTGCTAATACCGCATACGTCAGCGGCGCC
TACGGGCGCTGTTGGGAAAGATGGCCTCTCCTTGGAAGCTGTCACCGGAAGATGAGCCCG
CGTCCCATCAGCTAGTTGGTGAGGTAATGGCTCACCAAGGCTTAGACGGGTAGCTGGTCT
GAGAGGATGATCAGCCACACTGGGACTGCGACACGGCCCAGACTCCTACGGGAGGCAGCA
GTGGGGAATATTGGGCAATGGGCGAAAGCCTGACCCAGCCACGCCGCGTGAGTGATGAAG
GCCTTCGGGTCGTAAAGCTCTGTGGGGAGGGACGAACAAGCCTGGGGCTAATCACCCGGG
ACCTGACGGTACCTCCTTAGCAAGCACCGGCTAACCCTGTGCCAGCAGCCGCGGTAATAC
AGGGGGTGCAAACGTTGCTCGGAATCATTGGGCGTAAAGCGCACGTAGGCGGTCTGTTAT
GTCGGATGTGAAAGCCCTTGGCTCAACTGAGGAAGTGCATCCGAAACTGGCAGGCTAGAG
TACTAAAGAGGGTCGCGGAATTCCCGGTGTAGAGGTGAAATTCGTAGATATCGGGAGGAA
CACCGGTGGCGAAGGCGGCGACCTGGGTAGATACTGACGCTGAGGTGCGAAAGCGTGGGG
AGCAAACAGGATTAGATACCCTGGTAGTCCACGCCGTAAACGATGAGTGCTAGATGTTTC
TGGTATTGACCCCGGAGGCGTCGTAGCTAACGCGTTAAGCACTCCGCCTGGGGAGTACGG
CCGCAAGGCTAAAACTCAAAGGAATTGACGGGGGCCCGCACAAGCGGTGGAGCATGTGGT
TCAATTCGACGCAACGCGAAGAACCTTACCTGGGTTGGAACCCTCCAGAAGTCCGCAGAG
ACGCGGATGTGCTCGCAAGAGAACTGGATGTCCAGGTGCTGCATGGCTGTCGTCAGCTCG
TGTCGTGAGATGTTGGGTTAAGTCCCGCAACGAGCGCAACCCTTGTCGTTAGTTGCTACA
TTTAGTTGGGCACTCTAATGAGACTGCCGGTGACAAACCGGAGGAAGGTGGGGATGACGT
CAAGTCCTCATGGCCCTTATGGGTAGGGCTACACACGTCATACAATGGCGGATACAGAGG
GTTGCCAACCCGCGAGGGGGAGCCAATCCCAGAAAGTCCGTCGTAGTCCGGATTGGAGTC
TGCAACTCGACTCCATGAAGTCGGAATCGCTAGTAATCGCGGATCAGCATGTCGCGGTGA
ATACGTTCCCGGGCCTTGTACACACCGCCCGTCACACCATGGGAGCGGGTTTCACCAGAA
GTAGCTAGCCTAACCGCAAGGAGGGCGCTTACCACGGTAGGGCTCATGACTGGGGTGAAG
TC
>2630|12970 Prior=0.000451 Length=1505 NormPrior=0.000425
GTTTGATCCTGGCTCAGGACGAACGCTGGCGGCGTGCTTAACACATGCAAGTCGAGCGGT
AAGGCCCTTCGGGGTACACGAGCGGCGAACGGGTGAGTAACACGTGGGTAACCTGCCCTG
TACTCTGGGATAAGCCTGGGAAACTAGGTCTAATACCGGATATGACACTTCATCGCATGG
TGTGGTGTGGAAAGTTCCGGCGGTACAGGATGGACCCGCGGCCTATCAGCTTGTTGGTGG
GGTAATGGCCTACCAAGGCGACGACGGGTAGCCGGCCTGAGAGGGCGACCGGCCACACTG
GGACTGAGACACGGCCCAGACTCCTACGGGAGGCAGCAGTGGGGAATATTGCACAATGGG
CGAAAGCCTGATGCAGCGACGCCGCGTGAGGGATGACTGCCTTCGGGTTGTAAACCTCTT
TCAGCAGGGACGAAGCGCAAGTGACGGTACCTGCAGAAGAAGCACCGGCCAACTACGTGC
CAGCAGCCGCGGTAATACGTAGGGTGCAAGCGTTGTCCGGAATTATTGGGCGTAAAGAGC
TCGTAGGCGGTTCGTCGCGTCGGCTGTGAAAACCTGAGGCTCAACCTCAGGCCTGCAGTC
GATACGGGCGGACTTGAGTTCGGCAGGGGAGACTGGAATTCCTGGTGTAGCGGTGAAATG
CGCAGATATCAGGAGGAACACCGGTGGCGAAGGCGGGTCTCTGGGCCGATACTGACGCTG
AGGAGCGAAAGCGTGGGGAGCGAACAGGATTAGATACCCTGGTAGTCCACGCCGTAAACG
GTGGGTGCTAGGTGTGGGGGACTTCCACGTCCTCCGTGCCGCAGCTAACGCATTAAGCAC
CCCGCCTGGGGAGTACGGCCGCAAGGCTAAAACTCAAAGGAATTGACGGGGGCCCGCACA
AGCGGTGGAGCATGTGGTTTAATTCGACGCAACGCGAAGAACCTTACCTGGGGTTGACAT
GCGCCAGCGCGTCTAGAGATAGGCGTTCCCTTGTGGCTGGTGTGCAGGTGGTGCATGGCT
GTCGTCAGCTCGTGTCGTGAGATGTTGGGTTAAGTCCCGCAACGAGCGCAACCCTCGTTC
CATGTTGCCAGCGCGTAGTGGCGGGGACTCATGGGAGACTGCCGGGGTCAACTCGGAGGA
AGGTGGGGATGACGTCAAGTCATCATGCCCCTTATGTCCAGGGCTTCACACATGCTACAA
TGGCTCATACAGAGGGCTGCGAGACCGTGAGGTGGAGCGAATCCCAAAAAGCCGGTCTCA
GTTCGGATTGGGGTCTGCAACTCGACCCCATGAAGTCGGAGTTGCTAGTAATCGCAGATC
AGCAACGCTGCGGTGAATACGTTCCCGGGCCTTGTACACACCGCCCGTCACGTCACGAAA
GTCGGTAACACCCGAAGCCAGTGGCCCAACCCGTTCGCGGGGGGGAGCTGTCGAAGGTGG
GATCGGCGATTGGGACGAAGTCGAAACAAGGTAGCCGTACCGGAAGGTGCGGCTGGATCA
CCTCC
>5711|L2B12 Prior=0.000447 Length=1338 NormPrior=0.000474
GGGCAGCAATGTCAGTGGCGGACGGGTGAGTATCGCGTAGGAATGTATCCTGAGGTGGGG
GACAACCCTGGGAAACTGGGGCTAATACCGCATGGGAGCTGAGGCTCAAAGCCTTCGGGC
GCCTTGGGAGCAGCCTGCGTCCGATTAGGTAGTTGGTGGGGTAAAGGCCTACCAAGCCTG
CGATCGGTAGCTGGTCTGAGAGGACGATCAGCCACACTGGGACTGAGACACGGCCCAGAC
TCCTACGGGAGGCAGCAGTGGGGAATATTGGACAATGGGCGCAAGCCTGATCCAGCAATG
CCGCGTGGGTGAAGAAGGTCTTCGGATTGTAAAGCCCTTTCGACGGGGACGATGATGACG
GTACCCGTAGAAGAAGCCCCGGCTAACTTCGTGCCAGCAGCCGCGGTAATACGAAGGGGG
CTAGCGTTGCTCGGAATTACTGGGCGTAAAGGGCGCGTAGGCGGCTCTGTTAGTCAGGCG
TGAAATTCCTGGGCTCAACCTGGGGACTGCGCTTGATACGGCAGTGCTAGAGGATGGAAG
AGGCTCGCGGAATTCCCAGTGTAGAGGTGAAATTCGTAGATATTGGGAAGAACACCGGTG
GCGAAGGCGGCGAGCTGGTCCATTACTGACGCTGAGGCGCGACAGCGTGGGGAGCAAACA
GGATTAGATACCCTGGTAGTCCACGCCGTAAACGATGTGCGCTGGATGTTGGGTGGCCTA
GCCACTCAGTGTCGTAGCTAACGCGGTAAGCGCACCGCCTGGGGAGTACGGCCGCAAGGT
TGAAACTCAAAGGAATTGACGGGGGCCCGCACAAGCGGTGGAGCATGTGGTTTAATTCGA
AGCAACGCGCAGAACCTTACCAGCCCTTGACATGGGTCGGACCGGCGCAGAGATGCGCTT
TCCCCGCAAGGGGCCGACTGCACAGGTGCTGCATGGCTGTCGTCAGCTCGTGTCGTGAGA
TGTTGGGTTAAGTCCCGCAACGAGCGCAACCCTCGCCTTTAGTTGCCAGCATGTTTGGGT
GGGCACTCTAGAGGAACTGCCGGTGACAAGCCGGAGGAAGGTGGGGATGACGTCAAGTCC
TCATGGCCCTTATGGGCTGGGCTACACACGTGCTACAATGGCGGTGACAGTGGGACGCCA
GGTCGCAAGGCCGAGCCGATCCCCAAAAGCCGTCTCAGTTCGGATTGCACTCTGCAACTC
GGGTGCATGAAGGTGGAATCGCTAGTAATCGTGGATCAGCACGCCACGGTGAATACGTTC
CCGGGCCTTGTACACACCGCCCGTCACACCATGGGAGTTGGTTCTACCTTAAGTCGCTGC
GGTAACCGCAAGGAGCTA
>390|325203 Prior=0.000445 Length=1514 NormPrior=0.000418
GTTTGATCCTGGCTCAGGACGAACGCTGGCGGCGTGCTTAACACATGCAAGTCAGGGGGC
GTGGGGCAACCTGCGTCACCGGCGAACGGGTGCGTAACACGTGAGCGACCTACCCTGGTG
TGGGGGATAGCCGGCCCAACGGCCGGGTAATACCGCATACGACGCTGGCTTGGAAGCCGG
GCGTGAAACCCGAGAGGGACTCGAGGAGGGGCTCGCGGCCTATCAGCTAGTTGGGGGGGT
AACGGCCTCCCAAGGCGATGACGGGTAGCTGGTCTGAGAGGATGGCCAGCCACATTGGGA
CTGAGAGACGGCCCAGACTCCTACGGGAGGCAGCAGTGGGGAATATTGCGCAATGGGCGA
AAGCCTGACGCAGCGACGCCGCGTGGGGGATGACGGCCTTCGGGTTGTAAACCCCTGTTG
CCCGGGACGAACGCCCGTTTTCGAGCGGGGTGACGGTACCGGGTGAGGAAGCACCGGCTA
ACTCTGTGCCAGCAGCCGCGGTAATACAGAGGGTGCGAGCGTTGTCCGGAATCACTGGGC
GTAAAGGGCGCGTAGGCGGTCTGGTAAGCGTGTGGTGAAAGCCCGGGGCTCAACCCCGGG
TCGGCCGTGCGAACTGCTGGACTGGAGCCTGTCAGAGGCAGGCGGAATTCCGGGTGTAGC
GGTGGAATGCGTAGAGATCCGGAAGAACACCGGTGGCGAAGGCGGCCTGCTGGTCCTAAG
ACTGACGCTGAGGCGCGACAGCGTGGGGAGCAAACAGGATTAGATACCCTGGTAGTCCAC
GCCGTAAACGATGGGCACTAGGTGCTTGGGGGAGCGACCCCCTGAGTGCCGGCGCTAACG
CATTAAGTGCCCCGCCTGGGGAGTACGGCCGCAAGGCTGAAACTCAAAGGAATTGACGGG
GGCCCGCACAAGCGGTGGAGCATGTGGTTTAATTCGACGCAACGCGAAGAACCTTACCTG
GGCTTGACATGGTGTGGATCGCCCGGTGAAAGCCGGGCTTCCCTTCGGGGCCGCATCACA
GGTGCTGCATGGCTGTCGTCAGCTCGTGTCGTGAGATGTTGGGTTAAGTCCCGCAACGAG
CGCAACCCCTGGTTCTAGTTGCCAGCGCGTCATGGCGGGGACTCTAGAGCGACTGCCGGT
GCCAAACCGGAGGAAGGTGGGGACGACGTCAAGTCATCATGGTCCTTACGTCCAGGGCTA
CACACGTGCTACAATGGCGCCTACAGAGGGCTGCGAGCCGGCAACGGTGAGCCAATCCCC
AAAGGGCGCCTCAGTTCGGATTGTCCTCTGCAACTCGAGGGCATGAAGCTGGAATCGCTA
GTAATCGTGGATCAGCTACGCCACGGTGAATACGTTCCCGGGCCTTGTACACACCGCCCG
TCACGCCATGGAAGTGGCGAGCGCCCGAAGTCCGTGCAGCAACCCGCAAGGGGGCAAGCG
GCCGAAGGCGAGCGTCATGACTGGGGCGAAGTCGTAACAAGGTAGCCGTAGGGGAACCTG
CGGCTGGATCACCT
>6130|70960_m01 Prior=0.000444 Length=1412 NormPrior=0.000446
GTTTGATCCTGGCTCCGGATGAACGCTGGCGGTCTGCTTAACACATGCAAGTCGAACGGG
CTCTTTNNNNNNNNNNNNNGACGGGTGAGTAACGCGTGAGAATCTGCCCTTTGGAGTGGG
ACAACGACTGGAAACGGTCGCTAATACCGCATGAGCCGAGAGGTAAAAGATTAATTGCCA
AAGGATGAGCTCGCGTCGGATTAGCTAGTTGGTGAGGTAAGAGCTCACCAAGGCGACGAT
CCGTAGCTGGTCTGAGAGGATGACCAGCCACACTGGGACTGAGACACGGCCCAGACTCCT
ACGGGAGGCAGCAGTGGGGAATTTTCCGCAATGGGCGAAAGCCTGACGGAGCAAGACCGC
GTGAGGGAAGAAGGCTCTTGGGTCGTAAACCTCTTTTATCAGGGAAGAAAAAAATGACGG
ACCTGAAGAATCAGCCTCGGCTAACTCCGTGCCAGCAGCCGCGGTAATACGGAGGATGCA
AGCGTTATCCGGAATGATTGGGCGTAAAGCGTCCGCAGGTGGCAATGTAAGTCTGCTGTC
AAAGCGTCTGGCTCAACCAGATAAAGGCAGTGGAAACTGAAGTGCTAGAGTGCAGTAGGG
GTAGAGGGAATTCCCGGTGTAGCGGTGAAATGCGTAGAGATCGGGAAGAACATCGGTGGC
GAAAGCGCTCTACTGGACGACAACTGACACTCAGGGACGAAAGCTAGGGGAGCGAATGGG
ATTAGATACCCCAGTAGTCCTAGCCGTAAACGATGGATACTAGGTGTGGCTTGTATCGAC
CCGGACAGTGCCGTAGCTAACGCGTTAAGTATCCCGCCTGGGGAGTACGCACGCAAGTGT
GAAACTCAAAGGAATTGACGGGGGCCCGCACAAGCGGTGGAGTATGTGGTTTAATTCGAT
GCAACGCGAAGAACCTTACCAGGGCTTGACATGTCCGGAATCCTACTGAAAGGTGGGAGT
GCCTTCGGGAGCGCGAACACAGGTGGTGCATGGCTGTCGTCAGCTCGTGTCGTGAGATGT
TGGGTTAAGTCCCGCAACGAGCGCAACCCTCGTCTTTAGTTGCCAGCATTTCGGATGGGC
ACTCTAGAGAGACTGCCGGTGACAAACCGGAGGAAGGTGGGGATGACGTCAAGTCAGCAT
GCCCCTTACGCCCTGGGCTACACACGTACTACAATGCGACGGACAAAGGGCAGCAAGCCA
GCGATGGCAAGCTAATCCCAGAAACCGTGGCTCAGTTCAGATCGCAGGCTGCAACTCGCC
TGCGTGAAGGAGGAATCGCTAGTAATTGCAGGTCAGCATACTGCAGTGAATCCGTTCCCG
GGCCTTGTACACACCGCCCGTCACACCATGGAAGCTGGCCACGCCCGAAGTCGTTACCCT
AACCTGAAAAGGAGGGGGATGCCGAAGGCAGG
>3908|313723 Prior=0.000443 Length=1508 NormPrior=0.000417
GTTTGATCCTGGCTCAGGACGAACGCTGGCGGCGTGCTTAACACATGCAAGTCGAGCGGA
AAGGCCCTTCGGGGTACTCGAGCGGCGAACGGGTGAGTAACACGTGGGCAACCTGCCCCC
GGCTCTGGGATAACTCCAAGAAATTGGGGCTAATACCGGATATGACCGCTGACCGCATGG
TCTGGTGGTGGAAAGTTTTTCGGCTGGGGATGGGCCCGCGGCCTATCAGCTTGTTGGTGG
GGTAGTGGCCTACCAAGGCGACGACGGGTAGCCGGCCTGAGAGGGTGACCGGCCACACTG
GGACTGAGACACGGCCCAGACTCCTACGGGAGGCAGCAGTGGGGAATATTGCGCAATGGG
CGGAAGCCTGACGCAGCGACGCCGCGTGGGGGATGACGGCCTTCGGGTTGTAAACCTCTT
TCAGCTTCGACGAAGCCGTAAGGTGACGGTAGGAGCAGAAGAAGCACCGGCCAACTACGT
GCCAGCAGCCGCGGTAATACGTAGGGTGCAAGCGTTGTCCGGAATTATTGGGCGTAAAGA
GCTCGTAGGTGGCGGGTCACGTCGGGTGTGAAAGCCCGGGGCTTAACCCCGGGTCTGCAT
TCGATACGGGCCTGCTAGGGTCCGGCAGGGGAGACTGGAATTCCTGGTGTAGCGGTGAAA
TGCGCAGATATCAGGAGGAACACCGGTGGCGAAGGCGGGTCTCTGGGCCGGTACCGACGC
TGAGGAGCGAAAGCGTGGGGAGCGAACAGGATTAGATACCCTGGTAGTCCACGCCGTAAA
[truncated: 3,500,012 more chars]
