# Supplementary material for: Isolation of a significant fraction of non-phototroph diversity from a desert Biological Soil Crust
Source: Front Microbiol. 2015 Apr 14;6:277. doi: 10.3389/fmicb.2015.00277 (PMC4396413; doi:10.3389/fmicb.2015.00277)
Supplement: Supplementary file 4 [file DataSheet1.ZIP › Supplementary Material BSC_EMIRGE_outputs/BSC_Metatranscriptome_NightTime_TotalRNA_EMIRGEoutput.fasta]

>4903|Mv1 Prior=0.028271 Length=1428 NormPrior=0.025957
TGCAAGTCGAACGGAGTAGAAATACTTAGTGGCGGACGGGTGAGTAACGCGTGAGAATCT
GCCTTCAGGACGGAGACAACAGTTGGAAACGACTGCTAAGCCCCGATGAACCGAAAGGGA
AAATATTTATAGCCTGAAGATGAGCTCGCGTCCGATTAGCTAGTTGGCGGAGTAAAAGCC
CACCAAGGCGACGATCGGTAGCTGGTCTGAGAGGACGATCAGCCACACTGGGACTGAGAC
ACGGCCCAGACTCCTACGGGAGGCAGCAGTGGGGAATTTTCCGCAATGGGCGAAAGCCTG
ACGGAGCAAGACCGCGTGGGGGAAGAAGGCTCTTGGGTTGTAAACCCCTTTTCTCTGGGA
AGAAAGTTGTGAAAGCAACCTGACGGTACCAGAGGAATCAGCATCGGCTAACTCCGTGCC
AGCAGCCGCGGTAAGACGGAGGATGCAAGCGTTATCCGGAATGATTGGGCGTAAAGCGTC
CGCAGGTGGCAGTTCAAGTCTGCTGTCAAAGACCGGGGCTTAACTTCGGAAAGGCAGTGG
AAACTGAACAGCTAGAGTATGGTAGGGGCAGAGGGAATTCCTGGTGTAGCGGTGAAATGC
GTAGAGATCAGGAAGAACATCGGTGGCGAAGGCGCTCTGCTGGACCATAACTGACACTCA
GGGACGAAAGCTAGGGGAGCGAATGGGATTAGATACCCCAGTAGTCCTAGCCGTAAACGA
TGGATACTAGGTGTTGTCTGTATCGACCCGGACAGTGCCGTAGCTAACGCGTTAAGTATC
CCGCCTGGGGAGTACGCACGCAAGTGTGAAACTCAAAGGAATTGACGGGGGCCCGCACAA
GCGGTGGAGTATGTGGTTTAATTCGATGCAACGCGAAGAACCTTACCAGGACTTGACATG
TCGCGAATCTTCTGGAAACAGAGGAGTGCCTTCGGGAGCGCGAACACAGGTGGTGCATGG
CTGTCGTCAGCTCGTGTCGTGAGATGTTGGGTTAAGTCCCGCAACGAGCGCAACCCTCGT
GTTTAGTTGCCATCATTAAGTTGGGCACTCTAAACAGACTGCCGGTGACAAACCGGAGGA
AGGTGGGGATGACGTCAAGTCAGCATGCCCCTTACGTCCTGGGCTACACACGTACTACAA
TGGTAGGGACAGAGGGCAGCCAACCCGCGAGGGCGAGCTAATCCCGTAAACCCTGCCTCA
GTTCAGATTGCAGGCTGCAACTCGCCTGCATGAAGGCGGAATCGCTAGTAATCGCAGGTC
AGCATACTGCGGTGAATCCGTTCCCGGGCCTTGTACACACCGCCCGTCACACCATGGAAG
TTGGCCACGCCCGAAGTCATTACTCTAACCTGTAAAGGAGGAGGATGCCGAAGGCAGGGC
TGATGACTGGGGTGAAGTCGCAACAAGGTAGCCGTACCGGAAGGTGTG
>2541|149649 Prior=0.017728 Length=1505 NormPrior=0.015444
GTTTGATCCTGGCTCAGGACGAACGCTGGCGGCGTGCTTAACACATGCAAGTGGAGCGAC
GAACCAGGGCTTGCCCTGGGGCAGAGCCGCGAACGGGTGAGTAACACGTGGGTAACCTAC
CCCGATGACCGGGACAACCCGAGGAAACTCGGGCTAATACCGGATGTTCTCGTTTCTCGT
AAGGGAACCGAGCAAAGATAGCTTCGGCCTTCGCATCGGGACGGGCCCGCGGCCCATTAG
CTTGTTGGTGGGGTAACGGCCTACCAAGGCTGCGATGGGTAGCTGGTCTGAGAGGACGAT
CAGCCACACTGGGACTGAGACACGGCCCAGACTCCTACGGGAGGCAGCAGTGGGGAATCT
TGCGCAATGCGCGAAAGCGTGACGCAGCAACGCCGCGTGGGGGAAGAAGGCCTTCGGGTT
GTAAACCCCTTTCAGTTGGGACGAAGCTTCGCCGGTTAATAGCCGGCTGGAGTGACGGTA
CCTTCAGAAGAAGCCCCGGCTAACTACGTGCCAGCAGCCGCGGTAATACGTAGGGGGCTA
GCGTTGTCCGGAATCATTGGGCGTAAAGCGCGTGTAGGCGGCCCGGTAAGTCCGCTGTGA
AAGTCGGGGGCTCAACCCTCGGATGCCGGTGGATACTGTCGGGCTCGAGTACGGAAGAGG
CGAGTGGAATTCCTGGTGTAGCGGTGAAATGCGCAGATATCAGGAGGAACACCAATTGCG
AAGGCAGCTCGCTGGGACGTTACTGACGCTGAGACGCGAAAGCGTGGGGAGCAAACAGGA
TTAGATACCCTGGTAGTCCACGCTGTAAACGATGGGCACTAGGTGTGGGGGGTGTCGACT
CCCTCCGTGCCGAAGCTAACGCATTAAGTGCCCCGCCTGGGGAGTACGGCCGCAAGGCTA
AAACTCAAAGGAATTGACGGGGGCCCGCACAAGCAGCGGAGCATGTGGTTTAATTCGACG
CAACGCGAAGAACCTTACCTGGGCTTGACATGTGCCTGACCCCCCTGGAAACAGGGGTTC
CCTTCGGGGCAGGATCACAGGTGGTGCATGGCTGTCGTCAGCTCGTGTCGTGAGATGTTG
GGTTAAGTCCCGCAACGAGCGCAACCCCCGTCGCATGTTGCCAGCATTTAGTTGGGGACT
CATGCGAGACTGCCGGTGACAAACCGGAGGAAGGTGGGGATGACGTCAAGTCATCATGCC
CCTTATGTCCAGGGCTACACACGTGCTACATTGGCGCGTACAGAGGGCTGCGATACCGCG
AGGTGGAGCGAATCCCTTAAAGCGCGTCTCGGTTCGGATTGCAGGCTGAAACCCGCCTGC
ATGAAGGCGGAGTTGCTAGTAATCGCGGATCAGCATTGCCGCGGTGAATACGTTCCCGGG
CCTTGTACACACCGCCCGTCACACCATGGAAGCAAGCAACACCCGAAGCCGGTGGCCTAA
CCCGCAAGGGAGGGAGCTGTCGAAGGTGGGACTCGTGACTGGGGTGAAGTCGTAACAAGG
TAGCC
>3930|575032 Prior=0.013494 Length=1483 NormPrior=0.011930
GTTTGATCCTGGCTCAGGACGAACGCTGGCGGCGTGCTTAACACATGCAAGTCGAACGGT
GAACCTGCTTCGGTGGGGGATCAGTGGCGAACGGGTGAGTAACACGTGGGCAACCTGCCC
TCAGCTCTGGGATAACTCCAAGAAATTGGGGCTAATACCGGATATGACCGCTGACCGCAT
GGTCTGGTGGTGGAAAGATTTATCGGCTGGGGATGGGCCCGCGGCCTATCAGCTTGTTGG
TGGGGTAGTGGCCTACCAAGGCGACGACGGGTAGCCGGCCTGAGAGGGTGACCGGCCACA
CTGGGACTGAGACACGGCCCAGACTCCTACGGGAGGCAGCAGTGGGGAATATTGCGCAAT
GGGCGAAAGCCTGACGCAGCGACGCCGCGTGGGGGATGACGGCCTTCGGGTTGTAAACCT
CTTTCAGCAGGGACGAAGCGGAAGTGACGGTACCTGCAGAAGAAGCACCGGCCAACTACG
TGCCAGCAGCCGCGGTAATACGTAGGGTGCAAGCGTTGTCCGGAATTATTGGGCGTAAAG
AGCTCGTAGGCGGTTCGTCGCGTCGGCTGTGAAATCCCGAGGCTCAACCTCGGGTCTGCA
GTCGATACGGGCGGACTGGAGTTCGGCAGGGGAGACTGGAATTCCTGGTGTAGCGGTGAA
ATGCGCAGATATCAGGAGGAACACCGGTGGCGAAGGCGGGTCTCTGGGCAACAACTGACG
CTGAGGAGCGAAAGCGTGGGGAGCGAACAGGATTAGATACCCTGGTAGTCCACGCCGTAA
ACGTTGGGCGCTAGGTGTGGGGCTCATTCCACGAGTTCCGTGCCGCAGCTAACGCATTAA
GCGCCCCGCCTGGGGAGTACGGCCGCAAGGCTAAAACTCAAAGGAATTGACGGGGGCCCG
CACAAGCGGCGGAGCATGTTGCTTAATTCGATGCAACGCGAAGAACCTTACCTAGGCTTG
ACATGCACGGAAATCCTCCAGAGATGGGGGGTCCGTAAGGGCCGTGCACAGGTGGTGCAT
GGTTGTCGTCAGCTCGTGTCGTGAGATGTTGGGTTAAGTCCCGCAACGAGCGCAACCCTC
GTTCCATGTTGCCAGCACGTGATGGTGGGGACTCATGGGAGACTGCCGGGGTCAACTCGG
AGGAAGGTGGGGATGACGTCAAATCATCATGCCCCTTATGTCTAGGGCTGCAAACATGCT
ACAATGGCCGGTACAAAGGGCTGCGATACCGCGAGGTGGAGCGAATCCCAAAAAGCCGGT
CTCAGTTCGGATTGGGGTCTGCAACTCGACCCCATGAAGTTGGAGTCGCTAGTAATCGCA
GATCAGCAACGCTGCGGTGAATACGTTCCCGGGCCTTGTACACACCGCCCGTCACGTCAC
GAAAGTCGGTAACGCCCGAAGCCGGTGGCCCAACCCTTGTGGAGGGAGCCGTCGAAGGCG
GGATCGGCGATTGGGACGAAGTCGTAACAAGGTAGCCGTTCCG
>2967|540946 Prior=0.008367 Length=1491 NormPrior=0.007358
GTTTGATCCTGGCTCAGGACGAACGCTGGCGGCGTGCCTAATACATGCAAGTCGAGCGAA
TCAATAGGAGCTTGCTCCTGTTGGTTAGCGGCGGACGGGTGAGTAACACGTGGGCAACCT
GCCTGTAAGACTGGGATAACACCGGGAAACCGGTGCTAATACCGGATAATCCTTTTCCTC
TCATGAGGAAAAGCTGAAAGTCGGTTTCGGCTGACACTTACAGATGGGCCCGCGGCGCAT
TAGCTAGTTGGTGAGGTAACGGCTCACCAAGGCGACGATGCGTAGCCGACCTGAGAGGGT
GATCGGCCACACTGGGACTGAGACACGGCCCAGACTCCTACGGGAGGCAGCAGTAGGGAA
TCTTCCACAATGGACGAAAGTCTGATGGAGCAACGCCGCGTGAGCGATGAAGGCCTTCGG
GTCGTAAAGCTCTGTTGTTAGGGAAGAACAAGTACCGGAGTAACTGCCGGTACCTTGACG
GTACCTAACCAGAAAGCCACGGCTAACTACGTGCCAGCAGCCGCGGTAATACGTAGGTGG
CAAGCGTTGTCCGGAATTATTGGGCGTAAAGCGCGCGCAGGCGGTCCTTTAAGTCTGATG
TGAAAGCCCACGGCTCAACCGTGGAGGGTCATTGGAAACTGGGGGACTTGAGTACAGAAG
AGGAAAGCGGAATTCCACGTGTAGCGGTGAAATGCGTAGAGATGTGGAGGAACACCAGTG
GCGAAGGCGGCTTTCTGGTCTGTAACTGACGCTGAGGCGCGAAAGCGTGGGGAGCGAACA
GGATTAGATACCCTGGTAGTCCAGCACGCCGTAAACGATGAGTGCTAAGTGTTAGAGGGT
TTCCGCCCTTTAGTGCTGCAGCTAACGCATTAAGCACTCCGCCTGGGGAGTACGGCCGCA
AGGCTGAAACTCAAAGGAATTGACGGGGACCCGCACAAGCGGTGGAGCATGTGGTTTAAT
TCGAAGCAACGCGAAGAACCTTACCAGGTCTTGACATCCTCTGACACTCCTAGAGATAGG
ACGTTCCCCTTCGGGGGACAGAGTGACAGGTGGTGCATGGTTGTCGTCAGCTCGTGTCGT
GAGATGTTGGGTTAAGTCCCGCAACGAGCGCAACCCTTGATCTTAGTTGCCAGCATTCAG
TTGGGCACTCTAAGGTGACTGCCGGTGACAAACCGGAGGAAGGTGGGGATGACGTCAAAT
CATCATGCCCCTTATGACCTGGGCTACACACGTGCTACAATGGATGGTACAAAGGGCTGC
AAAACCGCGAGGTTAAGCGAATCCCATAAAACCATTCTCAGTTCGGATTGTAGGCTGCAA
CTCGCCTACATGAAGCCGGAATCGCTAGTAATCGCGGATCAGCATGCCGCGGTGAATACG
TTCCCGGGCCTTGTACACACCGCCCGTCACACCACGAGAGTTTGTAACACCCGAAGTCGG
TGGGGTAACCGTAAGGAGCCAGCCGCCTAAGGTGGGACAGATGATTGGGGT
>4541|D2A27 Prior=0.008207 Length=1346 NormPrior=0.007994
GGTTGGGCCACCGGCTTCGGGCGTTACCGACTTTCGTGACGTGACGGGCGGTGTGTACAA
GGCCCGGGAACGTATTCACCGCAGCGTTGCTGATCTGCGATTACTAGCGACTCCAACTTC
ATGGGGTCGAGTTGCAGACCCCAATCCGAACTGAGACCGGCTTTTTGGGATTCGCTCCAC
CTCACGGTATCGCAGCCCTTTGTACCGGCCATTGTAGCATGTTTGCAGCCCTAGACATAA
GGGGCATGATGATTTGACGTCATCCCCACCTTCCTCCGAGTTGACCCCGGCAGTCTCCCA
TGAGTCCCCACCATTACGTGCTGGCAACATGGAACGAGGGTTGCGCTCGTTGCGGGACTT
AACCCAACATCTCACGACACGAGCTGACGACAACCATGCACCACCTGTGCACGACGCCAA
AGGCACCCCGCATCTCTGCGAGATTTCCGTGCATGTCAAGCCTAGGTAAGGTTCTTCGCG
TTGCATCGAATTAAGCAACATGCTCCGCCGCTTGTGCGGGCCCCCGTCAATTCCTTTGAG
TTTTAGCCTTGCGGCCGTACTCCCCAGGCGGGGCGCTTAATGCGTTAGCTGCGGCACGGA
GACCGTGGAATGGCCCCCACACCTAGCGCCCAACGTTTACGGCGTGGACTACCAGGGTAT
CTAATCCTGTTCGCTCCCCACGCTTTCGCTCCTCAGCGTCAGTATCGGCCCAGAGACCCG
CCTTCGCCACCGGTGTTCCTCCTGATATCTGCGCATTTCACCGCTACACCAGGAATTCCA
GTCTCCCCTGCCGAACTCGAGTCCGCCCGTATCGACTGCAGGCCCGGAGTTGAGCTCCGG
GTTTTCACAGCCGACGCGACGAACCGCCTACGAGCTCTTTACGCCCAATAATTCCGGACA
ACGCTTGCACCCTACGTATTACCGCGGCTGCTGGCACGTAGTTGGCCGGTGCTTCTTCTG
CAGGTACCGTCACTTGCGCTTCGTCCCTGCTGAAAGAGGTTTACAACCCGAAGGCCGTCA
TCCCCCATGGCGGCGTCGCTGCGTCAGGCTTCCGCCCATTGCGCAATATTCCCCACTGCT
GCCTCCCGTAGGAGTCTGGGCCGTGTCTCAGTCCCAGTGTGGCCGGTCACCCTCTCAGGC
CGGCTACCCGTCGTCGCCTTGGTAGGCCACTACCCCACCAACAAGCTGATAGGCCGCGGG
CCCATCCCCAGCCGATAAATCTTTCCACCACCAACCATGCGGCCAGCAGTGAATATCCGG
TATTAGCCCCAATTTCTTGGAGTTATCCCAGAGCCAGGGGCAGGTTGCCCACGTGTTACT
CACCCGTTCGCCACTGATCCCCCCCC
>4858|L1B27 Prior=0.007959 Length=1401 NormPrior=0.007448
GTAAGGGTTAGCCCACCGGCTTCGGGTGTTGCCTACTCCCGTGACGTGACGGGCGGTGTG
TACAAGGCCCGGGAACGTATTCACCGCGGCAATGCTGATCCGCGATTACTAGCAACTCCA
CCTTCATGTAGGCGGGTTTCAGCCTACAATCCGAACCGAGACGCGCTTTAAGGGATTCGC
TCCACCTCGCGGTATCGCAGCCCTCTGTACGCGCCAATGTAGCACGTGTGTAGCCCTGGA
CATAAGGGGCATGATGACTTGACGTCATCCCCACCTTCCTCCGGTTTGTCACCGGCAGTC
TCGCATGAGTCCCCAACTAAATGCTGGCAACATGCGACGGGGGTTGCGCTCGTTGCGGGA
CTTAACCCAACATCTCACGACACGAGCTGACGACAGCCATGCACCACCTGTGATCCTGCC
CCGAAGGGAAGCCCTGTTTCCAGGACGGTCAGGAACATGTCAAGCCCAGGTAAGGTTCTT
CGCGTTGCGTCGAATTAAACCACATGCTCCGCTGCTTGTGCGGGCCCCCGTCAATTCCTT
TGAGTTTTAGCCTTGCGGCCGTACTCCCCAGGCGGGGCACTTAATGCGTTAGCTTCGGCA
CGGAGGGAGTCGACACCCCCCACACCTAGTGCCCATCGTTTACAGCGTGGACTACCAGGG
TATCTAATCCTGTTTGCTCCCCACGCTTTCGCGTCTCAGCGTCAGTAACGTCCCAGCGAG
CTGCCTTCGCAATTGGTGTTCCTCCTGATATCTGCGCATTTCACCGCTACACCAGGAATT
CCACTCGCCTCTTCCGTACTCAAGCCCGACAGTATCCACCGGCATCCGAGGGTTGAGCCC
CCGACTTTCACAGCGGACTTACCGGACCGCCTACACGCGCTTTACGCCCAATGATTCCGG
ACAACGCTAGCCCCCTACGTATTACCGCGGCTGCTGGCACGTAGTTAGCCGGGGCTTCTT
CTGAAGGTACCGTCACTCCGCCGGGCTATTAACCCGTTGAGCTTCGTCCCAACTGAAAGG
AGTTTACAATCCGAAGACCGTCTTCCTCCACGCGGCGTTGCTGCGTCACGCTTTCGCGCA
TTGCGCAAGATTCCCCACTGCTGCCTCCCGTAGGAGTCTGGGCCGTGTCTCAGTCCCAGT
GTGGCTGATCGTCCTCTCAGACCAGCTACCCATCGTCGCCTTGGTAGGCCGTTACCCCAC
CAACAAGCTAATGGGCCGCGGGCCCGTCCCGATGCGAAGGCCGAAGCTATCTTTGCTCGA
TTCCCTTACGAGAAACGAGAACATCCGGTATTAGCCCGAGTTTCCTCGGGTTGTCCCGGT
CATCGGGGTAGGTTACCCACGTGTTACTCACCCGTTCGCGGCTCTGCCCCGGGCCGAAGC
CCGGTTCGTCGCTCCACTTGC
>4651|L1E07B Prior=0.007813 Length=1359 NormPrior=0.007537
GCCGGCTGCCTCCCTTGCGGGTTAGCGCACCGTCTTCAGGTAAAACCAACTCCCATGGTG
TGACGGGCGGTGTGTACAAGGCCCGGGAACGTATTCACCGTGGCGTGCTGATCCACGATT
ACTAGCGATTCCAACTTCATGGGCTCGAGTTGCAGAGCCCAATCCGAACTGAGACGGCTT
TTTGAGATTTGCGAAGGGTCGCCCCTTAGCATCCCATTGTCACCGCCATTGTAGCACGTG
TGTAGCCCAGCCCGTAAGGGCCATGAGGACTTGACGTCATCCCCACCTTCCTCGCGGCTT
ATCACCGGCAGTCTCCTTAGAGTGCTCAACTAAATGGTAGCAACTAAGGACGGGGGTTGC
GCTCGTTGCGGGACTTAACCCAACATCTCACGACACGAGCTGACGACAGCCATGCAGCAC
CTGTCTCCGGTCCAGCCGAACTGAAGAACTCCATCTCTGGAGTCCGCGACCGGGATGTCA
AGGGCTGGTAAGGTTCTGCGCGTTGCGTCGAATTAAACCACATGCTCCACCGCTTGTGCG
GGCCCCCGTCAATTCCTTTGAGTTTTAATCTTGCGACCGTACTCCCCAGGCGGAATGCTT
AAAGCGTTAGCTGCGCCACTAGTGAGTAAACCCACTAACGGCTGGCATTCATCGTTTACG
GCGTGGACTACCAGGGTATCTAATCCTGTTTGCTCCCCACGCTTTCGTGCCTCAGCGTCA
GTATCGGGCCAGTGAGCCGCCTTCGCCACTGGTGTTCTTGCGAATATCTACGAATTTCAC
CTCTACACTCGCAGTTCCACTCACCTCTCCCGAACTCAAGATCCTCAGTATCAAAGGCAG
TTCTGGAGTTGAGCTCCAGGATTTCACCCCTGACTTAAAGACCCGCCTACGCACCCTTTA
CGCCCAGTGATTCCGAGCAACGCTAGCCCCCTTCGTATTACCGCGGCTGCTGGCACGAAG
TTAGCCGGGGCTTATTCTTGCGGTACCGTCATTATCTTCCCGCACAAAAGAGCTTTACAA
CCCTAGGGCCTTCATCACTCACGCGGCATGGCTGGATCAGGCTTGCGCCCATTGTCCAAT
ATTCCCCACTGCTGCCTCCCGTAGGAGTTTGGGCCGTGTCTCAGTCCCAATGTGGCTGAT
CATCCTCTCAGACCAGCTACTGATCGTCGCCTTGGTGAGCCGTTACCTCACCAACTAGCT
AATCAGACGCGGGCCGATCTTTCGGCGATAAATCTTTCCCCGTAAGGGCTTATCCGGTAT
TAGCACAAGTTTCCCTGTGTTGTTCCGAACCAAAAGGTACGTTCCCACGCGTTACTCACC
CGTCTGCCGCTGACGTATTGCTACGCCCGCTCGACTTGC
>4573|D1C04 Prior=0.007445 Length=1371 NormPrior=0.007120
GGCGGTTGGGCCACTGGCTTCGGGTGTTGCTGACTTTCGTGCCGTGACGGGCGGTGTGTA
CAAGGCCCGGGAACGTATTCACCGCAGCGTTGCTGATCTGCGATTACTAGCGACTCCAAC
TTCATGGGGTCGAGTTGCAGACCCCAATCCGAACTGAGACCGGCTTTTTGGGATTCGCTC
CACCTCGCGGTATCGCAGCCCTTTGTACCGGCCATTGTAGCATGTTTGCAGCCCTAGACA
TAAGGGGCATGATGATTTGACGTCATCCCCACCTTCCTCCGAGTTGACCCCGGCAGTCTC
CTATGAGTCCCCACCATCACGTGCTGGCAACATAGAACGAGGGTTGCGCTCGTTGCGGGA
CTTAACCCAACATCTCACGACACGAGCTGACGACAACCATGCACCACCTGTGCACGACGC
CAAAGGCACCCCGTATCTCTACGAGATTTCCGTGCATGTCAAGCCTAGGTAAGGTTCTTC
GCGTTGCATCGAATTAAGCAACATGCTCCGCCGCTTGTGCGGGCCCCCGTCAATTCCTTT
GAGTTTTAGCCTTGCGGCCGTACTCCCCAGGCGGGGCGCTTAATGCGTTAGCTGCGGCAC
GGAGACCGTGGAATGGCCCCCACACCTAGCGCCCAACGTTTACGGCGTGGACTACCAGGG
TATCTAATCCTGTTCGCTCCCCACGCTTTCGCTCCTCAGCGTCAGTTATTGCCCAGAGAC
CCGCCTTCGCCACCGGTGTTCCTCCTGATATCTGCGCATTTCACCGCTACACCAGGAATT
CCAGTCTCCCCTGCAATACTCTAGTTTGCCCGTATCGACTGCAGACCCGAGGTTGAGCCT
CGGGATTTCACAGCCGACGCGACAGACCGCCTACGAGCTCTTTACGCCCAATAATTCCGG
ACAACGCTTGCACCCTACGTATTACCGCGGCTGCTGGCACGTAGTTGGCCGGTGCTTCTT
CTGTAGGTACCGTCACTTGCGCTTCGTCCCTACTGAAAGAGGTTTACAACCCGAAGGCCG
TCATCCCTCACGCGGCGTCGCTGCGTCAGGCTTTCGCCCATTGCGCAATATTCCCCACTG
CTGCCTCCCGTAGGAGTCTGGGCCGTGTCTCAGTCCCAGTGTGGCCGGTCACCCTCTCAG
GCCGGCTACCCGTCGTCGCCTTGGTGGGCCGTGACCCCACCAACAAGCTGATAGGCCGCG
GGCCCATCCTCAGCCGATGAATCTTTCCACCACCAGACCATGCGGTCAGCGGTCACATCC
GGTATTAGCACCAATTTCTTGGAGTTATCCCAGAGCTGAGGGCAGGTTGCCCACGTGTTA
CTCACCCGTTCGCCGCTAGGGCACCCCCCGAAGGAGGGCCTCGCTCGACTT
>5160|257174_m01 Prior=0.007329 Length=1509 NormPrior=0.006368
GTTTGATCCTGGCTCAGGACGAACGCTGGCGGCGTGCCTAATACATGCAAGTCGAGCGAA
TCTTTCGGAACTTGTTCCGGAAGGTTAGCGGCGGACGGGTGAGTAACACGTGGGCAACCT
GCCTGTAAGACTGGGATAACACCGGGAAACCGGTGCTAATACCGGATAATCTTTTTCCTC
TCATGAGGAAAAACTGAAAGACGGCGCAAGCTGTCACTTACAGATGGGCCCGCGGCGCAT
TAGCTAGTTGGTGAGGTAACGGCTCACCAAGGCGACGATGCGTAGCCGACCTGAGAGGGT
GATCGGCCACACTGGGACTGAGACACGGCCCAGACTCCTACGGGAGGCAGCAGTAGGGAA
TCTTCCACAATGGACGAAAGTCTGATGGAGCAACGCCGCGTGAGTGATGAAGGTTTTCGG
ATCGTAAAACTCTGTTGTTAGGGAAGAACAAGTATCTTTCGAATAGGGCGGTACCTTGAC
GGTACCTAACCAGAAAGCCACGGCTAACTACGTGCCAGCAGCAGCGGTAATACGTATGTG
GCAAGCGTTTGTCCGGAATTATTGGGCGTAAAGCGCGCGCAGGCGGTCCTTTAAGTCTGA
TGTGAAAGCCCACGGCTCAACCGTGGAGGGTCATTGGAAACTGGGGGACTTGAGTACAGA
AGAGGAAAGCGGAATTCCACGTGTAGCGGTGAAATGCGTAGAGATGTGGAGGAACACCAG
TGGCGAAGGCGGCTTTCTGGTCTGTAACTGACGCTGAGGCGCGAAAGCGTGGGGAGCAAA
CAGGATTAGATACCCTGGTAGTCCACGCCGTAAACGATGAGTGCTAAGTGTTAGAGGGTT
TCCGCCCTTTAGTGCTGCAGCTAACGCATTAAGCACTCCGCCTGGGGAGTACGGCCGCAA
GGCTGAAACTCAAAGGAATTGACGGGGGCCCGCACAAGCGGTGGAGCATGTGGTTTAATT
CGAAGCAACGCGCAGAACCTTACCAGCTTGTGACATCCTCTGACACTCCTAGAGATAGGA
CGTTCCGCTTCGGGCTGGGCACAGGTGCTGCATGGTTGTCGTCAGCTCGTGTCGTGAGAT
GTTGGGTTAAGTCCCGCAACGAGCGCAACCCTTGATCTTAGTTGCCAGCATTCAGTTGGG
CACTCTAAGGTGACTGCCGGTGACAAACCGGAGGAAGGTGGGGATGACGTCAAATCATCA
TGCCCCTTATGACCTGGGCTACACACGTGCTACAATGGATGGTACAAAGGGCAGCAAAGC
CGCGAGGCCTAGCCAATCCCATAAAACCATTCTCAGTTCGGATTGTAGGCTGCAACTCGC
CTACATGAAGCCGGAATCGCTAGTAATCGCGGATCAGCATGCCGCGGTGAATACGTTCCC
GGGCCTTGTACACACCGCCCGTCACACCACGAGAGTTTTTGTAACACCCGAAGTCGGTGG
GGTAACCGGAAGGAGCCAGCCGCCTAAGGTGGGACAGAGGATTGGGGTGAAGTCGTAACA
AGGTAGCCG
>3797|32247 Prior=0.006002 Length=1473 NormPrior=0.005342
TGGCTCAGGACGAACGCTGGCGGCGTGCTTAACACATGCAAGTCGAGCGGTAAGGCCCTT
CGGGGTACACGAGCGGCGAACGGGTGAGTAACACGTGAGCAATCTGCCCTTCACACGGGG
ATAACTCCGGGAAACCGGTGCTAATACCCGATACGACCACCTCAGGCATCTGAGGTGGTG
GAAAGCTCCGGCGGTGAAGGATGAGCTCGCGGCCTATCAGCTTGTTGGTGGGGTAACGGC
CCACCAAGGCAACGACGGGTAGCCGGCCTGAGAGGGTGACCGGCCACACTGGGACTGAGA
CACGGCCCAGACTCCTACGGGAGGCAGCAGTGGGGAATATTGGACAATGGGCGAAAGCCT
GATCCAGCAACGCCGCGTGAGGGATGACGGCCTTCGGGTTGTAAACCTCTTTCAGCGCAG
ACGAAGCGAAAGTGACGGTATGCGCAGAAGAAGCACCGGCCAACTACGTGCCAGCAGCCG
CGGTAATACGTAGGGTGCGAGCGTTGTCCGGAATTATTGGGCGTAAAGGGCTCGTAGGCG
GTCTGTCGCGTCGGGAGTGAAAACTCAGGGCTTAACCCTGAGCCTGCTTCCGATACGGGC
AGACTAGAGGTATGCAGGGGAGAACGGAATTCCTGGTGTAGCGGTGAAATGCGCAGATAT
CAGGAGGAACACCGGTGGCGAAGGCGGTTCTCTGGGCATTACCTGACGCTGAGGAGCGAA
AGTGTGGGGAGCGAACAGGATTAGATACCCTGGTAGTCCACACCGTAAACGTTGGGCGCT
AGGTGTGGGACTCATTCCACGAGTTCCGTGCCGCAGCTAACGCATTAAGCGCCCCGCCTG
GGGAGTACGGCCGCAAGGCTAAAACTCAAAGGAATTGACGGGGGCCCGCACAAGCGGCGG
AGCATGCGGATTAATTCGATGCAACGCGAAGAACCTTACCTAGGTTTGACATATACGAGA
AGCCTCTAGAGATAGAGGTCTCTTTGGACACTCGTATACAGGTGGTGCATGGCTGTCGTC
AGCTCGTGTCGTGAGATGTTGGGTTAAGTCCCGCAACGAGCGCAACCCTCGTCTTATGTT
GCCAGCACGTAATGGTGGGGACTCATAAGAGACTGCCGGGGTCAACTCGGAGGAAGGTGG
GGATGACGTCAAGTCATCATGCCCCTTATGTCCAGGGCTTCACGCATGCTACAATGGCCG
GTACAAAGGGCTGCGATACCGCAAGGTGGAGCGAATCCCAAAAAGCCGGTCTCAGTTCGG
ATTGGGGTCTGCAACTCGACCCCATGAAGTCGGAGTCGCTAGTAATCGCAGATCAGCAAC
GCTGCGGTGAATACGTTCCCGGGCCTTGTACACACCGCCCGTCACGTCACGAAAGTCGGT
AACACCCGAAGCCAGTGGCCCAACCTTGAAGGGAGGGAGCTGTCGAAGGTGGGATCGGCG
ATTGGGACGAAGTTGTAACAAGGTAGCCGTACC
>3989|104221 Prior=0.005619 Length=1458 NormPrior=0.005053
GTTTGATCCTGGCTCAGGACGAACGCTGGCGGCGTGCCTAATACATGCAAGTCGAGCGAA
TTTACGAGAGCTTGCTCTCGTAAATTAGCGGCGGACGGGTGAGTAACACGTGGGCAACCT
GCCTATAAGACTGGGATAACTTCGGGAAACCGGAGCTAATACCGGATAATTCACATCTAC
TCATGTAGATGTGCTGAAAGACGGTTTACGCTGTCACTTATAGATGGGCCCGCGGCGCAT
TAGCTAGTTGGTGAGGTAACGGCTCACCAAGGCCACGATGCGTAGCCGACCTGAGAGGGT
GATCGGCCACACTGGGACTGAGACACGGCCCAGACTCCTACGGGAGGCAGCAGTAGGGAA
TCTTCCGCAATGGACGAAAGTCTGACGGAGCAACGCCGCGTGAGCGATGAAGGTCTTCGG
ATCGTAAAGCTCTGTTGTAAGGGAAGAACAAGTATCATTTAACTGCCGGTACCTTGACGG
TACCTAACCAGAAAGCCACGGCTAACTACGTGCCAGCAGCCGCGGTAATACGTAGGTGGC
AAGCGTTGTCCGGAATTATTGGGCGTAAAGCGCGCGCAGGCGGTCCTTTAAGTCTGATGT
GAAAGCCCACGGCTCAACCGTGGAGGGTCATTGGAAACTGGGGGACTTGAGTGCAGAAGA
GGAAAGCGGAATTCCACGTGTAGCGGTGAAATGCGTAGAGATGTGGAGGAACACCAGTGG
CGAAGGCGGCTTTCTGGTCTGTAACTGACGCTGAGGCGCGAAAGCGTGGGGAGCAAACAG
GATTAGATACCCTGGTAGTCCACGCCGTAAACGATGAGTGCTAAGTGTTAGGGGGTTTCC
GCCCCTTAGTGCTGCAGCTAACGCATTAAGCACTCCGCCTGGGGAGTACGGCCGCAAGGC
TGAAACTCAAAGGAATTGACGGGGGCCCGCACAAGCGGTGGAGCATGTGGTTTAATTCGA
AGCAACGCGAAGAACCTTACCAGGTCTTGACATCCCACTGACCGGTGTAGAGATACACCT
TTCCCTTCGGGGACAGTGGTGACAGGTGGTGCATGGTTGTCGTCAGCTCGTGTCGTGAGA
TGTTGGGTTAAGTCCCGCAACGAGCGCAACCCTTGATCTTAGTTGCCAGCATTCAGTTGG
GCACTCTAAGGTGACTGCCGGTGACAAACCGGAGGAAGGTGGGGATGACGTCAAATCATC
ATGCCCCTTATGACCTGGGCTACACACGTGCTACAATGGATGGTACAAAGGGCAGCAAAG
CCGCGAGGCCTAGCCAATCCCATAAAACCATTCTCAGTTCGGATTGTAGGCTGCAACTCG
CCTACATGAAGCCGGAATCGCTAGTAATCGCGGATCAGCATGCCGCGGTGAATACGTTCC
CGGGCCTTGTACACACCGCCCGTCACACCACGAGAGTTTGTAACACCCGAAGTCGGTGGG
GTAACCTTTTCGGGGCCA
>1791|71074 Prior=0.005338 Length=1427 NormPrior=0.004905
GCCGGACCCGACTGCTATCAGAGTGGGACTAAGCCATGCGAGTCAACATAGCAATATGTG
GCATACGGCTCAGTAACACGTAGTCAACATGCCCAGGGGACGTGGATAACCTCGGGAAAC
TGAGGATAAACCGCGATAAGTCACTACTTCTGGAATGGGTAATGACTCAAATCTATATGG
CCCCTGGATTGGACTGCGGCCGATCAGGCTGTTGGTGAGGTAATGGCCCACCAAACCTGT
AACCGGTACGGGCTCTGAGAGGAGGAGCCCGGAGATGGGCACTGAGACAAGGGCCCAGGC
CCTATGGGGCGCAGCAGGCGCGAAACCTCTGCAATAGGCGAAAGCTTGACAGGGTTACTC
TGAGTGATTTCCGTTAAGGAAATCTTTTGGCACCTCTAAAAATGGTGCAGAATAAGGGGT
GGGCAAGTCTGGTGTCAGCCGCCGCGGTAATACCAGCACCCCGAGTGGTCGGGACGTTTA
TTGGGCCTAAAGCATCCGTAGCCGGTTCTACAAGTCTTCCGTTAAATCCAACTGCTTAAC
AGGTGGGCTGCGGAAGATACTATAGAGCTAGGAGGCGGGAGAGGCAAGCGGTACTCGATG
GGTAGGGGTAAAATCCGTTGATCCATTGAAGACCACCAGTGGCGAAGGCGGCTTGCCAGA
ACGCGCTCGACGGTGAGGGATGAAAGCTGGGGGAGCAAACCGGATTAGATACCCGGGTAG
TCCCAGCTGTAAACGATGCAGACTCGGTGATGAGTTGGCTATATGCCCTCTCAGTGCCGC
AGGGAAGCCGTTAAGTTTGCCGCCTGGGGAGTACGGTCGCAAGACTGAAACTTAAAGGAA
TTGGCGGGGGAGCACCACAAGGGGTGAAGCCTGCGGTTCAATTGGAGTCAACGCCGGAAA
TCTTACCGGGGGCGACAGCAGTATGAAGGTCAAGCTGAAGACTTTACCAGACAAGCTGAG
AGGAGGTGCATGGCCGTCGCCAGCTCGTGCCGTGAGGTGTCCTGTTAAGTCAGGTAACGA
GCGAGACCCCTGCCTCTAGTTGCTACCATTATTCTCAGGAGTAATGGAGCTAATTAGAGG
GACTGCCGTCGCTGAGACGGAGGAAGGAGGGGGCTACGGCAGGTCAGTATGCCCCGAAAC
CCTCGGGCCACACGCGGGCTGCAATGGTAAGGACAATGAGTTTCGATTCCGAAAGGAGGA
GGCAATCTCTAAACCTTACCACAGTTATGATTGAGGGCTGAAACTCGCCCTCATGAATAT
GGAATCCCTAGTAACCGCGTGTCACTATCGCGCGGTGAATACGTCCCTGCTCCTTGCACA
CACCGCCCGTCGCTTCATCGAAGTTGGTTCTTGGCGAGGTGATGCCTAATTGGTACTATC
GAACCTGGGGTCAGCAACGAGGGAGAAGTCGTAACAAGGTGGCCGTA
>1692|278573 Prior=0.005284 Length=1454 NormPrior=0.004764
TGAACGCTGGCGGTCTGCTTAACACATGCAAGTCGAACGCACCTTTCGGGGTGAGTGGCG
GACGGGTTAGTAACGCGTGAGAATCTACCAAAAGGACTGGGACAACCACTGGAAACGGTG
GCTAATACCGGATAAGCCTGCGGGTAAAAGATTAATTGCCAAGAGAGGAGCTCGCGTCTG
ATTAGCTAGTTGGTGAGGTAAAGGCTCACCAAGGCGGCGATCAGTAGCTGGTCTGAGAGG
ATGATCAGCCACACTGGGACTGAGACACGGCCCAGACTCCTACGGGAGGCAGCAGTGGGG
AATTTTCCGCAATGGGCGAAAGCCTGACGGAGCAAGACCGCGTGAGGGAGGAAGGCTCTT
GGGTTGTAAACCTCTTTTGTCAGGGGGAAAAAAATGACGGTACCTGAAGAATCAGCCTCG
GCTAACTCCGTGCCAGCAGCCGCGGTAATACGGAGGAGGCAAGCGTTATCCGGAATTATT
GGGCGTAAAGCGTCCGCAGGTGGCTTATCAAGTCTGCTGTCAAAGAGTGGGGCTTAACCC
CATTAAGGCAGTGGAAACTGAGAAGCTAGAGTGCCGTAGGGGTAGAGGGAATTCCCGGTG
TAGCGGTGAAATGCGTAGAGATCGGGAAGAACATCGGTGGCGAAAGCGCTCTACTGGACG
GCAACTGACACTCAGGGACGAAAGCTAGGGGAGCGAATGGGATTAGATACCCCAGTAGTC
CTAGCCGTAAACGATGGATACTAGGTGTGGCTTGTATCGACCCGAGCCGTGCCGTAGCTA
ACGCGTTAAGTATCCCGCCTGGGGAGTACGCACGCAAGTGTGAAACTCAAAGGAATTGAC
GGGGGCCCGCACAAGCGGTGGAGTATGTGGTTTAATTCGATGCAACGCGAAGAACCTTAC
CAGGGCTTGACATGTCCGGAATCCTACTGAAAGGTGGGAGTGCCTTCGGGAGCCGGAACA
CAGGTGGTGCATGGCTGTCGTCAGCTCGTGTCGTGAGATGTTGGGTTAAGTCCCGCAACG
AGCGCAACCCTCGTCTTTAGTTGCCATCATTAAGTTGGGCACTCTAGAGAGACTGCCGGT
GACAAACCGGAGGAAGGTGGGGATGACGTCAAGTCAGCATGCCCCTTACGTCCTGGGCAA
CACACGTACTACAATGGTGAGGACAGAGGGCAGCAAGCCAGCGATGGCAAGCCAATCCCA
TAAACCTCGCCTCAGTTCAGATCGCAGGCTGCAACTCGCCTGCGTGAAGGAGGAATCGCT
AGTAATCGCCGGTCAGCATACGGCGGTGAATCCGTTCCCGGGCCTTGTACACACCGCCCG
TCACACCATGGAAGTTGGCCACGCCCGAAGTCGTTACCCTAACCGCTTGCGGAGGGGGAT
GCCGAAGGCAGGGCTGATGACTGGGGTGAAGTCGTAACAAGGTAGCCGTACCGGAAGGTG
TGGCTGGATCACCC
>2455|278136 Prior=0.005165 Length=1479 NormPrior=0.004579
TCAGGATGAACGATGGCGGTCTGCTTAACACATGCAAGTCGAACGCAAGTAGCAATACTT
GAGTGGCGGACGGGTGAGTAACGCGTGAGAATCTGCCTTCTGGTCGGGGACAACCACTGG
AAACGGTGGCTAATACCGGATGAGCCTACGGGTAAAAGATTTATTGCCAGAAGAGGAGCT
CGCGTCTGATTAGCTAGTTGGTGAGGTAAAGGCTCACCAAGGCATCGATCAGTAGCTGGT
CTGAGAGGATGACCAGCCACACTGGGACTGAGACACGGCCCAGACTCCTACGGGAGGCAG
CAGTGGGGAATTTTCCGCAATGGGCGAAAGCCTGACGGAGCAAGACCGCGTGAGGGAGGA
AGGCTCTTGGGTCGTAAACCTCTTTTGTCAGGGAAGAACACAATGACGGTACCTGACGAA
TCAGCCTCGGCTAACTCCGTGCCAGCAGCCGCGGTAATACGGAGGAGGCAAGCGTTATCC
GGAATTATTGGGCGTAAAGCGTCCGCAGGTGGCACCTCAAGTCTGCTGTCAAAGACCGGG
GCTTAACCCCAGAAAGGCAGTGGAAACTGAAGTGCTAGAGTGCAGTAGGGGTAGAGGGAA
TTCCCGGTGTAGCGGTGAAATGCGTAGAGATCGGGAAGAACATCGGTGGCGAAAGCGCTC
TGCTGGACTGCAACTGACACTCAGGGACGAAAGCTAGGGGAGCGAATGGGATTAGATACC
CCAGTAGTCCTAGCCGTAAACGATGGATACTAGGTGTGGCTTGTATCGACCCGAGCCGTG
CCGTAGCTAACGCGTTAAGTATCCCGCCTGGGGAGTACGCTCGCAAGAGTGAAACTCAAA
GGAATTGACGGGGGCCCGCACAAGCGGTGGAGTATGTGGTTTAATTCGATGCAACGCGAA
GAACCTTACCAGGGCTTGACATGTCTGGAATCTCCTTGAAAGGGGAGAGTGCCTTCGGGA
GCCAGAACACAGGTGGTGCATGGCTGTCGTCAGCTCGTGTCGTGAGATGTTGGGTTAAGT
CCCGCAACGAGCGCAACCCTCGTCTTTAGTTGCCAGCATTAAGTTGGGCACTCTAGAGAG
ACTGCCGGTGACAAACCGGAGGAAGGTGGGGATGACGTCAAGTCAGCATGCCCCTTACGT
CCTGGGCTACACACGTACTACAATGCGACGGACAAAGGGCAGCAAGCAGGCAACTGCAAG
CCAATCCCATAAACCGTGGCTCAGTTCAGATCGCAGGCTGCAACTCGCCTGCGTGAAGGA
GGAATCGCTAGTAATTGCAGGTCAGCATACTGCAGTGAATCCGTTCCCGGGCCTTGTACA
CACCGCCCGTCACACCATGGAAGCTGGTTTGGCCCGAAGTCGTTACCCAAACCTGAAAAG
GAGGGGGATGCCGAAGGCAGGGCTGATGACTGGGGTGAAGTCGTAACAAGGTAGCCGTAC
CGGAAGGTGTGGCTGGATCTCCTCCTTTTAGGGAGACCG
>843|146397 Prior=0.004777 Length=1461 NormPrior=0.004287
GTTTGATCCTGGCTCAGAGCGAACGCTGGCGGCAGGCTTAACACATGCAAGTCGAGCGGG
CGTAGCAATACGTCAGCGGCAGACGGGTGAGTAACGCGTGGGAACATACCTTTTGGTTCG
GAACAACACAGGGAAACTTGTGCTAATACCGGATAAGCCCTTACGGGGAAAGATTTATCG
CCGAAAGATTGGCCCGCGTCTGATTAGCTAGTTGGTGAGGTAATGGCTCACCAAGGCGAC
GATCAGTAGCTGGTCTGAGAGGATGATCAGCCACATTGGGACTGAGACACGGCCCAAACT
CCTACGGGAGGCAGCAGTGGGGAATATTGGACAATGGGCGCAAGCCTGATCCAGCCATGC
CGCGTGAGTGATGAAGGCCCTAGGGTTGTAAAGCTCTTTTGTGCGGGAAGATAATGACGG
TACCGCAAGAATAAGCCCCGGCTAACTTCGTGCCAGCAGCCGCGGTAATACGAAGGGGGC
TAGCGTTGCTCGGAATTACTGGGCGTAAAGGGTGCGTAGGCGGCCATTGAAGNNNNNNNN
NNNNNNNNNNNNNNNNNNNNNNNNNNNNNNNNNNNNNNNNNNNNNNNNNNNNNNNNNNNN
NNNNNNNNNNNNNNNNNNNNNNNNNNNNNNNNNNNNNNNNNNNNNNNNNNNNNNNNNNNN
NNNNNNNNNNNNNNNNNNNNNNNNNNNNNNNNNNNNNNNNNNNNNNNNNNNNNNNNNNNN
NNNNNNNNNNNNNNNNNNNNNNNNNNNNNNNNNNNNNNNNNNNNNNNNNNNNNNNNNNNN
NNNNNNNNNNNNNNNNNNNNNNNNNNNNNNNNNNNNNNNNNNNNNNNNNNNNNNNNNNNN
NNNNNNNNNNNNNNNNNNNNNNNNNNNNNNNNNNNNNNNNNNNNNNNNNNNNNNNNNNNN
NNNNNNNNNNNNNNNNNNNNNNNNNNNNNNNNNNNNNNNNNNNNNNNNNNNNNNNNNNNN
NNNNNNNNNNNNNNNNNNNNNNNNNNNNNNNNNNNNNNNNNNNNNNNNNNNNNNNNNNNN
NNNNNNNNNNNNNNNNNNNNNNNNNNNNNNNNNNNNNNNNNNNNNNNNNNNNNNNNNNNN
NNNNNNNNNNNNNNNNNNNNNNNNNNNNNNNNNNNNNNNNNNNNNNNNNNNNNGCCGGTG
ATAAGCCGCGAGGAAGGTGGGGATGACGTCAAGTCCTCATGGCCCTTACGGGCTGGGCTA
CACACGTGCTACAATGGCGGTGACAATGGGACGCTAAGGGGCAACCCTTCGCAAATCTCA
AAAAGCCGTCTCAGTTCGGATTGGGCTCTGCAACTCGAGCCCATGAAGTTGGAATCGCTA
GTAATCGTGGATCAGCACGCCACGGTGAATACGTTCCCGGGCCTTGTACACACCGCCCGT
CACACCATGGGAGTTGGTTTTACCTGAAGACGGTGCGCTAACCCGCAAGGGAGGCAGCCG
GCCACGGTAGGGTCAGCGACT
>3349|44224 Prior=0.004671 Length=1474 NormPrior=0.004155
GTTTGATCCTGGCTCAGGATGAACGCTGGCGGTCTGCTTAACACATGCAAGTCGAACGGA
GTAGAAATACTTAGTGGCGGACGGGTGAGTAACGCGTGAGAATCTGCCTTCAGGACGGAG
ACAACAGTTGGAAACGACTGCTAAGCCCCGATGAACCGAAAGGGAAAATATTTATAGCCT
GAAGATGAGCTCGCGTCCGATTAGCTAGTTGGCGGAGTAAAAGCCCACCAAGGCGACGAT
CGGTAGCTGGTCTGAGAGGACGATCAGCCACACTGGGACTGAGACACGGCCCAGACTCCT
ACGGGAGGCAGCAGTGGGGAATTTTCCGCAATGGGCGAAAGCCTGACGGAGCAAGACCGC
GTGAGGGAGGAAGGCTCTTGGGTTGTAAACCTCTTTTCTCAAGGAAGAAAAAAATGACGG
TACTTGAGGAATAAGCATCGGCTAACTCCGTGCCAGCAGCCGCGGTAATACGGAGGAGGC
AAGCGTTATCCGGAATTATTGGGCGTAAAGCGTCCGCAGGTGGCTTATCAAGTCTGCTGT
CAAAGAGTGGGGCTTAACCCCATTAAGGCAGTGGAAACTGAGAAGCTAGAGTGCCGTAGG
GTTAGAGGGAATTCCCGGTGTAGGGGGGAAATGTGAAGAGCATGGGAAGAACATCGGTGG
CGAAAGCGCTCTACTGGACGGTGACTGACACTCAGGGACGAAAGCTAGGGGAGCGAATGG
GATTAGATACCCCAGTAGTCCTAGCCGTAAACGATGGATACTAGGTGTGGCTTGTATCGA
CCCGAGCCGTGCCGTAGCTAACGCGTTAAGTATCCCGCCTGGGGAGTACGCACGCAAGTG
TGAAACTCAAAGGAATTGACGGGGGCCCGCACAAGCGGTGGAGTATGTGGTTTAATTCGA
TGCAACGCGAAGAACCTTACCAGGACTTGACATGTCGCGAATCCAGTGGAAACACAGGAG
TGCCTTCGGGAGCGCGAACACAGGTGGTGCATGGCTGTCGTCAGCTCGTGTCGTGAGATG
TTGGGTTAAGTCCCGCAACGAGCGCAACCCTCGTGTTTAGTTGCCATCATTAAGTTGGGC
ACTCTAAACAGACTGCCGGTGACAAACCGGAGGAAGGTGGGGATGACGTCAAGTCAGCAT
GCCCCTTACGTCCTGGGCAACACACGTACTACAATGGTGAGGACAGAGGGCAGCAAGCCA
GCGATGGCAAGCCAATCCCATAAACCTCGCCTCAGTTCAGATCGCAGGCTGCAACTCGCC
TGCGTGAAGGAGGAATCGCTAGTAATCGCCGGTCAGCATACGGCGGTGAATCCGTTCCCG
GGCCTTGTACACACCGCCCGTCACACCATGGAAGTTGGCCACGCCCGAAGTCGTTACCCT
AACCGCTTGCGGAGGGGGATGCCGAAGGCAGGGCTGATGACTGGGGTGAAGTCGTAACAA
GGTAGCCGTACCGGAAGGTGTGGCTGGATCACCC
>4210|125555 Prior=0.004410 Length=1456 NormPrior=0.003971
GCTGGCGGCGTGCTTAACACATGCAAGTGGAGCGACGAACCAGGGCTTGCCCTGGGGCAG
AGCCGCGAACGGGTGAGTAACACGTGGGTAACCTGCCCCGATGACCGGGACAACCCGGGG
AACCCCGGGCTACTACCGGATGAACTCCTTGGCCTGCGGGCCTTTGAGTAAAGATAGCTT
CGGCCTTCGCATCGGGACGGGCCCGCGGCCCATTAGCTTGTTGGTGAGGTAACGGCTCAC
CAAGGCTTCGATGGGTAGCTGGTCTGAGAGGACGATCAGCCACACTGGGACTGAGACACG
GCCCAGACTCCTACGGGAGGCAGCAGTGGGGAATCTTGCGCAATGCGCGAAAGCGTGACG
CAGCAACGCCGCGTGGGGGAAGAAGGCCTTCGGGTTGTAAACCTCTTTCAGTTGGGACGA
AGCTTCGGCGGTGAATAGCCGTCCGGAGTGACGGTACCTTCACAAGAAGCCCCGGCTAAC
TACGTGCCAGCAGCCGCGGTAATACGTAGGGGGCAAGCGTTGTCCGGAATCATTGGGCGT
AAAGCGCGCGTAGGCGGCCCGGTAAGTCCGCTCTGAAAGTCCGGGGCTCAACCCCGGGAG
GCGGGCGGATACTGCCGGGCTAGAGTCCGGAAGAGGCGAGTGGAATTCCTGGTGTAGCGG
TGAAATGCGCAGATATCAGGAGGAACACCAATGGCGAAGGCAGCTCGCTGGGACGGTACT
GACGCTGAGACGCGAAAGCGTGGGGAGCAAACAGGATTAGATACCCTGGTAGTCCACGCC
GTAAACGATGGTCACTAGGTGTGGGGGGTGTCGACTCCCTCCGTGCCGGAGCTAACGCAT
TAAGTGACCCGCCTGGGGAGTACGGCCGCAAGGCTAAAACTCAAAGGAATTGACGGGGGC
CCGCACAAGCAGCGGAGCATGTGGTTTAATTCGACGCAACGCGAAGAACCTTACCTGGGC
TTGACATGTTCCTGACCGCCGTGGAAACACGGCTTCCCTTCGGGGCAGGATCACAGGTGG
TGCATGGCTGTCGTCAGCTCGTGTCGTGAGATGTTGGGTTAAGTCCCGCAACGAGCGCAA
CCCCCGTCGCATGTTGCCAGCATTCAGTTGGGGACTCATGTGAGACTGCCGGTGACAAAC
CGGAGGAAGGTGGGGATGACGTCAAGTCATCATGCCCCTTATGTCCAGGGCTACACACGT
GCTACATTGGCGCGTACAGAGGGCTGCGATACCGCGAGGTGGAGCGAATCCCTCAAAGCG
CGTCTCGGTTCGGATTGCAGGCTGAAACCCGCCTGCATGAAGGTGGAGTTGCTAGTAATC
GCGGATCAGCATTGCCGCGGTGAATACGTTCCCGGGCCTTGTACACACCGCCCGTCACAC
CACGGGAGTGAGCAACACCCGAAGCCGGTGGCCTAACCCGCAAGGGAGGGAGCCGTCGAA
GGTGGGGCTCGTGACT
>4810|L2D20 Prior=0.004019 Length=1384 NormPrior=0.003807
GTCGAGCGAGGCCCTCCTTCGGGGGGTGTCCTAGCGGCGAACGGGTGAGTAACACGTGGG
CAACCTGCCCTCAGCTCTGGGATAACTCCAAGAAATTGGTGCTAATACCGGATGTGACCG
CTGACCGCATGGTCTGGTGGTGGAAAGATTTATCGGCTGAGGATGGGCCCGCGGCCTATC
AGCTTGTTGGTGGGGTGATGGCCTACCAAGGCGACGACGGGTAGCCGGCCTGAGAGGGTG
ACCGGCCACACTGGGACTGAGACACGGCCCAGACTCCTACGGGAGGCAGCAGTGGGGAAT
ATTGCGCAATGGGCGAAAGCCTGACGCAGCGACGCCGCGTGAGGGATGACGGCCTTCGGG
TTGTAAACCTCTTTCAGTAGGGACGAAGCGGAAGTGACGGTACCTACAGAAGAAGCACCG
GCCAACTACGTGCCAGCAGCCGCGGTAATACGTAGGGTGCAAGCGTTGTCCAGGAATTAT
TGGGCGTAAAGAGCTCGTAGGCGGTCTGTCGCGTCGGCTGTGAAAACCCGAGGCTCAACC
TCGGGCCTGCAGTCGATACGGGCAAACTGGAGTACTGCAGGGGAGACTGGAATTCCTGGT
GTAGCGGTGAAATGCGCAGATATCAGGAGGAACACCGGTGGCGAAGGCGGGTCTCTGGGC
AGTAACTGACGCTGAGGAGCGAAAGCGTGGGGAGCGAACAGGATTAGATACCCTGGTAGT
CCACGCCGTAAACGTTGGGCGCTAGGTGTGGGGGCCATTCCACGGTCTCCGTGCCGCAGC
TAACGCATTAAGCGCCCCGCCTGGGGAGTACGGCCGCAAGGCTAAAACTCAAAGGAATTG
ACGGGGGCCCGCACAAGCAGCGGAGCATGTGGTTTAATTCGACGCAACGCGAAGAACCTT
ACCTGGGCTTTAGCNNNNNNNGGAAATCTCGTCGAGCTCCGGGGTGCCTTTGGCGTCGTG
CACAGGTGGTGCATGGTTGTCGTCAGCTCGTGTCGTGAGATGTTGGGTTAAGTCCCGCAA
CGAGCGCAACCCTCGTCCTATGTTGCCAGCACGTGATGGTGGGGACTCATAGGAGACTGC
CGGGGTCAACTCGGAGGAAGGTGGGGATGACGTCAAATCATCATGCCCCTTATGTCTAGG
GCTGCAAACATGCTACAATGGCCGGTACAAAGGGCTGCGATACCGTGAGGTGGAGCGAAT
CCCAAAAAGCCGGTCTCAGTTCGGATTGGGGTCTGCAACTCGACCCCATGAAGTTGGAGT
CGCTAGTAATCGCAGATCAGCAACGCTGCGGTGAATACGTTCCCGGGCCTTGTACACACC
GCCCGTCACGTCACGAAAGTCGGTAACGCCCGAAGCCGGTGGCCCAACCCTTGTGTAGGG
AGCC
>1602|548945 Prior=0.004012 Length=1453 NormPrior=0.003621
TGGCGGCGTGCTTAACACATGCAAGTCGAACGGTGAACTCGCCTTCGGGTGGGGGATCAG
TGGCGAACGGGTGAGTAACACGTGGGCAACCTGCCCCCGGCTCTGGGATAACTCCCAGAA
CTTGGGGCTAATACCGGATGTCCGCTGACCGCATGGTCTGGTGGTGGAAAGGGTTTCCGG
CTGGGGATGGGCCCGCGGCCTATCAGCTTGTTGGTGGGGTAGTGGCCTACCAAGGCGACG
ACGGGTAGCCGGCCTGAGAGGGTGACCGGCCACACTGGGACTGAGACACGGCCCAGACTC
CTACGGGAGGCAGCAGTGGGGAATATTGCGCAATGGGCGGAAGCCTGACGCAGCGACGCC
GCGTGGGGGATGACGGCCTTCGGGTTGTAAACCTCTTTCAGCAGGGACGAAGCCGCGAGG
TGACGGTACCTGCAGAAGAAGCACCGGCCAACTACGTGCCAGCAGCCGCGGTAATACGTA
GGGTGCAAGCGTTGTCCGGAATTATTGGGCGTAAAGAGCTCGTAGGCGGTTCGTCGCGTC
GGCTGTGAAATCCCGAGGCTCAACCTCGGGTCTGCAGTCGATACGGGCGGACTGGAGTTC
GGCAGGGGAGACTGGAATTCCTGGTGTAGCGGTGAAATGCGCAGATATCAGGAGGAACAC
CAATGGCGAAGGCAGCTCGCTGGGACGTTACTGACGCTGAGACGCGAAAGCGTGGGGAGC
AAACAGGATTAGATACCCTGGTAGTCCACGCCGTAAACGTTGGGCGCTAGGTGTGGGGGC
CATTCCACGGTCTCCGTGCCGCAGCTAACGCATTAAGCGCCCCGCCTGGGGAGTACGGCC
GCAAGGCTAAAACTCAAAGGAATTGACGGGGGCCCGCACAAGCGGCGGAGCATGCGGATT
AATTCGATGCAACGCGAAGAACCTTACCAAGGCTTGACATGCGCGGAAATCCGGCAGAGA
TGCGGGGTCCGCAAGGGTCCTGCACAGGTGGTGCATGGCTGTCGTCAGCTCGTGTCGTGA
GATGTTGGGTTAAGTCCCGCAACGAGCGCAACCCTCGTCCTATGTTGCCAGCGGATAATG
CCGGGGACTCATAGGAGACTGCCGGGGTCAACTCGGAGGAAGGTGGGGACGACGTCAAGT
CATCATGCCCCTTATGTCCAGGGCTGCACACATGCTACAATGGCCGGTACAAAGGGCAGC
GAAACCGCAAGGTAGAGCGAATCCCAAAAAGCCGGTCTCAGTTCGGATTGGGGTCTGCAA
CTCGACCCCATGAAGTCGGAGTCGCTAGTAATCGCAGATCAGCAACGCTGCGGTGAATAC
GTTCCCGGGCCTTGTACACACCGCCCGTCACGTCACGAAAGTCGGTAACACCCGAAGCCA
GTGGCCCAACCCTTGTGGAGGGAGCCGTCGAAGGTGGGGCTCGCGATTGGGGTGAAGTCG
TAACAAGTTATCC
>1901|168427 Prior=0.003902 Length=1443 NormPrior=0.003545
CCTGGCTCAGGACGAACGCTGGCGGCGTGCCTAATACATGCAAGTCGAGCGGAGCGGAGG
AAGCTTGCTTCCAAAGCTCAGCGGCGGACGGGTGAGTAACACGTGGGTAACCTGCCTGGC
AGACTGGGATAACGCTTGGAAACGAGTGCTAATACCGGATAGTCTTCTGAACCGCATGGT
TCGGAAGGGAAAGAGGCTTTCGCCTCACTGTCAGATGGACCCGCGGCGCATTAGCTAGTT
GGTGAGGTAACGGCTCACCAAGGCGACGATGCGTAGCCGACCTGAGAGGGTGACCGGCCA
CACTGGGACTGAGACACGGCCCAGACTCCTACGGGAGGCAGCAGTAGGGAATCTTCCACA
ATGGGCGAAAGCCTGATGGAGCAACGCCGCGTGAGTGATGAAGGCCTTTGGGTTGTAAAA
CTCTGTCTTCTGTGACGAACAAGCCTGTGAGTGGAATGCTCAGGCCCTGACGGTAACAGA
GGAGGAAGCCACGGCTAACTACGTGCCAGCAGCCGCGGTAATACGTAGGTGGCGAGCGTT
GTCCGGAATCACTGGGCGTAAAGCGCGCGCAGGCGGCGATCTACGTCTGGGGTGAAAGCC
CGGGGCTCAACCTCGGGACTGCCTTGGATACGGGATCGCTTGAGAATCGGAGAGGCAAGG
GGAATTCCACGTGTAGCGGTGAAATGCGTAGAGATGTGGAGGAACACCTGTGGCGAAGGC
GCCTTGCTGGCCGATTTCTGACGCTGAGGCGCGAAAGCGTGGGGAGCAAACAGGATTAGA
TACCCTGGGTAGTCAACGCCGTAAACGATGAGTGCTAGGTGTTGGGGGGTACCACCCTCA
GTGCCGAAGCTAACGCATTAAGCACTCCGCCTGGGGAGTACGGTCGCAAGACTGAAACTC
AAAGGAATTGACGGGGGCCCGCACAAGCAGTGGAGCATGTGGTTTAATTCGAAGCAACGC
GAAGAACCTTACCAAGACTTGACATCCCGCNNNNNNNNNNNNNNNNNAGACCTTCCCTTC
GGGGCAGCGGTGACAGGTGGTGCATGGTTGTCGTCAGCTCGTGTCGTGAGATGTTGGGTT
AAGTCCCGCAACGAGCGCAACCCCTAGATTGTGTTGCTACCATTTAGTTGAGCACTCACA
ATCGACTGCCGGTGACAAACCGGAGGAAGGCGGGGATGACGTCAAATCATCATGCCCCTT
ATGTCTTGGGCTACACACGTGCTACAATGGGCGGTACAAAGAGACGCAAGACCGCGAGGT
GGAGCTAATCTCATAAAGCCGTTCGTAGTTCGGATTGCAGGCTGCAACTCGCCTGCATGA
AGCCGGAATTGCTAGTAATCGCGGATCAGCATGCCGCGGTGAATTCGTTCCCGGGCCTTG
TACACACCGCCCGTCACACCACGGGAGTTGGCAACACCCAAAGTCGGTGAGGTAACCTTC
GGG
>3807|567864 Prior=0.003828 Length=1386 NormPrior=0.003621
CGAAAGGTTAGCGGCGGACGGGTGAGTAACACGTGGGCAACCTGCCTGTAAGACTGGGAT
AACTTCGGGAAACCGGAGCTAATACCGGATAATCCTTTTCCACTCATGTGGGAAAGCTGA
AAGACGGTTTCGGCTGTCACTTACAGATGGGCCCGCGGCGCATTAGCTAGTTGGTGAGGT
AACGGCTCACCAAGGCGACGATGCGTAGCCGACCTGAGAGGGTGATCGGCCACACTGGGA
CTGAGACACGGCCCAGACTCCTACGGGAGGCAGCAGTAGGGAATCTTCCGCAATGGACGA
AAGTCTGACGGAGCAACGCCGCGTGAGCGAAGAAGGCCTTCGGGTCGTAAAGCTCTGTTG
TCAGGGAAGAACAAGTACCGTTCGAATAGGGCGGTACCTTGACGGTACCTGACCAGAAAG
CCACGGCTAACTACGTGCCAGCAGCCGCGGTAATACGTAGGTGGCAAGCGTTGTCCGGAA
TTATTGGGCGTAAAGCGCGCGCAGGCGGTCTCTTAAGTCTGATGTGAAAGCCCCCGGCTC
AACCGGGGAGGGTCATTGGAAACTGGGAGACTTGAGTGCAGAAGAGAAGAGCGGAATTCC
ACGTGTAGCGGTGAAATGCGTAGAGATGTGGAGGAACACCTGTGGCGAAGGCGCCTTGCT
GGCCGATTTCTGACGCTGAGGCGCGAAAGCGTGGGGAGCAAACAGGATTAGATACCCTGG
TAGTCCACGCCGTAAACGATGAGTGCTAGGTGTTGGGGGGTACCACCCTCAGTGCCGAAG
CTAACGCATTAAGCACTCCGCCTGGGGAGTACGGTCGCAAGACTGAAACTCAAAGGAATT
GACGGGGGCCCGCACAAGCAGTGGAGCATGCGGATTAATTCGAAGCAACGCGAAGAACCT
TACCAGGTCTTGACATCCTCTGACACTCCTAGAGATAGGACGTTCCCCTTCGGGGGACAG
AGTGACAGGTGGTGCATGGTTGTCGTCAGCTCGTGTCGTGAGATGTTGGGTTAAGTCCCG
CAACGAGCGCAACCCTTGATCTTAGTTGCCAGCATTCAGTTGGGCACTCTAAGGTGACTG
CCGGTGACAAACCGGAGGAAGGTGGGGATGACGTCAAATCATCATGCCCCTTATGACCTG
GGCTACACACGTGCTACAATGGATGGTACAAAGGGCTGCAAAACCGCGAGGTCGAGCCAA
TCCCATAAAACCATTCTCAGTTCGGATTGTAGGCTGCAACTCGCCTACATGAAGCTGGAA
TCGCTAGTAATCGTGGATCAGCATGCCACGGTGAATACGTTCCCGGGTCTTGTACACACC
GCCCGTCACACCACGAAAGTTTGTAACACCCAAAGTCGGTGGGGTAACCTTTATGGAGCC
AGCCGC
>3038|278305 Prior=0.003655 Length=1383 NormPrior=0.003465
GTTTGATCCTGGCTCAGGATGAACGCTGGCGGTCTGCTTAACACATGCAAGTCGAACGGA
GTAGAAATACTTAGTGGCGGACGGGTGAGTAACGCGTGAGAATCTGCCTTCAGGACGGAG
ACAACAGTTGGAAACGACTGCTAAGCCCCGATGAACCGAAAGGGAAAATATTTATAGCCT
GAAGATGAGCTCGCGTCTGATTAGCTAGTTGGTAGGGTAAAAGCCTACCAAGGCATCGAT
CAGTAGCTGGTCTGAGAGGATGACCAGCCACACTGGGACTGAGACACGGCCCAGACTCCT
ACGGGAGGCAGCAGTGGGGAATTTTCCGCAATGGGCGAAAGCCTGACGGAGCAAGACCGC
GTGAGGGAGGAAGGCTCTTGGGTTGTAAACCTCTTTTCTCAGGGAAGAAAAAAATGACGG
TACCTGAGGAATCAGCATCGGCTAACTCCGTGCCAGCAGCCGCGGTAAGACGGAGGATGC
AAGCGTTATCCGGAATGATTGGGCGTAAAGCGTCCGCAGGTGGCAGTTCAAGTCTGCTGT
CAAAGACCGGGGCTTAACTTCGGAAAGGCAGTGGAAACTGAACAGCTAGAGTATGGTAGG
GGCAGAGGGAATTCCCGGTGTAGCGGTGAAATGCGTAGAGATCGGGAAGAACATCGGTGG
CGAAAGCGCTCTGCTGGACTGCAACTGACACTCAGGGACGAAAGCTAGGGGAGCGAATGG
GATTAGATACCCCAGTAGTCCTAGCCGTAAACGATGGATACTAGGTGTGGCTTGTATCGA
CCCGAGCCGTGCCGTAGCTAACGCGTTAAGTATCCCGCCTGGGGAGTACGCACGCAAGTG
TGAAACTCAAAGGAATTGACGGGGGCCCGCACAAGCGGTGGAGTATGTGGTTTAATTCGA
TGCAACGCGAAGAACCTTACCAGGGCTTGACATGTCGCGAATCTTCCTGAAAGGGAAGAG
TGCCTTCGGGAGCGCGAACACAGGTGGTGCATGGCTGTCGTCAGCTCGTGTCGTGAGATG
TTGGGTTAAGTCCCGCAACGAGCGCAACCCTCGTCTTTAGTTGCCAGCATTTCGGATGGG
CACTCTAGAGAGACTGCCGGTGACAAACCGGAGGAAGGTGGGGATGACGTCAAGTCAGCA
TGCCCCTTACGCCCTGGGCTACACACGTACTACAATGCGACGGACAAAGGGCAGCAAGCA
GGCAACTGCAAGCCAATCCCATAAACCGTGGCTCAGTTCAGATCGCAGGCTGCAACTCGC
CTGCGTGAAGGAGGAATCGCTAGTAATTGCAGGTCAGCATACTGCAGTGAATTCGTTCCC
GGGCCTTGTACACACCGCCCGTCACACCATGGAAGTTGGCCACGCCCGAAGTCGTTACCC
AAA
>819|257618 Prior=0.003611 Length=1398 NormPrior=0.003386
GGGTTAGTGGCGAACGGGTGAGTAACACGTGGGCAACCTGCCCCCGGCTCTGGGATAACT
CCAAGAAATTGGGGCTAATACCGGATATGACCGCTGGCCGCATGGTCTGGTGGTGGAAAG
TTTTTCGGCTGGGGATGGGCCCGCGGCCTATCAGCTTGTTGGTGGGGTAGTGGCCTACCA
AGGCGACGACGGGTAGCCGGCCTGAGAGGGTGACCGGCCACACTGGGACTGAGACACGGC
CCAGACTCCTACGGGAGGCAGCAGTGGGGAATATTGCGCAATGGGCGAAAGCCTGACGCA
GCGACGCCGCGTGAGGGATGAAGGCCTTCGGGTTGTAAACCTCTTTCAGCAGGGACGAAG
CGAGAGTGACGGTACCTGCAGAAGAAGCACCGGCCAACTACGTGCCAGCAGCCGCGGTAA
TACGTAGGGTGCAAGCGTTGTCCGGAATTATTGGGCGTAAAGAGCTCGTAGGCGGTCTGT
CGCGTCGGCTGTGAAAACTCGGGGCTCAACCCCGAGCCTGCAGTCGATACGGGCAGACTA
GAGTGCTGTAGGGGAGACTGGAATTCCTGGTGTAGCGGTGAAATGCGCAGATATCAGGAG
GAACACCGGTGGCGAAGGCGGGTCTCTGGGCAGTAACTGACGCTGAGGAGCGAAAGCGTG
GGGAGCGAACAGGATTAGATACCCTGGTAGTCCACGCCGTAAACGGTGGGTGCTAGGTGT
GAGCGGTATTCCACGCCGTTCGTGCCGCAGCTAACGCATTAAGCACCCCGCCTGGGGAGT
ACGGCCGCAAGGCTAAAACTCAAAGGAATTGACGGGGGCCCGCACAAGCAGCGGAGCATG
TGGCTTAATTCGACGCAACGCGAAGAACCTTACCAAGGCTTGACATGCAGGGAAATCTCC
CAGAGATGGGAGGTCCGCAAGGGTCCTGCACAGGTGGTGCATGGTTGTCGTCAGCTCGTG
TCGTGAGATGTTGGGTTAAGTCCCGCAACGAGCGCAACCCTCGTTCTATGTTGCCAGCGC
GTGATGGCGGGGACTCATAGGAGACTGCCGGGGTCAACTCGGAGGAAGGTGGGGACGACG
TCAAATCATCATGCCCCTTATGTCTTGGGCTGCACACATGCTACAATGGCCGGTACAAAG
GGCTGCTAAACCGCGAGGTGGAGCGAATCCCAAAAAGCCGGTCTCAGTTCGGATTGGGGT
CTGCAACTCGACCCCATGAAGTCGGAGTTGCTAGTAATCGCAGATCAGCAACGCTGCGGT
GAATACGTTCCCGGGCCTTGTACACACCGCCCGTCACGTCACGAAAGTCGGTAACACCCG
AAGCCAGTGGCCCAACCCGTGAGGGGGGGAGCTGTCGAAGGTGGGATCGGCGATTGGGAC
GAAGTCGAAACAAGGTAG
>465|350375 Prior=0.003445 Length=1427 NormPrior=0.003165
GTTTGATCCTGGCTCAGGACGAACGCTGGCGGCGCGCTTAACACATGCAAGTCGAGCGAG
AACCAGGCCTTCGGGCCTGGGGAAAGCGGCGAACGGGTGAGTAACACGTGGGTAACCCAC
CCTTGGTACCGGGATAGCCCGGGGAAACCCGGATTAATACCGGATGGCCCAACAGCTCTT
CGGGGCGGTTGGAAAAGGTAGCTTCGGCCTCCGACCAAGGACGGGCCCGCGGCGGATTAG
CTTGTTGGTGAGGTAACGGCCCACCAAGGCGACGATCCGTAGCTGGTCTGAGAGGACGAT
CAGCCACACTGGGACTGAGACACGGCCCAGACTCCTACGGGAGGCAGCAGTGGGGAATCT
TGCGCAATGGGCGAAAGCCTGACGCAGCGACGCCGCGTGGGGGAAGAAGGCTTTCGGGTT
GTAAACCCCTTTCAGGAGGGACGAAGCCACTCGGGTTAATAGCCCAGAGGGTGACGGTAC
CTCCAGAAGAAGCCCCGGCTAACTACGTGCCAGCAGCCGCGGTAATACGTAGGGGGCAAG
CGTTGTCCGGATTTATTGGGCGTAAAGAGCGTGTAGGCGGTTAGGTAGGTCCGTTGTGAA
AACTCGAGGCTCAACCTCGAGACGCCGATGGAAACCATCTGACTAGAGTCCGGAAGAGGA
GAGTGGAATTCCTGGTGTAGCGGTGAAATGCGCAGATATCAGGAAGAACACCCGTGGCTA
AGGCGGCTCTCTAGTACGGTACTGACGCTGAGACGCGAAAGCGTGGGGAGCGAACAGGAT
TAGATACCCTGGTAGTCCACGCCGTAAACGATGGGTGCTAGGTGTAGGGGGTGTCGACTC
CCTCTGTGCCGAAGCTAACGCATTAAGCACCCCGCCTGGGGAGTACGGCCGCAAGGCTAA
AACTCAAAGGAATTGACGGGGGCCCGCACAAGCAGCGGAGCATGTGGTTTAATTCGACGC
GACGCGAAGAACCTTACCTGGGCTTGACATGCACGGGAATGTCGTGGAAACACGGCAGCC
CTTCGGGGCTCGTGCACAGGTGTTGCATGGCTGTCGTCAGCTCGTGTCGTGAGATGTTGG
GTTAAGTCCCGCAACGAGCGCAACCCCTGTCCCATGTTGCCAGCGTGAAAGACGGGGACT
CATGGGAGACTGCCGGTGACAAATCGGAGGAAGGTGGGGATGACGTCAAGTCAGCATGAC
CCTTATGTCCAGGGCTACACACGTGCTACATTGGCCGGTACAAAGGGCTGCAAACCCGTG
AGGGGGAGCGAATCCCAAAAAGCCGGTCCCGGTTCGGATTGAAGGCTGAAACTCGCCTTC
ATGAAGGCGGAGTTGCTAGTAATCGCGGATCAGCATTGCCGCGGTGAATACGTTCCCGGG
CCTTGTACACACCGCCCGTCACACCACGAAAGTCGGCAATACCCGAA
>2474|267851 Prior=0.003362 Length=1504 NormPrior=0.002931
GTTTGATCCTGGCTCAGGACGAACGCTGGCGGCGTGCTTAACACATGCAAGTGGAGCGAC
GAACCGGGCTTCGGCCCGGGGCAAAGCCGCGAACGGGTGAGTAACACGTGGGTAACCTGC
CCCGATGATTGGGACAACCTCGGGAAACCGAGGCTAATACCAAATGTGCTCGCACTCCTC
GAGGAGTGTGAGGAAAGGAAGCTTCGGCCTCCGCATCGGGATGGGCCCGCGGCGCATTAG
CTTGTTGGTGGGGTAACGGCCTACCAAGGCGACGATGCGTAGCTGGTCTGAGAGGACGAT
CAGCCACACTGGGACTGAGACACGGCCCAGACTCCTACGGGAGGCAGCAGTGGGGAATCT
TGCGCAATGCGCGAAAGCGTGACGCAGCAACGCCGCGTGGGGGAAGAAGGCCTTCGGGTT
GTAAACCCCTTTCAGTTGGGACGAAGCTTCGGCGGTGAATAGCCGTTTGGAGTGACGGTA
CCTTCACAAGAAGCCCCGGCTAACTACGTGCCAGCAGCCGCGGTAATACGTAGGGGGCAA
GCGTTGTCCGGAATCATTGGGCGTAAAGCGCGTGTAGGCGGCTCGGTAAGTCCGCTCTGA
AAGTCCAGGGCTCAACCCTGGGATGCGGGTGGATACTGCCGGGCTCGAGTCCGGAAGAGG
CGAGTGGAATTCCCGGTGTAGCGGTGAAATGCGCAGATATCGGGAGGAACACCAATGGCG
AAGGCAGCTCGCTGGGACGTGACTGACGCTGAGACGCGAAAGCGTGGGGAGCAAACAGGA
TTAGATACCCTGGTAGTCCACGCCGTAAACGATGGGCACTAGGTGTGGGGGGTGTCGACT
CCCTCCGTGCCGAAGCTAACGCATTAAGTGCCCCGCCTGGGGAGTACGGCCGCAAGGCTA
AAACTCAAAGGAATTGACGGGGGCCCGCACAAGCAGCGGAGCATGTGGTTTAATTCGACG
CAACGCGAAGAACCTTACCTGGGCTTGACATGTGCCTGACCGCCCTGGAAACAGGGCTTC
CCTTCGGGGCAGGTTCACAGGTGGTGCATGGCTGTCGTCAGCTCGTGTCGTGAGATGTTG
GGTTAAGTCCCGCAACGAGCGCAACCCCCGTCGTATGTTGCCAGCATTTAGTTGGGGACT
CATGCGAGACTGCCGGTGACAAACCGGAGGAAGGTGGGGATGACGTCAAGTCATCATGCC
CCTTATGTCCAGGGCTACACACGTGCTACATTGGCGTATACAGAGGGCTGCGATACCGCG
AGGTGGAGCGAATCCCTTAAAGTACGTCTCGGTTCGGATTGCAGGCTGAAACCCGCCTGC
ATGAAGGTGGAGTTGCTAGTAATCGCGGATCAGCACTGCCGCGGTGAATACGTTCCCGGG
CCTTGTACACACCGCCCGTCACACCACGGGAGTGGGCAACACCCGAAGCCGGTGGTCTAA
CCCTTTTGGGAGGAAGCCGTCGAAGGTGGGACCCGTGACTGGGGTGAAGTCGTAACAAGG
TAGC
>1302|470688 Prior=0.003357 Length=1441 NormPrior=0.003054
TTAGCGGCGGACGGGTGAGTAACACGTGGGCAACCTGCCTATAAGACTGGGATAACTTCG
GGAAACCGGAGCTAATACCGGATAATTCACATCTACTCATGTAGATGTGCTGAAAGACGG
TTTACGCTGTCACTTATAGATGGGCCCGCGGCGCATTAGCTAGTTGGTGAGGTAACGGCT
CACCAAGGCCACGATGCGTAGCCGACCTGAGAGGGTGATCGGCCACACTGGGACTGAGAC
ACGGCCCAGACTCCTACGGGAGGCAGCAGTAGGGAATCTTCCGCAATGGACGAAAGTCTG
ACGGAGCAACGCCGCGTGAGTGATGAAGGTTTTCGGATCGTAAAACTCTGTTGTTAGGGA
AGAACAAGTACGAGAGTAACTGCTCGTACCTTGACGGTACCTAACCAGAAAGCCACGGCT
AACTACGTGCCAGCAGCCGCGGTAATACGTAGGTGGCAAGCGTTGTCCGGAATTATTGGG
CGTAAAGCGCGCGCAGGCGGTCCTTTAAGTCTGATGTGAAAGCCCACGGCTCAACCGTGG
AGGGTCATTGGAAACTGGGGGACTTAAGTACTGGAAGAGGAAAGCGGAATTCCTGGTGTA
GCGGTGAAATGCGCAGATATCAGGAGGAACACCAATGGCGAAGGCAGCTCGCTGGGACGG
TACTGACGCTGAGACGCGAAAGCGTGGGGAGCAAACAGGATTAGATACCCTGGTAGTCCA
CGCCGTAAACGATGAGTGCTAAGTGTTAGAGGGTTTCCGCCCTTTAGTGCTGCAGCTAAC
GCATTAAGCACTCCGCCTGGGGAGTACGGCCGCAAGGCTGAAACTCAAAGGAATTGACGG
GGGCCCGCACAAGCGGTGGAGCATGTGGTTTAATTCGAAGCAACGCGAAGAACCTTACCT
GTGTTTGACATCCTGNNNNNNNNNNNNNNNNNNNNNNNNNNNNNNGGGGACAGAGTGACA
GGTGGTGCATGGTTGTCGTCAGCTCGTGTCGTGAGATGTTGGGTTAAGTCCCGCAACGAG
CGCAACCCTTGTTCTTAGTTGCCAGCATTCAGTTGGGCACTCTAAGGAGACTGCCGGTGA
AAACCGGAGGAAGGTGGGGATGACGTCAAATCATCATGCCCCTTATGACCTGGGCTACAC
ACGTGCTACAATGGATGGTACAAAGGGCAGCAAAGCCGCGAGGCCTAGCCAATCCCATAA
AACCATTCTCAGTTCGGATTGTAGGCTGCAACTCGCCTACATGAAGCCGGAATCGCTAGT
AATCGCGGATCAGCATGCCGCGGTGAATACGTTCCCGGGCCTTGTACACACCGCCCGTCA
CCCCCCGAGAGTTTGTAACACCCGAAGTCGGTGGGGTAACCTTCATGGAGCCAGCCGCCT
AAGGTGGGACAGATGATTGGGGTGAAGTCGTAACAAGGTAGCCGTATCGGAAGGTGCGGC
G
>471|355265 Prior=0.003237 Length=1453 NormPrior=0.002921
GTTTGATCCTGGCTCAGGATGAACGCTGGCGGTCTGCTTAACACATGCAAGTCGAACGAA
TCCCTTCGGGGATTAGTGGCGGACGGGTGAGTAACGCGTGAGAATCTACCAAAAGGACTG
GGACAACCACTGGAAACGGTGGCTAATACCGGATGAGCCGAAAAGTAAAAAGGGGAAACC
TGCCTTTTGAAGAGCTCGCGTCTGATTAGCTAGTTGGTGAGGTAAGAGCTCACCAAGGCA
GCGATCAGTAGCTGGTCTGAGAGGATGACCAGCCACACTGGGACTGAGACACGGCCCAGA
CTCCTACGGGAGGCAGCAGTGGGGAATTTTCCGCAATGGGCGAAAGCCTGACGGAGCAAG
ACCGCGTGAGGGAGGAAGGCTCTTGGGTTGTAAACCTCTTTTGTCAGGGAAGAACACAAT
GACGGTACCTGAAGAATCAGCATCGGCTAACTCCGTGCCAGCAGCCGCGGTAATACGGAG
GATGCAAGCGTTATCCGGAATTATTGGGCGTAAAGCGTCCGCAGGTGGCACTTCAAGTCT
GCTGTCAAAGACCGGGGCTTAACCCTGGAAAGGCAGTGGAAACTGAAGCGCTAGAGTGTG
GCAGGGGTAGAGGGAATTCCCGGTGTAGCGGTGAAATGCGTAGAGATCGGGAAGAACATC
GGTGGCGAAAGCGCTCTACTGGGCCACAACTGACACTCAGGGACGAAAGCTAGGGGAGCG
AATGGGATTAGATACCCCAGTAGTCCTAGCCGTAAACGATGGATACTAGGTGTGGCTTGT
ATCGACCCGAGCCGTGCCGTAGCTAACGCGTTAAGTATCCCGCCTGGGGAGTACGCTCGC
AAGAGTGAAACTCAAAGGAATTGACGGGGGCCCGCACAAGCGGTGGAGTATGTGGTTTAA
TTCGATGCAACGCGAAGAACCTTACCAGGGCTTGACATGTCGCGAACCTCAGGGAAACTT
GAGGGTGCCTTCGGGAGCGCGAACACAGGTGGTGCATGGCTGTCGTCAGCTCGTGTCGTG
AGATGTTGGGTTAAGTCCCGCAACGAGCGCAACCCTCGTCTTTAGTTGCCAGCATTAAGT
TGGGCACTCTAGAGAGACTGCCAGTGACAAACTGGAGGAAGGTGGGGATGACGTCAAGTC
AGCATGCCCCTTACGTCCTGGGCTACACACGTACTACAATGCGACGGACAAAGGGCAGCG
AGCGAGCGATCGTCAGCTAATCCCATAAACCGTGGCTCAGTTCAGATCGCAGGCTGCAAC
TCGCCTGCGTGAAGGAGGAATCGCTAGTAATTGCAGGTCAGCATACTGCAGTGAATTCGT
TCCCGGGCCTTGTACACACCGCCCGTCACACCATGGAAGCTGGCCACGCCCGAAGTCGTT
ACCCTAACCTGAAAAGGAGGGGGATGCCGAAGGCAGGGCTGGTGACTGGGGTGAAGTCGT
AACAAGGTAGCCG
>737|62919 Prior=0.003234 Length=1254 NormPrior=0.003381
GCCGAAAGATCGGCCCGCGTCTGATTAGCTAGTTGGTGAGGTAACGGCTCACCAAGGCGA
CGATCAGTAGCTGGTCTGAGAGGATGATCAGCCACACTGGGACTGAGACACGGCCCAGAC
TCCTACGGGAGGCAGCAGTGGGGAATCTTGCGCAATGGGCGAAAGCCTGACGCAGCGACG
CCGCGTGGGGGAAGAAGGCCTTCGGGTTGTAAACCTCTTTCAGTTACGAAGCGGAAGTGA
CGGTACCTGCAGAAGAAGCACCGGCTAACTACGTGCCAGCAGCCGCGGTAATACGTATGG
TGCAAGCGTATCCGGAATTATTGGGCGTAAAGCGTCCGCAGGTGGCTGATCAAGTCTGCG
GTCAAAGACCGGGGCTTAACCCTGGAAAGGCCGTGGAAACTGATCAAGCTAGAGTACCGT
AGGGGTAGAGGGAATTCCCGGTGTAGCGGTGAAATGCGTAGAGATCGGGAAGAACATCGG
TGGCGAAAGCGCTCTACTGGACGGTGACTGACACTCAGGGACGAAAGCTAGGGGAGCGAA
TGGGATTAGATACCCCAGTAGTCCTAGCCGTAAACGATGGATACTAGGTGTGGCTTGTAT
CGACCCGAGCCGTGCCGTAGCTAACGCGTTAAGTATCCCGCCTGGGGAGTACGCACGCAA
GTGTGAAACTCAAAGGAATTGACGGGGGCCCGCACAAGCGGTGGAGTATGTGGTTTAATT
CGATGCAACGCGAAGAACCTTACCAGGGCTTGACATGTCCGGAACCCTGATGAAAGTTAG
GGGTGCCTTCGGGAGCCGGAACACAGGTGGTGCATGGCTGTCGTCAGCTCGTGTCGTGAG
ATGTTGGGTTAAGTCCCGCAACGAGCGCAACCCTCGTTTTTAGTTGCCAGCATTAAGTTG
GGCACTCTAAAGAGACTGCCGGTGACAAACCGGAGGAAGGTGGGGATGACGTCAAGTCAG
CATGCCCCTTACGTCCTGGGCAACACACGTACTACAATGCTACGGACAAAGGGCAGCAAG
CTCGCGAGAGTTAGCTAATCCCATAAACCGTGGCTCAGTTCAGATCGCAGGCTGCAACTC
GCCTGCGTGAAGGAGGAATCGCTAGTAATTGCAGGTCAGCATACTGCAGTGAATTCGTTC
CCGGGCCTTGTACACACCGCCCGTCACACCATGGAAGCTGGCCACGCCCGAAGTCGTTAC
CCTAACCTGAAAAGGAGGGGGATGCCGAAGGCAGGGCTGGTGACTGGGGAGAAG
>1316|132361 Prior=0.003232 Length=1438 NormPrior=0.002947
CAGGACGAACGCTGGCGGCGTGCTTAACACATGCAAGTCGAGCGGTAAGGCTCCTTCGGG
AGTACACGAGCGGCGAACGGGTGAGTAACACGTGAGCAATCTGCCCTTCACATCGGGATA
ACTCCGGGAAACCGAAGCTAATACCGAATACGACCACTTCAGGCATCTGATGGTGGTGGA
AAGTTCCGGCGGTGAAGGATGAGCTCGCGGCCTATCAGCTTGTTGGTGGGGTAACGGCCC
ACCAAGGCAACGACGGGTAGCCGGCCTGAGAGGGTGACCGGCCACACTGGGACTGAGACA
CGGCCCAGACTCCTACGGGAGGCAGCAGTGGGGAATATTGGACAATGGGCGAAAGCCTGA
TCCAGCAACGCCGCGTGAGGGATGACGGCCTTCGGGTTGTAAACCTCTTTCAGCAGGGAC
GAAGCGCAAGTGACGGTACCTGCAGAAGAAGCACCGGCCAACTACGTGCCAGCAGCCGCG
GTAATACGTAGGGTGCAAGCGTTGTCCGGAATTATTGGGCGTAAAGGGCTCGTAGGCGGT
CCATCGCGTCGGGAGTGAAAAGCTGGGGCTTAACCCCAGTCCTGCTTCCGATACGGGTGG
ACTAGAGGTAGGCAGGGGAGAACGGAATTCCTGGTGTAGCGGTGAAATGCGCAGATATCA
GGAGGAACACCGGTGGCGAAGGCGGTTCTCTGGGCCTTACCTGACGCTGAGGAGCGAAAG
CGTGGGGAGCGAACAGGATTAGATACCCTGGTAGTCCACGCCGTAAACGTTGGGCGCTAG
GTGTGGGACTCATTCCACGAGTTCCGTGCCGCAGCTAACGCATTAAGCGCCCCGCCTGGG
GAGTACGGCCGCAAGGCTAAAACTCAAAGGAATTGACGGGGGCCCGCACAAGCGGCGGAG
CATGCGGATTAATTCGATGCAACGCGAAGAACCTTACCTGGGTTTGACATATAGGGAAAT
CCCCTAGAGATAGGGGGTCCGTAAGGGCTCTATACAGGTGGTGCATGGCTGTCGTCAGCT
CGTGTCGTGAGATGTTGGGTTAAGTCCCGCAACGAGCGCAACCCTCGTCCTATGTTGCCA
GCAAGTAATGTTGGGGACTCATAGGAGACTGCCGGGGTAACTCGGAGGAAGGTGGGGATG
AGGTCAAGTCATCATGCCCCTTATGTCCAGGGCTGCACACATGCTACAATGGCCGGTACA
AAGGGCAGCGAAACCGCGAGGTAGAGCGAATCCCAAAAAGCCGGTCTCAGTTCGGATTGG
GGTCTGCAACTCGACCCCATGAAGTCGGAGTCGCTAGTAATCGCAGATCAGCAACGCTGC
GGTGAATACGTTCCCGGGCCTTGTACACACCGCCCGTCACGTCACGAAAGTCGGTAACAC
CCGAAGCCAGTGGCCCAACCCTTGTGTAGGGAGCCGTCGAAGGTGGGGCGAGCGATTG
>245|366196 Prior=0.003209 Length=1432 NormPrior=0.002938
GTGATCTCGGAGCTTGCTCCGGGTGCTCCGTGGCGAACGGGTGAGTAACACGTGAGTAAC
CTGCCCTTGGCTCTGGGATAACCTCGGGAAACCGGGGCTAATACCGGATATGACGCAGAC
AGGCATCTGTACTGCGTGGAAAGTTTTTTCGGCCAGGGATGGACTCGCGGCCTATCAGCT
TGTTGGTGGGGTAATGGCCTACCAAGGCGACGACGGGTAGCCGGCCTGAGAGGGCGACCG
GCCACACTGGGACTGAGACACGGCCCAGACTCCTACGGGAGGCAGCAGTGGGGAATATTG
CGCAATGGGCGAAAGCCTGACGCAGCGACGCCGCGTGGGGGATGAAGGCCTTCGGGTTGT
AAACCTCTTTCAGCGCCGAAGAAGCGTAAGTGACGGTAGGCGCAGAAGAAGCACCGGCTA
ACTACGTGCCAGCAGCCGCGGTAATACGTAGGGTGCAAGCGTTGTCCGGAATTATTGGGC
GTAAAGAGCTCGTAGGCGGTTTGTCGCGTCTGCTGTGAAAATCCAGGGCTTAACCCTGGA
CCTGCAGTGGGTACGGGCAGACTAGAGTGCGGTAGGGGAGATCGGAATTCCTGGTGTAGC
GGTGAAATGCGCAGATATCAGGAGGAACACCGGTGGCGAAGGCGGATCTCTGGGCCGTAA
CTGACGCTGAGGAGCGAAAGCATGGGGAGCGAACAGGATTAGATACCCTGGTAGTCCATG
CCGTAAACGTTGGGCGCTAGGTGTGGGGCTCATTCCACGAGTTCTGTGCCGCAGCAAACG
CATTAAGCGCCCCGCCTGGGGAGTACGGCCGCAAGGCTAAAACTCAAAGGAATTGACGGG
GGCCCGCACAAGCGGCGGAGCATGCGGATTAATTCGATGCAACGCGAAGAACCTTACCAA
GGCTTGACATACAGGGTAATCCGGCAGAGACGTCGGGTCCGCAAGGGATCCTGTACAGGT
GGTGCATGGTTGTCGTCAGCTCGTGTCGTGAGATGTTGGGTTAAGTCCCGCAACGAGCGC
AACCCTCGTTCTATGTTGCCAGCGCGTGATGGCGGGGACTCATAGGAGACTGCCGGGGTC
AACTCGGAGGAAGGTGGGGATGAGGTCAAATCATCATGCCCCTTATGTCTTGGGCTTCAC
GCATGCTACAATGGCCGGTACAAAGGGCTGCGAAACCGCGAGGTGGAGCGAATCCCAAAA
AACCGGTCTCAGTTCGGATTGGGGTCTGCAACTCGACCCCATGAAGTCGGAGTCGCTAGT
AATCGCAGATCAGCAACGCTGCGGTGAATACGTTCCCGGGCCTTGTACACACCGCCCGTC
AAGTCACGAAAGTCGGTAACACCCGAAGCCGGTGGCCCAACCCCTTGTGGGAGGGAGCCG
TCGAAGGTGGGACTGGCGGTTGGGACGAAGTCGTAACAAGGTAGCCGTACCA
>2664|261663 Prior=0.003111 Length=1447 NormPrior=0.002819
GTTTGATCCTGGCTCAGGATAAACGCTGGCGGCGTGCCTAAAACATGCAAGTCGAACGGG
CACCTTCGGGTGTCAGTGGCGCGGACGGCTGAGTAACACGTGGGTGACCTGCCCTCGAGC
GGGGGATAACTGCCCGAAAGGGTGGCTAATACCGCAGATGTCGCGGATTCGGTTCCGTGA
CTGAACCTCCGGGGTTCGGGGAGGGGCCCGCGGCCGATTAGCTAGCTGGTGGGGTAACGG
CCTACCAGGGCATCGATCGGTAGCTGGTCTGAGAGGATGATCAGCCAGACTGGGACTGCG
AACGGCCCAGACTCCTACGGGAGGCAGCAGTTAGGAATTTTGGGCAATGGGCGAAAGCCT
GACCCAGCAACGCCGCGTGGGTGATGAAGGCCCTCGGGTCGTAAAGCCCTTTTCCCAGGG
ACGATGATGACGGTACCTGGGGAATCAGCCCCGGCTAACTACGTGCCAGCAGCCGCGGTA
ATACGTAGGGGGCAAGCGTTGTCCGGATTTATTGGGCGTAAAGCGCTCGCAGGTGGTTCG
TCGCGTCGTGCGTGAAAGACCCCGGCTCAACTGGGGGAGGTCGTGCGATACGGGCGGACT
GGAGGCCAGTAGGGGGATGCGGAATTCCGGGTGTAGTGGTGGAATGCGTAGAGATCCGGA
GGAACACCAGCGGCGAAGGCGGCATCCTGGACTGGTCCTGACACTCAGGAGCGAAAGCGT
GGGGAGCGATCCGGATTAGATACCCGGGTAGTCCACGCCGTAAACGATGAGCACTAGGTG
TCGGGGGTATCGACCCCCTCGGTGCCGCAGCTAACGCGATAAGTGCGCCGCCTGGGGACT
ACGGCCGCAAGGCTAAAACTCAAAGGAATTGACGGGGGCCCGCACAAGCAGCGGAGCGTG
TGGTTTAATTCGACGCAACGCGAAGAACCTTACCTGGGCTTGACATGCACGTGGTACGAC
CGCGAAAGCGGGAGGACCCGCAAGGGAGCGTGCACAGATGCTGCATGGCTGTCGTCAGCT
CGTGCCGTGAGGTGTTGGGTTAAGTCCCGCAACGAGCGCAACCCTCGCTGCCAGTTACCA
TGTCTGGCGGGACCGCCGGGTCCAACCCGGAGGAAGGTGGGGATGACGTCAAGTCAGCAC
GGCTCTTACGTCCAGGGCTACACACACGCTACAATGGCCGGTACAACGCGCAGCGATGGG
GCGACCCGGAGCGAATCGCATCAAAGCCGGTCTCAGTTGGGATTGCAGGCTGCAACTCGC
CTGCATGAACGCGGAGTTGCTAGTAACCGCAGGTCAGCACACTGCGGTGAATACGTTCCC
GGGCCTTGTACACACCGCCCGTCACGTCATGAAAGTTGGAGACGCCTGAAGTCGGTTCGC
TAACCTCTCGAGGAGGCAGCCGCCGAGGGTGGTGCCAGCGATTGGGACGAAGTCGTAACA
AGGTAGC
>786|574032 Prior=0.003092 Length=1412 NormPrior=0.002871
GTGACGAACCAGGCTTCGGCCTGGGGCAAAGCCGCGAACGGGTGAGTAACACGTGGGTAA
CGTGCCCCGACGACCGGGACAACCCGAGGAAACTCGGGCTAATACCGGATGTGCCCTTCG
GCCGAAAGGCCGACGGGGAAAGGTAGCTTCGGCTTCCGCATCGGGATCGGCCCGCGGCCC
ATTAGCTTGTTGGTGAGGTAACGGCTCACCAAGGCTCCGATGGGTAGCTGGTCTGAGAGG
ACGATCAGCCACACTGGGACTGAGACACGGCCCAGACTCCTACGGGAGGCAGCAGTGGGG
AATCTTGCGCAATGCGCGAAAGCGTGACGCAGCAACGCCGCGTGCGGGAAGACGGCCTTC
GGGTTGTAAACCGCTTTCAGTTGGGACGAAGCTTCGCCGGTGAATAGCCGGCCGGAGTGA
CGGTACCTTCAGAAGAAGCCCCGGCTAACTACGTGCCAGCAGCCGCGGTAATACGTAGGG
GGCAAGCGTTGTCCGGAATCATTGGGCGTAAAGCGCGTGTAGGCGGCTCGATAAGTCTGC
TGTGAAAGTCCAGGGCTCAACCCTGGGATGCCGGTGGATACTGTCGAGCTCGAGTCCGGA
AGAGGCGAGTGGAATTCCTGGTGTAGCGGTGAAATGCGCAGATATCAGGAGGAACACCAA
TGGCGAAGGCAGCTCGCTGGGACGTGACTGACGCTGAGACGCGAAAGCGTGGGGAGCAAA
CAGGATTAGATACCCTGGTAGTCCACGCCGTAAACGATGGGTGCTAGGTGTGGGGGGTGT
CGACTCCCTCCGTGCCGAAGCTAACGCATTAAGCACCCCGCCTGGGGAGTACGGCCGCAA
GGCTAAAACTCAAAGGAATTGACGGGGGCCCGCACAAGCAGCGGAGCATGTGGTTTAATT
CGACGCAACGCGAAGAACCTTACCTGGGCTTGACATGTTCCTGACCGCCCTGGAAACAGG
GTTTCCCTTCGGGGCAGGATCACAGGTGGTGCATGGCTGTCGTCAGCTCGTGTCGTGAGA
TGTTGGGTTAAGTCCCGCAACGAGCGCAACCCCCGTCGCATGTTGCCAGCATTTAGTTGG
GGACTCATGCGAGACTGCCGGTGACAAACCGGAGGAAGGTGGGGATGACGTCAAGTCATC
ATGCCCCTTATGTTCAGGGCTACACACGTGCTACATTGGCGCATACAGAGGGCTGCGATA
CCGCGAGGTGGAGCGAATCCCTCAAAGTGCGTCTCGGTTCGGATTGCAGGCTGAAACCCG
CCTGCATGAAGGTGGAGTTGCTAGTAATCGCGGATCAGCATTGCCGCGGTGAATACGTTC
CCGGGCCTTGTACACACCGCCCGTCACACCACGGGAGTGAGCAACACCCGAAGCCGGTGG
CCTAACCCCTTGGGGAGTTAGCTGTCGAAGGG
>5203|138529_m02 Prior=0.002876 Length=1343 NormPrior=0.002808
GCCAGGGGAAACACGGATTAATACCGGATGGCCTCTCGAGCTCTTGGGCTCGTGAGAAAA
GGTAGCTTCGGCCTCCGGCCGAGGAGGAGCCCGCGGCGGATTAGCTAGTTGGTGAGGTAA
AGGCTCACCAAGGCGACGATCCGTAGCTGGTCTGAGAGGATGATCAGCCACACTGGGACT
GAGACACGGCCCAGACTCCTACGGGAGGCAGCAGTGGGGAATCTTGCGCAATGCGCGAAA
GCGTGACGCAGCAACGCCGCGTGAGGGAAGACGGCCTTCGGGTTGTAAACCTCTTTCAGT
TGGGACGAAGCTTCGCCGGTGAACAGCCGGCTGGAGTGACGGTACCTTCAGAAGAAGCCC
CGGCTAACTACGTGCCAGCAGCCGCGGTAATACGTAGGGGGCTAGCGTTGTCCGGAATCA
TTGGGCGTAAAGCGCGTGTAGGCGGTCCGGTAAGTCCGCTGTGAAAGTCGGGGGCTCAAC
CCTCGAATGCCGGTGGATACTGTCGGGCTAGAGTGCGGAAGAGGCGAGTGGAATTCCTGG
TGTAGCGGTGAAATGCGCAGATATCAGGAGGAACACCAATTGCGAAGGCAGCTCGCTGGG
ACGTAACTGACGCTGAGACGCGAAAGCGTGGGGAGCAAACAGGATTAGATACCCTGGTAG
TCCACGCTGTAAACGATGGGCACTAGGTGTGGGGGGTGTCGACTCCCTCCGTGCCGAAGC
TAACGCATTAAGTGCCCCGCCTGGGGAGTACGGCCGCAAGGCTAAAACTCAAAGGAATTG
ACGGGGGCCCGCACAAGCAGCGGAGCATGTGGTTTAATTCGACGCAACGCGAAGAACCTT
ACCTGGGCTTGACATGTGGGTGACCGCCCTGGAAACAGGGCTTCCCTTCGGGGCACCTTC
ACAGGTGGTGCATGGCTGTCGTCAGCTCGTGTCGTGAGATGTTGGGTTAAGTCCCGCAAC
GAGCGCAACCCCCGTCGCATGTTGCCAGCATTCAGTTGGGGACTCATGCGAGACTGCCGG
TGACAAACCGGAGGAAGGTGGGGATGACGTCAAGTCATCATGCCCCTTATGTCCAGGGCT
ACACACGTGCTACATTGGCGCGTACAGAGGGCTGCGATACCGCGAGGTGGAGCGAATCCC
TTAAAGCGCGTCTCGGTTCGGATTGGAGGCTGAAACTCGCCTCCATGAAGGCGGAGTTGC
TAGTAATCGCGGATCAGCACTGCCGCGGTGAATACGTTCCCGGGCCTTGTACACACCGCC
CGTCACACCACGGAAGCAAGCAACACCCGAAGCCGGTGGCCTAACCCTTTGGGAGGGAGC
CGTCGAAGGTGGGGCCCGTGACT
>2313|239059 Prior=0.002862 Length=1326 NormPrior=0.002830
AACACATGCAAGTGGAGCGACGAACCGGGCTTCGGCCCGGGGCAGAGCCGCGAACGGGTG
AGTAACACGTGGGTTACCTGCCCCGTTGACAGGGACAACCCGGGGAAACCCGGGCTAATA
CCTGATGTGCCCCTCGGGGGAAAGGAAGCTTCGGCCTCCGCAACTGGATGAGCCCGCGGC
CCATTAGCTTGTTGGTGGGGTAACGGCCTACCAAGGCGACGATGGGTAGCTGGTCTGAGA
GGACGATCAGCCACACTGGGACTGAGACACGGCCCAGACTCCTACGGGAGGCAGCAGTGG
GGAATCTTGCGCAATGCGCGAAAGCGTGACGCAGCAACGCCGCGTGAGGGAAGACGGCCT
TCGGGTTGTAAACCTCTTTCAGTTGGGACGAAGCCTCGGCGGTTAATACCCGTCTGAGGT
GACGGTACCTTCAGAAGAAGCCCCGGCTAACTACGTGCCAGCAGCCGCGGTAATACGTAG
GGGGCAAGCGTTGTCCGGAATCATTGGGCGTAAAGCGCGTGTAGGCGGCTTGGTAAGTCC
GCTCTGAAAGCCCGGGGCTCAACCCCGGGAGGCGGGTGGATACTGTCAAGCTCGAGTCCG
GAAGAGGCGAGTGGAATTCCTGGTGTAGCGGTGAAATGCGCAGATATCAGGAGGAACACC
AATGGCGAAGGCAGCTCGCTGGGACGGTACTGACGCTGAGACGCGAAAGCGTGGGGAGCA
AACAGGATTAGATACCCTGGTAGTCCACGCCGTAAACGATGGACACTAGGTGTGGGGGGT
GTCGACTCCCCCCGTGCCGAAGCTAACGCATTAAGTGTCCCGCCTGGGGAGTACGGCCGC
AAGGCTAAAACTCAAAGGAATTGACGGGGGCCCGCACAAGCAGCGGAGCATGTGGTTTAA
TTGGACGCAACGCCAAGAACCTTACCTGGGCTTGACATGTTCCTGACCGGCCTGGAAACA
GGTCTTCCCTTCGGGGCAGGATCACAGGTGGTGCATGGCTGTCGTCAGCTCGTGTCGTGA
GATGTTGGGTTAAGTCCCGCAACGAGCGCAACCCTCGTCGCATGTTGCCAGCATTTAGTT
GGGGACTCATGCGAGACTGCCGGTGACAAACCGGAGGAAGGCGGGGATGACGTCAAGTCA
TCATGCCCCTTATGTCCAGGGCTACACACGTGCTACATTGGCGCGTACAGAGGGCTGCGA
TACCGCGAGGTGGAGCGAATCCCTCAAAGCGCGTCTCGGTTCGGATTGCAGGCTGAAACT
CGCCTGCATGAAGGTGGAGTTGCTAGTAATCGCGGATCAGCATTGCCGCGGTGAATACGT
TCCCGG
>4963|240933_m01 Prior=0.002705 Length=1476 NormPrior=0.002403
GTTTGATCCTGGCTCAGAATGAACGTTGGCGGCGTGGATTAGGCATGCAAGTCGTACGGG
CCGCAAGGCCAGTGGCGCAAGGGTGAGTAAGGCGACGGTAACCAACCCCATGACTGGGTA
TAGCCGCGGGAAACCGCGGGTAATCCCCAGCGACGTCCGGGGGGGGCATCCCCCCGGGAC
CAAAGCTCCGGCGTCGTGGGACGGGCCGTCGTGGTATTAGCTGGTTGGCGGGGTAACGGC
CCACCAAGGCTGCGATGCCTACCGGGCGTGCGAGCGTGGCCCGGCACACTGGGACTGAGA
CACTGCCCAGACTCCTACGGGAGGCTGCAGTCGAGAATCTTCGGCAATGGGCGCAAGCCT
GACCGAGCGACGCCGCGTGGAGGACGAAGGCCTTCGGGTTGTAAACTCCTGTCGAGGGGG
AGGAAGGCACGGCAACGTGCTTGACCGATCCCTGGAGGAAGCACGGGCTAAGTTCGTGCC
AGCAGCCGCGGTAAGACGAACCGTGCGAACGTTATTCGGAATCACTGGGCTTAAAGCGCG
TGTAGGCGGCCCGGCACGTCATCGGCTGAAATCCCCCGGCTCAACCGGGGAACGGGCCAT
GATACGACCGGGCTGGAGGGGGGTAGGGGGGACGGGAACTCACGGTGGAGCGGTGAAATG
CGTTGAGATCGTGAGGAACGCCCGCGGCGAAAGCGCGTCCCTGGACCCCACCTGACGCTG
AGACGCGAAAGCCAGGGGAGCGAACGGGATTAGATACCCCGGTAGTCCTGGCCGTAAACC
ATGAGCACTGGGTAGGGGGCTCGCCGATGGGCTCCCTGCCGCAGCGAAAGCGTGAAGTGC
TCCGCCTGGGGAGTATGGTCGCAAGGCTGAAACTCAAAGGAATTGACGGGGGCTCACACA
AGCGGTGGAGCATGTGGCTTAATTCGAGGCTACGCGCAGAACCTTATCCCGGGCTTGACA
TGCACGGATTAGCCGGCGGAAACGTCGGTGAGGCCGCAAGGTACAACGTGCACAGGTGCT
GCATGGCTGTCGTCAGCTCGTGTCGTGAGATGTTGGGTTAAGTCCCGTAACGAGCGCAAC
CCCTGCCCCTAGTTGCCAGCACGTCATGGTGGGAACTCTAGGGGGACCGCCGGCGTCAAG
CCGGAGGAAGGCGGGGATGACGTCAAGTCCTCATGGCCCTTATGCCCGGGGCTGCACACG
TACTACAATGGGGCGGACAGAGCGACGCCAAGCCGCAAGGTCGAGCCAATCGCACAAACC
GCCCCCCAGTTCGGATTGCGGGCTGCAACCCGCCCGCATGAAGCCGGAATCGCTAGTAAT
CGCGGATCAGCATGCCGCGGTGAATGTGTTCCTGAGCCTTGTACACACCGCCCGTCAAGC
CACCAAAGCGGGGGGCATCCGAAGTCGCCGGGGCCGCAAGGCAGGCGCCGAAGATGAAAC
CCGTGATGGGGACTAAGTCGTAACAAGTTAACCGTA
>3500|559986 Prior=0.002641 Length=1301 NormPrior=0.002661
AGGGGATTAGCGGCGAACGGGTGAGTAACACGTGGGCAACCTGCCCCCGGCTCTGGGATA
ACTCCAAGAAATTGGGGCTAATACCGGATGGTCACCGGCTACCGCATGGGGGAAGTGGAA
GGTTTTTCGGCTGGGGATGGGCCCGCGGCCTATCAGCTTGTTGGTGGGGTAGTGGCCTAC
CAAGGCGACGACGGGTAGCCGGCCTGAGAGGGTGACCGGCCACACTGGGACTGAGACACG
GCCCAGACTCCTACGGGAGGCAGCAGTGGGGAATATTGCGCAATGGGCGGAAGCCTGACG
CAGCGACGCCGCGTGGGGGATGACGGCCTTCGGGTTGTAAACCTCTTTCAGCAGGGACGA
AGCCGTAAGGTGACGGTACCTGCAGAAGAAGCACCGGCCAACTACGTGCCAGCAGCCGCG
GTAATACGTAGGGTGCAAGCGTTGTCCGGAATTATTGGGCGTAAAGAGCTCGTAGGCGGT
TTGTTGCGTCGGCTGTGAAATCCCGAGGCTCAACCTCGGGTCTGCAGTCGATACGAGCAA
ACTAGAGTGTTGCAGGGGAGACTGGAATTCCTGGTGTAGCGGTGAAATGCGCAGATATCA
GGAGGAACACCTGTGGCTAAGGCGGTTCTCTGCTGGGCCGTAACTGACGCTGAGGAGCGA
AAGCGTGGGGAGCGAACAGGATTAGATACCCTGGTAGTCCACGCCGTAAACGTTGGGCGC
TAGGTGTCGGGGACCTTCCACGTCCTCGGTGCCGCAGCTAACGCATTAAGCGCCCCGCCT
GGGGAGTACGGCCGCAAGGCTAAAACTCAAAGGAATTGACGGGGGCCCGCACAAGCGGCG
GAGCATGTTGCTTAATTCGATGCAACGCGAAGAACCTTACCTAGGCTTGACATGCACGGA
AATCTCCCAGAGATGGGGGGTCCGTAAGGGCCGTGCACAGGTGGTGCATGGTTGTCGTCA
GCTCGTGTCGTGAGATGTTGGGTTAAGTCCCGCAACGAGCGCAACCCTCGTTCTATGTTG
CCAGCACGTCATGGTGGGGACTCATAGGAGACTGCCGGGGTCAACTCGGAGGAAGGTGGG
GATGACGTCAAATCATCATGCCCCTTATGTCTAGGGCTGCAAACATGCTACAATGGCCGG
TACAAAGGGCTGCGATACCGCGAGGTGGAGCGAATCCCAAAAAGCCGGTCTCAGTTCGGA
TCGGGGTCTGCAACTCGACCCCGTGAAGTCGGAGTCGCTAGTAATCGCAGATCAGCAACG
CTGCGGTGAATACGTTCCCGGGCCTTGTACACACCGCCCGC
>2201|217328 Prior=0.002633 Length=1328 NormPrior=0.002600
GGCGGGCTTAACACATGCAAGTCGAGCGAGAAAGTGGCTTCGGCCATCAGTAAAGCGGCG
GACGGGTGAGTAACACGTAGGTAATCTTCCCTTGAGCGGGGGACAACGTTTCGAAAGGAA
CGCTAATACCGCATACGTTTCCGGGGACTCCGGTTCCTGGAAGGAAAGCTAGGTCGCAAG
ATCCGGCACTCGAGGAGGAGCCTGCGTCGCATCAGCTAGTTGGTGGGGTAACGGCCTACC
AAGGCGAAGACGCGTAGCTGGTCTGAGAGGATGATCAGCCACACTGGGACTGAGACACGG
CCCAGACTCCTACGGGAGGCAGCAGTGGGGAATATTGGACAATGGGCGCAAGCCTGATCC
AGCCACGCCGCGTGAGTGATGAAGGCCTTCGGGTCGTAAAGCTCTGTGGGGAGGGACGAA
CCGCTGCTGGTGCATAGCCAGCAGCATGACGGTACCTCCTTAGCAAGCACCGGCTAACTT
CGTGCCAGCAGCCGCGGTAATACGAAGGGTGCAAACGTTGCTCGGAATTATTGGGCGTAA
AGCGCACGTAGGCGGCTTGGCAAGTCGGATGTGAAATCCCTCGGCTCAACCAAGGAAGTG
CATCCGAAACTGCTGAGCTTGAGTACTTAAGAGGATCGCGGAATTCCCGGTGTAGAGGTG
AAATTCGTAGATATCGGGAGGAACACCAGTGGCGAAGGCGGCGATCTGGGAAGATACTGA
CGCTGAGGTGCGAAAGCGTGGGGAGCAAACAGGATTAGATACCCTGGTAGTCCACGCCGT
AAACGATGAGTGCTAGGTGCTGTGGGTATTGACCCCCGCGGTGCCGCAGCCAACGCGTTA
AGCACTCCGCCTGGGGAGTACGGCCGCAAGGCTAAAACTCAAAGGAATTGACGGGGGCCC
GCACAAGCGGTGGAGCATGTGGTTCAATTCGACGCAACGCGCAGAACCTTACCTGGGTTA
AATCCACTAGAAGTTGGCAGAGATGCCGATTTGCCCTTCGGGGAGCTAGTGAGAAGGTGC
TGCATGGCTGTCGTCAGCTCGTGTCGTGAGATGTTGGGTTAAGTCCCGCAACGAGCGCAA
CCTCTGTCGTTAGTTGCCAGCCTTAAGTGGGGCACTCTAACGAGACTGCCGACGTCAAGT
CGGAGGAAGGTGGAGATGACGTCAAGTCCTCATGGCCCTTATGCCCAGGGCTACACACGT
GCTACAATGGCCGGTACAAAGGGATGCAAGACCGTGAGGTGGAGCCAATCCCAAAAAACC
GTCCTCAGTTCGGATTGTAGTCTGCAACTCGACTACATGAAGCTGGAATCGCTAGTAATC
GGAGATCA
>4380|12742 Prior=0.002615 Length=1472 NormPrior=0.002329
GTTTGATCCTGGCTCAGGACGAACGCTGGCGGCGTGCTTAACACATGCAAGTCGAACGGT
AAGGCCCCTTCGGGGGTACACGAGTGGCGAACGGGTGAGTAACACGTGAGCAACCTGCCC
TTGACTTCGGAATACCAGCTGGAAACAGCTGCTAATACCGGATATGACCTTGGCCCTCAT
GGGTTGGGGTGGAAAGCTCCGGCGGTCAGGGATGGGCTCGCGGCCTATCAGCTTGTTGGT
GAGGTAACGGCTCACCAAGGCTTCGACGGGTAGCCGGCCTGAGAGGGCGACCGGCCACAC
TGGGACTGAGATACGGCCCAGACTCCTACGGGAGGCAGCAGTGGGGAATATTGCACAATG
GGCGCAAGCCTGATGCAGCAACGCCGCGTGCGGGATGACGGCCTTCGGGTTGTAAACCGC
TTTCAGTAGGGACGAAGCGCAAGTGACGGTACCTACAGAAGAAGGACCGGCTAACTACGT
GCCAGCAGCCGCGGTGATACGTAGGGTCCGAGCGTTGTCCGGAATTATTGGGCGTAAAGG
GCTTGTAGGCGGTCCGTCGCGTCAGGAGTGAAAACTCAGGGCTTAACCCTGAGCCTGCTT
TTGATACGGGCGGACTAGAGGGATGCAGGGGAGAACGGAATTCCTGGTGGAGCGGTGGAA
TGCGCAGATATCAGGAGGAACACCGGTGGCGAAGGCGGTTCTCTGGGCATTACCTGACGC
TGAGAAGCGAAAGCGTGGGGAGCAAACAGGCTTAGATACCCTGGTAGTCCACGCCGTAAA
CGGTGGGCACTAGGTGTGGGGGACATTCCACGTTCTCCGTGCCGAAGCTAACGCATTAAG
TGCCCCGCCTGGGGAGTACGGCCGCAAGGCTAAAACTCAAAGGAATTGACGGGGGCCCGC
ACAAGCGGCGGAGCATGCGGATTAATTCGATGCAACGCGAAGAACCTTACCTGGGTTTGA
CATACACCGGAAAGCTGCAGAGATGTAGCCCCCGCAAGGTCGGTGTACAGGTGGTGCATG
GCTGTCGTCAGCTCGTGTCGTGAGATGTTGGGTTAAGTCCCGCAACGAGCGCAACCCTCG
TCCTATGTTGCCAGCACGTCATGGTGGGGACTCATAGGAGACTGCCGGGGTCAACTCGGA
GGAAGGTGGGGATGACGTCAAGTCATCATGCCCCTTATGTCCAGGGCTTCACGCATGCTA
CAATGGCCGGTACAAAGGGCTGCGATACCGCAAGGTGGAGCGAATCCCAAAAAGCCGGTC
TCAGTTCGGATTGGGGTCTGCAACTCGACCCCATGAAGTCGGAGTCGCTAGTAATCGCAG
ATCAGCAACGCTGCGGTGAATACGTTCCCGGGCCTTGTACACACCGCCCGTCACGTCACG
AAAGTCGGCAACACCCGAAGCCGGTGGCCCAACCCTTGTGGAGGGAGCCGTCGAAGGTGG
GGCTGGCGATTGGGACGAAGTCGAAACAAGGT
>1216|563875 Prior=0.002595 Length=1509 NormPrior=0.002254
GTTTGATCCTGGCTCAGAGCGAACGTTAGCGGCGGGCCTAACACATGCAAGTCGAACGAG
AATGTAGGCTTCGGTCTACTAGTAAAGTGGCGGACGGGTGCGTAACACGTGGGTAATCTA
CCTTCCGGCGGGGGACAACAGTCCGAAAGGATTGCTAATACCGCATACGTCAGCGGCGCC
TACGGGCGCTGTTGGGAAAGATGGCCTCTCCTTGGAAGCTGTCACCGGAAGATGAGCCCG
CGTCCCATCAGCTAGTTGGTGAGGTAACGGCTCACCAAGGCTTAGACGGGTAGCTGGTCT
GAGAGGATGATCAGCCACACTGGGACTGCGACACGGCCCAGACTCCTACGGGAGGCAGCA
GTGGGGAATATTGGGCAATGGGCGAAAGCCTGACCCAGCCACGCCGCGTGAGTGATGAAG
GCCTTCGGGTCGTAAAGCTCTGTGGGGAGGGACGAACAAGCTGGGCGCTAATCACCCCGG
CTCTGACGGTACCTCCTTAGCAAGCACCGGCTAACCATGTGCCAGCAGCCGCGGTAATAC
AGGGGGTGCAAACGTTGCTCGGAATCATTGGGCGTAAAGCGCACGTAGGCGGTTCGTTAT
GTCGGATGTGAAAGCCCTTGGCTTAACCGAGGAAGTGCATCCGAAACTGGCGAGCTAGAG
TACTAAAGAGGGTCGCGGAATTCCCGGTGTAGAGGTGAAATTCGTAGATATCGGGAGGAA
CACCGGTGGCGAAGGCGGCGACCTGGGTAGATACTGACGCTGAGGTGCGAAAGCGTGGGG
AGCAAACAGGATTAGATACCCTGGTAGTCCACGCCGTAAACGATGAGTGCTAGATGTTTC
TGGTATTGACCCCGGAGGCGTCGTAGCTAACGCGTTAAGCACTCCGCCTGGGGAGTACGG
CCGCAAGGCTAAAACTCAAAGGAATTGACGGGGGCCCGCACAAGCGGTGGAGCATGTGGT
TTAATTCGACGCAACGCGAAGAACCTTACCTGGGTTGGAACCCTCCAGAAGTCCGCAGAG
ATGTGGATGTGCCCGCAAGGGAATTGGATGTCCAGGTGCTGCATGGCTGTCGTCAGCTCG
TGTCGTGAGATGTTGGGTTAAGTCCCGCAACGAGCGCAACCCTTGTCGTTAGTTGCCAGC
GGTTCGGCCGGGCACTCTAACGAGACTGCCGGTGTTAAACCGGAGGAAGGTGGGGATGAC
GTCAAGTCCTCATGGCCCTTATGCCCAGGGCTACACACGTGCTACAATGACCGGTACAAA
GGGTTGCTAACCCGCGAGGGTACGCTAATCCCAAAAAACCGGCCTCAGTTCAGATTGAAG
TCTGCAACTCGACTTCATGAAGTTGGAATCGCTAGTAATCCCTGATCAGCAGGCAGGGGT
GAATACGTTCCCGGGCCTTGTACACACCGCCCGTCACACCATGGGAGTTAATTGCTCCAG
AAATGGCTGCGCTAACCCGCAAGGGAAGCAGGTCCTTAAGGAGTGACTGGTAACTGGGGT
GAAGTCGTA
>890|217548 Prior=0.002595 Length=1469 NormPrior=0.002316
GAACGCTGGCGGCGTGCTTAACACATGCAAGTGGAGCGACGAACCGGGGCTTGCCCCGGG
GCAGAGCCGCGAACGGGTGAGTAACACGTGGGTAACCCACCCCGATGACCGGGACAACTC
GAGGAAACTCGGGCTAATACCGGATGTGCTCCCTTCCCATGAGGGATGTGAGCAAAGGTA
GCTTCGGCCTCCGCATCGGGACGGGCCCGCGGCCCATTAGCTTGTTGGTGGGGTAACGGC
CTACCAAGGCGACGATGGGTAGCTGGTCTGAGAGGACGATCAGCCACACTGGGACTGAGA
CACGGCCCAGACTCCTACGGGAGGCAGCAGTGGGGAATCTTGCGCAATGCGCGAAAGCGT
GACGCAGCAACGCCGCGTGAGGGAAGACGGCCTTCGGGTTGTAAACCTCTTTCAGTTGGG
ACGAAGCCTTGCCGGTGAATAGCCGGTGGAGGTGACGGTACCTTCAGAAGAAGCCCCGGC
TAACTACGTGCCAGCAGCCGCGGTAATACGTAGGGGGCAAGCGTTGTCCGGAATCATTGG
GCGTAAAGCGCGTGTAGGCGGCCCGATAAGTCCGCTGTGAAAGTCCAGGGCTCAACCCTG
GGATGCCGGTGGATACTGTCGGGCTCGAGTCCGGAAGAGGCGAGTGGAATTCCTGGTGTA
GCGGTGAAATGCGCAGATATCAGGAGGAACACCAATGGCGAAGGCAGCTCGCTGGGACGG
TACTGACGCTGAGGCGCGAAAGCGTGGGGAGCAAACAGGATTAGATACCCTGGTAGTCCA
CGCCGTAAACGATGGGCACTAGGTGTGGGAGGTGTCGACTCCTCCCGTGCCGCAGCTAAC
GCATTAAGTGCCCCGCCTGGGGAGTACGGCCGCAAGGCTAAAACTCAAAGGAATTGACGG
GGGCCCGCACAAGCAGCGGAGCATGTGGTTTAATTCGACGCAACGCGAAGAACCTTACCT
GGGCTTGACATGTTGGTCGTACCTGTGGAAACACAGGGTCAGTTCGGCTGGACCATCACA
GGTGGTGCATGGCTGTCGTCAGCTCGTGTCGTGAGATGTTGGGTTAAGTCCCGCAACGAG
CGCAACCCCCGTCGCATGTTGCCAGCGGTTCGGCCGGGGACTCATGCGAGACTGCCGGTG
ACAAACCGGAGGAAGGTGGGGATGACGTCAAGTCATCATGCCCCTTATGTCCAGGGCTAC
ACACGTGCTACATTGGCGCATACAAAGGGCTGCGATACCGCGAGGTGGAGCGAATCCCAA
AAAGTGCGTCTCGGTTCGGATTGGAGGCTGAAACTCGCCTCCATGAAGGCGGAGTTGCTA
GTAATCCCGAATCAGCAACGTCGGGGTGAATACGTTCCCGGGCCTTGTACACACCGCCCG
TCACACCACGAAAGTGGGCAACACCCGAAGCCGGTGATCCAACCCGCAAGGGAGGGAGCC
GTCGAAGGTGGGGCCCGGGATTGGGGTAA
>941|214033 Prior=0.002585 Length=1390 NormPrior=0.002438
GTTTGATCCTGGCTCAGGACGAACGCTGGCGGCGTGCTTAACACATGCAAGTGGAGCGAC
GAACCAGGCTTCGGCCTGGGGCAAAGCCGCGAACGGGTGAGTAACACGTGGGTAACGTGC
CTCGATGACCGGGACAACCCGAGGAAACTCGGGCTAATACCGGATGTGCTCCCACCACAT
CAGTGGTGTGAGTAAAGGTAGCTTCGGCCTCCGCATCGAGATCGGCCCGCGGCGCATTAG
CTTGTTGGTGGGGTAACGGCTTACCAAGGCAACGATGCGTAGCTGGTCTGAGAGGACGAT
CAGCCACACTGGGACTGAGACACGGCCCAGACTCCTACGGGAGGCAGCAGTGGGGAATCT
TGCGCAATGCGCGAAAGCGTGACGCAGCAACGCCGCGTGGGGGAAGAAGGCCTTCGGGTT
GTAAACCTCTTTCAGTTGGGACGAAGTGTGAGCGGTGAATAGCCGTTTCACATGACGGTA
CCTTCACAAGAAGCCCCGGCTAACTACGTGCCAGCAGCCGCGGTAATACGTAGGGGGCAA
GCGTTGTCCGGAATCATTGGGCGTAAAGAGCGCGTAGGCGGCCCTGTAAGTCCGCTGTGA
AAGTCAAGGGCTCAACCCTTGAATGCCGGTGGATACTGCAGGGCTAGAGTCCGGAAGAGG
CGAGTGGAATTCCTGGTGTAGCGGTGAAATGCGCAGATATCAGGAGGAACACCGATGGCG
AAGGCAGCTCGCTGGGACGGTACTGACGCTGAGGCGCGAAAGCGTGGGGAGCAAACAGGA
TTAGATACCCTGGTAGTCCACGCCGTAAACGATGGGCACTAGGTGTGGGAGGTGTCGACT
CCTCCCGTGCCGAAGCTAACGCATTAAGTGCCCCGCCTGGGGAGTACGGCCGCAAGGCTA
AAACTCAAAGGAATTGACGGGGGCCCGCACAAGCAGCGGAGCATGTGGTTTAATTCGACG
CAACGCGAAGAACCTTACCTGGGCTTGACATGTCCGTGACAGCTGTGGAAACACAGTCTC
CCTTCGGGGCACGGTCACAGGTGGTGCATGGCTGTCGTCAGCTCGTGTCGTGAGATGTTG
GGTTAAGTCCCGCAACGAGCGCAACCCTCGTCGCATGTTGCCAGCATTTAGTTGGGGACT
CATGCGAGACTGCCGGTGACAAACCGGAGGAAGGCGGGGATGACGTCAAGTCATCATGCC
CCTTATGTCCAGGGCTACACACGTGCTACATTGGCGCATACAAAGGGCTGCAAAACCGCG
AGGTGGAGCGAATCCCAAAAAGTGCGTCTCGGTTCGGATTGGAGGCTGAAACTCGCCTCC
ATGAAGGCGGAGTTGCTAGTAATCCCGAATCAGCAACGTCGGGGTGAATACGTTCCCGGG
CCTTGTACAC
>991|581496 Prior=0.002566 Length=1327 NormPrior=0.002535
GCACGGGTGAGTAGCGCGTGGGAACCTGCCCTGTTGTGGGGGATAACCGAGGGAAACCTC
GGCTAATACCGCATAAGCCGGGTGTCTTGAGAGAGGCATTCGGGAAAGATTTATCGCGAC
AGGAGGGGCCCGCGTCGGATTAGCTTGTTGGTGGGGTAACGGCCTACCAAGGCGATGATC
CGTAGCTGGTCTGAGAGGATGATCAGCCACACTGGGACTGAGACACGGCCCAGACTCCTA
CGGGAGGCAGCAGTGGGGAATATTGGACAATGGGCGCAAGCCTGATCCAGCAATGCCGCG
TGAGTGAGGAAGGCCTTAGGGTTGTAAAGCTCTTTCACCCGCGACGATGATGACGGTAGC
GGGAGAAGAAGCCCCGGCTAACTTCGTGCCAGCAGCCGCGGTAATACGAAGGGGGCGAGC
GTTGTTCGGATTTACTGGGCGTAAAGGGCGCGCAGGCGGCCATCTTTGTCAGGCGTGAAA
GCCCCGGGCTCAACCTGGGAATTGCGTCTGGGACGGGGTGGCTAGAGATCGGGAGAGGAG
CGTGGAATTCCCAGTGTAGAGGTGAAATTCGTAGATATTGGGAAGAACACCGGTGGCGAA
GGCGGCTCTCTGGACCGATACTGACGCTGAGGCGCGAAAGCGTGGGGAGCAAACAGGATT
AGATACCCTGGTAGTCCACGCTGTAAACGATGTGTGCTAGACGTTGGGGAGCCTAGCTCT
TCGGTGTCGCAGCTAACGCGGTAAGCACACCGCCTGGGGAGTACGGCCGCAAGGTTAAAA
CTCAAAGGAATTGACGGGGGCCCGCACAAGCGGTGGAGCATGTGGTTTAATTCGACGCAA
CGCGAAGAACCTTACCAGCTCTTGACATGTCCCGTATGGGTGGGGGAGACCTCATCCTTC
AGTTCGGCTGGCGGGAACACAGGTGCTGCATGGCTGTCGTCAGCTCGTGTCGTGAGATGT
TGGGTTAAGTCCCGCAACGAGCGCAACCCCCATCTTCAGTTGCCAGCGGGTAGTGCCGGG
CACTCTGAAGAAACTGCCGGTGACAAGCCGGAGGAAGGCGGGGATGACGTCAAGTCCTCA
TGGCCCTTATGGGCTGGGCTACACACGTGCTACAATGGCGGTGACAGAGGGGTGCGAGGC
AGCGATGCCTAGCCAATCTCAAAAAACCGTCTCAGTTCGGATTGCTCTCTGCAACTCGAG
AGCATGAAGTCGGAATCGCTAGTAATCGCGGATCAGCATGCCGCGGTGAATACGTTCCCG
GGCCTTGTACACACCGCCCGTCACACCATGGGAGTTGGTTTTACCCGAAGCCGGTGCGCT
AACCCGC
>1480|161302 Prior=0.002561 Length=1475 NormPrior=0.002276
GTTTGATCCTGGCTCAGGATGAACGCTGGCGGTCTGCTTAACACATGCAAGTCGAACGGA
ACTCTTCGGAGTTCAGTGGCGGACGGGTGAGTAACGCGTGAGAATCTGCCTTTTGGTCGG
GGACAACCACTGGAAACGGTGGCTAATACCGGATAAGCCTGCGGGTAAAAGATTAATTGC
CAAGAGAGGAGCTCGCGTCTGATTAGCTAGTTGGTGAGGTAAAGGCTCACCAAGGCGGCG
ATCAGTAGCTGGTCTGAGAGGATGATCAGCCACACTGGGACTGAGACACGGCCCAGACTC
CTACGGGAGGCAGCAGTGGGGAATTTTCCGCAATGGGCGAAAGCCTGACGGAGCAAGACC
GCGTGAGGGAGGAAGGCTCTTGGGTTGTAAACCTCTTTTCTTGGGGAAGAAAAAAATGAC
GGTACCCAAGGAATCAGCATCGGCTAACTCCGTGCCAGCAGCCGCGGTAATACGGAGGAT
GCAAGCGTTATCCGGAATTATTGGGCGTAAAGCGTCCGCAGGTGGCACTTCAAGTCTGCT
GTCAAAGACCGGGGCTTAACCCTGGAAAGGCAGTGGAAACTGAAGCGCTAGAGTGTGGCA
GGGTAGAGGGAATTCCCGGTGTAGCGGTGAAATGCGTAGAGATCGGGAAGAACATCGGTG
GCGAAAGCGCTCTACTGGACGGTGACTGACACTCAGGGACGAAAGCTAGGGGAGCGAATG
GGATTAGATACCCCAGTAGTCCTAGCCGTAAACGATGGATACTAGGTGTGGCTTGTATCG
ACCCGAGCCGTGCCGTAGCTAACGCGTTAAGTATCCCGCCTGGGGAGTACGCACGCAAGT
GTGAAACTCAAAGGAATTGACGGGGGCCCGCACAAGCGGTGGAGTATGTGGTTTAATTCT
ATGCAACGCTAAGAACCTTACCGGGGCTTGAAATGACCGGAATCCTACTGAAAGGTGGGA
GTGCCTTCGGGAGCCGGAACACAGGTGGTGCATGGCTGTCGTCAGCTCGTGTCGTGAGAT
GTTGGGTTAAGTCCCGCAACGAGCGCAACCCTCGTTTTTAGTTGCCATCATTAAGTTGGG
CACTCTAGAGAGACTGCCGGTGACAAACCGGAGGAAGGTGGGGATGACGTCAAGTCAGCA
TGCCCCTTACGTCCTGGGCTACACACGTACTACAATGCTGTGGACAAAGGGCAGCCAACC
AGCGATGGTGCGCTAATCCCAGAAACCACGGCTCAGTTCAGATCGCAGGCTGCAACTCGC
CTGCGTGAAGGAGGAATCGCTAGTAATTGCAGGTCAGCATACTGCAGTGAATCCGTTCCC
GGGCCTTGTACACACCGCCCGTCACACCATGGAAGCTGGCCACGCCCGAAGTCGTTACCC
TAACCTGAAAAGGAGGGGGATGCCGAAGGCAGGGCTGATGACTGGGGTGAAGTCGTAACA
AGGTAGCCGTACCGGAAGGTGTGGCTGGATCACCC
>5191|574032_m03 Prior=0.002542 Length=1421 NormPrior=0.002346
GCGACGAACCGGGCTTCGGCCCGGGGCAAAGCCGCGAACGGGTGAGTAACACGTGGGTAA
CCTGCCCCGATGATTGGGACAACCTCGGGAAACCGAGGCTAATACCAAATGTGCTCGCAC
TCCTCGAGGAGTGTGAGGAAAGGAAGCTTCGGCCTCCGCATTGGGATGGGCCCGCGGCGC
ATTAGCTTGTTGGTGGGGTAAAGGCCTACCAAGGCTTCGATGCGTAGCTGGTCTGAGAGG
ACGATCAGCCACACTGGGACTGAGACACGGCCCAGACTCCTACGGGAGGCAGCAGTGGGG
AATCTTGCGCAATGCGCGAAAGCGTGACGCAGCAACGCCGCGTGGGGGAAGACGGCCTTC
GGGTTGTAAACCCCTTTCAGTTGGGACGAAGCTTCGCCGGTTAATAGCCGGTTGGAGTGA
CGGTACCTTCAGAAGAAGCCCCGGCTAACTACGTGCCAGCAGCCGCGGTAATACGTAGGG
GGCAAGCGTTGTCCGGAATCATTGGGCGTAAAGCGCGTGTAGGCGGTTCGGTAAGTCTGC
TGTGAAAGTCCAGGGCTCAACCCTGGGATGCCGGTGGATACTGTCGGACTAGAGTACGGA
AGAGGCGAGTGGAATTCCCGGTGTAGCGGTGAAATGCGCAGATATCGGGAGGAACACCAA
TTGCGAAGGCAGCTCGCTGGGACGTCACTGACGCTGAGACGCGAAAGCGTGGGGAGCAAA
CAGGATTAGATACCCTGGTAGTCCACGCCGTAAACGATGGGCACTAGGTGTGGGGGGTGT
CGACTCCCTCCGTGCCGAAGCTAACGCATTAAGCACCCCGCCTGGGGAGTACGGCCGCAA
GGCTAAAACTCAAAGGAATTGACGGGGGCCCGCACAAGCGGTGGAGCATGTGGTTTAATT
CGAAGCAACGCGAAGAACCTTACCTGGGCTTGACATGTGCCTGACAGCCGTGGAAACACG
GTCTCCCTTCGGGGCAGGTACACAGGTGGTGCATGGCTGTCGTCAGCTCGTGTCGTGAGA
TGTTGGGTTAAGTCCCGCAACGAGCGCAACCCCCGTCGCATGTTGCCAGCATTTAGTTGG
GGACTCATGCGAGACTGCCGGTGACAAACCGGAGGAAGGTGGGGATGACGTCAAGTCATC
ATGCCCCTTATGTCCAGGGCTACACACGTGCTACATTGGCGCGTACAGAGGGCTGCGATA
CCGCGAGGTGGAGCGAATCCCTCAAAGCGCGTCTCGGTTCGGATTGCAGGCTGAAACTCG
CCTGCATGAAGGCGGAGTTGCTAGTAATCGCGGATCAGCACTGCCGCGGTGAATACGTTC
CCGGGCCTTGTACACACCGCCCGTCACACCACGGAAGCAAGCAACACCCGAAGCCGGTGG
CCTAACCCGCAAGGGAGGGAGCAGTCGAAGGTGGGGCTCGT
>5106|246075_m01 Prior=0.002540 Length=1385 NormPrior=0.002404
TTAGCGGCGGACGGGTGAGTAACACGTGGGCAACCTGCCTGTAAGACTGGGATAACTTCG
GGAAACCGGAGCTANNNNNNNNNNNNNNNNNNNNNNNNNNNNNNNNNNNAGCTGAAAGAC
GGTTTACGCTGTCACTTATAGATGGGCCCGCGGCGCATTAGCTAGTTGGTGAGGTAACGG
CTCACCAAGGCAACGATGCGTAGCCGACCTGAGAGGGTGATCGGCCACACTGGGACTGAG
ACACGGCCCAGACTCCTACGGGAGGCAGCAGTAGGGAATCTTCCGCAATGGACGAAAGTC
TGACGGAGCAACGCCGCGTGAGTGATGAAGGTTTTCGGATCGTAAAACTCTGTTGTTAGG
GAAGAACAAGTACGAGAGTAACTGCTCGTACCTTGACGGTACCTAACCAGAAAGCCACGG
CTAACTACGTGCCAGCAGCCGCGGTAATACGTAGGTGGCAAGCGTTGTCCGGAATTATTG
GGCGTAAAGCGCGCGTAGGCGGCCCTTTAAGTTTTTAAGTCTGCTGTGAAAGCCCCCGGC
TCAACCGGGGAGGGTCATTGGAAACTGGGAGACTTGAGTGCAGAAGAGAAGAGCGGAATT
CCACGTGTAGCGGTGAAATGCGTAGAGATGTGGAGGAACACCAGTGGCGAAGGCGACTCT
TTGGTCTGTAACTGACGCTGAGGCGCGAAAGCGTGGGGAGCAAACAGGATTAGATACCCT
GGTAGTCCACGCCGTAAACGATGAGTGCTAAGTGTTAGAGGGTTTCCGCCCTTTAGTGCT
GCAGCAAACGCATTAAGCACTCCGCCTGGGGAGTACGGCCGCAAGGCTGAAACTCAAAGG
AATTGACGGGGACCCGCACAAGCGGTGGAGCATGTGGTTTAATTCGAAGCAACGCGAAGA
ACCTTACCTGGGTTTGACATCCTCTGACACTCCTAGAGATAGGAATTTCCCCTTCGGGGG
ACAGAGTGACAGGTGGTGCATGGTTGTCGTCAGCTCGTGTCGTGAGATGTTGGGTTAAGT
CCCGCAACGAGCGCAACCCTTGATCTTAGTTGCCAGCATTTAGTTGGGCACTCTAAGGTG
ACTGCCGGTGACAAACCGGAGGAAGGTGGGGATGACGTCAAATCATCATGCCCCTTATGA
CCTGGGCTACACACGTGCTACAATGGATGGTACAAAGGGCTGCAAGACCGCGAGGTTTAG
CCAATCCCATAAAACCATTCTCAGTTCGGATTGCAGGCTGCAACTCGCCTGCATGAAGCC
GGAATCGCTAGTAATCGCGGATCAGCATGCCGCGGTGAATACGTTCCCGGGCCTTGTACA
CACCGCCCGTCACACCACGAGAGTTTGTAACACCCGAAGTCGGTGGGGTAACCTTTTCGG
GGCCA
>2520|251034 Prior=0.002452 Length=1499 NormPrior=0.002145
GTTTGATCCTGGCTCAGGACGAACGCTGGCGGCGTGCTTAACACATGCAAGTGGTGCGAC
GAACCAGGGCTTGCCCTGGGGCAAAGCCGCGAACGGGTGAGTAACACGTGAGTAACCTGC
CCCGATGACCGGGACAACCCGAGGAAACTCGGGCTAATACCGGATGTGGCGCACAGGTCT
AAGCCTGTTCGCTAAAGGAAGCTTCGGCCTCCGCATTGGGAGGGGCTCGCGGCCCATTAG
CTTGTTGGTGGGGTAACGGCCTACCAAGGCAACGATGGGTAGCTGGTCTGAGAGGACGAT
CAGCCACACTGGGACTGAGACACGGCCCAGACTCCTACGGGAGGCAGCAGTGGGGAATCT
TGCGCAATGCGCGAAAGCGTGACGCAGCAACGCCGCGTGGGGGAAGACGGCCTTCGGGTT
GTAAACCCCTTTCAGGAGGGACGAAGGTTCACCGGTGAATAGCCGTGTGGATTGACGGTA
CCTCCACAAGAAGCTCCGGCTAACTACGTGCCAGCAGCCGCGGTAATACGTAGGGAGCAA
GCGTTGTCCGGAATCATTGGGCGTAAAGCGCGCGTAGTCGGCTGCTCCATAAGTCCGGTG
TGAAAGTCAAAGGCTCAACCTTTGAAAGCCGATGGATACTGTGGAGCTAGAGTACGGAAG
AGGCGAGTGGAATTCCTGGTGTAGCGGTGGAATGCGCAGATATCAGGAGGAACACCAATA
GCGAAGGCAGCTCGCTGGGACGTTACTGACACTGAGGCGCGAAAGCGTGGGGAGCGAACA
GGATTAGATACCCTGGTAGTCCACGCCGTAAACGATGGGTACTAGGTGTGGGAGGTGTCG
ACTCCTCCCGTGCCGTCGCTAACGCACTAAGTACCCCGCCTGGGGAGTACGGCCGCAAGG
CTAAAACTCAAAGGAATTGACGGGGGCCCGCACAAGCAGCGGAGCATGTGGTTTAATTCG
ACGCAACGCGAAGAACCTTACCTGGGCTTGACATGTTGGTGACCGCCGTGGAAACACGGT
TTTCCTTCGGGACACCATCACAGGTGGTGCATGGCTGTCGTCAGCTCGTGTCGTGAGATG
TTGGGTTAAGTCCCGCAACGAGCGCAACCCCCGTCCTATGTTGCCATCATTAAGTTGGGG
ACTCATAGGAGACTGCCGGTGACAAACCGGAGGAAGGTGGGGATGACGTCAAGTCATCAT
GCCCCTTATGTCCAGGGCTACACACGTGCTACATTGGCGCATACAAAGGGCAGCAATACC
GCGAGGTGGAGCAAATCCCATAAAGTGCGCCTCGGTTCGGATTGGAGGCTGAAACTCGCC
TCCATGAAGGTGGAGTTGCTAGTAATCGCGGATCAGCAATGCCGCGGTGAATACGTTCCC
GGGCCTTGTACACACCGCCCGTCACACCACGAAAGCGAGCAACACCCGAAGCCGGTGGCC
TAACCGCAAGGAGGGAGCCGTCGAAGGTGGGGCCCGTGATTGGGGTGAAGTCGTAACAA
>3032|222843 Prior=0.002441 Length=1344 NormPrior=0.002382
AAAGCGGCGTACGGGTGAGTAACACGTGGATGATCTACCTTTTAGTGGGGAATAACCCTG
GGAAACCGGGGCTAATACCGCATAATCCTGAGAAGGGAAAGCAGCAATGCGCTGAAAGAG
GAGTCCGCGGCCGATTAGCTAGTTGGTGAGGTAATGGCTCACCAAGGCGGTGATCGGTAG
CCGGCCTGAGAGGGCACACGGCCACACTGGCACTGAAACACGGGCCAGACTCCTACGGGA
GGCAGCAGTGGGGAATCTTGCACAATGGAGGCAACTCTGATGCAGCGACGCCGCGTGAGC
GATGAAGCCCTTCGGGGTGTAAAGCTCTTTCGGCAGGGACGATAATGACGGTACCTGAAG
AAGAAGCTGCGGCTAACTACGTGCCAGCAGCCGCGGTAATACGTAGGCAGCGAGCGTTGT
TCGGAATTACTGGGCGTAAAGAGTGTGTAGGCGGTGCTCTAAGTTCGGTGTGAAATCTCC
TGGCTTAACTGGGAGGGTGCGCCGGAAACTGGAGTGCTCGAGCGTGGGAGAGGAAAGCGG
AATTCCTGGTGTAGCGGTGAAATGCGTAGATATCAGGAGGAACACCTGTGGTGTAGACGG
CTTTCTGGACCATAGCTGACGCTGAGACACGAAAGCGTGGGTAGCAAACAGGATTAGATA
CCCTGGTAGTCCACGCCCTAAACGATGCATACTTGGTGTCGGCCATTCAGTTGGTCGGTG
CCGGAGCTAACGCGTTAAGTATGCCGCCTGGGGAGTACGGTCGCAAGGCTGAAACTCAAA
GGAATTGACGGGGGCCCGCACAAGCGGTGGAGCATGTGGTTTAATTCGACGCAACGCGAA
GAACCTTACCTGGGCTCGAACGGCTTCTGATCGCCGATGGAAACATTGGCTTCCCCGCAA
GGGGCAGGAGTCGAGGTGCTGCATGGCTGTCGTCAGCTCGTGTCGTGAGATGTTGGGTTA
AGTCCCGCAACGAGCGCAACCCTTGTCCTGTGTTGCTAACCCGAAAGGGTGCACTCTCAG
GAGACCGCCAGCGATAAGTTGGAGGAAGGTGGGGATGACGTCAAGTCATCATGGCCTTTA
TGTCCAGGGCTACACACGTGCTACAATGGACGGTACAAAGCGCAGCCAACCCGCGAGGGG
GAGCTAATCGCAAAAAACCGTTCTCAGTTCGGATTGCAGGCTGCAACTCGCCTGCATGAA
GCTGGAATCGCTAGTAATGGCATATCAGAACGATGCCGTGAATACGTTCCCGGGCCTTGT
ACACACCGCCCGTCACATCACGAAAGTGGATTGTACTAGAAGCCTGCGCGCCAACCCGCA
AGGGGGGCAGCGGTCCAAGGTATG
>3366|103558 Prior=0.002416 Length=1442 NormPrior=0.002197
GTTTGATCCTGGCTCAGAATGAACGCTGGCGGCGTGCTTTACACATGCAAGTCGAGCGAG
GCGGCCCGCAAGGGCTAGTCGAGCGGCGAACGGGTGAGTAACGCGTGGATTATCTGCCCT
GAGGTGGGGGATAACCCGGGGAAACTCGGGCTAATACCGCATATGACCGTGAGGTCAAAG
GGGGGTCGCAAGATCTCTCGCCATAGGAGGAGTCCGCGTCCGATTAGCTAGTTGGTAGGG
TAATGGCCTACCAAGGCGACGATCGGTAGCCGGCCTGAGAGGGTGATCGGCCACACTGGA
ACTGAGACACGGTCCAGACTCCTACGGGAGGCAGCAGTGGGGAATTTTGCGCAATGGGCT
AACGCCTGACGCAGCAACGCCGCGTGGAGGATGAAGGTCCTTGGATTGTAAACTCCTGTC
AGCAGGGAAAAAGCGACCTGACCTCATACGTCAGGGAGTTGATTGTACCTGCAGAGGAAG
CCCCGGCTAACTCTGTGCCAGCAGCCGCGGTAATACAGAGGGGGCAAGCGTTATTCGGAA
TTATTGGGCGTAAAGGGCGCGTAGGCGGCTTGGCAAGTGGATGGTGAAATCCCTCGGCTT
AACCGAGGAACTGCCGTCCAAACTGCTTCGCTTGAGACCGGGAGAGGTGAGTGGAATTCC
CAGTGTAGCGGTGAAATGCGTAGATATTGGGAGGAACACCAGTGGCGAAGGCGGCTCACT
GGACCGGTACTGACGCTGAGGCGCGAAAGCGTGGGGAGCAAACGGGATTAGATACCCCGG
TAGTCCACGCCGTAAACGATGAGTGCTTGGTGTAGCGGGTATCGACCCCTGCTGTGCCGA
AGTCAACACATTAAGCACTCCGCCTGGGGAGTACGGTCGCAAGGCTGAAACTCAAGGGAA
GGNNNNNNNNNNNNNNNNNNNNNNNNNNNNNNNNNNNNNNNNNNNNNNNNNNNNNNNNNN
NNNNNNNNNNNNNNNNNNNNNNNNNNNNNNNNNNNNNNNNNNNNNNGTCCCCCTCTTCGG
AGGCACCTGTATAGGTGCTGCATGGCTGTCGTCAGCTCGTGTCGTGAGATGTTGGGTTAA
GTCCCGCAACGAGCGCAACCCTTGTCCATAGTTACTAACGGGTCATGCCGAGAACTCTAT
GGAGACTGCCGGTGATAAACCGGAGGAAGGTGGGGATGACGTCAAGTCCTCATGGCCTTT
ATGTCCAGGGCTACACACGTGCTACAATGGACGGCACAAAGAGTCGCAAAACCGCGAGGT
TGAGCTAATCTCAAAAAACCGTTCTCAGTTCGGATTGCAGTCTGCAACTCGACTGCATGA
AGCTGGAATCGCTAGTAATCGCGGATCAGCACGCCGCGGTGAATACGTTCCCGGGCCTTG
TACACACCGCCCGTTACGTCACGAAATTCGGTTGCACTAGAAGGCGGTGGGCTAACCCGC
AA
>873|278185 Prior=0.002402 Length=1458 NormPrior=0.002160
GGATGAACGATGGCGGTCTGCTTAACACATGCAAGTCGAACGCAAGTAGCAATACTTGAG
TGGCGGACGGGTGAGTAACGCGTGAGAATCTGCCTAGAGGTTGGGGACAACCACTGGAAA
CGGTGGCTAATACCCAATGTGCCTATTCGTGAAAGATTTATCGCCTCTAGATGAGCTCGC
GTCTGATTAGCTAGTTGGTAGGGTAAAAGCCTACCAAGGCATCGATCAGTAGCTGGTCTG
AGAGGATGACCAGCCACACTGGGACTGAGACACGGCCCAGACTCCTACGGGAGGCAGCAG
TGGGGAATTTTCCGCAATGGGCGAAAGCCTGACGGAGCAAGACCGCGTGAGGGAGGAAGG
CTCTTGGGTTGTAAACCTCTTTTGTCAGGGAAGAAGAAAGTGACGGTACCTGACGAATCA
GCATCGGCTAACTCCGTGCCAGCAGCCGCGGTAATACGGAGGATGCAAGCGTTATCCGGA
ATTATTGGGCGTAAAGCGTCCGCAGGTGGCTGATCAAGTCTGCGGTCAAAGACCGGGGCT
TAACCCTGGAAAGGCCGTGGAAACTGAAGTGCTAGAGTGCAGTAGGGGTAGAGGGAATTC
CCGGTGTAGCGGTGAAATGCGTAGAGATCGGGAAGAACATCGGTGGCGAAAGCGCTCTAC
TGGACGGTGACTGACACTCAGGGACGAAAGCTAGGGGAGCGAATGGGATTAGATACCCCA
GTAGTCCTAGCCGTAAACGATGGATACTAGGTGTGGCTTGTATCGACCCGAGCCGTGCCG
TAGCTAACGCGTTAAGTATCCCGCCTGGGGAGTACGCACGCAAGTGTGAAACTCAAAGGA
ATTGACGGGGGCCCGCACAAGCGGTGGAGTATGTGGTTTAATTCGATGCAACGCGAAGAA
CCTTACCAGGGCTTGACATGTCCGGAACCCTCTTGAAAGAGAGGGGTGCCTTCGGGAGCC
GGAACACAGGTGGTGCATGGCTGTCGTCAGCTCGTGTCGTGAGATGTTGGGTTAAGTCCC
GCAACGAGCGCAACCCTCGTTTTTAGTTGCCAGCATTAAGTTGGGCACTCTAAAGAGACT
GCCGGTGACAAACCGGAGGAAGGTGGGGATGACGTCAAGTCAGCATGCCCCTTACGCCCT
GGGCTACACACGTACTACAATGCTACGGACAAAGGGCAGCAAGACAGCGATGTCAAGCTA
ATCCCAGAAACCGTGGCTCAGTTCAGATTGCAGGCTGCAACTCGCCTGCATGAAGGAGGA
ATCGCTAGTAATTGCAGGTCAGCATACTGCAGTGAATCCGTTCCCGGGCCTTGTACACAC
CGCCCGTCACACCATGGAAGTTGGCCACGCCCGAAGTCTTTACTCTAACCCTTTTGGGAG
GAGGACGCCGAAGGCAAAGCTGGTGACTGGGGTGAAGTCGTAACAAGGTAGCCGTACCGG
AAGGTGTGGCTGGATCAC
>4811|D2D27 Prior=0.002383 Length=1348 NormPrior=0.002318
AGCGGGTTAGGCCACCGGCTTCGGGTGTTGCTCACTCCCGTGGTGTGACGGGCGGTGTGT
ACAAGGCCCGGGAACGTATTCACCGCGGCAGTGCTGATCCGCGATTACTAGCAACTCCGC
CTTCATGCAGGCGAGTTTCAGCCTGCAATCCGAACCGAGACGCGCTTTAAGGGATTCGCT
CCACCTCGCGGTATCGCAGCCCTCTGTACGCGCCAATGTAGCACGTGTGTAGCCCTGGAC
ATAAGGGGCATGATGACTTGACGTCATCCCCACCTTCCTCCGGTTTGTCACCGGCAGTCT
CGCATGAGTCCCCAACTAAATGCTGGCAACATACGACGGGGGTTGCGCTCGTTGCGGGAC
TTAACCCAACATCTCACGACACGAGCTGACGACAGCCATGCACCACCTGTGATCCTGCCC
CGAAGGGAAGCCCTGTTTCCAGAGCGGTCAGGAACATGTCAAGCCCAGGTAAGGTTCTTC
GCGTTGCGTCGAATTAAACCACATGCTCCGCTGCTTGTGCGGGCCCCCGTCAATTCCTTT
GAGTTTTAGCCTTGCGGCCGTACTCCCCAGGCGGGACACTTAATGCGTTAGCTTCGGCAC
GGGAGGAGTCGACACCTCCCACACCTAGTGTCCATCGTTTACGGCGTGGACTACCAGGGT
ATCTAATCCTGTTTGCTCCCCACGCTTTCGCGTCTCAGCGTCAGTAACGTTCCAGCGAGC
TGCCTTCGCAATCGGTGTTCCTCCTGATATCTGCGCATTTCACCGCTACACCAGGAATTC
CACTCGCCTCTCCCGCACTCGAGCCCGACAGTATCCACCGGCATTCGAGGGTTGAGCCCC
CGACTTTCACAGCGGACTTACCGGACCGCCTACACGCGCTTTACGCCCAATGATTCCGGA
CAACGCTAGCCCCCTACGTATTACCGCGGCTGCTGGCACGTAGTTAGCCGGGGCTTCTTC
TGAAGGTACCGTCACTCCAGAGGGCTATTAACCCTCGAAGCTTCGTCCCAACTGAAAGGG
GTTTACAACCCGAAGGCCTTCTTCCCCCACGCGGCGTTGCTGCGTCAGGCTTTCGCCCAT
TGCGCAAGATTCCCCACTGCTGCCTCCCGTAGGAGTCTGGGCCGTGTCTCAGTCCCAGTG
TGGCTGATCATCCTCTCAGACCAGCTACGCGTCTTCGCCTTGGTAGGCCATTACCCCACC
AACTAGCTGATGCGACGCAGGCTCCTCCCGATCCGGAGGCGGAAGCTTCCTTTCCCCCAN
NNNNNNNNNNNNNNNNNNNNNNNNNNNNCGACGGGTTGTCCCAGTGATCGGGGCAGGTAA
CCCACGTGTTACTCACCCGTTCGCGGCT
>2283|248838 Prior=0.002377 Length=1484 NormPrior=0.002100
GTTTGATCCTGGCTCAGGACGAACGCTGGCGGCGTGCTTAACACATGCAAGTCGAGCGGT
AAGGCCCCTTCGGGGGTACACGAGCGGCGAACGGGTGAGTAACACGTGAGCAACCTACCC
TCAACTTTGGGATAAGCCTCGGAAACGGGGTCTAATACCGGATAATATCGCGCTCCTCCT
GGGGTGTGGTTGAAAGTTCTGGCGGTTGGGGATGGGCTCGCGGCCTATCAGCTTGTTGGT
GGGGTAATGGCCTACCAAGGCGTCGACGGGTAGCCGGCCTGAGAGGGCGACCGGCCACAC
TGGGACTGAGACACGGCCCAGACTCCTACGGGAGGCAGCAGTGGGGAATATTGCGCAATG
GACGAAAGTCTGACGCAGCAACGCCGCGTGAGGGATGACGGCCTTCGGGTTGTAAACCTC
TTTCAGCAGGGACGAAGCGAGAGTGACGGTACCTGCAGAAGAAGGACCGGCCAACTACGT
GCCAGCAGCCGCGGTAATACGTAGGGTCCGAGCGTTGTCCGGAATTATTGGGCGTAAAGG
GCTCGTAGGCGGTTCGTCACGTCGGGAGTGAAAACTCGGGGCTTAACCCCGAGCCTGCTT
CCGATACGGGCAGACTAGAGGTAGGCAGGGGAGAGCGGAACTCCTGGTGTAGCGGTGGAA
TGCGCAGATATCAGGAAGAACACCGGTGGCGAAGGCGGCTCTCTGGGCCTTACCTGACGC
TGAGGAGCGAAAGCGTGGGTAGCGAACAGGATTAGATACCCTGGTAGTCCACGCCGTAAA
CGTTGGGCGCTAGGTGTGGGGGACATTCCACGTCCTCCGTGCCGCAGCTAACGCATTAAG
CGCCCCGCCTGGGGAGTACGGCCGCAAGGCTAAAACTCAAAGGAATTGACGGGGGCCCGC
ACAAGCGGCGGAGCATGTTGCTTAATTCGATGCAACGCGAAGAACCTTACCTAGGCTTGA
CATGCGCGGAAATCTCCCAGAGATGGGAGGTCCGTAAGGGCCGTGCACAGGTGGTGCATG
GTTGTCGTCAGCTCGTGTCGTGAGATGTTGGGTTAAGTCCCGCAACGAGCGCAACCCTCG
TTCCATGTTGCCAGCGCGTGATGGCGGGGACTCATGGGAGACTGCCGGGGTCAACTCGGA
GGAAGGTGGGGATGACGTCAAGTCATCATGCCCCTTATGTCCAGGGCTTCACGCATGCTA
CAATGGCCGGTACAAAGGGCTGCGAAACCGCAAGGTGGAGCGAATCCCAAAAAGCCGGTC
TCAGTTCGGATTGGGGTCTGCAACTCGACCCCATGAAGTCGGAGTCGCTAGTAATCGCAG
ATCAGCAACGCTGCGGTGAATACGTTCCCGGGCCTTGTACACACCGCCCGTCACGTCACG
AAAGTCGGTAACGCCCGAAGCCGGTGGCCCAACCCCTTGTGGGAGGGAGCCGTCGAAGGC
GGGATCGGCGATTGGGACGAAGTCGTAACAAGGTAGCCGTACCA
>4753|L2B33 Prior=0.002376 Length=1363 NormPrior=0.002286
TAGGCCATGGGCTTCGGGTGTTACCAACTTTCGTGACGTGACGGGCGGTGTGTACAAGGC
CCGGGAACGTATTCACCGCAGCGTTGCTGATCTGCGATTACTAGCGACTCCAACTTCACG
GGGTCGAGTTGCAGACCCCGATCCGAACTGAGACCCACTTTAAGGGATTCGCTCCACCTC
ACGGTCTCGCAGCCCTCTGTATAGGCCATTGTAGCATGTGTGAAGCCCTGGACATAAGGG
GCATGATGACTTGACGTCATCCCCACCTTCCTCCGAGTTGACCCCGGCAGTCTCCCATGA
GTCCCCGGCATCACCCGCTGGCAACATGGAACAAGGGTTGCGCTCGTTGCGGGACTTAAC
CCAACATCTCACGACACGAGCTGACGACAGCCATGCACCACCTGCACACCAACCACAAGG
GAACGCCTATCTCTAGACGCGTCTGGTGCATGTCAAACCCAGGTAAGGTTCTTCGCGTTG
CATCGAATTAATCCACATGCTCCGCCGCTTGTGCGGGCCCCCGTCAATTCCTTTGAGTTT
TAGCCTTGCGGCCGTACTCCCCAGGCGGGGCGCTTAATGCGTTAGCTACGGCACAGAGAC
CGTGGAATGGCCCCCACACCTAGCGCCCACCGTTTACGGCGTGGACTACCAGGGTATCTA
ATCCTGTTCGCTCCCCACGCTTTCGCTCCTCAGCGTCAGTATCGGCCCAGAGACCCGCCT
TCGCCACCGGTGTTCCTCCTGATATCTGCGCATTTCACCGCTACACCAGGAATTCCAGTC
TCCCCTGCCGAACTCCAGTGATGCCCGTATCGACCGCACGCCCACAGTTAAGCTGCAGGT
TTTCACGGCCGACGTGACACACCGCCTACGAGCTCTTTACGCCCAATAATTCCGGACAAC
GCTCGCACCCTACGTANNNNNNNNNNNNNNNNNNNNNNNNNNNNNNNNNNGCTTCTTCCA
CCCCTACCGTCACCCGAAGGCTTCGTCGAGGTCGAAAGAGGTTTACAACCCGAAGGCCGT
CATCCCCCACGCGGCGTCGCTGCGTCAGGCTTCCGCCCATTGCGCAATATTCCCCACTGC
TGCCTCCCGTAGGAGTCTGGGCCGTGTCTCAGTCCCAGTGTGGCCGGTCGCCCTCTCAGG
CCGGCTACCCGTCGTCGCCTTGGTAGGCCATCACCCCACCAACAAGCTGATAGGCCGCGG
GCCCATCCCCCACCGAAAAAACTTTCCACCCACCCCCATGCGAAGATGCGTGAATATCCG
GTATTAGACCCAGTTTCCCAGGCTTATCCCAGAGTGAAGGGCAGGTCACCCACGTGTTAC
TCACCCGTTCGCCGCTCGTGTACCCCGAAAGGCCGTACCGCGC
>372|279188 Prior=0.002320 Length=1475 NormPrior=0.002062
GTTTGATCCTGGCTCAGGATGAACGCTGGCGGTCTGCTTAACACATGCAAGTCGAACGCA
AGTAGCAATACTTGAGTGGCGGACGGGTGAGTAACGCGTGAGAATCTGCCTTTTGGTCGG
GGACAACCATTGGAAACGATGGCTAATACCCGATGTGCCTATGGGTGAAAGATTTATTGC
CAGAAGAGGAGCTCGCGTCTGATTAGCTAGTTGGTGAGGTAAAGGCTCACCAAGGCAGCG
ATCAGTAGCTGGTCTGAGAGGATGACCAGCCACACTGGGACTGAGACACGGCCCAGACTC
CTACGGGAGGCAGCAGTGGGGAATTTTCCGCAATGGGCGAAAGCCTGACGGAGCAATACC
GCGTGAGGGAGGAAGGCTCTTGGGTTGTAAACCTCTTTTATCAGGGAAAGCAACCTGACG
GTACCAGAGGAATCAGCATCGGCTAACTCCGTGCCAGCAGCCGCGGTAAGACGGAGGATG
CAAGCGTTATCCGGAATGATTGGGCGTAAAGCGTCTGCAGGTGGCAGTTCAAGTCTGCTG
TCAAAGACCGGGGCTTAACTTCGGAAAGGCAGTGGAAACTGAACAGCTAGAGTATGGTAG
GGGCAGAGGGAATTCCTGGTGTAGCGGTGAAATGCGTAGAGATCGGGAAGAACATCGGTG
GCGAAAGCGCTCTACTGGACGGTGACTGACACTCAGGGACGAAAGCTAGGGGAGCGAATG
GGATTAGATACCCCAGTAGTCCTAGCCGTAAACGATGGATACTAGGTGTTGTCTGTATCG
ACCCGGACAGTGCCGTAGCTAACGCGTTAAGTATCCCGCCTGGGGAGTACGCACGCAAGT
GTGAAACTCAAAGGAATTGACGGGGGCCCGCACAAGCGGTGGAGTATGTGGTTTAATTCG
ATGCAACGCGAAGAACCTTACCAGGGCTTGACATGTCCGGAATCTCCTGGAAACGGGAGA
GTGCCTTCGGGAGCCGGAACACAGGTGGTGCATGGCTGTCGTCAGCTCGTGTCGTGAGAT
GTTGGGTTAAGTCCCGCAACGAGCGCAACCCTCGTCTTTAGTTGCCATCATTAAGTTGGG
CACTCTAGAGAGACTGCCGGTGACAAACCGGAGGAAGGTGGGGATGACGTCAAGTCAGCA
TGCCCCTTACGTCCTGGGCAACACACGTGCGACAATGGTGAGGACAGTGGGCAGCCAACC
CGCGAGGGCGAGCTAATCCCGTAAACCCTGCCTCAGTTCAGATTGCAGGCTGCAACTCGC
CTGCATGAAGGCGGAATCGCTAGTAATCGCAGGTCAGCATACTGCGGTGAATCCGTTCCC
GGGCCTTGTACACACCGCCCGTCACACCATGGAAGTTGGCCACGCCCGAAGTCATTACTC
TAACCTTTCGAGGAGGAGGATGCCGAAGGCAGGGCTGATGACTGGGGTGAAGTCGTAACA
AGGTAGCCGTACCGGAAGGTGTGGCTTGATCACCC
>5205|D1B35_m02 Prior=0.002243 Length=1407 NormPrior=0.002091
GGCTCCCTCCCACAAGGGGTTAGGCCACCGGCTTCGGGGGTTGCTTGCTTCCATGGGGTG
ACGGGCGGTGTGTACAAGGCCCGGGAACGTATTCACCGCGGCAATGCTGATCCGCGATTA
CTAGCAACTCCGCCTTCATGAAGGCGAGTTTCAGCCTTCAATCCGAACCGAGACGCGCTT
TAAGGGATTCGCTCCACCTCGCGGTATCGCAGCCCTCTGTACGCGCCAATGTAGCACGTG
TGTAGCCCTGGACATAAGGGGCATGATGACTTGACGTCATCCCCGCCTTCCTCCGGCTTG
TCGCCGGCAGTCTCGCATGAGTCCCCAACTAAATGCTGGCAACATGCGACGGGGGTTGCG
CTCGTTGCGGGACTTAACCCAACATCTCACGACACGAGCTGACGACAGCCATGCACCACC
TGTGATCCTGCCCCGAAGGGAAGCCCTGTTTCCAGGGAGATCAGGAACATGTCAAGCCCA
GGTAAGGTTCTTCGCGTTGCGTCGAATTAAACCACATGCTCCGCTGCTTGTGCGGGCCCC
CGTCAATTCCTTTGAGTTTTAGCCTTGCGGCCGTACTCCCCAGGCGGAGTGCTTAAAGCG
TTAGCTGCAGCACTAAAGGAGTCGCTACCCCCCCCCACCCAGCGCCCACCCTTTACGGCG
TGGACTACCAGGGTATCTAATCCTGTTTGCTCCCCACGCTTTCGCGTCTCAGCGTCAGTA
ACGTCCCAGCGAGCTGCCTTCGCAATCGGTGTTCCTCCTGATATCTGCGCATTTCACCGC
TACACCAGGAATTCCACTCGCCTCTTCCGCACTCTAGCCCGACAGTATCCACCGGCATTC
GAGGGTTGAGCCCCCGACTTTCACAGCGGACTTACCGGGCCGCCTACACGCTCTTTACGC
CCAATGATTCCGGACAACGCTAGCCCCCTACGTATTACCGCGGCTGCTGGCACGTAGTTA
GCCGGGGCTTCTTCGTGAAGGTACCGTCACTCCAGCCCGCTATTAACGGACGAAGCTTCG
TCCCAACTGAAAGCGGTTTACAACCCGAAGGCCGTCTTCCCGCACGCGGCGTTGCTGCGT
CACGCTTTCGCGCATTGCGCAAGATTCCCCACTGCTGCCTCCCGTAGGAGTCTGGGCCGT
GTCTCAGTCCCAGTGTGGCTGATCGTCCTCTCAGACCAGCTACGCATCGTCGCCTTGGTA
GGCCTTTACCCCACCAACAAGCTAATGCGCCGCGGGCCCATCCCGATGCGAAGGCCGAAG
CTATCTTTAGTCATCTCACTTATGTGAGGTGACCACATCCGGTATTAGCCCGAGTTTCCT
CGGGTTGTCCCGGTCATCGGGGCAGGTTACCCACGTGTTACTCACCCGTTCGCGGCTTTG
CCACGGGCCGAAGCCCGTTTCGTCGCT
>535|584527 Prior=0.002242 Length=1408 NormPrior=0.002088
GTTTGATCCTGGCTCAGGATAAACGCTGGCGGCGTGCATGAGACATGCAAGTCGAACGGA
CGATCAGGGCTTGCTCTGATCGTTAGTGGCGGACGGCTGAGTAACGCGTAGGTGACCTGC
CCCGAAGTGGGGAATAACTGCCCGAAAGGGTGGCTAATACCGCATGTGGTGGTGTGTTCA
TTCACACCAGTAAAGCCGCAAGGCGCTTCGGGAGGGGCCTGCGTCCGATTAGCTCGTTGG
TGGGGTAACGGCTCACCAAGGCGACGATCGGTAGGTGGTCTGAGAGGACGATCACCCAGA
CTGGGACTGAGACACGGCCCAGACTCCTACGGGAGGCAGCAGTCGGGAATTTTGCGCAAT
GGACGAAAGTCTGACGCAGCAACGCCGCGTGAGGGATGAAGGCCTTCGGGTTGTAAACCT
CTTTTCTCAGGGACGATAATGACGGTACCTGAGGAATAAGCCACGGCTAACTACGTGCCA
GCAGCCGCGGTAATACGTAGGTGGCAAGCGTTGTCCGGATTTACTGGGCGTAAAGAGCGC
GCAGGCGGTCGTTCAAGTCGCGTGTGAAAGCCCCCGGCTCAACTGGGGAGGGTCACGCGA
TACTGATCGACTCGAAGGCAGGAGAGGGAAGTGGAATTCCCGGTGTAGTGGTGAAATGCG
TAGATATCGGGAGGAACACCAGTGGCGAAGGCGACTTCCTGGCCTGTTCTTGACGCTGAG
GCGCGAAAGCTAGGGGAGCAAACGGGATTAGATACCCCGGTAGTCCTAGCCGTAAACGAT
GGACACTAGGTGTTGGTGGTATCAACCCCGCCAGTGCCGAAGCTAACGCATTAAGTGTCC
CGCCTGGGGAGTACGGCCGCAAGGCTAAAACTCAAAGGAATTGACGGGGGCCCGCACAAG
CAGCGGAGCGTGGGGTTTAATTCGACGCAACGCGAAGAACCTTACCAGGGCTTGACATGA
CCAGGATCCCGGCGGAAACGTCGGTTCCCCGCAAGGGGCCTGGCCACAGGTGTTGCATGG
CTGTCGTCAGCTCGTGTCGTGAGATGTTGGGTTAAGTCCCGCAACGAGCGCAACCCCTAC
TGTGTGTTGTATCACTCACACGGGACTGCCGAGAGAAACTCGGAGGAAGGTGGGGATGAC
GTCAAGTCAGCATGGCCCTTACGTCCTGGGCTACACCCACGCTACAATGGCCGGTACAAC
GGGCAGCGAAACCGCGAGGTGGAGCTAATCCCTTAAAGCCGGTCTCAGTTCGGATTGCAG
GCTGCAACTCGCCTGCATGAAGCCGGAGTTGCTAGTAACCGCCGGTCAGCATACGGCGGT
GAATATGTTCCCGGGCCTTGTACACACCGCCCGTCACGTCATGGAAGCCGATAACACCCG
AAGCCGGTGGGCCAACCGCAAGGAGGCA
>1544|131989 Prior=0.002179 Length=1434 NormPrior=0.001992
GTTTGATCCCGGCTCAGAATCAACGCTGGCGGCGCGCCTAACACATGCAAGTCGAACGAG
AAAGTGGAGCAATCCATGAGTACAGTGGCGTACGGGTGAGTAACACGTGGGTAATCTACC
TCTTAGTGGGGAATAACCAAGGGAAACTTTGGCTAATACCGCATAAGCCTGAGAAGGGAA
AGCAGCAATGCGCTGAGAGAGGAGCCCGCGGCCGATTAGCTAGTTGGTGGGGTAAGAGCC
CACCAAGGCAGAGATCGGTAGCCGGCCTGAGAGGGCACACGGCCACACTGGCACTGAAAC
ACGGGCCAGACTCCTACGGGAGGCAGCAGTGGGGAATCTTGCACAATGGGGGAAACCCTG
ATGCAGCGACGCCGCGTGAGCGATGAAGCCCTTCGGGGTGTAAAGCTCTTTCGTCAGGGA
AGATAATGACGGTACCTGGAGAAGCAGCTGCGGCTAACTACGTGCCAGCAGCCGCGGTAA
TACGTAGGCAGCAAGCGTTGTTCGGAGTTACTGGGCGTAAAGGGTGTGTAGGCGGTTCTT
TAAGTTTGGTGTGAAATCTCCCGGCTCAACCGGGAGGGTGCGCCGAATACTGAGGGACTA
GAGTACGGGAGAGGAAAGTGGAATTCCTGGTGTAGCGGTGAAATGCGTAGATATCAGGAG
GAACACCGGTGGTGTAGACGGCTTTCTGGACCGTAACTGACGCTGAGACACGAAAGCGTG
GGTAGCAAACAGGATTAGATACCCTGGTAGTCCACGCCCTAAACGATGCATATTTGGTGT
GGGTCATTCATTTGATCCGTGCCGGAGCTAACGCGTTAAATATGCCGCCTGGGGAGTACA
GTCGCAAGGCTGAAACTCAAAGGAATTGACGGGGGCCCGCACAAGCGGTGGAGCATGTGG
TTCAATTCGACGCAACGCGAAGAACCTTACCTAGGCTCGAACGGCTGGTCAACGCCGGTG
GAAACATCGGTACCCCGCAAGGGGGTCCAGTCGAGGTGCTGCATGGCTGTCGTCAGCTCG
TGTCGTGAGATGTTGGGTTAAGTCCCGCAACGAGCGCAACCCTTGTCCTGTGTTGCCATC
ATTCAGTTGGGAACTCGCAGGAGACCGCCAGGGATAACCTGGAGGAAGGTGGGGATGACG
TCAAGTCCTCATGGCCTTTATGTCCAGGGCTACACACGTGCTACAATGGACGGTACAAAG
CGCAGCAAACCCGCGAGGGGGAGCCAATCGCAAAAAACCGTTCTCAGTTCGGATTGCAGG
CTGCAACTCGCCTGCATGAAGCTGGAATCGCTAGTAATGGCAGATCAGCACGCTGCCGTG
AATACGTTCCCGGGCCTTGTACACACCGCCCGTCACATCACGAAAGTGGATTGTACTAGA
AGTCTGCACGCTGACCCGCAAGGGAGGCAGCGGCCCAAGTTTTGATCCATGATT
>146|259881 Prior=0.002127 Length=1487 NormPrior=0.001875
GTTTGATTCTGGCTCAGAACGAACGTTAGCGGCGCGCCTAACACATGCAAGTCGCACGAG
AAAGGGCTTCGGCCCCGGTACAGTGGCGCACGGGTGAGTAACACGTAGATCATCTCCCCT
CGAGTGGTGGATAACTCTCCGAAAGGAGAGCTAATACAGCATAAGACCACGGCTTCGTTG
AAGCTGCGGCCAAAGCAGGCCTCTACACGTAAGCTTGCGCTTGAGGATGAGTCTGCGGCC
CATCAGCTAGTTGGTAGGGTAATGGCCTACCAAGGCTAAGACGGGTAGCTGGTCTGAGAG
GATGAACAGCCACACTGGAACTGAGACACGGTCCAGACTCCTACGGGAGGCAGCAGTGGG
GAATCTTGCGCAATGGGCGAAAGCCTGACGCAGCGACGCCGCGTGAGCGATGAAGGCCTT
CGGGTTGTAAAGCTCTGTGGGGAGGGAAGAATAAGTCTTGGCTAATATCCAAGATGATGA
CGGTACCTCCTTAGCAAGCACCGGCTAACTCTGTGCCAGCAGCCGCGGTAAGACAGAGGG
TGCAAACGTTGTTCGGAATTACTGGGCGTAAAGCGCGTGTAGGCGGCTAAGTAAGTCGGG
CGTGAAATCCCACGGCTCAACCGTGGAAGTGCACTCGAAACTGCATAGCTAGAGTCCTGG
AGAGGAAGGTGGAATGCTTGGTGTAGAGGTGAAATTCGTAGATATCAAGCGGAACACCGG
TGGCGAAGGCGGCCTTCTGGACAGTGACTGACGCTGAGACGCGAAAGCGTGGGGAGCAAA
CAGGATTAGATACCCTGGTAGTCCACGCCGTAAACGATGAGTGCTAGGTGTCACGGGCTT
TGACCCTCGTGGTGCCGAAGCTAACGCGTTAAGCACTCCGCCTGGGGAGTACGGCCGCAA
GGCTAAAACTCAAAAGAATTGACGGGGGCCCGCACAAGCGGTGGAGCATGTTGTTTAATT
CGACGCAACGCGAAGAACCTTACCTGGGCTAGAAAGTACAGGAACCTGGTTGAAAAATCG
GGGTGCCCTTCGGGGAATCTGTGGTTAGGTGCTGCATGGCTGTCGTCAGCTCGTGTCGTG
AGATGTTGGGTTAAGTCCCGCAACGAGCGCAACCCCTGTCGTTAGTTGCCATCATTAAGT
TGGGCACTCTAACGAGACTGCCGACCTTTAAGTCGGAGGAAGGTGGGGACGACGTCAAGT
CATCATGGCCCTTATGTCCAGGGCTACAAACGTGCTACAATGGTCAGTACAAAGGGTAGC
GAACCCGCGAGGGGGAGCCAATCTCAAAAAGCTGGCCTCAGTACGGATAAGAGTCTGCAA
CTCGACTCTTTGAAGTCGGAATCGCTAGTAATCGCTGATCAGCATGGCAGCGGTGAATAC
GTTCCCGGGCCTTGTACACACCGCCCGTCACACCATGGGAGTCGATTGCTCCAGAAGTGG
CTGCGCCAACCCGCAAGGGAGGCAGGTCCCCAAGGAGTGCTCGGTAA
>4568|L2A11 Prior=0.002117 Length=1337 NormPrior=0.002076
GGCGAACGGGTGAGTAACACGTGGGCAATCTGCCCTTCACTCTGGGACAAGCCCTGGAAA
CGGGGTCTAATACCGGATAACACTCCTGCCTGCATGGGTGGGGGTTAAAAGCTCCGGCGG
TGAAGGATGAGCCCGCGGCCTATCAGCTTGTTGGTGAGGTAATGGCTCACCAAGGCGACG
ACGGGTAGCCGGCCTGAGAGGGCGACCGGCCACACTGGGACTGAGACACGGCCCAGACTC
CTACGGGAGGCAGCAGTGGGGAATATTGCACAATGGGCGAAAGCCTGATGCAGCGACGCC
GCGTGAGGGATGACGGCCTTCGGGTTGTAAACCTCTTTCAGCAGGGAAGAAGCGAAAGTG
ACGGTACCTGCAGAAGAAGCGCCGGCTAACTACGTGCCAGCAGCCGCGGTAATACGTAGG
GCGCAAGCGTTGTCCGGAATTATTGGGCGTAAAGAGCTCGTAGGCGGCTTGTCACGTCGG
GTGTGAAAGCCCGGGGCTTAACCCCGGGTCTGCATTCGATACGGGCTAGCTAGAGTGTGG
TAGGGGAGATCGGAATTCCTGGTGTAGCGGTGAAATGCGCAGATATCAGGAGGAACACCG
GTGGCGAAGGCGGATCTCTGGGCCATTACTGACGCTGAGGAGCGAAAGCGTGGGGAGCGA
ACAGGATTAGATACCCTGGTAGTCCACGCCGTAAACGGTGGGAACTAGGTGTTGGCGACA
TTCCACGTCGTCGGTGCCGCAGCTAACGCATTAAGTTCCCCGCCTGGGGAGTACGGCCGC
AAGGCTAAAACTCAAAGGAATTGACGGGGGCCCGCACAAGCGGTGGAGCATGTGGTTTAA
TTCGAAGCAACGCGCAGAACCTTACCAAGGCTTGACATACACCGGAAAGCATCAGAGATG
GTGCCCCCCTTGTGGTCGGTGTACAGGTGGTGCATGGCTGTCGTCAGCTCGTGTCGTGAG
ATGTTGGGTTAAGTCCCGCAACGAGCGCAACCCTTGTTCTGTGTTGCCAGCATGCCCTTC
GGGGTGATGGGGACTCACAGGAGACCGCCGGGGTCAACTCGGAGGAAGGTGGGGACGACG
TCAAGTCATCATGCCCCTTATGTCTTGGGCTGCACACGTGCTACAATGGCCGGTACAATG
AGCTGCGATACCGCAAGGTGGAGCGAATCTCAAAAAGCCGGTCTCAGTTCGGATTGGGGT
CTGCAACTCGACCCCATGAAGTCGGAGTTGCTAGTAATCGCAGATCAGCATTGCTGCGGT
GAATACGTTCCCGGGCCTTGTACACACCGCCCGTCACGTCACGAAAGTCGGTAACACCCG
AAGCCGGTGGCCCAACC
>3998|130774 Prior=0.002088 Length=1504 NormPrior=0.001821
GTTTGATCCTGGCTCAGAACGAACGCTGGCGGCGTGCCTAACACATGCAAGTCGAGGGAG
AAAGCCCGCAAGGGTGAGTAAACCGGCGAACGGGTGCGTAACACGTGGATAATCTACCTT
CCTGTCTGGGACAACTGGCCGAAAGGCTTGCTAATACCGGATAAGACCCCGAGAGCTTCG
GCTCTTGAGGGAAAAGGTGGCCTCTGCATGCAAGCTATCGCAGGGAGATGAGTCCGCGGC
CCATCAGCTAGTTGGCGGGGTAAAAGCCCACCAAGGCAACGACGGGTAGCTGGTCTGAGA
GGATGATCAGCCACACTGGAACTGAGACACGGTCCAGACTCCTACGGGAGGCAGCAGTGG
GGAATCTTGCGCAATGGGCGAAAGCCTGACGCAGCAACGCCGCGTGTGTGATGAAGGTCT
TCGGATCGTAAAGCACTGTCGCGAGGGAAGATACGCCGCCAGCCAACATCGTGGGGGCTA
AGACGGTACCTCGAGAGGAAGCACCGGCTAACTCTGTGCCAGCAGCCGCGGTAATACAGA
GGGTGCGAGCGTTGTTCGGAATCATTGGGCGTAAAGCGCTTGTAGGCGGCCTGCCAAGTC
GCGTGTGAAATCCCTTGGCTTAACCAAGGAAGTGCGCGCGAAACTGGCGGGCTTGAGTGC
CGGAGAGGGTCGCGGAATTCCCGGTGTAGAGGTGAAATTCGTAGATATCGGGAGGAACAC
CAGTGGCGAAGGCGGCGACCTGGACGGACACTGACGCTGAGACGCGAAAGCGTGGGGAGC
AAACAGGATTAGATACCCTGGTAGTCCACGCTGTAAACGATGGGTGCTAGCTGTGGTGGG
TGTTGACCCCTGCCGTGGCGCAGCTAACGCAATAAGCACCCCGCCTGGGAAGTACGGCCG
CAAGGCTAAAACTCAAAGGAATTGACGGGGGCCCGCACAAGCGGTGGAGCATGTGGTTTA
ATTCGACGCAACGCGCAGAACCTTACCTGGTCTTGACATCCTAGGAACCCCCCAGAGATG
GGGGGGTGCCCTTCGGGGAGCCTAGAGACAGGTGCTGCATGGCTGTCGTCAGCTCGTGTC
GTGAGATGTTGGGTTAAGTCCCGCAACGAGCGCAACCCTTGCCTTTAGTTGCCATCATTC
AGTTGGGCACTCTAAAGGGACTGCCGGTGTTAAACCGGAGGAAGGTGGGGATGACGTCAA
GTCCTCATGGCCTTTATGACCAGGGCTACACACGTGCTACAATGGCCGGTACAAAGCGCT
GCGAAGTCGCGAGACGGAGCCAATCGCAAAAAACCGGTCTCAGTTCGGATTGGAGTCTGC
AACTCGACTCCATGAAGTCGGAATCGCTAGTAATCGCGGATCAGCACGCCGCGGTGAATA
CGTTCCCGGGCCTTGTACACACCGCCCGTCACACCATGGGAGTCAGTTGCTCCAGAAATG
GCCGCGCCAACCCGCAAGGGAGGCAGGTCCTTAAGGAGTGACTGGTAACTGGGGTGAAGT
CGTA
>2444|250002 Prior=0.002071 Length=1474 NormPrior=0.001842
GTTTGATCCTGGCTCAGGACGAACGCTGGCGGCGTGCTTAACACATGCAAGTCGAGCGGA
AAGGCCCTTCGGGGTACTCGAGCGGCGAACGGGTGAGTAACACGTGAGTAACCTGCCCTG
GACTTTGGGATAACCCTCGGAAACGGGGGCTAATACCGGATATGACATGCGCTTGCATGG
GTGTGTGTGGAAAGTTTTTTCGGTCTGGGATGGGCTCGCGGCCTATCAGCTTGTTGGTGG
GGTGATGGCCTACCAAGGCGACGACGGGTAGCCGGCCTGAGAGGGCGACCGGCCACACTG
GGACTGAGACACGGCCCAGACTCCTACGGGAGGCAGCAGTGGGGAATATTGCACAATGGG
CGAAAGCCTGATGCAGCGACGCCGCGTGAGGGATGACGGCCTTCGGGTTGTAAACCTCTT
TCAGCAGGGACGAAGCGAGAGTGACGGTACCTGCAGAAGAAGCGCCGGCCAACTACGTGC
CAGCAGCCGCGGTAAGACGTAGGGCGCGAGCGTTGTCCGGATTTATTGGGCGTAAAGAGC
TCGTAGGCGGCTTGTCGCGTCGACTGTGAAATCCCGTGGCTCAACTGCGGGTCTGCAGTC
GATACGGGCAGGCTAGAGTTCGGTAGGGGAGACTGGAATTCCTGGTGTAGCGGTGAAATG
CGCAGATATCAGGAGGAACACCGGTGGCGAAGGCGGGTCTCTGGGCCGATACTGACGCTG
AGGAGCGAAAGCGTGGGGAGCGAACAGGATTAGATACCCTGGTAGTCCACGCTGTAAACG
TTGGGCGCTAGGTGTGGGGGGCCTCTCCGGTTCTCTGTGCCGCAGCTAACGCATTAAGCG
CCCCGCCTGGGGAGTACGGCCGCAAGGCTAAAACTCAAAGGAATTGACGGGGGCCCGCAC
AAGCGGCGGAGCATGCGGATTAATTCGATGCAACGCGAAGAACCTTACCTGGGTTTGACA
TCGCCGGAAATCTCGCAGAGATGCGGGGTCCTTCGGGGCCGGTGACAGGTGGTGCATGGC
TGTCGTCAGCTCGTGTCGTGAGATGTTGGGTTAAGTCCCGCAACGAGCGCAACCCTCGTT
CGATGTTGCCAGCGGGTTATGCCGGGGACTCATCGAAGACTGCCGGGGTCAACTCGGAGG
AAGGTGGGGATGACGTCAAGTCATCATGCCCCTTATGTCCAGGGCTTCACGCATGCTACA
ATGGCCGGTACAAAGGGCTGCGATACCGTGAGGTGGAGCGAATCCCAAAAAGCCGGTCTC
AGTTCGGATCGGGGTCTGCAACTCGACCCCGTGAAGTCGGAGTCGCTAGTAATCGCAGAT
CAGCAACGCTGCGGTGAATACGTTCCCGGGCCTTGTACACACCGCCCGTCACGTCACGAA
AGTCGGCAACACCCGAAGCCGGTGGCCCAACCCTTGTGGAGGGAGCCGTCGAAGGTGGGG
CTGGCGATTGGGACGAATTCGTAACAATTTATCC
>3334|520144 Prior=0.002028 Length=1442 NormPrior=0.001844
CTGGCTCAGAATGAACGTTGGCGGCGTGGATTAGGCATGCAAGTCGGACGGGCCGCAAGG
CCAGTGGCGCAAGGGTGAGTAAGGCGACGGTAACCAACCCCGCGGGTGGGCATAGCCGGG
GGAAACTCCGGGTAATTCCCAGCGACATGACGACCCGGCATCGGGATGTCATCAAAGATT
TATCGCCGCGGGACGGGCCGTCGTGGTATTAGGTTGTTGGCGGGGTGACGGCCCACCAAG
CCTGCGATGCCTACCGGGCGTGCGAGCGTGGCCCGGCACACTGGGACTGAGACACTGCCC
AGACTCCTACGGGAGGCTGCAGTCGAGAATCTTCGGCAATGGGCGCAAGCCTGACCGAGC
GACGCCGCGTGGAGGATGAAGGCCTTCGGGTTGTAAACTCCTGTCGAGGGGGAGGAAGGG
GCAACCTTGACCGATCCCTGGAGGAAGCACGGGCTAAGTTCGTGCCAGCAGCCGCGGTAA
GACGAACCGTGCGAACGTTATTCGGAATCACTGGGCTTAAAGCGCGTGTAGGCGGGCCGC
CGCGTCGGCTGCTGAAATCCCCCGGCTCAACCGGGGAACGGGCACCGATACGGGCGGCCT
CGAGGGGGGTAGGGGGGTCTGGAACTTCCGGTGGAGCGGTGAAATGCGTTGAGATCGGAA
GGAACGCCCGTGGCGAAAGCGAGGCCCTGGACCCTTTCTGACGCTGAGACGCGAAAGCCA
GGGGAGCGAACGGGATTAGATACCCCGGTAGTCCTGGCCGTAAACGATGAACACTGGGTA
GGGGGCTCGCCGATGGGCTCCCTGCCGTAGGGAAACCGTGAAGTGTTCCGCCTGGGGAGT
ATGGTCGCAAGGCTGAAACTCAAAGGAATTGACGGGGGCTCACACAAGCGGTGGAGTATG
TGGCTTAATTCGAGGCTACGCGCAGAACCTTATCCCGGGCTTGACATGCACGGATTAGCC
GGCGGAAACGTCGGCGAGGCCGCAAGGTACAACGTGCACAGGTGCTGCATGGCTGTCGTC
AGCTCGTGCCGTGAGGTGTTGGGTTAAGTCCCCTAACGAGCGCAACCCCTGTGTCTAGTT
GCCAGCGGGTCATGCCGGGAACTCTAGACAGACCGCCGGCGTCAAGCCGGAGGAAGGCGG
GGATGACGTCAAGTCCTCATGGCCCTTATGCCCGGGGCTGCACACGTACTACAATGGGGC
GGACAGAGCGATGCCAAGCCGCAAGGCCGAGCCAATCGCACAAACCGCCCCTCAGTTCGG
ATTGCGGGCTGCAACCCGCCCGCATGAAGCTGGAATCGCTAGTAATCGCGGATCAGCATG
CCGCGGTGAATGTGTTCCTGAGCCTTGTACACACCGCCCGTCAAGCCACCAAAGCGGGGG
GCATCCGAAGTCGCCGGAGTCGCAAGGCAGGCGCCGAAGATGAAACCCGTGATGGGGACT
AA
>4004|214812 Prior=0.002019 Length=1262 NormPrior=0.002097
GGGGATTAGCGGCGAACGGGTGAGTAACACGTGGGCAACCTGCCCCTAGCACTGGGATAA
CTCCGGGAAACCGGGGCTAATACCGGATATGACCTCTGAGGGCATCCTCCGGAGGTGGAA
AGGGTTACCGGCTAGGGATGAGCCCGCGGCCTATCAGCTAGTTGGTGGGGTAACGGCCCA
CCAAGGCGACGACGGGTAGCCGGCCTGAGAGGGCGACCGGCCACACTGGGACTGAGACAC
GGCCCAGACTCCTACGGGAGGCAGCAGTGGGGAATATTGCGCAATGGGCGGAAGCCTGAC
GCAGCGACGCCGCGTGGGGGATGACGGCCTTCGGGTTGTAAACCTCTTTCAGCAGGGACG
AAGCGAAAGTGACGGTACCTGCAGAAGAAGCACCGGCCAACTACGTGCCAGCAGCCGCGG
TAATACGTAGGGTGCAAGCGTTGTCCGGAATTATTGGGCGTAAAGAGCTCGTAGGCGGTT
TGTTGCGTCGGCTGTGAAATCCCGAGGCTCAACCTCGGGTCTGCAGTCGATACGAGCAAA
CTAGAGTGTTGCAGGGGAGACTGGAATTCCTGGTGTAGCGGTGAAATGCGCAGATATCAG
GAGGAACACCGGTGGCGAAGGCGGGTCTCTGGGCAACAACTGACGCTGAGGAGCGAAAGC
GTGGGGAGCGAACAGGATTAGATACCCTGGTAGTCCACGCCGTAAACGTTGGGCGCTAGG
TGTGGGGGACCTTCCACGTCCTCCGTGCCGCAGCTAACGCATTAAGCGCCCCGCCTGGGG
AGTACGGCCGCAAGGCTAAAACTCAAAGGAATTGACGGGGGCCCGCACAAGCAGCGGAGC
ATGTGGCTTAATTCGACGCAACGCGAAGAACCTTACCAAGGCTTGACATACACCGAAAAC
TCGTAGAGATACGGGGTCCGCAAGGGCGGTGTACAGGTGGTGCATGGTTGTCGTCAGCTC
GTGTCGTGAGATGTTGGGTTAAGTCCCGCAACGAGCGCAACCCTCGTTCTATGTTGCCAG
CGCGTGATGGCGGGGACTCATAGGAGACTGCCGGGGTCAACTCGGAGGAAGGTGGGGATG
ACGTCAAATCATCATGCCCCTTATGACCTGGGCTACACACGTGCTACAATGGATGGTACA
AAGGGCTGCGATACCGCGAGGTGGAGCGAATCCCAAAAAGCCGGTCTCAGTTCGGATTGG
GGTCTGCAACTCGACCCCATGAAGTTGGAGTCGCTAGTAATCGCAGATCAGCAACGCTGC
GG
>2011|194616 Prior=0.002008 Length=1356 NormPrior=0.001942
AGTAGAAATACTTAGTGGCGGACGGGTGAGTAACGCGTGAGAATCTGCCTTCAGGACGGA
GACAACAGTTGGAAACGACTGCTAAGCCCCGATGAACCGAAAGGGAAAATATTTATAGCC
TGAAGATGAGCTCGCGTCCGATTAGCTAGTTGGGGGGGTAAAGGCCCACCAAGGCGACGA
TCGGTAGCTGGTCTGAGAGGACGATCAGCCACACTGGGACTGAGACACGGCCCAGACTCC
TACGGGAGGCAGCAGTGGGGAATTTTCCGCAATGGGCGAAAGCCTGACGGAGCAAGACCG
CGTGGGGGAAGAAGGCTCGTGGGTTGTAAACCCCATTTGTCAGGGAAAGCAGCCTGACGG
TACCAAAAGAATCAGCATCGGCTAACTCCGTGCCAGCAGCCGCGGTAATACGGAGGATGC
AAGCGTTATCCGGAATTATTGGGCGTAAAGCGTCCGCAGGTGGCACTTCAAGTCTGCTGT
CAAAGACCGGGGCTTAACTTCGGAAAGGCAGTGGAAACTGAACAGCTAGAGTATGGTAGG
GGCAGAGGGAATTCCTGGTGTAGCGGTGAAATGCGTAGAGATCAGGAAGAACATCGGCGG
CGAAAGCGCGCTACTGGGCCATTACTGACACTCATGGACGAAAGCTAGGGGAGCGAAAGG
GATTAGATACCCCTGTAGTCCTAGCTGTAAACGATGGATACTAGGTGTTGCCCGTATCGA
CCCGGGCAGTGCCGTAGCTAACGCGTTAAGTATCCCGCCTGGGGAGTATGCACGCAAGTG
TGAAACTCAAAGGAATTGACGGGGGCCCGCACAAGCGGTGGAGTATGTGGTTTAATTCGA
TGCAACGCGAAGAACCTTACCAGGGCTTGACATGTCCGGAATCTTGGGGAAACCTGAGAG
TGCCTTCGGGAGCCGGAACACAGGTGGTGCATGGCTGTCGTCAGCTCGTGTCGTGAGATG
TTGGGTTAAGTCCCGCAACGAGCGCAACCCTCGTCCTTAGTTGCCATCATTAAGTTGGGC
ACTCTAGGGAGACTGCCGGTGACAAACCGGAGGAAGGTGGGGATGACGTCAAGTCAGCAT
GCCCCTTACGTCCTGGGCAACACACGTACTACAATGGTGAGGACAGAGGGCAGCAAGCCA
GCGATGGCAAGCCAATCCCATAAACCTCGCCTCAGTTCAGATTGCAGGCTGCAACTCGCC
TGCATGAAGGAGGAATCGCTAGTAATCGCCGGTCAGCATACGGCGGTGAATCCGTTCCCG
GGCCTTGTACACACCGCCCGTCACACCATGGAAGTTGGCCACGCCCGAAGTCGTTACCCA
AACCGCAAGGAGGAGGGCGCCGAAGGCAGGGCTGAT
>5331|53180_m04 Prior=0.001973 Length=1456 NormPrior=0.001776
GAACGTTGGCGGCGTGGATTAGGCATGCAAGTCGTACGGGCCGCAAGGCCAGTGGCGCAA
GGGTGAGTAAGGCGACGGTAACCAACCCCATGATTGGGTATAGCCGCGGGAAACTGCGGG
TAATCCCCAGCGACGTCCGCGGGAGGCATCTCCCGCGGACCAAAGCTCCGGCGTCGTGGG
ACGGGCTGTCGTGGTATTAGGTTGTTGGCGGGGTAACGGCCCACCAAGCCTGCGATGCCT
ACCGGGCGTGCGAGCGTGGCCCGGCACACTGGGACTGAGACACTGCCCAGACTCCTACGG
GAGGCTGCAGTCGAGAATCTTCGGCAATGGGCGCAAGCCTGACCGAGCGACGCCGCGTGG
AGGACGAAGGCCTTCGGGTTGTAAACTCCTGTCGAGGGGGAAGAAGGCCCCGCAAGGGGC
TTGACTGATCCCTGGAGGAAGCACGGGCTAAGTTCGTGCCAGCAGCCGCGGTAAGACGAA
CCGTGCGAACGTTATTCGGAATCACTGGGCTTAAAGCGCGTGTAGGCGGGACGGCACGTC
GGTCGCTGAAATCCCCCGGCTCAACCGGGGAACGGGCGCCGATACGACCGCCCTGGAGGG
ACGTAGGGGGACCTGGAACTTCCGGTGGAGCGGTGAAATGCGTTGAGATCGGAAGGAACG
CCCGTGGCGAAAGCGAGGTCCTGGACGTTTTCTGACGCTGAGACGCGAAAGCCAGGGGAG
CGAACGGGATTAGATACCCCGGTAGTCCTGGCCGTAAACGATGGGCACTGGGTAGGGGGC
TCGCCGATGGGCTCCCTGCCGTAGGGAAACCGTGAAGTGCCCCGCCTGGGGAGTATGGTC
GCAAGGCTGAAACTCAAAGGAATTGACGGGGGCTCACACAAGCGGTGGAGTATGTGGCTG
AATTCGAGACTACGCGAAGAACCTTATCCTTGGCTTTATATGCACTTATTAACCGCGGAA
ACGTGTGTGACGCCGCAAGGTGGAACGTGCACAGGTGCTGCATGGCTGTCTTCAGCTCGT
GCCGTGAGGTGTTGGGTTTAGTCCTCTAACGAGCGAAACCCCTGTGTCTAGTTGCCAGCA
CGTAATGGGCGGGAACTCTAGACAGACCGCCGGCGTTAAGCCGGAGGAAGGCGGGGATGA
CGTCAAGTCCTCATGGCCCTTATGCCCGGGGCTGCACACGTACTACAATGGGGCGGACAG
AGCGCCGCGAGGCCGCGAGGCCGGGCTAATCGCAAAAACCGCCCCCCAGTTCGGATTGCG
GGCTGCAACCCGCCCGCATGAAGCCGGAATCGCTAGTAATCGCGGATCAGCATGCCGCGG
TGAATGTGTTCCTGAGCCTTGTACACACCGCCCGTCAAGCCACCAAAGCGGGGGGCATCC
GAAGTCGCCGGAGCCGAAAGGCAGGCGCCGAAGAGGAAACCCGTGATGGGGACTAAGTCG
GAACAAGGTAACCGTA
>1627|14495 Prior=0.001924 Length=1468 NormPrior=0.001718
GTTTGATCCTGGCTCAGGACGAACGCTGGCGGCGTGCCTAATACATGCAAGTCGAGCGGA
TTGATGGGAGCTTGCTCCCTGATATCAGCGGCGGACGGGTGAGTAACACGTGGGCAACCT
GCCTATAAGACTGGGATAACTTCGGGAAACCGGAGCTAATACCGGATAATCCCTTTCCTC
TCATGAGGAAAGGCTGAAAGATGGTTTACGCTATCACTTATAGATGGGCCCGCGGCGCAT
TAGCTAGTTGGTGAGGTAACGGCTCACCAAGGCCACGATGCGTAGCCGACCTGAGAGGGT
GATCGGCCACACTGGGACTGAGACACGGCCCAGACTCCTACGGGAGGCAGCAGTAGGGAA
TCTTCCGCAATGGACGAAAGTCTGACGGAGCAACGCCGCGTGAGTGATGAAGGTTTTCGG
ATCGTAAAACTCTGTTGTTAGGGAAGAACAAGTACCGGAGTAACTGCCGGTACCTTGACG
GTACCTAACCAGAAAGCCACGGCTAACTACGTGCCAGCAGCCGCGGTAATACGTAGGTGG
CAAGCGTTGTCCGGAATTATTGGGCGTAAAGCGCGCGCAGGCGGTCCTTTAAGTCTGATG
TGAAAGCCCACGGCTCAACCGTGGAGGGTCATTGGAAACTGGGGGACTTGAGTGCAGAAG
AGGAAAGTGGAATTCCACGTGTAGCGGTGAAATGCGTAGAGATGTGGAGGAACACCAGTG
GCGAAGGCGACTTTCTGGTCTGTAACTGACGCTGAGGCGCGAAAGCGTGGGGAGCAAACA
GGATTAGATACCCTGGTAGTCCACGCCGTAAACGATGGGTGCTAGGTGTGGGGGGTGTCG
ACTCCCTCCGTGCCGAAGCTAACGCATTAAGCACCCCGCCTGGGGAGTACGGCCGCAAGG
CTAAAACTCAAAGGAATTGACGGGGGCCCGCACAAGCGGTGGAGCATGTGGTTTAATTCG
AAGCAACGCGAAGAACCTTACCAGGTCTTGACATCCTCTGACAATCCTAGAGATAGGACT
TTCCCCTTCGGGGGACAGAGTGACAGGTGGTGCATGGTTGTCGTCAGCTCGTGTCGTGAG
ATGTTGGGTTAAGTCCCGCAACGAGCGCAACCCTTGTCCTTAGTTGCCAGCATTTAGTTG
GGCACTCTAAGGAGACTGCCGGTGACAAACCGGAGGAAGGTGGGGATGACGTCAAATCAT
CATGCCCCTTATGACCTGGGCTACACACGTGCTACAATGGATGGTACAAAGGGTTGCGAA
GCCGCGAGGTGTAGCCAATCCCATAAAACCATTCTCAGTTCGGATTGTAGGCTGCAACTC
GCCTACATGAAGCCGGAATCGCTAGTAATCGCGGATCAGCATGCCGCGGTGAATACGTTC
CCGGGCCTTGTACACACCGCCCGTCACACCACGAGAGTTTGTAACACCCGAAGTCGGTGG
GGTAACCTTTTCGTATCCAGCCGCCTAA
>5197|239059_m03 Prior=0.001900 Length=1326 NormPrior=0.001878
AACACATGCAAGTGGAGCGACGAACCGGGCTTCGGCCCGTGGCAGAGCCGCGAACGGGTG
AGTAACACGTGGGTAACCCACCCCGATGACCGGGACAACCCGAGGAAACTCGGGCTAATA
CTGGATGTGAACTTCGGTGGAAAGGAGGCTTCGGCTTCCGCAACGGGATGGGCCCGCGGC
CCATTAGCTTGTTGGTGGGGTAATGGCCTACCAAGGCTTCGATGGGTAGCTGGTCTGAGA
GGACGATCAGCCACACTGGGACTGAGACACGGCCCAGACTCCTACGGGAGGCAGCAGTGG
GGAATCTTGCGCAATGCGCGAAAGCGTGACGCAGCAACGCCGCGTGCGGGAAGACGGCCT
TCGGGTTGTAAACCGCTTTCAGTTGGGACGAAGCCTGTGCCGTTAATAGCGGTTATGGGT
GACGGTACCTTCACAAGAAGCCCCGGCTAACTACGTGCCAGCAGCCGCGGTAATACGTAG
GGGGCAAGCGTTGTCCGGAATCATTGGGCGTAAAGCGCGTGTAGGCGGCTCGGTAAGTCC
GTTCTGAAAGCCCGGGGCTCAACCCCGGGAGGCGGATGGATACTGCTGAGCTCGAGTCCG
GAAGAGGCGAGTGGAATTCCCGGTGTAGCGGTGAAATGCGCAGATATCGGGAGGAACACC
AATGGCGAAGGCAGCTCGCTGGGACGTGACTGACGCTGAGACGCGAAAGCGTGGGGAGCA
AACAGGATTAGATACCCTGGTAGTCCACGCCGTAAACGATGGACACTAGGTGTGGGAGGT
GTCGACTCCTCCCGTGCCGAAGCTAACGCATTAAGTGTCCCGCCTGGGGAGTACGGCCGC
AAGGCTAAAACTCAAAGGAATTGACGGGGGCCCGCACAAGCAGCGGAGCATGTGGTTTAA
TTGGACGCAACGCCAAGAACCTTACCTGGGCTTGACATGTTCCGGACCCCCCTGGAAACA
GGGGTTCCCTTCGGGGCCGGATCACAGGTGGTGCATGGCTGTCGTCAGCTCGTGTCGTGA
GATGTTGGGTTAAGTCCCGCAACGAGCGCAACCCTCGTCGCATGTTGCCAGCATTTAGTT
GGGGACTCATGCGAGACTGCCGGTGACAAACCGGAGGAAGGCGGGGATGACGTCAAGTCA
TCATGCCCCTTATGTCCAGGGCTACACACGTGCTACATTGGCGCGTACAGAGGGCTGCGA
TACCGCGAGGTGGAGCGAATCCCTCAAAGCGCGTCTCGGTTCGGATTGCAGGCTGAAACC
CGCCTGCATGAAGGTGGAGTTGCTAGTAATCGCGGATCAGCATTGCCGCGGTGAATACGT
TCCCGG
>3521|252146 Prior=0.001829 Length=1386 NormPrior=0.001731
CTAACACATGCAAGTCGAACGATGCCTTCGGGCATAGTGGCGCACGGGTGAGTAACGCGT
GGGAACCTGCCCTGTGGTACGGAATAACTCCGGGAAACTGGAGCTAATACCGTATGTGTC
CCCTGGGACAAAGATTTATCGCCACGGGATGGGCCCGCGTAGGATTAGCTTGTTGGCGGG
GTAACGGCCCACCAAGGCTACGATCCTTAGCTGGTCTGAGAGGATGATCAGCCACACTGG
GACTGAGACACGGCCCAGACTCCTACGGGAGGCAGCAGTGGGGAATATTGGACAATGGGC
GCAAGCCTGATCCAGCAATGCCGCGTGAGTGATGAAGGCCTTCGGGTTGTAAAGCTCTTT
CGCACGCGACGATGATGACGGTAGCGTGAGAAGAAGCCCCGGCTAACTTCGTGCCAGCAG
CCGCGGTAATACGAAGGGGGCGAGCGTTGTTCGGAATTACTGGGCGTAAAGGGCGCGTAG
GCGGTGTGTCAAGTCAGGCGTGAAAGCCCCGGGCTCAACCTGGGAACCGCGCTTGAGACT
GGCACGCTCGAGTTCGGGAGAGGATGGTGGAATTCCCAGTGTAGAGGTGAAATTCGTAGA
TATTGGGAAGAACACCGATGGCGAAGGCAGCCATCTGGACCGACACTGACGCTGAGGCGC
GAAAGCGTGGGGAGCAAACAGGATTAGATACCCTGGTAGTCCACGCCGTAAACGATGAGT
GCTAGACGTTGGGGCCCTTAGGGCTTCGGTGTCGCAGCTAACGCATTAAGCACTCCGCCT
GGGGAGTACGGCCGCAAGGTTAAAACTCAAGGGAATTGACGGGGGCCGGCACAAAGGGGG
GAGCAGGTGGTTAATTTGCAGCAACGCGCAGAACCTTACCAGCCCTTGACATGGGCGTCG
CGGGTCCAGAGATGGACCTTTCGGTTCGGCCGGACGCCGCACAGGTGCTGCATGGCTGTC
GTCAGCTCGTGTCGTGAGATGTTGGGTTAAGTCCCGCAACGAGCGCAACCCCCATCCTCA
GTTGCCAGCAGGTAAAGCTGGGCACTCTGGGGAAACCGCCGGTGACAAGCCGGAGGAAGG
CGGGGATGACGTCAAGTCCTCATGGCCCTTATGGGCTGGGCTACACACGTGCTACAATGG
TGGTGACAGTGGGCAGCGAGACCGCGAGGTCGAGCCAATCTCCAAAAGCCATCTCAGTTC
GGATCGCACTCTGCAACTCGGGTGCGTGAAGTTGGAATCGCTAGTAATCGCGGATCAGCA
CGCCGCGGTGAATACGTTCCCGGGCCTTGTACACACCGCCCGTCACACCATGGGAGTTGG
TTTTACCCGAAGCCGGTGGGCTAACTTCGCAAGAAGAGGCAGCCGACCACGGTCAGGTCA
GCGACT
>1485|542363 Prior=0.001829 Length=1351 NormPrior=0.001775
GGCTCAGAACGAACGCTGGCGGCATGCTTAACACATGCAAGTCGAACGCTTTTAGGGGCT
TCGGCCCCTAAGGGAGTGGCGCACGGGTGAGTAGCGCGTGGGAACCTGCCCTTCAGTGGG
GGATAACCGAGGGAAACTTCGGCTAATACCGCATGCGCCCCGGGGCAACTCGGGGGAAAG
ATTTATCGCTGAAGGAGGGGCCCGCGTCGGATTAGGTAGTTGGTGGGGTAACGGCCTACC
AAGCCTGTGATCCGTAGCTGGTCTGAGAGGATGATCAGCCACACTGGGACTGAGACACGG
CCCAGACTCCTACGGGAGGCAGCAGTGGGGAATATTGGACAATGGGGGAAACCCTGATCC
AGCAATGCCGCGTGAGTGAGGAAGGCCTTAGGGTTGTAAAGCTCTTTCACCCACGACGAT
GATGACGGTAGTGGGAGAAGAAGCCCCGGCTAACTTCGTGCCAGCAGCCGCGGTAATACG
AAGGGGGCGAGCGTTGTTCGGATTTACTGGGCGTAAAGGGCGCGCAGGCGGCCACATTTG
TCAGGCGTGAAAGCCCCGGGCTTAACCTGGGAACTGCGTTTGATACGGTGTGGCTAGAGT
TCGGGAGAGGAGAGTGGAATTCCCAGTGTAGAGGTGAAATTCGTAGATATTGGGAAGAAC
ACCGGTGGCGAAGGCGGCTCTCTGGACCGATACTGACGCTGAGGCGCGAAAGCGTGGGGA
GCAAACAGGATTAGATACCCTGGTAGTCCACGCTGTAAACGATGTGTGCTAGACGTTGGG
GAGCCTAGCTCTTCGGTGTCGCAGCTAACGCGGTAAGCACACCGCCTGGGGAGTACGGCC
GCAAGGTTAAAACTCAAAGGAATTGACGGGGGCCCGCACAAGCGGTGGAGCATGTGGTTT
AATTCGACGCAACGCGAAGAACCTTACCAGCTCTTGACATGCCCGGTATGGGTGGGAGAG
ATCCCATCCTTCAGTTCGGCTGGCGGGAACACAGGTGCTGCATGGCTGTCGTCAGCTCGT
GTCGTGAGATGTTGGGTTAAGTCCCGCAACGAGCGCAACCCCCATCCGTAGTTGCCATCA
GGTAATGCTGGGCACTCTGCAGAAACTGCCGGTGACAAGCCGGAGGAAGGCGGGGATGAC
GTCAAGTCCTCATGGCCCTTATGGGCTGGGCTACACACGTGCTACAATGGCGGTGACAGA
GGGGAGCGAGGGTGCGAGCCCGAGCCAATCTCGAAAAACCGTCTCAGTTCGGATTGCTCT
CTGCAACTCGAGAGCATGAAGTCGGAATCGCTAGTAATCGCGGATCAGCATGCCGCGGTG
AATACGTTCCCGGGCCTTGTACACACCGCCC
>1789|224825 Prior=0.001813 Length=1421 NormPrior=0.001673
TTGAACGCTGGCGGAATGCTTTACACATGCAAGTCGAACGGCAGCACGGGGGCAACCCTG
GTGGCGAGTGGCGAACGGGTGAGTAATACATCGGAACGTGCCCAGTCGTGGGGGATAACG
TAGCGAAAGCTACGCTAATACCGCATACGAACTCTGGTTGAAAGCGGGGGATCGCAAGAC
CTCGCGCGATTGGAGCGGCCGATGGCAGATTAGGTAGTTGGTGGGGTAAAGGCCTACCAA
GCCGACGATCTGTAGCTGGTCTGAGAGGACGACCAGCCACACTGGGACTGAGACACGGCC
CAGACTCCTACGGGAGGCAGCAGTGGGGAATTTTGGACAATGGGCGCAAGCCTGATCCAG
CCATTCCGCGTGCAGGATGAAGGCCCTCGGGTTGTAAACTGCTTTTGTACGGAACGAAAA
GGCTCCTTCTAATACAGGGGGCTCATGACGGTACCGTAAGAATAAGCACCGGCTAACTAC
GTGCCAGCAGCCGCGGTAATACGTAGGGTGCAAGCGTTAATCGGAATTACTGGGCGTAAA
GCGTGCGCAGGCGGTGATGTAAGACAGGTGTGAAATCCCCGGGCTTAACCTGGGAACTGC
ATTTGTGACTGCATCGCTGGAGTGCGGCAGAGGGGGATGGAATTCCGCGTGTAGCAGTGA
AATGCGTAGATATGCGGAGGAACACCGATGGCGAAGGCAATCCCCTGGGCCTGCACTGAC
GCTCATGCACGAAAGCGTGGGGAGCAAACAGGATTAGATACCCTGGTAGTCCACGCCCTA
AACGATGTCAACTGGTTGTTGGACGGCTTGCTGTTCAGTAACGAAGCTAACGCGTGAAGT
TGACCGCCTGGGGAGTACGGCCGCAAGGTTGAAACTCAAAGGAATTGACGGGGACCCGCA
CAAGCGGTGGATGATGTGGTTTAATTCGATGCAACGCGAAAAACCTTACCTACCCTTGAC
ATGTCTGGAATCCCGCAGAGATGTGGGAGTGCTCGAAAGAGAGCCAGAACACAGGTGCTG
CATGGCTGTCGTCAGCTCGTGTCGTGAGATGTTGGGTTAAGTCCCGCAACGAGCGCAACC
CTTGTCATTAGTTGCTACGTAAGGGCACTCTAATGAGACTGCCGGTGACAAACCGGAGGA
AGGTGGGGATGACGTCAGGTCATCATGGCCCTTATGGGTAGGGCTACACACGTCATACAA
TGGCCGGTACAGAGGGCTGCCAACCCGCGAGGGGGAGCTAATCTCAGAAAACCGGTCGTA
GTCCGGATCGCAGTCTGCAACTCGACTGCGTGAAGTCGGAATCGCTAGTAATCGCGGATC
AGCTTGCCGCGGTGAATACGTTCCCGGGTCTTGTACACACCGCCCGTCACACCATGGGAG
CGGGTTCTGCCAGAAGTAGTTAGCCTAACCGCAAGGGGGCC
>532|252888 Prior=0.001789 Length=1481 NormPrior=0.001583
GTTTGATCCTGGCTCAGGACGAACGCTGGCGGCGTGCTTAACACATGCAAGTCGAGCGGT
AAGGCCCTTCGGGGTACATTAGCGGCGAACGGGTGAGTAACACGTGGGCAACCTGCCCCG
AGCTCTGGGATAAACCCGGGAAACCGGGGCTAATACCGGATATGAAATCCACNTGGCATA
CTTGGTGGTGGAAAGTTTTTTCGGCGAGGGATGGGCCCGCGGCCTATCAGCTTGTTGGTG
GGGTAACGGCCCACCAAGGCGACGACGGGTAGCCGGCCTGAGAGGGCGACCGGCCACACT
GGGACTGAGACACGGCCCAGACTCCTACGGGAGGCAGCAGTGGGGAATATTGCGCAATGG
GCGAAAGCCTGACGCAGCGACGCCGCGTGAGGGATGAAGGCCTTCGGGTTGTAAACCTCT
TTCAGCAGGGACGAAGCGAAAGTGACGGTACCTGCAGAAGAAGCACCGGCCAACTACGTG
CCAGCAGCCGCGGTAATACGTAGGGTGCAAGCGTTGTCCGGAATTATTGGGCGTAAAGAG
CTCGTAGGCGGTCTGTCGCGTCGGCTGTGAAAACCCGGGGCTCAACCCCGGGCCTGCAGT
CGATACGGGCAGACTAGAGTGCGGTAGGGGAGACTGGAATTCCTGGTGTAGCGGTGAAAT
GCGCAGATATCAGGAGGAACACCGGTGGCGAAGGCGGGTCTCTGGGCCGAAACTGACGCT
GAGGAGCGAAAGCGTGGGGAGCGAACAGGATTAGATACCCTGGTAGTCCACGCCGTAAAC
GTTGGGCGCTAGGTGTGGGGGGTCTTCCACTCCCTCCGTGCCGCAGCAAACGCATTAAGC
GCCCCGCCTGGGGAGTACGGCCGCAAGGCTAAAACTCAAAGGAATTGACGGGGGCCCGCA
CAAGCGGCGGAGCATGTGGCTTAATTCGATGCAACGCGAAGAACCTTACCTGGGCTTGAC
ATGCAGGGAAATCTGGCAGAGATGCCAGGTCCGCAAGGGTCCTGCACAGGTGGTGCATGG
TTGTCGTCAGCTCGTGTCGTGAGATGTTGGGTTAAGTCCCGCAACGAGCGCAACCCTCGT
CCTATGTTGCCAGCGGGTAATGCCGGGGACTCATAGGAGACTGCCGGGGTCAACTCGGAG
GAAGGTGGGGATGACGTCAAGTCATCATGCCCCTTATGTCCTGGGCTGCACACATGCTAC
AATGGCCGGTACAATGGGCTGCGATACCGCGAGGTGGAGCGAATCCCAAAAAGCCGGTCT
CAGTTCGGATTGGGGTCTGCAACTCGACCCCATGAAGTCGGAGTCGCTAGTAATCGCAGA
TCAGCAACGCTGCGGTGAATACGTTCCCGGGCCTTGTACACACCGCCCGTCACGTCACGA
AAGTCGGTAACACCCGAAGCCAGTGGCCCAACCCGCAAGGGAGGGAGCTGTCGAAGGTGG
GATCGGCGATTGGGACGAAGTCGGAACAAGTTAGCCGTACC
>3173|72811 Prior=0.001754 Length=1268 NormPrior=0.001814
TGGGGGGAAGTGGAAAGTTTTTCGGCTGAGGATGGGCCCGCGGCCTATCAGCTTGTTGGT
GGGGTAACGGCCCACCAAGGCGACGACGGGTAGCCGGCCTGAGAGGGCGACCGGCCACAC
TGGGACTGAGACACGGCCCAGACTCCTACGGGAGGCAGCAGTGGGGAATATTGCGCAATG
GGCGAAAGCCTGACGCAGCGACGCCGCGTGGAGGATGAAGGCCTTCGGGTTGTAAACCCC
TGTCAGCAGGGACAAAAAAAAGACGGTACCTGCAGAAGAAGCGCCGGCTAACTACGTGCC
AGCAGCCGCGGTAATACGTAGGGCGCAAGCGTTGTCCGGAATTATTGGGCGTAAAGAGCT
CGTAGGCGGCCTGTTGCGTCCGCTGTGAAATCCCGGGGCTCAACCCCGGGCCTGCAGTGG
ATACGGGCTGGCTAGAGGCAGGCAGGGGAGAACGGAATTCCTGGTGTAGCGGTGAAATGC
GCAGATATCAGGAGGAACACCGGTGGCGAAGGCGGTTCTCTGGGCCTGTACTGACGCTGA
GGAGCGAAAGCGTGGGGAGCAAACAGGATTAGATACCCTGGTAGTCCACGCCGTAAACGT
TGGGCGCTAGGTGTGGGTCCCTTCCACGGGGTCTGTGCCGCAGCTAACGCATTAAGCGCC
CCGCCTGGGGAGTACGGCCGCAAGGCTAAAACTCAAAGGAATTGACGGGGGCCCGCACAA
GCGGCGGAGCATGTTGCTTAATTCGATGCAACGCGAAGAACCTTACCTAGGCTTGACATG
CACGGAAATCTCCCAGAGATGGGGGGTCCGTAAGGGCCGTGCACAGGTGGTGCATGGTTG
TCGTCAGCTCGTGTCGTGAGATGTTGGGTTAAGTCCCGCAACGAGCGCAACCCTCGTCCT
ATGTTGCCAGCGGGTAATGCCGGGGACTCATAGGAGACTGCCGGGGTCAACTCGGAGGAA
GGTGGGGATGACGTCAAATCATCATGCCCCTTATGTCTAGGGCTGCAAACATGCTACAAT
GGCCGGTACAAAGGGCTGCGATACCGTGAGGTGGAGCGAATCCCAAAAAGCCGGTCTCAG
TTCGGATTGGGGTCTGCAACTCGACCCCATGAAGTTGGAGTCGCTAGTAATCGCAGATCA
GCAACGCTGCGGTGAATACTTTCCCGGGCCTTGTACACACCGCCCGTCACGTCACGAAAG
TTGGCAACACCCGAAGCCAGTGGCCCAACCGCTAAGAGAGGGAGCTGTCGAAGGTGGGAC
TGGCGATT
>651|160337 Prior=0.001754 Length=1358 NormPrior=0.001694
GACGAACGCTGGCGGCGTGCTTAACACATGCAAGTCGAGCGAGGCCCTTCTCTTCGGAGG
GGGTGCCCTAGCGGCGAACGGGTGAGTAACACGTGGGCAACCTGCCCCTAGCACTGGGAT
AACTCCGGGAAACCGGGGCTAATACCGGATATGACCTTCGAGGGCATCCTCGTTGGTGTA
AAGGATTCTGGCTAGGGATGGGCCCGCGGCCTATCAGCTTGTTGGTGGGGTAACGGCCCA
CCAAGGCGACGACGGGTAGCCGGCCTGAGAGGGCGACCGGCCACACTGGGACTGAGACAC
GGCCCAGACTCCTACGGGAGGCAGCAGTGGGGAATATTGCGCAATGGGCGAAAGCCTGAC
GCAGCGACGCCGCGTGAGGGATGACGGCCTTCGGGTTGTAAACCTCTTTCAGTAGGGACG
AAGCTCTAAGTGACGGTACCTACAGAAGAAGCACCGGCCAACTACGTGCCAGCAGCCGCG
GTAATACGTAGGGTGCAAGCGTTGTCCGGAATTATTGGGCGTAAAGAGCTCGTAGGCGGT
CTGTTACGTCGGCTGTGAAAACCTGGGGCTCAACCCCGGGCCTGCAGCCGATACGGGCAG
ACTAGAATTCGGTAGGGGAGACTGGAATTCCTGGTGTAGCGGTGAAATGCGCAGATATCA
GGAGGAACACCGGTGGCGAAGGCGGGTCTCTGGGCCGATATTGACGCTGAGGAGCGAAAG
CGTGGGGAGCGAACAGGATTAGATACCCTGGTAGTCCACGCCGTAAACGTTGGGAACTAG
GTGTGGGCCACATTCCACGTGGTCTGTGCCGCAGCTAACGCATTAAGTTCCCCGCCTGGG
GAGTACGGCCGCAAGGCTAAAACTCAAAGGAATTGACGGGGGCCCGCACAAGCGGCGGAG
CATGTGGCTTAATTCGATGCAACGCGAAGAACCTTACCTGGGCTTGACATGCAGGGAAAT
CTCGTAGAGATACGGGGTCCGTAAGGGCCTTGCACAGGTGGTGCATGGCTGTCGTCAGCT
CGTGTCGTGAGATGTTGGGTTAAGTCCCGCAACGAGCGCAACCCTCGTCCTATGTTGCCA
GCGAGTAATGTCGGGGACTCATAGGAGACTGCCGGGGTCAACTCGGAGGAAGGTGGGGAT
GACGTCAAGTCATCATGCCCCTTATGTCCAGGGCTGCACACATGCTACAATGGCCGGTAC
AAAGAGCTGCGATGCCGCAAGGTGGAGCGAATCTCATAAAGCCGGTCTCAGTTCGGATTG
GGGTCTGCAACTCGACCCCATGAAGTCGGAGTCGCTAGTAATCGCAGATCAGCAACGCTG
CGGTGAATACGTTCCCGGGCCTTGTACACACCGCCAAA
>929|512214 Prior=0.001731 Length=1484 NormPrior=0.001530
GTTTGATCCTGGCTCAGAATGAACGTTGGCGGCGTGGATTAGGCATGCAAGTCGAACGGG
CCCGGTCTTCGGACCGGGCCAGTGGCGGAAGGGTGAGTAAGGCGACGGTAACCAACCCCA
TGGTCGGGTATAGCCGCGGGAAACTGCGGGTAATCCCCAGCGACGTCCGAGCCGGGCATC
CGGCGCGGACCAAAGTCCTGGCGCCGTGGGACGGGCCGTCGTGGTATTAGGTCGTTGGCG
GGGTAACGGCCCACCAAGCCTGTGATGCCTACCGGGCGTGCGAGCGTGGCCCGGCACACT
GGGACTGAGACACTGCCCAGACTCCTACGGGAGGCTGCAGTCGAGAATCTTCGGCAATGG
GCGCAAGCCTGACCGAGCGACGCCGCGTGGAGGATGAAGGCCTTCGGGTTGTAAACTCCT
GTCGAGGGGGAGGAAGGCCGGGTAACCGGCTTGACCGATCCCTGGAGGAAGCACGGGCTA
AGTTCGTGCCAGCAGCCGCGGTAAGACGAACCGTGCGAACGTTATTCGGAATCACTGGGC
TTAAAGCGCGTGTAGGCGGATGGGGACGTCGGTCGCTGAAATCCCCCGGCTCAACCGGGG
AACGGGCGCCGAAACGCCCCGTCTGGAGGGACGTAGGGGGACCTGGAACTTCCGGTGGAG
CGGTGAAATGCGTTGAGATCGGAAGGAACGCCCGTGGCGAAAGCGAGGTCCTGGACGTCT
ACTGACGCTGAGACGCGAAAGCTAGGGTAGCGAACGGGATTAGATACCCCGGTAGTCCTA
GCCGTAAACGATGGGCACTGGGTAGGGGGCTCGCCGATGGGCTCCCTGCCGAAGCGAAAG
CGTGAAGTGCCCCGCCTGGGGAGTATGGTCGCAAGGCTGAAACTCAAAGGAATTGACGGG
GGCTCACACAAGCGGTGGAGCATGTGGCTTAATTCGAGGCTACGCGAAGAACCTTATCCT
GGGCTTGACATGCACGGATTAGCCGGCGGAAACGTCGGTGACGCCGCAAGGTGGAACGTG
CACAGGTGCTGCATGGCTGTCGTCAGCTCGTGCCGTGAGGTGTTGGGTTAAGTCCCGTAA
CGAGCGAAACCCCTGTGATCAGTTGCCAGCGCGTCATGGCGGGGACTCTGATCAGACCGC
CGGCGTCAAGCCGGAGGAAGGCGGGGACGACGTCAAGTCATCATGGCCCTTATGCCCAGG
GCTGCACACGTGCTACAATGGGGCGGACAGAGCGTCGCCAGGCCGCAAGGCCGCGCTAAT
CGCAAAAATCGCCCCCCAGTTCGGATTGCGGGCTGCAACCCGCCCGCATGAAGCCGGAAT
CGCTAGTAATCGCGGATCAGCACTGCCGCGGTGAATGTGTTCCTGAGCCTTGTACACACC
GCCCGTCAAGCCACCAAAGCGGGGGGCATCCGAAGTCGTCGGAGCCGCAAGGCAGGCGCC
GAAGATGAAACCCGTGATGGGGACTAAGTCGGAACAAGGTAACC
>149|200086 Prior=0.001722 Length=1454 NormPrior=0.001553
TTGATCCTGGCTCAGAACGAACGTTGGCGGCATGGATTAGGCATGCAAGTCGAACGAATC
CCGGGGTAGCAATACCTCGGGGGAAGTGGCGAAAGGGGCAGTAATACCTGGATAACCTAC
CCTGGGGATGGGCATAGCCGTTCTAACGAGCGGGTAATACCCAGCGATTCGGCGGGTCGG
CATCGATCTGCCGGGAAATGAATTTCGCCTCGGGAGGGGTCCAGGAGCTATCAGCTAGTT
GGTGGGGTAACGGCCCACCAAGGCTTAGACGGCTAGCGGGTGTGAGAGCACGACCCGCGC
CACTGGCACTGAGACACTGGCCAGACACCTACGGGTGGCTGCAGTCGAGGATCTTCGTCA
ATGGGCGCAAGCCTGAACGAGCGATGCCGCGTGAGCGATGAAGGCCTTCGGGTTGTAAAG
CTCAAAAGGGGTGAGAAAGGGAAACTTGATCGAACCCCAGTAAGCTCGGGCTAAGTTCGT
GCCAGCAGCCGCGGTAAGACGAACCGAGCGAACGTTGTTCGGAATCACTGGGCTTAAAGG
GCGCGTAGGCGGGTGCTCAAGTCCGGGGTGAAATCCTCCAGCTCAACTGGAGAACTGCCT
CGGATACTGGGTGTCTCGAGGGTGGTAGGGGTATGCGGAACTATCGGTGGAGCGGTGAAA
TGCGTTGATATCGATAGGAACTCCGGTGGCGAAGGCGGCATACTGGACCACTTCTGACGC
TGAGGCGCGAAAGCCAGGGGAGCAAACGGGATTAGATACCCCGGTAGTCCTGGCCCTAAA
CGATGGGTACTAGCTAGTAGGGTTCACATGGCTTTACTGGCGAAGCAAAAGTGCTAAGTA
CCCCGCCTGGGGAGTATGGTCGCAAGGCTGAAACTCAAAGGAATTGACGGGGGCTCACAC
AAGCGGTGGAGCATGTGGCTTAATTCGAGGCTACGCGAAGAACCTTATCCTAGGCTTGAC
ATGTGCGATAGCGGTGGGCGGTAACTACCCGAAAGGGATAGTGATTCCTCGCAAGAGGAG
GACCCACTACAGGTGCTGCATGGCTGTCGTCAGCTCGTGTCGTGAGATGTCGGGTTAAGT
CCCATAACGAGCGAAACCCTTACCTTTAGTTACTACGGGTCATGCCGAGGACTCTAAAGG
GACTGCCGGTGTCAAACCGGAGGAAGGCGGGGATGACGTCAAGTCCTCATGGCCTTTACG
CCTAGGGCTGCACACGTGCTACAATGGCGTGAACAAAGGGAAGCCAAGGCGCGAGCCGGA
GCAAATCCCAAAAAACACGCCCCAGTTCAGATCGAGGGCTGCAACTCGCCCTCGTGAAGT
TGGAATCGCTAGTAATCGCGGGTCAGCAACACCGCGGTGAATGTGTTCCTGAGCCTTGTA
CACACCGCCCGTCAAGCCACGAAAGAGAGGGACGTCCGAAGTCGCCTTTACCGGCGCCGA
AGACGGACTTCTTG
>5017|D1C18B_m01 Prior=0.001715 Length=1332 NormPrior=0.001688
TTAGCGGAGAACGGGTGAGTAACACGTGGGCAACCTGCCCCTAGCTCTGGGATAACTCCG
GGAAACCGGTGCTAATACCGGATACGACCTCAATGGGCATCTTCTGAGGTGGAAAGATTT
ATTGGCTAGGGATGGGCCCGCGGCCTATCAGCTTGTTGGTGGGGTAACGGCCTACCAAGG
CGACGACGGGTAGCCGGCCTGAGAGGGCGACCGGCCACACTGGGACTGAGACACGGCCCA
GACTCCTACGGGAGGCAGCAGTGGGGAATATTGCGCAATGGGCGAAAGCCTGACGCAGCG
ACGCCGCGTGAGGGATGAAGGCCTTCGGGTTGTAAACCTCTTTCAGCAGGGACGAAGCGA
AAGTGACGGTACCTCCAGAAGAAGCCCCGTCCAACTACGCGTGCCAGCAGCCGCGGTAAC
ACGTAGGGTGCGAGCGTTGTCCGGAATTATTGGGCGTAAAGAGCTCGTAGGCGGTGTGTC
GCGTCGGCCGTGAAAACCTGCAGCTTAACTGTGGGCTTGCGGTCGATACGGGCATCACTG
GAGTTCGGCAGGGGAGACTGGAATTCCTGGTGTAGCGGTGAAATGCGCAGATATCAGGAG
GAACACCGGTGGCGAAGGCGGGTCTCTGGGCCGATACTGACGCTGAGGAGCGAAAGCGTG
GGGAGCGAACAGGATTAGATACCCTGGTAGTCCACGCCGTAAACGGTGGGCGCTAGGTGT
GGGGGCCATTCCACGGTCTCTGTGCCGCAGCTAACGCATTAAGCGCCCCGCCTGGGGAGT
ACGGCCGCAAGGCTAAAACTCAAAGGAATTGACGGGGGCCCGCACAAGCGGCGGAGCATG
TGGATTAATTCGATGCAACGCGAAGAACCTTACCTGGGTTTGACATGCACCAGACGCTGG
TAGAGATATCAGTTCCCTTGTGGTTGGTGTGCAGGTGGTGCATGGCTGTCGTCAGCTCGT
GTCGTGAGATGTTGGGTTAAGTCCCGCAACGAGCGCAACCCTTGTTCCATGTTGCCAGCG
GGTGATGCCGGGGACTCATGGGAGACTGCCGGGGTCAACTCGGAGGAAGGTGGGGATGAC
GTCAAGTCATCATGCCCCTTATGTCCAGGGCTTCACACATGCTACAATGGCCAGTACAGA
GGGCTGCGAGACCGTGAGGTGGAGCGAATCCCTTAAAGCTGGTCTCAGTTCGGATCGGGG
TCTGCAACTCGACCCCGTGAAGTTGGAGTCGCTAGTAATCGCAGATCAGCAACGCTGCGG
TGAATACGTTCCCGGGCCTTGTACACACCGCCCGTCACGTCACGAAAGTTGGTAACACCC
GAAGCCGACGGC
>8542|125555_m53 Prior=0.001703 Length=1456 NormPrior=0.001534
CCTGGCGGCGTGCTTAACACATGCAAGTGGAGCGACGAACCAGGGCTTGCCCTGGGGCAA
AGCCGCGAACGGGTGAGTAACACGTGGGTTACCTGCCTCGATCACCGGGACAACCCGGGG
AACCCCGGGCTACTACCGGATGAACTCCTTGGCCTGCGGGCCTTTGAGGAAAGATAGCTT
CGGCCTTCGCATCGGGAGGGGCCCGCGGCCCATTAGCTTGTTGGTGGGGTAATGGCCTAC
CAAGGCTGCGATGGGTAGCTGGTCTGAGAGGACGATCAGCCACACTGGGACTGAGACACG
GCCCAGACTCCTACGGGAGGCAGCAGTGGGGAATCTTGCACAATGCGCGAAAGCGTGATG
CAGCAACGCCGCGTGGGGGAAGACGGCTTTCGGGTTGTAAACCCCTTTCAGTTGGGACGA
AGGCCCGCCAGTGAATAGCTGGCTGGGCTGACGGTACCTTCAGAAGAAGCACCGGCTAAC
TACGTGCCAGCAGCCGCGGTAATACGTAGGGTGCTAGCGTTGTCCGGAATTATTGGGCGT
AAAGAGCGTGTAGGCGGTTCAGTAAGTCCGCTCTGAAAGCCTGGGGCTTAACCCCAGGAG
GCGGGTGGATACTGTCGGGCTCGAGTCCGGAAGAGGCGAGTGGAATTCCTGGTGTAGCGG
TGAAATGCGCAGATATCAGGAGGAACACCGATGGCGAAGGCAGCTTACTGGGACGGTATT
GACGCTGAGGCGCGAAAGCGTGGGGAGCAAACAGGATTAGATACCCTGGTAGTCCACGCT
GTAAACGATGGTCACTAGGTGTGGGGGGTGTCGACTCCCTCCGTGCCGAAGCTAACGCAT
TAAGTGCCCCGCCTGGGGAGTACGGCCGCAAGGCTAAAACTCAAAGGAATTGACGGGGAC
CCGCACAAGCAGCGGAGCATGTGGTTTAATTCGACGCAACGCGAAGAACCTTACCTGGGC
TTGACATGTTCCTGACCGCCGTGGAAACACGGTTTCCCTTCGGGGCAGGATCACAGGTGG
TGCATGGCTGTCGTCAGCTCGTGTCGTGAGATGTTGGGTTAAGTCCCGCAACGAGCGCAA
CCCCCGTCGCATGTTGCCAGCATTTAGTTGGGGACTCATGCGAGACTGCCGGTGACAAAC
CGGAGGAAGGTGGGGATGACGTCAAGTCATCATGCCCCTTATGTTCAGGGCTACACACGT
GCTACATTGGCGCGTACAGAGGGCTGCGATACCGCGAGGTGGAGCGAATCCCTCAAAGCG
CGTCTCGGTTCGGATTGCAGGCTGAAACCCGCCTGCATGAAGGTGGAGTTGCTAGTAATC
GCGGATCAGCACTGCCGCGGTGAATACGTTCCCGGGTCTTGTACACACCGCCCGTCACAC
CACGGGAGTGAGCAACCCCCTAAGCCGTTGGCCTAACCCGCAAGGGAGGGAGCCGTCGAA
GGTGGGGCTCGTGACT
>432|24067 Prior=0.001674 Length=1241 NormPrior=0.001769
TTGCGGCTGAGGATGGGCCCGCGGCCTATCAGCTTGTTGGTGGGGTAACGGCCTACCAAG
GCGACGATGCGTAGCTGGTCTGAGAGGACGATCAGCCACACTGGGACTGAGACACGGCCC
AGACTCCTACGGGAGGCAGCAGTGGGGAATCTTGCGCAATGCGCGAAAGCGTGACGCAGC
AACGCCGCGTGGGGGAAGAAGGCCTTCGGGTTGTAAACCCCTTTCAGGAGGGACGAAGCC
TGTCTGGTGAATAGCCAGTTCAGGTGACGGTACCTCCACAAGAAGCCCCGGCTAACTACG
TGCCAGCAGCCGCGGTAATACGTAGGGGGCAAGCGTTGTCCGGAATCATTGGGCGTAAAG
CGCGTGTAGGCGGCCCGATAAGTCCGCTGTGAAAGTCCAGGGCTCAACCCTGGAATGCCG
GTGGATACTGTCGGGCTCGAGTCCGGAAGAGGCGAGTGGAATTCCTGGTGTAGCGGTGAA
ATGCGCAGATATCAGGAGGAACACCGATGGCGAAGGCAGCTCGCTGGGACGGTACTGACG
CTGAGACGCGAAAGCGTGGGGAGCAAACAGGATTAGATACCCTGGTAGTCCACGCCGTAA
ACGATGGACACTAGGTGTGGGGGGTGTCGACTCCCCCCGTGCCGAAGCTAACGCATTAAG
TGTCCCGGCTGGGCCTGGGGAGTACGGCCGCAAGGCTAAAACTCAAAGGAATTGACGGGG
GCCCGCACAAGCAGCGGAGCATGTGGTTTAATTCGACGCAACGCGAAGAACCTTACCTGG
GCTTGACATGTGCCTGACAGCCGTGGAAACACGGTCTCCCTTCGGGGCAGGTACACAGGT
GGTGCATGGCTGTCGTCAGCTCGTGTCGTGAGATGTTGGGTTAAGTCCCGCAACGAGCGC
AACCCCCGTCGCATGTTGCCAGCATTTAGTTTGGGGACTCATGCGAGACTGCCGGCGACA
AGCCGGAGGAAGGCGGGGATGAGGTCAAGTCATCATGCCCCTTATGTCCAGGGCTACACA
CGTGCTACATTGGCGCATACAAACGGCTGCGATACCGCGAGGTGGAGCGAATCCGAAAAA
GTGCGTCTCGGTTCGGATTGGAGGCTGAAACTCGCCTCCATGAAGGCGGAGTTGCTAGTA
ATCCCGAATCAGCAACGTCGGGGTGAATACGTTCCCGGGCCTTGTACACACCGCCCGTCA
CACCACGAAAGCGAGCAACACCCGAAGCCGTTTATCCAACC
>1112|134038 Prior=0.001664 Length=1415 NormPrior=0.001542
GAGAACCAGGCCTTCGGGCCTGGGGACAGCGGCGAACGGGTGAGTAACACGTGAGTAATC
CACCCTCGGTACCGGAATAGCCCGGGGACACCCGGATTAATACCGGATGNNNNNNNNNNN
NNNNNGGGGAGATCGGAAAAGGTAGCTTTGGCCTCTGGCTGAGGATGAGCTCGCGGCGGA
TTAGCTTGTTGGCGGGGTAACGGCCCACCAAGGCGACGATCCGTAGCTGGTCTGAGAGGA
CGATCAGCCACACTGGGACTGAGACACGGCCCAGACTCCTACGGGAGGCAGCAGTGGGGA
ATCTTGCGCAATGGGCGAAAGCCTGACGCAGCGACGCCGCGTGCGGGAAGAAGGCCTTCG
GGTTGTAAACCGCTTTCAGGAGGGACGAAGCCACTCGGGTTAATAGCCCAGAGGGTGACG
GTACCTCCAGAAGAAGCCCCGGCTAACTACGTGCCAGCAGCCGCGGTAATACGTAGGGGG
CAAGCGTTGTCCGGATTTATTGGGCGTAAAGAGCGTGTAGGCGGCTATACAGGTCCGCTG
TGAAAACTCGAGGCTCAACCTCGAGACGTCGGTGGAAACCGTATGGCTAGAGTCCGGAAG
AGGAGAGTGGAATTCCTGGTGTAGCGGTGAAATGCGCAGATATCAGGAAGAACACCCGTG
GCGAAGGCGGCTCTCTGGGACGGTACTGACGCTGAGACGCGAAAGCGTGGGGAGCGAACA
GGATTAGATACCCTGGTAGTCCACGCCGTAAACGATGGGTGCTAGGTGTGGGCGGTGTCG
ACTCCGTCCGTGCCGAAGCTAACGCATTAAGCACCCCGCCTGGGGAGTACGGCCGCAAGG
CTAAAACTCAAAGGAATTGACGGGGGCCCGCACAAGCAGCGGAGCATGTGGTTTAATTCG
ACGCAACGCGAAGAACCTTACCAAGGCTTGACATGCAGGGAAAAGCTCTGGAGACANNNN
NGGAGGTTCGCAAGGGCGGAGCACAGGTGGTGCATGGTTGTCGTCAGCTCGTGTCGTGAG
ATGTTGGGTTAAGTCCCGCAACGAGCGCAACCCTCGTCCTATGTTGCCAGCGGGTAATGC
CGGGGACTCATAGGATACTGCCGGGGTCAACTCGGAGGAAGGTGGGGATGACGTCAAATC
ATCATGCCCCTTATGTCCAGGGCTGCACACATGCTACAATGGCCGGTACAAAGGGCTGCG
AAACCGCAAGGTAGAGCGAATCCCAAAAAGCCGGTCTCAGTTCGGATTGGGGTCTGCAAC
TCGACCCCATGAAGTCGGAGTCGCTAGTAATCGCAGATCAGCATTGCTGCGGTGAATACG
TTCCCGGGCCTTGTACACACCGCCCGTCAAGTCATGAAAGTCGGTAACACCCGAAGCCGG
TGGCCTAACCCCTTGTGGGAGGGAGCCGTCTAAGG
>2572|239952 Prior=0.001657 Length=1320 NormPrior=0.001646
TGCAAGTCGAGCGAGAACCGGTCCTTCGGGACCGGGGAAAGCGGCGAACGGGTGAGTAAC
ACGTGAGTAATCCACCCTCGGTACCGGGATAGCCCGGGGAAACCCGGATTAATACCGGAT
GGCCCAACAGCTCTTCGGGGCGGTTGGAAAAGGTAGCTTCGGCCTCCGACCGAGGACGAG
CTCGCGGCGGATTAGCTTGTTGGTGGGGTAATGGCCCACCAAGGCGACGATCCGTAGCTG
GTCTGAGAGGACGATCAGCCACACTGGGACTGAGACACGGCCCAGACTCCTACGGGAGGC
AGCAGTGGGGAATCTTGCGCAATGGGCGAAAGCCTGACGCAGCGACGCCGCGTGAGGGAA
GAAGGCCTTCGGGTTGTAAACCTCTTTCAGGAGGGACGAAGCCACTCGGGTTAATAGCCC
AGAGGGTGACGGTACCTCCAGAAGAAGCCCCGGCTAACTACGTGCCAGCAGCCGCGGTAA
TACGTAGGGGGCAAGCGTTGTCCGGATTTATTGGGCGTAAAGAGCGTGTAGGCGGCCAGG
AAGGTCCGTTGTGAAAACTCGAGGCTCAACCTCGAGACGTCGATGGAAACCCCCAGGCTA
GAGTCCGGAAGAGGAGAGCGGAATTCCCGGTGTAGCGGTGAAATGCGCAGATATCGGGAA
GAACACCCGTGGCGAAGGCGGCTCTCTGGGACGGTACTGACGCTGAGACGCGAAAGCGTG
GGGAGCGAACAGGATTAGATACCCTGGTAGTCCACGCCGTAAACGATGGGTGCTAGGTGT
GGGGGGTGTCGACTCCCTCCGTGCCGAAGCTAACGCATTAAGCACCCCGCCTGGGGAGTA
CGGCCGCAAGGCTAAAACTCAAAGGAATTGACGGGGGCCCGCACAAGCAGCGGAGCATGT
GGTTTAATTCGACGCAACGCGAAGAACCTTACCAAGGCTTGACATGCACTGGAAAGCCCT
AGAAATAGGGCCTCCCTTCGGGGCCAGTGCACAGGTGGTGCATGGCTGTCGTCAGCTCGT
GTCGTGAGATGTTGGGTTAAGTCCCGCAACGAGCGCAACCCCTGTCCCATGTTGCCAGCG
TGAAAGACGGGGACTCATGGGAGACTGCCGGTGACAAATCGGAGGAAGGTGGGGATGACG
TCAAGTCATCATGCCCCTTATGTCTTGGGCTACACACGTGCTACATTGGCCGGTACAAAG
GGCTGCAAACCCGTGAGGGGGAGCGAATCCCAAAAAGCCGGTCCCGGTTCGGATTGGAGG
CTGAAACTCGCCTCCATGAAGGCGGAGGGGCTAGTAATCGCGAATCAGCAACGTCGCGGT
>1408|167566 Prior=0.001654 Length=1369 NormPrior=0.001584
TGAGCAACCTGCCCTTGACTCTGGAATAACAGCTGGAAACAGCTGCTAATACCGGATATG
ACCTCCCTCGACATCGAGGGAGGTGGAAAGTTCTGGCGGTCAAGGATGAGCTCGCGGCCT
ATCAGCTAGTTGGTGGGGTAACGGCCCACCAAGGCTTCGACGGGTAGCCGGCCTGAGAGG
GTGACCGGCCACACTGGGACTGAGACACGGCCCAGACTCCTACGGGAGGCAGCAGTGGGG
AATATTGGACAATGGGCGAAAGCCTGATCCAGCAACGCCGCGTGAGGGATGACGGCCTTC
GGGTTGTAAACCTCTTTCAGTAGGGACGAAGCGCAAGTGACGGTACCTACAGAAGAAGCA
CCGGCCAACTACGTGCCAGCAGCCGCGGTAATACGTAGGGTGCGAGCGTTGTCCGGAATT
ATTGGGCGTAAAGGGCTCGTAGGCGGTCTGTCGCGTCGAAAGTGAAAACCCAGGGCTTAA
CCCTGGGCCTGCTTCCGATACGGGCAGACTAGAGGTATGCAGGGGAGAACGGAATTCCTG
GTGTAGCGGTGAAATGCGCAGATATCAGGAGGAACACCGGTGGCGAAGGCGGTTCTCTGG
GCATTACCTGACGCTGAGGAGCGAAAGTGTGGGGAGCGAACAGGATTAGATACCCTGGTA
GTCCACGCCGTAAACGGTGGGCACTAGGTGGGGGGGGACTTCCACGTTCTCCGTGCCGAA
GCTAACGCATTAAGTGCCCCGCCTGGGGAGTACGGCCGCAAGGCTAAAACTCAAAGGAAT
TGACGGGGGCCCGCACAAGCGGCGGAGCATGTTCATTAATTCGATGCAACGCGAAGAACC
TTACCTAGGTTTGACATATACCGGAAACACCTGGAGACAGGTGCCCCGCANNNNGGGTTG
ACAGGTGGTGCATGGCTGTCGTCAGCTCGTGTCGTGAGATGTTGGGTTAAGTCCCGCAAC
GAGCGCAACCCTTGTTCGATGTTGCCAGCGGTTCGGCCGGGGACTCATCGAAGACTGCCG
GGGTCAACTCGGAGGAAGGTGGGGATGACGTCAAGTCATCATGCCCCTTATGTCCAGGGC
TTCACGCATGCTACAATGGCCGGTACAAAGGGCTGCGATATCGCAAGATGGAGCGAATCC
CAAAAAGCCGGTCTCAGTTCGGATTGGGGTCTGCAACTCGACCCCATGAAGTCGGAGTCG
CTAGTAATCGCAGATCAGCAACGCTGCGGTGAATACGTTCCCGGGCCTTGTACACACCGC
CCGTCACGTCACGAAAGTCGGCAACACCCGAAGCCGGTGGCCCAACCCTGGTGGAGGGAG
CCGTCGAAGGTGGGGCTGGCGATTGGGACGAAGTCGAAACAAGGTATCC
>5438|151457_m01 Prior=0.001651 Length=1441 NormPrior=0.001503
GTTTGATCCTGGCTCAGGATGAACGCTGGCGGTCTGCTTAACACATGCAAGTCGAACGGA
GTAGAAATACTTAGTGGCGGACGGGTGAGTAACGCGTGAGAATCTGCCTTCAGGACGGAG
ACAACAGTTGGAAACGACTGCTAAGCCCCGATGAACCGAAAGGGAAAATATTTATAGCCT
GAAGATGAGCTCGCGTCCGATTAGCTAGTTGGCGGAGTAAAAGCCCACCAAGGCGACGAT
CGGTAGCTGGTCTGAGAGGACGATCGGCCACACTGGGACTGAGACACGGCCCAGACTCCT
ACGGGAGGCAGCAGTGGGGAATTTTCCGCAATGGGCGAAAGCCTGACGGAGCAAGACCGC
GTGAGGGAGGAAGGCTCTTGGGTTGTAAACCTCTTTTGTCAGGGAAGAACAAATGATGGT
ACCTGAAGAATCAGCATCGGCTAACTCCGTGCCAGCAGCCGCGGTAATACGGAGGATGCA
AGCGTTATCCGGAATTATTGGGCGTAAAGCGTCCGCAGGTGGCACTTCAAGTCTGCTGTC
AAAGACCGGGGCTTAACCCTGGAAAGGCAGTGGAAACTGAAGCGCTAGAGTGTGGCAGGG
GTAGAGGGAATTCCCGGTGTAGCGGTGAAATGCGTAGAGATCGGGAAGAACATCGGTGGC
GAAAGCGCTCTACTGGGCCACAACTGACACTCAGGGACGAAAGCTAGGGGAGCGAATGGG
ATTAGATACCCCAGTAGTCCTAGCCGTAAACGATGGATACTAGGTGTTGTCTGTATCGAC
CCGGACAGTGCCGTAGCTAACGCGTTAAGTATCCCGCCTGGGGGAGTACGCACGCAAGTG
TGAAACTCAAAGGAATTGACGGGGGCCCGCACAAGCGGTGGAGTATGTGGTTTAATTCGA
TGCAACGCGAAGAACCTTACCAGGACTTGACATGTCGCGAATTTCTGTGAAAGCAGAAAG
TGCCTTCGGGAGCGCGAACACAGGTGGTGCATGGCTGTCGTCAGCTCGTGTCGTGAGATG
TTGGGTTAAGTCCCGCAACGAGCGCAACCCTCGTTTTTAGTTGCCATCATTAAGTTGGGC
ACTCTAGAGAGACTGCCGGTGACAAGCCGGAGGAAGGTGGGGATGACGTCAAGTCCTCAT
GGCCCTTATGGGCTGGGCTACACCCGTACTACAATGCTACGGACAAAGGGCAGCAAGACA
GCGATGTCAAGCTAATCCCAGAAACCGTGGCTCAGTTCAGATTGCAGGCTGCAACTCGCC
TGCATGAAGGAGGAATCGCTAGTAATTGCAGGTCAGCATACTGCAGTGAATCCGTTCCCG
GGCCTTGTACACACCGCCCGTCACACCATGGAAGTTGGCCACGCCCGAAGTCGTTACCCT
AACCTGAAAAGGAGGGGGATGCCGAAGGCAGGGCTGATGACTGGGGTGAAGTCGTAACAA
G
>495|53180 Prior=0.001646 Length=1456 NormPrior=0.001482
GAACGTTGGCGGCGTGGATTAGGCATGCAAGTCGTACGGGCCGCAAGGCCAGTGGCGCAA
GGGTGAGTAAGGCGACGGTAACCAACCCCATGACTGGGTATAGCCGCGGGAAACTGCGGG
TAATCCCCAGCGACGTCCCGGGGGGGCATCCCCCTGGGACCAAAGCTCCGGCGTCGTGGG
ACGGGCCGTCGTGGTATTAGGTCGTTGGCGGGGTAACGGCCCACCAAGCCTGCGATGCCT
ACCGGGCGTGCGAGCGTGGCCCGGCACACTGGGACTGAGACACTGCCCAGACTCCTACGG
GAGGCTGCAGTCGAGAATCTTCGGCAATGGGCGCAAGCCTGACCGAGCGACGCCGCGTGG
AGGACGAAGGCCTTCGGGTTGTAAACTCCTGTCGAGGGGGAGGAAGGCCCCGCAAGGGGC
TTGACTGATCCCTGGAGGAAGCACGGGCTAAGTTCGTGCCAGCAGCCGCGGTAAGACGAA
CCGTGCGAACGTTATTCGGAATCACTGGGCTTAAAGCGCGTGTAGGCGGGGCGGCACGTC
GGTCGCTGAAAGCCCCCGGCTCAACCGGGGAAGTGGCGCCGATACGACCGCCCTGGAGGG
ACGTAGGGGGACCTGGAACTTCCGGTGGAGCGGTGAAATGCGTTGAGATCGGAAGGAACG
CCCGTGGCGAAAGCGAGGTCCTGGACGTCTGCTGACGCTGAGACGCGAAAGCCAGGGGAG
CGAACGGGATTAGATACCCCGGTAGTCCTGGCCGTAAACGATGGGCACTGGGTAGGGGGC
TCGCCGATGGGCTCCCTGCCGCAGCGAAAGCGTGAAGTGCCCCGCCTGGGGAGTATGGTC
GCAAGGCTGAAACTCAAAGGAATTGACGGGGGCTCACACAAGCGGTGGAGCATGTGGCTT
AATTCGAGGCTACGCGCAAAACCTTATCCCGGGCTTGACATGCACGGATTAACCGGCGGA
AACGTCGGCCACGCGCAAGGAACAACGTGCACAGGTGCTGCATGGCTGTCGTCAGCTCGT
GTCGTGAGATGTTGGGTTAAGTCCCGTAACGAGCGAAACCCCTGTGTCTAGTTGCCAACG
CGTCACTGGCGGGAACTCTAGACAGACCGCCGGCGTCAAGCCGGAGGAAGGCGGGGATGA
CGTCAAGTCCTCATGGCCCTTATGCCCGGGGCTGCACACGTACTACAATGGGGCGGACAG
AGCGACGCCAGGCCGCAAGGCCGAGCTAATCGCAAAAACCGCCCCCCAGTTCGGATTGCG
GGCTGCAACCCGCCCGCATGAAGCCGGAATCGCTAGTAATCGCGGATCAGCATGCCGCGG
TGAATGTGTTCCTGAGCCTTGTACACACCGCCCGTCAAGCCACCAAAGCGGGGGGCATCC
GAAGTCGCCGGAGCCGCGAGGCAGGCGCCGAAGGTGAAACCCGTGATGGGGACTAAGTCG
TAACAAGTTAACCGTA
>1329|217798 Prior=0.001642 Length=1408 NormPrior=0.001529
GGCGTGCCTAACACATGCAAGTCGAACGAGAAAGTGGAGCAATCCATGAGTAAAGTGGCG
ACCGGGTGAGTAACACGTGACTAACCTACCCTCGAGTGGGGAATAACCTCGGGAAACCGA
GGCTAATACCGCATAACATCGCAAGATCAAAGCAGAAATGCGCTTGAAGAGGGGGTCGCG
GCTGATTAGCTGGTTGGTGGGGTAATGGCCTACCAAGGCGTCGATCCTTAGCTGGTCTGA
GAGGATGATCAGCCACACTGGGACTGAGACACGGCCCAGACTCCTACGGGAGGCAGCAGT
GGGGAATATTGGACAATGGGCGCAAGCCTGATCCAGCAATGCCGCGTGAGTGATGAAGGC
CTTCGGGTTGTAAAGCTCTTTCGCACGCGACGATGATGACGGTAGCGTGACAAGAAGCCC
CGGCTAACTTCGTGCCAGCAGCCGCGGTAATACGAAGGGGGCGAGCGTTGTTCGGAATTA
CTGGGCGTAAAGGGCGCGTAGGCGGTGCATCAAGTCAGGCGTGAAAGCCCCGGGCTCAAC
CTGGGAACGGCGCTTGAGACTGGTGCGCTCGAGTTCGGGAGAGGATGGTGGAATTCCCAG
TGTAGAGGTGAAATTCGTAGATATTGGGAAGAACACCGATGGCGAAGGCAGCCATCTGGA
CCGACACTGACGCTGAGGCGCGAAAGCGTGGGGAGCAAACAGGATTAGATACCCTGGTAG
TCCACGCCGTAAACGATGAGTGCTAGACGTCGGGGCTCTTAGAGCTTCGGTGTCGGAGCT
AACGCATTAAGCACTCCGCCTGGGGAGTACGGCCGCAAGGTTAAAACTCAAAGGAATTGA
CGGGGGCCCGCACAAGCGGTGGAGCATGTGGTTTAATTCGAAGCAACGCGCAGAACCTTA
CCAGCCCTTGACATGGGCGTCGCGGGTGGAGAGATCCACCTTTCGGTTCGGCCGGACGCC
GCACAGGTGCTGCATGGCTGTCGTCAGCTCGTGTCGTGAGATGTTGGGTTAAGTCCCGCA
ACGAGCGCAACCCCCATCCTCAGTTGCCAGCATGTAATGGTGGGCACTCTGGGGAAACCG
CCGGTGACAAGCCGGAGGAAGGCGGGGATGACGTCAAGTCCTCATGGCCCTTATGGGCTG
GGCTACACACGTGCTACAATGGTGGTGACAGTGGGCAGCGAGATCGCGAGATCGAGCCAA
TCTCCAAAAGCCATCTCAGTTCGGATCGCACTCTGCAACTCGGGTGCGTGAAGTTGGAAT
CGCTAGTAATCGCGGATCAGCACGCCGCGGTGAATACGTTCCCGGGCCTTGTACACACCG
CCCGTCACACCATGGGAGTTGGTTTTACCCGAAGCCGGTGGGCTAACTTCGCAAGAAGAG
GCAGCCGACCACGGTCAGGTCAGCGACT
>5676|D2B05_m28 Prior=0.001642 Length=493 NormPrior=0.004368
GGGAAACTCACCAGGTCCAGACATAACTAGGATTGACAGATTGATAGCTCTTTCATGATT
TTATGGGTGGTGGTGCATGGCCGTTCTTAGTTGGTGGAGTGATTTGTCTGGTTAATTCCG
ATAACGAACGAGACCTTAACCTGCTAAATAGCCAGGCCGGCTTTTGCTGGTCGCCGGCTT
CTTAGAGGGACTGTCAGTGTCTAACTGACGGAAGTTTGAGGCAATAACAGGTCTGTGATG
CCCTTAGATGTTCTGGGCCGCACGCGCGCTACACTGACAGAGCCAGCGAGTTTTTTTCCT
TGGCCGGAAGGTCTGGGTAATCTTGTGAAACTCTGTCGTGCTGGGGATAGAGCATTGCAA
TTATTGCTCTTCAACGAGGAATACCTAGTAAGCGTGAGTCATCAGCTCGCGTTGATTACG
TCCCTGCCCTTTGTACACACCGCCCGTCGCTACTACCGATTGAATGGCTTAGTGAGGTCT
CCGGATTGGCTTT
>1746|253651 Prior=0.001641 Length=1479 NormPrior=0.001455
GTTTGATCCTGGCTCAGGACGAACGCTGGCGGCGTGCTTAACACATGCAAGTCGAACGAG
GCCCCTCCTTCGGGAGGGTGTTCTAGTGGCGAACGGGTGAGTAACACGTGGGCAACCTGC
CCCCGGCTCTGGGATAACTCCAAGAAATTGGGGCTAATACCGGATATGACCGCTGACCGC
ATGGTCTGGTGGTGGAAAGTTTTTCGGCTGGGGATGGGCCCGCGGCCTATCAGCTTGTTG
GTGGGGTAGTGGCCTACCAAGGCGACGACGGGTAGCCGGCCTGAGAGGGTGACCGGCCAC
ACTGGGACTGAGACACGGCCCAGACTCCTACGGGAGGCAGCAGTGGGGAATATTGCGCAA
TGGGCGGAAGCCTGACGCAGCGACGCCGCGTGGGGGATGACGGCCTTCGGGTTGTAAACC
TCTTTCACCCACGACGAAGCGTAAGTGACGGTAGTGGGAGAAGAAGCACCGGCCAACTAC
GTGCCAGCAGCCGCGGTAATACGTAGGGTGCAAGCGTTGTCCGGAATTATTGGGCGTAAA
GAGCTCGTAGGCGGTTTGTTGCGTCGGCTGTGAAATCCCGAGGCTCAACCTCGGGTCTGC
AGTCGATACGAGCAAACTAGAGTGTTGCAGGGGAGACTGGAATTCCTGGTGTAGCGGTGA
AATGCGCAGATATCAGGAGGAACACCGGTGGCGAAGGCGGGTCTCTGGGCAGTAACTGAC
GCTGAGGAGCGAAAGCGTGGGGAGCGAACAGGATTAGATACCCTGGTAGTCCACGCCGTA
AACGTTGGGCGCTAGGTGTGGGGCTCATTCCACGAGTTCCGTGCCGCAGCTAACGCATTA
AGCGCCCCGCCTGGGGAGTACGGCCGCAAGGCTAAAACTCAAAGGAATTGACGGGGGCCC
GCACAAGCGGCGGAGCATGTTGCTTAATTCGATGCAACGCGAAGAACCTTACCTAGGCTT
GACATGCACGGAAATCTCGCAGAGATGCGGGGTCCGTAAGGGCCGTGCACAGGTGGTGCA
TGGTTGTCGTCAGCTCGTGTCGTGAGATGTTGGGTTAAGTCCCGCAACGAGCGCAACCCT
CGTTCCATGTTGCCAGCGCGTAATGGCGGGGACTCATGGGAGACTGCCGGGGTCAACTCG
GAGGAAGGTGGGGATGACGTCAAATCATCATGCCCCTTATGTCTAGGGCTGCAAACATGC
TACAATGGCCGGTACAAAGGGCTGCGATACCGCAAGGTGGAGCGAATCCCATAAAGCCGG
TCTCAGTTCGGATTGGGGTCTGCAACTCGACCCCATGAAGTCGGAGTCGCTAGTAATCGC
AGATCAGCAACGCTGCGGTGAATACGTTCCCGGGCCTTGTACACACCGCCCGTCACGTCA
CGAAAGTCAGCAACACCCGAAGCCGGTGGCCCAACCCTTGTGGAGGGAGCCGTCGAAGGT
GGGGCTGGCGATTGGGACGAAGTCGAAACAAGGTAGCCG
>1534|563954 Prior=0.001620 Length=1239 NormPrior=0.001715
GGATGAGCCCGCGTCGGATTAGCTAGTTGGTGAGGTAAAAGCTCACCAAGGCGACGATCC
GTAGCTGGTCTGAGAGGATGATCAGCCACACTGGGACTGAGACACGGCCCAGACTCCTAC
GGGAGGCAGCAGTAGGGAATCTTCCGCAATGGACGAAAGTCTGACGGAGCAACTCCGCGT
GAGGGAGGAAGGCTTGTGGGTTGTAAACCTCTTTTGCAGGGAAGAAAAAAATGACGGTAC
CTGACGAATCAGCCTCGGCTAACTCCGTGCCAGCAGCCGCGGTAATACGGAGGAGGCAAG
CGTTATCCGGAATTATTGGGCGTAAAGCGTCCGCAGGTGGCACCTCAAGTCTGCTGTCAA
AGACCGGGGCTTAACCCCAGAAAGGCAGTGGAAACTGAAGTGCTAGAGTGCAGTAGGGGT
AGAGGGAATTCCCGGTGTAGCGGTGAAATGCGTAGAGATCGGGAAGAACATCGGTGGCGA
AAGCGCTCTACTGGGCCACAACTGACACTCAGGGACGAAAGCTAGGGGAGCGAATGGGAT
TAGATACCCCAGTAGTCCTAGCCGTAAACGATGGATACTAGGTGTGGCTTGTATCGACCC
GAGCCGTGCCGTAGCTAACGCGTTAAGTATCCCGCCTGGGGAGTACGCACGCAAGTGTGA
AACTCAAAGGAATTGACGGGGGCCCGCACAAGCGGTGGAGTATGTGGTTTAATTCGATGC
AACGCGAAGAACCTTACCAGGGCTTGACATGTCCGGAGTCTAGTGGAAACACAGGAGTGC
CTTCGGGAGCGCGAACACAGGTGGTGCATGGCTGTCGTCAGCTCGTGTCGTGAGATGTTG
GGTTAAGTCCCGCAACGAGCGCAACCCTCGTCTTTAGTTGCCATCATTAAGTTGGGCACT
CTAGGGAGACTGCCGGTGACAAACCGGAGGAAGGTGGGGATGACGTCAAGTCAGCATGCC
CCTTACGCCCTGGGCTACACACGTACTACAATGCGACGGACAAAGGGCAGCTAGCGAGCG
ATCGTAAGCCAATCCCATAAACCGTGGCTCAGTTCAGATCGTAGGCTGCAACTCGCCTAC
GTGAAGGAGGAATCGCTAGTAATTGCAGGTCAGCATACTGCAGTGAATTCGTTCCCGGGC
CTTGTACACACCGCCCGTCACACCATGGAAGTTGGCCACGCCCGAAGTCGTTACCCTAAC
CCTAGTGGAGGGGGACGCCGAAGGCAGGGCGGATGACTT
>5185|L2B54_m01 Prior=0.001615 Length=1357 NormPrior=0.001560
TTGGGCCATCGGCTTCGGGTGTTGCCGACTTTCGTGGTGTGACGGGCGGTGTGTACAAGG
CCCGGGAACGTATTCACCGCAGCGTTGCTGATCTGCGATTACTAGCGACTCCGACTTCAC
GGGGTCGAGTTGCAGACCCCGATCCGAACTGAGACCAGCTTTTTGGGATTCGCTCCACCT
TACGGTCTCGCAGCCCTTTGTACTGGCCATTGTAGCATGCGTGAAGCCCAAGACATAAGG
GGCATGATGATTTGACGTCATCCCCACCTTCCTCCGAGTTGACCCCGGCAGTCTTCTATG
AGTCCCCACCATGACGTGCTGGCAACATAGAACGAGGGTTGCGCTCGTTGCGGGACTTAA
CCCAACANNNNNNNNNNNNNNNNNNNNNNNNNNNNNNNNNNNNNNNNNNNNNNNNNNNNN
NNNNNNNNNNNNNNNNNNNNNNNNNNNNNGCGCATGTCAAGCCTTGGTACGGTTCTTCGC
GTTGCGTCGAATTAAGCCACATGCTCCGCCGCTTGTGCGGGCCCCCGTCAATTCCTTTGA
GTTTTAGCCTTGCGGCCGTACTCCCCAGGCGGGGCGCTTAATGCGTTAGCTGCGGCACGG
AATCCGTGGAATGGACCCCACACCTAGCGCCCAACGTTTACGGTGTGGACTACCAGGGTA
TCTAATCCTGTTCGCTCCCCACACTTTCGCTCCTCAGCGTCAGGATATTCCCAGAGAACC
GCCTTCGCCACCGGTGTTCCTCCTGATATCTGCGCATTTCACCGCTACACCAGGAATTCC
AGTCTCCCCTGCCGGACTCTAGTCTGCCCGTATCGACTGCAGGCTCGGGGTTGAGCCCCG
AGTTTTCACAGCCGACGCGACAGACCGCCTACGAGCTCTTTACGCCCAATAATTCCGGAC
AACGCTTGCACCCTACGTATTACCGCGGCTGCTGGCACGTAGTTGGCCGGTGCTTCTTCT
GCAGGTACCGTCACTTTCGCTTCGTCCCTGCTGAAAGAGGTTTACAACCCGAAGGCCGTC
ATCCCTCACGCGGCGTCGCTGCATCAGGCTTTCGCCCATTGTGCAATATTCCCCACTGCT
GCCTCCCGTAGGAGTCTGGGCCGTGTCTCAGTCCCAGTGTGGCCGGTCGCCCTCTCAGGC
CGGCTACCCGTCGTCGCCTTGGTAGGCCGTTACCCCACCAACAAGCTGATAGGCCGCGGG
CCCATCCCTAGCCAGTAACCTTTTCCACCTCCGAGGATGCCCTCTGAGGTCGTATCCGGT
ATTAGCCCCGGTTTCCCGGGGTTATCCCAGTGCTAGGGGCAGGTTGCCCACGTGTTACTC
ACCCGTCCGCCGCTAATCCCCCCCGAAGGGGTTCACC
>3893|298787 Prior=0.001608 Length=1327 NormPrior=0.001589
GAAAGATTAGCGGCGGACGGGTGAGTAACACGTGGGCAACCTGCCTATAAGACTGGGATA
ACTTCGGGACACCGGAGCTAATACCGGATATGTTCTTTTCTCGCATGAGAAAAGATGGAA
AGACGGCGTCTCGCTGTCACTTATAGATGGGCCCGCGGCGCATTAGCTAGTTGGTGAGGT
AACGGCTCACCAAGGCGACGATGCGTAGCCGACCTGAGAGGGTGATCGGCCACACTGGGA
CTGAGACACGGCCCAGACTCCTACGGGAGGCAGCAGTAGGGAATCTTCCACAATGGACGA
AAGTCTGATGGAGCAACGCCGCGTGAGTGAAGAAGGATTTCGGTTCGTAAAACTCTGTTG
CAAGGGAAGAACAAGTAGCGTAGTAACTGGCGCTACCTTGACGGTACCTTGTTAGAAAGC
CACGGCTAACTACGTGCCAGCAGCCGCGGTAATACGTAGGTGGCAAGCGTTGTCCGGAAT
TATTGGGCGTAAAGCGCGCGCAGGCGGTCCTTTAAGTCTGATGTGAAAGCCCACGGCTCA
ACCGTGGAGGGTCATTGGAAACTGGGGGACTTGAGTACAGAAGAGAAGAGTGGAATTCCA
CGTGTAGCGGTGAAATGCGTAGAGATGTGGAGGAACACCAGTGGCGAAGGCGACTCTTTG
GTCTGTAACTGACGCTGAGGCGCGAAAGCGTGGGGAGCAAACAGGATTAGATACCCTGGT
AGTCCACGCTGTAAACGATGAGTGCTAAGTGTTAGAGGGTTTCCGCCCTTTAGTGCTGCA
GCTAACGCATTAAGCACTCCGCCTGGGGAGTACGGCCGCAAGGCTGAAACTCAAGGGAAT
TGACGGGGACCCGCACAAGCGGCGGAGCATGTGGCTTAATTCGACGCAACGCGAAGAACC
TTACCAGGTCTTGACATCCTCTGACACTCCTAGAGATAGGACGTTCCCCTTCGGGGGACA
GAGTGACAGGTGGTGCATGGTTGTCGTCAGCTCGTGTCGTGAGATGTTGGGTTAAGTCCC
GCAACGAGCGCAACCCTTGATCTTAGTTGCCAGCATTCAGTTGGGCACTCTAAGGTGACT
GCCGGTGACAAACCGGAGGAAGGTGGGGATGACGTCAAATCATCATGCCCCTTATGTCCA
GGGCTGCACACATGCTACAATGGCCGGTACAAAGGGCTGCGATACCGTGAGGTGGAGCGA
ATCCCAAAAAGCCGGTCTCAGTTCGGATTGGGGTCTGCAACTCGACCCCATGAAGTTGGA
GTCGCTAGTAATCGCAGATCAGCAACGCTGCGGTGAATACGTTCCCGTTCCTTGTACACA
CCGCCAA
>2170|589503 Prior=0.001594 Length=1472 NormPrior=0.001420
GTTTGATCCTGGCTCAGGACGAACGCTGGCGGCGTGCTTAACACATGCAAGTCGAACGGT
GAACCACTTCGGGGGGGATCAGTGGCGAACGGGTGAGTAACACGTGGGCAACCTGCCCCC
GGCTCTGGGATAACTCCAAGAAATTGGGGCTAATACCGGATATGTCCGCTGACCGCATGG
TCTGGTGGTGGAAAGGGTTTCCGGCTGGGGATGGGCCCGCGGCCTATCAGCTTGTTGGTG
GGGTAGTGGCCTACCAAGGCGACGACGGGTAGCCGGCCTGAGAGGGTGACCGGCCACACT
GGGACTGAGACACGGCCCAGACTCCTACGGGAGGCAGCAGTGGGGAATATTGCGCAATGG
GCGAAAGCCTGACGCAGCGACGCCGCGTGGGGGATGACGGCCTTCGGGTTGTAAACCTCT
TTCAGCAGGGACGTAAACCTCTTTCAGCAGGGACGAAGCGCAAGTGACGGTACCTGCAGA
AGAAGCACCGGCCAACTACGTGCCAGCAGCCGCGGTAATACGTAGGGGGCAAGCGTTGTT
CGGAATTATTGGGCGTAAAGAGCTCGTAGGCGGTCTGTCGCGTCTGCCGTGAAAACCCGA
GGCTTAACCTCGGGCTGGCGGTGGATACGGGCAGACTAGAGGTAGGTAGGGGAGAATGGA
ATTCCCGGTGTAGCGGTGAAATGCGCAGATATCGGGAGGAACACCGGTGGCGAAGGCGGT
TCTCTGGGCCTTACCTGACGCTGAGGAGCGAAAGCGTGGGGAGCGAACAGGATTAGATAC
CCTGGTAGTCCACGCCGTAAACGTTGGGCGCTAGGTGTGGGGTCTTTCCACGGATTCCGT
GCCGTAGCTAACGCATTAAGCGCCCCGCCTGGGGAGTACGGCCGCAAGGCTAAAACTCAA
AGGAATTGACGGGGGCCCGCACAAGCGGCGGAGCATGTGGATTAATTCGATGCAACGCGA
AGAACCTTACCTAGGCTTGACATGCACGGAAATCTCGCAGAGATGCGGGGTCCGTAAGGG
CCGTGCACAGGTGGTGCATGGTTGTCGTCAGCTCGTGTCGTGAGATGTTGGGTTAAGTCC
CGCAACGAGCGCAACCCTCGTTCCATGTTGCCAGCACGTCATGGTGGGGACTCATGGGAG
ACTGCCGGGGTCAACTCGGAGGAAGGTGGGGATGACGTCAAATCATCATGCCCCTTATGT
CTAGGGCTGCAAACATGCTACAATGGCCGGTACAAAGGGCTGCGAAACCGTGAGGTGGAG
CGAATCCCGGAAAGCCGGTCTCAGTTCGGATTGGGGTCTGCAACTCGACCCCATGAAGTC
GGAGTCGCTAGTAATCGCAGATCAGCAACGCTGCGGTGAATACGTTCCCGGGCCTTGTAC
ACACCGCCCGTCACGTCACGAAAGTTGGCAACACCCGAAGCCGGTGGCCCAACCCTTGTG
GAGGGAGCCGTCGAAGGTGGGGCGAGCGATTG
>644|250059 Prior=0.001593 Length=1426 NormPrior=0.001464
TCAGAATGAACGTTGGCGGCGTGGATTAGGCATGCAAGTCGGACGGGCCGCAAGGCCAGT
GGCGCAAGGGTGAGTAAGGCGACGGCAACCAACCCCACGGTTGGGTATAGCCGCGGGAAA
CCGCGGGTAATCCCCAGCGACGCAACGACACCGGCCTCGGTGTTTTGCCAAAGCTTCGGC
GCCGTGGGACGGGCCGTCGTGGTATTAGGTCGTTGGCGGGGTAACGGCCCACCAAGCCTG
CGATGCCTACCGGGCGTGCGAGCGTGGCCCGGCACACTGGGACTGAGACACTGCCCAGAC
TCCTACGGGAGGCTGCAGTCGAGAATCTTCGGCAATGGGCGCAAGCCTGACCGAGCGACG
CCGCGTGGAGGATGAAGGCCTTCGGGTTGTAAACTCCTGTCGAGGGGGAAGAAGGGTCGA
AAGACCTTGACTGATCCCTGGAGGAAGCACGGGCTAAGTTCGTGCCAGCAGCCGCGGTAA
GACGAACCGTGCGAACGTTATTCGGAATCACTGGGCTTAAAGCGCGTGTAGGCGGGACGG
CACGTCCGTCGCTGAAATCCCCCGGCTCAACCGGGGAACGGGCGCGGATACGACCGTCCT
GGAGGGGCGTAGGGGGACCTGGAACTTCCGGTGGAGCGGTGAAATGCGTTGAGATCGGAA
GGAACGCCCGTGGCGAAAGCGAGGTCCTGGACGCCTACTGACGCTGAGACGCGAAAGCCA
GGGGAGCGAACGGGATTAGATACCCCGGTAGTCCTGGCCGTAAACGATGGGCACTGGGTA
GGGGGCTCGCCGATGGGCTCCCTGCCGTAGGGAAACCGTGAAGTGCCCCGCCTGGGGAGT
ATGGTCGCAAGGCTGAAACTCAAAGGAATTGACGGGGGCTCACACAAGCGGTGGAGTATG
TGGCTTAATTCGAGGCTACGCGCAAAACCTTATCCCAGGCTTGACATGCACGGATTAGCC
GGCGGAAACGTCGGTGAGGCCGCAAGGTACAACGTGCACAGGTGCTGCATGGCTGTCGTC
AGCTCGTGCCGTGAGGTGTTGGGTTAAGTCCCCTAACGAGCGAAACCCCTGTGTCTAGTT
GCCAGCGCGTCATGGCGGGAACTCTAGACAGACCGCCGGCGTTAAGCCGGAGGAAGGCGG
GGATGACGTCAAGTCCTCATGGCCCTTATGCCTGGGGCTGCACACGTACTACAATGGGGC
GGACAGAGCGTCGCCAGGCCGCAAGGTCGAGCTAATCGCAAAAACCGTCCCCCAGTTCGG
ATTGCGGGCTGCAACCCGCCCGCATGAAGCCGGAATCGCTAGTAATCGCGGATCAGCATG
CCGCGGTGAATGTGTTCCTGAGCCTTGTACACACCGCCCGTCAAGCCACCAAAGCGGGGG
GCATCCGAAGTCGCCGGAGCCGCAAGGCAGGCGCCGAATATAAAAC
>1447|540755 Prior=0.001587 Length=1402 NormPrior=0.001484
ATTGATGGGAGCTTGCTCCCTGAAATTAGCGGCGGACGGGTGAGTAACACGTGGGTAACC
TGCCTGTAAGATTGGGATAACTCCGGGAAACCGGAGCTAATACCGGATAACATTTTGAAC
CGCATGGTTCGAAATTGAAAGATGGTTTCGGCTATCACTTACAGATGGACCCGCGGCGCA
TTAGCTAGTTGGTGAGGTAATGGCTCACCAAGGCAACGATGCGTAGCCGACCTGAGAGGG
TGATCGGCCACACTGGGACTGAGACACGGCCCAGACTCCTACGGGAGGCAGCAGTAGGGA
ATCTTCCGCAATGGACGAAAGTCTGACGGAGCAACGCCGCGTGAGCGAAGAAGGCCTTCG
GGTCGTAAAGCTCTGTTGTTAGGGAAGAACAAGTACCAGAGTAACTGCTGGTACCTTGAC
GGTACCTAACCAGAAAGCCACGGCTAACTACGTGCCAGCAGCCGCGGTAATACGTAGGTG
GCAAGCGTTGTCCGGAATTATTGGGCGTAAAGCGCGCGCAGGCGGTCCTTTAAGTCTGAT
GTGAAAGCCCACGGCTCAACCGTGGAGGGTCATTGGAAACTGGGGGACTTGAGTACAGAA
GAGGAAAGCGGAATTCCACGTTTAGCTGTGAAAGGCGTAGAGTAGAGATGTGGAGGAACA
CCAGTGGCGAAGGCGACTCTTTGGTCTGTAACTGACGCTGAGGCGCGAAAGCGTGGGGAG
CAAACAGGATTAGATACCCTGGTAGTCCACGCTGTAAACGATGAGTGCTAAGTGTTAGAG
GGTTTCCGCCCTTTAGTGCTGCAGCTAACGCATTAAGCACTCCGCCTGGGGAGTACGGCC
GCAAGGCTGAAACTCAAAGGAATTGACGGGGACCCGCACAAGCGGTGGAGCATGTGGTTT
AATTCGAAGCAACGCGAAGAACCTTACCAGGTCTTGACATCCTCTGACAATCCTAGAGAT
AGGACTTTCCCCTTCGGGGGACAGAGTGACAGGTGGTGCATGGTTGTCGTCAGCTCGTGT
CGTGAGATGTTGGGTTAAGTCCCGCAACGAGCGCAACCCTTGATCTTAGTTGCCAGCATT
CAGTTGGGCACTCTAAGGTGACTGCCGGTGACAAACCGGAGGAAGGTGGGGATGACGTCA
AATCATCATGCCCCTTATGACCTGGGCTACACACGTGCTACAATGGATGGTACAAAGGGC
TGCAAGACCGCGAGGTCAAGCCAATCCCATAAAACCATTCTCAGTTCGGATTGTAGGCTG
CAACTCGCCTACATGAAGCTGGAATCGCTAGTAATCGCGGATCAGCATGCCGCGGTGAAT
ACGTTCCCGGGCCTTGTACACACCGCCCGTCACACCACGAGAGTTTGTAACACCCGAAGT
CGGTTGTGTAACCGCAAGGAGC
>6073|D2B05_m70 Prior=0.001563 Length=483 NormPrior=0.004243
AGGTCCAGACATAGTAAGGATTGACAGATTGAGAGCTCTTTCTTGATTCTATGGGTGGTG
GTGCATGGCCGTTCTTAGTTGGTGGAGTGATTTGTCTGGTTAATTCCGTTAACGAACGAG
ACCTTAACCTGCTAAAGCTAGGCTTAGCTTCGGTTAGGCCGTCAGCTTCTTAGAGGGACT
ATCGGTGTTTAACCGATGGAAGTTTGAGGCAATAACAGGTCTGTGATGCCCTTAGATGTT
CTGGGCCGCACGCGCGCTACACTGATGAAGTCAACGAGTTCACATCCTTTATCGGAAGAT
ATGGGTAATCTTTTGAAACTTCATCGTGCTGGGGATAGAGCATTGCAACTATTGCTCTTA
AACGAGGAATCCCTAGTAAGCACAAGTCACCAGCTTGTGCTGATTACGTCCCTGCCCTTT
GTACACACCGCCCGTCGCTACTACCGATTGAATGGCTTAGTGAGGCCCTCGGATCGACGC
TCA
>1186|146359 Prior=0.001563 Length=1491 NormPrior=0.001374
GTTTGATCCTGGCTCAGGACGAACGCTGGCGGCGTGCTTAACACATGCAAGTGGAGCGAC
GAACCGGGGCTTGCCCCGGGGCAGAGCCGCGAACGGGTGAGTAACACGTGGGTAACCTAC
CCCGATGACTGGGACAACCCGAGGAAACTCGGGCTAATACCAGATGTGCCCTTCGGGGGA
AAGGAAGCTTCGGCCTCCGCATCGGGATGGGCCCGCGGCGCATTAGCTTGTTGGTGGGGT
AACGGCCTACCAAGGCGACGATGCGTAGCTGGTCTGAGAGGACGATCAGCCACACTGGGA
CTGAGACACGGCCCAGACTCCTACGGGAGGCAGCAGTGGGGAATCTTGCGCAATGCGCGA
AAGCGTGACGCAGCAACGCCGCGTGCGGGAAGACGGCCTTCGGGTTGTAAACCGCTTTCA
GTTGGGACGAAGCCTTTGCGGTTAATAGCCGTGGAAGGTGACGGTACCTTCAGAAGAAGC
CCCGGCTAACTACGTGCCAGCAGCCGCGGTAATACGTAGGGGGCAAGCGTTGTCCGGAAT
CATTGGGCGTAAAGCGCGTGTAGGCGGCTCATTAAGTCCGCTGTGAAAGTCGGGGGCTCA
ACCCTCGGATGCCGATCGATACTGCCGGGCTAGAGTCCGGCAGGGGAGAGTGGAATTCCT
GGTGTAGCGGTGAAATGCGCAGATATCAGGAGGAACACCAATTGCGAAGGCAGCTCGCTG
GAACGTTACTGACGCTGAGACGCGAAAGCGTGGGGAGCAAACAGGATTAGATACCCTGGT
AGTCCACGCCGTAAACGATGGGCACTAGGTGTGGGGGGTGTCGACTCCCTCCGTGCCGAA
GCTAACGCATTAAGTGCCCCGCCTGGGGAGTACGGCCGCAAGGCTAAAACTCAAAGGAAT
TGACGGGGGCCGGCACAAGCAGCGGAGCATGTGGTTTAATTCGAGGCAACGCGAAGAACC
TTACCTGGGCTTGACATGTTCCTGACCGGCGTGGAAACACGTCTTCCCTTCGGGGCAGGA
TCACAGGTGGTGCATGGCTGTCGTCAGCTCGTGTCGTGAGATGTTGGGTTAAGTCCCGCA
ACGAGCGCAACCCCCGTCGTATGTTGCCAGCATTTAGTTGGGGACTCATGCGAGACTGCC
GGTGACAAACCGGAGGAAGGTGGGGATGACGTCAAGTCATCATGCCCCTTATGTCCAGGG
CTACACACGTGCTACATTGGCGCGTACAGAGGGCTGCGATACCGCGAGGTGGAGCGAATC
CCTTAAAGCGCGTCTCGGTTCGGATAGCAGGCTGAAACCCGCCTGCTTGAAGGTGGAGTT
GCTAGTAATCGCGGATCAGCATTGCCGCGGTGAATACGTTCCCGGGCCTTGTACACACCG
CCCGTCACACCACGGGAGTGAGCAACACCCGAAGCCGGTGGCCTAACCCGCAAGGGAGGG
AGCCGTCGAAGGTGGGGCTCGTGACTGGGGTGAAGTCGTAACAAGGTAGCC
>2584|594393 Prior=0.001551 Length=1410 NormPrior=0.001443
GGTGGTGATTAGTGGCGAACGGGTGAGTAACACGTGGGCAACCTGCCCTCCGCTCTGGGA
TAACTCCGGGAAACCGGGGCTAATACCGGATATGACCTCGGAAGACATCTTCTGAGGTGG
AAAGAATTTCGGCGGAGGATGGGCCCGCGGCCTATCAGCTTGTTGGTGGGGTAACGGCCC
ACCAAGGCGACGACGGGTAGCCGGCCTGAGAGGGCGACCGGCCACACTGGGACTGAGACA
CGGCCCAGACTCCTACGGGAGGCAGCAGTGGGGAATATTGCGCAATGGGCGAAAGCCTGA
CGCAGCGACGCCGCGTGAGGGATGACGGCCTTCGGGTTGTAAACCTCTTTCACCCACGAC
GAAGCGTAAGTGACGGTAGTGGGAGAAGAAGCACCGGCCAACTACGTGCCAGCAGCCGCG
GTAATACGTAGGGTGCAAGCGTTGTCCGGAATTATTGGGCGTAAAGAGCTCGTAGGCGGT
TCGTCGCGTCGGCTGTGAAATCCCGAGGCTCAACCTCGGGTCTGCAGTCGATACGGGCGG
ACTGGAGTACTGCAGGGGAGACTGGAATTCCTGGTGTAGCGGTGAAATGCGCAGATATCA
GGAGGAACACCGGTGGCGAAGGCGGGTCTCTGGGCAGTTACTGACGCTGAGGAGCGAAAG
CGTGGGGAGCGAACAGGATTAGATACCCTGGTAGTCCACGCCGTAAACGTTGGGCGCTAG
GTGTGGGGGCCATTCCACGGTCTCCGTGCCGCAGCTAACGCATTAAGCGCCCCGCCTGGG
GAGTACGGCCGCAAGGCTAAAACTCAAAGGAATTGACGGGGGCCCGCACAAGCGGCGGAG
CATGTTGCTTAATTCGATGCAACGCGAAGAACCTTACCTGGGTTTGACATGCACCAGACG
CTGCCGGAGACGGTAGTTCCCTTGTGGTTGGTGTGCAGGTGGTGCATGGCTGTCGTCAGC
TCGTGTCGTGAGATGTTGGGTTAAGTCCCGCAACGAGCGCAACCCTCGTTCCATGTTGCC
AGCGCGTGATGGCGGGGACTCATGGGAGACTGCCGGGGTCAACTCGGAGGAAGGTGGGGA
TGACGTCAAGTCATCATGCCCCTTATGTCCAGGGCTTCACGCATGCTACAATGGCCGGTA
CAGAGGGCTGCGATACCGTGAGGTGGAGCGAATCCCTAAAAGCCGGTCTCAGTTCGGATC
GGGGTCTGCAACTCGACCCCGTGAAGTCGGAGTCGCTAGTAATCGCAGATCAGCAACGCT
GCGGTGAATACGTTCCCGGGCCTTGTACACACCGCCCGTCACGTCATGAAAGTCGGTAAC
ACCCGAAGCCGGTGGCCTAACCCCTTGTGGGAGGGAGCCGTCGAAGGTGGGATCGGCGAT
TGGGACGAAGTCGTAACAAGGTAGCCGTAC
>4381|575979 Prior=0.001540 Length=1435 NormPrior=0.001407
GGACGGGTGAGTAACACGTGGGCAACCTGCCTATAAGACTGGGATAACTCCGGGAAACCG
GGGCTAATACCGGATAATTCTTTTCTACTCATGTAGAAAAGTTGAAAGATGGTTTCGGCT
ATCACTTATAGATGGGCCCGCGGCGCATTAGCTAGTTGGTGAGGTAACGGCTCACCAAGG
CGACGATGCGTAGCCGACCTGAGAGGGTGATCGGCCACACTGGGACTGAGACACGGCCCA
GACTCCTACGGGAGGCAGCAGTAGGGAATCTTCCGCAATGGACGAAAGTCTGACGGAGCA
ACGCCGCGTGAGTGATGAAGGTTTTCGGATCGTAAAACTCTGTTGTTAGGGAAGAACAAG
TACCGTTCGAATAGGGCGGTACCTTGACGGTACCTAACCAGAAAGCCACGGCTAACTACG
TGCCAGCAGCCGCGGTAATACGTAGGTGGCAAGCGTTGTCCGGAATTATTGGGCGTAAAG
CGCGCGCAGGCGGTCCTTTAAGTCTGATGTGAAAGCCCACGGCTCAACCGTGGAGGGTCA
TTGGAAACTGTCGTTCTTGAGGACAGAAGAGGAAAGCGGAATTCCACGTGTCGCGGTGAA
ATGCGTAGAGATGTGGAGGAACACCAGTGGCGAAGGCGGCTTTCTGGTCTGTAACTGACG
CTGAGGCGCGAAAGCGTGGGGAGCAAACAGGATTAGATACCCTGGTAGTCCACGCCGTAA
ACGATGAGTGCTAAGTGTTAGAGGGTTTCCGCCCTTTAGTGCTGCAGCTAACGCATTAAG
CACTCCGCCTGGGGAGTACGGCCGCAAGGCTGAAACTCAAAGGAATTGACGGGGGCCGGC
ACAAGCGGTGGAGCATGTGGTTTAATTCGAAGCAACGCGAAGAACCTTACCAGGTCTTGA
CATCCTCTGACACTCCTAGAGATAGGACGTTCCCCTTCGGGGGACAGAGTGACAGGTGGT
GCATGGTTGTCGTCAGCTCGTGTCGTGAGATGTTGGGTTAAGTCCCGCAACGAGCGCAAC
CCTTGTTCTTAGTTGCCAGCATTCAGTTGGGCACTCTAAGGAGACTGCCGGTGACAAACC
GGAGGAAGGTGGGGATGACGTCAAATCATCATGCCCCTTATGACCTGGGCTACACACGTG
CTACAATGGATGGTACAAAGGGTTGCGAGACCGCGAGGTTTAGCCAATCCCATAAAACCA
TTCTCAGTTCGGATTGTAGGCTGCAACTCGCCTACATGAAGCCGGAATCGCTAGTAATCG
TGGATCAGCATGCCACGGTGAATACGTTCCCGGGTCTTGTACACACCGCCCGTCACACCA
CGAGAGTTTGTAACACCCGAAGTCGGTGGGGTAACCGCAAGGAGCCAGCCGCCTAAGTTT
GGACAGATGATTGGGGTGAAGTCGTAACAAGGTAGCCGTATCGGAAGGTGCGGCG
>3675|533880 Prior=0.001531 Length=1176 NormPrior=0.001707
AATTGCCAGAAGAGGAGCTCGCGTCTGATTAGCTAGTTGGTGTGGTAAGAGCGCACCAAG
GCGACGATCAGTAGCTGGTCTGAGAGGATGATCAGCCACACTGGGACTGAGACACGGCCC
AGACTCCTACGGGAGGCAGCAGTGGGGAATTTTCCGCAATGGGCGAAAGCCTGACGGAGC
ACGACCGCGTGGGGGAAGAAGGCTCTTGGGTTGTAAACCTCTTTTGTCTGTGTAAGCAAC
CTGACGGTCCCAGAGGAATCAGCATCGGCTAACTCCGTGCCAGCAGCCGCGGTAAGACGG
AGGATGCAAGCGTTATCCGGAATGATTGGGCGTAAAGCGTCCGCAGGTGGCAGTTCAAGT
CTGCTGTCAAAGACCGGGGCTTAACTTCGGAAAGGCAGTGGAAACTGAACAGCTAGAGTA
TGGTAGGGGCAGAGGGAATTCCTGGTGTAGCGGTGAAATGCGTAGAGATCAGGAAGAACA
TCGGTGGCGAAGGCGCTCTGCTGGACCATAACTGACACTCAGGGACGAAAGCTAGGGGAG
CGAATGGGATTAGATACCCCAGTAGTCCTAGCCGTAAACGATGGATACTAGGTGTTGTCT
GTATCGACCCGGACAGTGCCGTAGCTAACGCGTTAAGTATCCCGCCTGGGGAGTACGCAC
GCAAGTGTGAAACTCAAAGGAATTGACGGGGGCCCGCACAAGCGGTGGAGTATGTGGTTT
AATTCGATGCAACGCGAAGAACCTTACCAGGACTTGACATGTCGCGAATCCAGTGGAAAC
ACAGGAGTGCCTTCGGGAGCGCGAACACAGGTGGTGCATGGCTGTCGTCAGCTCGTGTCG
TGAGATGTTGGGTTAAGTCCCGCAACGAGCGCAACCCTCGTTTTTAGTTGCCATCATTAA
GTTGGGCACTCTAGAGAGACTGCCGGTGACAAACCGGAGGAAGGTGGGGATGACGTCAAG
TCAGCATGCCCCTTACGTCCTGGGCAACACACGTACTACAATGCTACGGACAAAGGGCAG
CAAGCTCGCGAGAGTTAGCTAATCCCATAAACCGTGGCTCAGTTCAGATCGCAGGCTGCA
ACTCGCCTGCGTGAAGGAGGAATCGCTAGTAATTGCAGGTCAGCATACTGCAGTGAATTC
GTTCCCGGGCCTTGTACACACCGCCCGTCACACCAT
>5336|267851_m05 Prior=0.001529 Length=1510 NormPrior=0.001328
GTTTGATCCTGGCTCAGGACGAACGCTGGCGGCGTGCTTAACACATGCAAGTGGAGCGAC
GAACCGGGCTTCGGCCCGGGGCAAAGCCGCGAACGGGTGAGTAACACGTGGGTAACCTGC
CCCGATGATTGGGACAACCCCGGGAAACCGGGGCTAATACCAAATGTGCTCACACCCCAT
GAGGGGTGTGAGGAAAGGAAGCTTCGGCCTCCGCATCGGGATGGGCCCGCGGCCCATTAG
CTTGTTGGTGAGGTAACGGCTCACCAAGGCTTCGATGGGTAGCTGGTCTGAGAGGACGAT
CAGCCACACTGGGACTGAGACACGGCCCAGACTCCTACGGGAGGCAGCAGTGGGGAATCT
TGCGCAATGCGCGAAAGCGTGACGCAGCAACGCCGCGTGTGGGAAGACGGCCTTCGGGTT
GTAAACCACTTTCAGTTGGGACGAAGCCTTGCCGGTGAATAGCCGGCGGAGGTGACGGTA
CCTTCAGAAGAAGCCCCGGCTAACTACGTGCCAGCAGCCGCGGTAATACGTAGGGGGCAA
GCGTTGTCCGGAATCATTGGGCGTAAAGCGCGTGTAGGCGGGTCGGTCAGTCTGCTCTGA
AAGTCCAAGGCTCAACCTTGGGATGCGGGTGGATACTGCCGACCTAGAGTCCGGAAGAGG
CGAGTGGAATTCCTGGTGTAGCGGTGAAATGCGCAGATATCAGGAGGAACACCAATGGCG
AAGGCAGCTCGCTGGGACGTGACTGACGCTGAGACGCGAAAGCGTGGGGAGCAAACAGGA
TTAGATACCCTGGTAGTCCACGCCGTAAACGATGGGCACTAGGTGTGGGAGGTGTCGACT
CCTCCCGTGCCGAAGCTAACGCATTAAGTGCCCCGCCTGGGGAGTACGGCCGCAAGGCTA
AAACTCAAAGGAATTGACGGGGGCCCGCACAAGCAGCGGAGCATGTGGTTTAATTCGACG
CAACGCGAAGAACCTTACCTGGGCTTGACATGTGCCTGACCGCCCTGGAAACAGGGCTTC
CCTTCGGGGCAGGTTCACAGGTGGTGCATGGCTGTCGTCAGCTCGTGTCGTGAGATGTTG
GGTTAAGTCCCGCAACGAGCGCAACCCCCGTCGCATGTTGCCAGCATTTAGTTGGGGACT
CATGCGAGACTGCCGGTGACAAACCGGAGGAAGGTGGGGATGACGTCAAGTCATCATGCC
CCTTATGTTCAGGGCTACACACGTGCTACATTGGCGCATACAAAGGGCTGCGATACCGCG
AGGTGGAGCGAATCCCATAAAGTGCGTCTCGGTTCGGATTGCAGGCTGAAACCCGCCTGC
ATGAAGGTGGAGTTGCTAGTAATCGCGGATCAGCATTGCCGCGGTGAATACGTTCCCGGG
CCTTGTACACACCGCCCGTCACACCACGGGAGTGAGGAAAACCCGAAAGCCGGTGGCCCA
ACCCTTTGGGAGGGAGCCGTCGAAGGTGGGGCTCGTGACTGGGGTGAAGTCGTAACAAGG
TAGCCGTAGC
>966|573529 Prior=0.001524 Length=1508 NormPrior=0.001325
GTTTGATCCTGGCTCAGGACGAACGCTGGCGGCGCGCTTAACACATGCAAGTCGAGCGAG
AACCAGGACTTCGGTCCTGGGGACAGCGGCGAACGGGTGAGTAACACGTGGGTAATCTGC
CCTCGATTCTGGGATAGCCCGGGGAAACCCGGATTAATACCGGATAGCCTTTCGAGCTTT
CGGGCTTGAAAGAAAAGGTAGCTTCGGCCTCCGATCGAGGATGAGCCCGCGGCGGATTAG
CTTGTTGGTGGGGTAATGGCCCACCAAGGCGACGATCCGTAGCTGGTCTGAGAGGACGAT
CAGCCACACTGGGACTGAGACACGGCCCAGACTCCTACGGGAGGCAGCAGTGGGGAATCT
TGCGCAATGGGCGAAAGCCTGACGCAGCGATGCCGCGTGAGGGAAGAAGGCCTTCGGGTT
GTAAACCTCTTTCAGGAGGGACGAAGCTACTCGGGTTAATAGCCCAGAGGGTGACGGTAC
CTCCAGAAGAAGCCCCGGCTAACTACGTGCCAGCAGCCGCGGTAATACGTAGGGGGCAAG
CGTTGTCCGGATTTATTGGGCGTAAAGAGCGTGTAGGCGGCTAGGTAGGTCCGCTGTGAA
AACTCGAGGCTCAACCTCGAGATGTCGGTGGAAACCACCTGGCTAGAGTCCGGAAGAGGA
GAGTGGAATTCCTGGTGTAGCGGTGAAATGCGCAGATATCAGGAAGAACACCAATGGCGA
AGGCAGCTCTCTGGGACGGTACTGACGCTGAGACGCGAAAGCGTGGGGAGCGAACAGGAT
TAGATACCCTGGTAGTCCACGCCGTAAACGATGGGTGCTAGGTGTGGGGGGTGTCGACTC
CCTCCGTGCCGAAGCTAACGCATTAAGCACCCCGCCTGGGGAGTACGGCCGCAAGGCTAA
AACTCAAAGGAATTGACGGGGGCCCGCACAAGCAGCGGAGCATGTTGTTTAATTCGACGC
GACGCGAAGAACCTTACCAAGGCTTGACATGCACGGGAATGTCGTAGAAATACGGCAGCC
CTTCGGGGCTCGTGCACAGGTGGTGCATGGCTGTCGTCAGCTCGTGTCGTGAGATGTTGG
GTTAAGTCCCGCAACGAGCGCAACCCCTGTCCCATGTTGCCAGCGTGAAAGACGGGGACT
CATGGGAGACTGCCGGTGACAAATCGGAGGAAGGTGGGGATGACGTCAAGTCATCATGCC
CCTTATGTCTTGGGCTACAAACGTGCTACATTGGCCGGTACAAAGGGCTGCAAACCTGCG
AGGGTGAGCGAATCCCAAAAAGCCGGTCCCGGTTCGGATTGGAGGCTGAAACTCGCCTCC
ATGAAGGCGGAGTTGCTAGTAATCGCGGATCAGCAACGCCGCGGTGAATATGTTCCCGGG
CCTTGTACACACCGCCCGTCACACCACGAAAGTTGGCAATACCCGAAGCCGGTGGCCTAA
CCCGCAAGGGAGGGAGCCGTCGAAGGTAGGGTCGATGATTGGGGTGAAGTCGTAACAAGG
TAGCCTTA
>504|257287 Prior=0.001523 Length=1275 NormPrior=0.001566
AAGATGGTTTAAGATGTCACTTATAGATGGGCCCGCGGCGCATTAGCTAGTTGGTGAGGT
AACGGCTCACCAAGGCGACGATGGGTAGCCGGCCTGAGAGGGCGACCGGCCACACTGGGA
CTGAGACACGGCCCAGACTCCTACGGGAGGCAGCAGTGGGGAATATTGCACAATGGGCGA
AAGCCTGATGCAGCGACGCCGCGTGAGGGATGACGGCCTTCGGGTTGTAAACCTCTTTCG
CCAGGGACGAAGCGCAAGTGACGGTACCTGGATAAGAAGCACCGGCTAACTACGTGCCAG
CAGCCGCGGTAATACGTAGGGTGCGAGCGTTGTCCGGATTTATTGGGCGTAAAGAGCTCG
TAGGCGGTTTGTCGCGTCGGCCGTGAAATCTCCACGCTTAACGTGGAGCGTGCGGTCGAT
ACGGGCAGACTTGAGTTCGGTAGGGGAGACTGGAATTCCTGGTGTAGCGGTGAAATGCGC
AGATATCAGGAGGAACACCGGTGGCGAAGGCGGGTCTCTGGGCCGATACTGACGCTGAGG
AGCGAAAGCGTGGGGAGCGAACAGGATTAGATACCCTGGTAGTCCACGCTGTAAACGTTG
GGCGCTAGGTGTGGGCGACATCCACGTTGTCCGTGCCGTAGCTAACGCATTAAGCGCCCC
GCCTGGGGAGTACGGCCGCAAGGCTAAAACTCAAAGGAATTGACGGGGGCCCGCACAAGC
GGCGGAGCATGTTGATTAATTCGATGCAACGCGAAGAACCTTACCTGGGCTTGACATGCG
CCAGACATCCCCAGAGATGGGGCTTCCCTTGTGGTTGGTGTACAGGTGGTGCATGGCTGT
CGTCAGCTCGTGTCGTGAGATGTTGGGTTAAGTCCCGCAACGAGCGCAACCCTTATCCTA
CGTTGCCAGCGCGTTATGGCGGGGACTCGTGGGAGACTGCCGGGGTCAACTCGGAGGAAG
GTGGGGATGACGTCAAGTCATCATGCCCCTTATGTCCAGGGCTTCACACATGCTACAATG
GCTGGTACAGAGGGCTGCGATACCGCGAGGTGGAGCGAATCCCTTAAAGCCGGTCTCAGT
TCGGATCGCAGTCTGCAACTCGACTGCGTGAAGTCGGAGTCGCTAGTAATCGCAGATCAG
CAACGCTGCGGTGAATACGTTCCCGGGCCTTGTACACACCGCCCGTCACGTCATGAAAGT
CGGTAACACCCGAAGCCCATTGCCCAACCCGCAAGGGAGGGAGCTGTCGAAGGGGGGAGC
GGCGATTGGGACGAA
>1102|236377 Prior=0.001514 Length=1266 NormPrior=0.001568
TCGCAAGAGGCGCTGATGGAGCGGCCCGCGTCCGATTAGCTAGTTGGTGGGGTAACGGCC
TACCAAGGCGACGATCGGTAGCTGGTCTCAGAGGATGATCAGCCAGACTGGGACTGAGAC
ACGGCCCAGACTCCTACGGGAGGCAGCAGTTAGGAATTTTGGGCAATGGGCGCAAGCCTG
ACCCAGCAACGCCGCGTGGGTGACGAAGGCCTTCGGGTTGTAAAGCCCTTTTCTGGGGGA
AGATGATGACGGTACCCCAGGAAGAAGCACCGGCTAACTACGTGCCAGCAGCCGCGGTAA
TACGTAGGGTGCGAGCGTTGCCCGGATTTATTGGGCGTAAAGGGCGCGTAGGCGGCTCGG
CACGTCCGTTGTGAAATCGCCCGGCTCAACTGGGCGGGGTCAGCGGATACGGCCGAGCTT
GAGCAAGCTAGGGGGCAATGGAATTCCCGGTGTAGTGGTGGAATGCGTAGATATCGGGAG
GAACACCAGTGGCGAAGGCGGTTGCCTGGGGCTTTGCTGACGCTGATGCGCGAAAGCGTG
GGGAGCGATCCGGATTAGATACCCGGGTAGTCCACGCCGTAAACGATGCGGACTAGGTGT
CGGGGGTATCGACCCCCTCGGCGCCGCAGCTAACGCATTAAGTCCGCCGCCTGGGGACTA
CGGCCGCAAGGCTAAAACTCAAAGGAATTGACGGGGGCCCGCACAAGCAGCGGAGCGTGT
GGTTTAATTCGATGCAACGCGCAGAACCTTACCTCGGCTTGACATGCACGTGGTACTGAT
CCGAAAGGAGAGGGACCCGCGAGGGAGCGTGCACAGATGCTGCATGGCTGTCGTCAGCTC
GTGCCGTGAGGTGTTGGGTTAAGTCCCGCAACGAGCGCAACCCTTGTCCTTAGTTGCCTT
CTCTAAGGAGACCGCCGGTCTAAACCGGAGGAAGGTGGGGATGACGTCAAGTCAGCACGG
CTCTTACGTCGAGGGCTACACACACGCTACAATGGCCGGTACAACGGGCTGCGAAGGGGC
GACCTGGAGCTAATCCCACCAAAGCCGGTCTCAGTTCGGATTGCAGGCTGCAACTCGCCT
GCATGAAGTCGGAGTTGCTAGTAACTGCTGGTCAGCACACAGCAGTGAATACGTTCCCGG
GCCTTGTACACACCGCCCGTCACGTCATGAAAGTTGGATACGCCTGAAGCCGGTGGCCTA
ACCCGCAAGGGAGGGAGCCGTCGAGGGCGGAGCCAGCGATTGGGACGAAGTCGTAACAAG
GTAGCC
>2732|147604 Prior=0.001504 Length=1435 NormPrior=0.001375
AAGTCGAACGGAAAGGCCCGCTTGCGGGTACTCGAGTGGCGAACGGGTGAGTAACACGTG
GGCAACCTGCCCTCCGCTCTGGGATAACCCCGGGAAACCGGAGCTAATACCGGATACGAC
CTCCACGGGGCATGATGTGTGGTGGAAAGTTTTTCGGCTGAGGATGGGCCCGCGGCCTAT
CAGCTAGTTGGTGGGGTGATGGCCCACCAAGGCGACGACGGGTAGCCGGCCTGAGAGGGC
GACCGGCCACACTGGGACTGAGACACGGCCCAGACTCCTACGGGAGGCAGCAGTGGGGAA
TATTGCGCAATGGGCGAAAGCCTGACGCAGCGACGCCGCGTGAGGGATGACGGCCTTCGG
GTTGTAAACCTCTTTCAGCTCTGACGAAGCGAGAGTGACGGTAGGAGCAGAAGAAGCACC
GGCCAACTACGTGCCAGCAGCCGCGGTAATACGTAGGGTGCAAGCGTTGTCCGGAATTAT
TGGGCGTAAAGAGCTCGTAGGCGGTTTGTCGCGTCGAATGTGAAAACCCGGGGCTCAACC
CCGGGCCTGCATTCGATACGGGCAGACTAGAGTTCGGTAGGGGAGTCTGGAATTCCTGGT
GTAGCGGTGAAATGCGCAGATATCAGGAGGAACACCGGTGGCGAAGGCGGGACTCTGGGC
CGATACTGACGCTGAGGAGCGAAAGCGTGGGGAGCAAACAGGATTAGATACCCTGGTAGT
CCACGCCGTAAACGTTGGGCGCTAGGTGTGGGGGTCCTTCCACGACCTCCGTGCCGCAGC
TAACGCATTAAGCGCCCCGCCTGGGGAGTACGGCCGCAAGGCTAAAACTCAAAGGAATTG
ACGGGGGCCCGCACAAGCGGCGGAGCATGCGGATTAATTCGATGCAACGCGAAGAACCTT
ACCAAGGCTTGACATGCACGGGAAAGTTCCAGAGATGGTTCCCCCGCAAGGTCCGTGCAC
AGGTGGTGCATGGTTGTCGTCAGCTCGTGTCGTGAGATGTTGGGTTAAGTCCCGCAACGA
GCGCAACCCTTGTCTTATGTTGCCAGCACGTTATGGTGGGGACTCATAAGAGACTGCCGG
GGTCAACTCGGAGGAAGGTGGGGATGACGTCAAATCATCATGCCCCTTATGTCTTGGGCT
TCACGCATGCTACAATGGCCGGTACAAAGGGCTGCGATACCGCGAGGTGGAGCGAATCCC
AAAAAGCCGGTCTCAGTTCGGATTGGGGTCTGCAACTCGACCCCATGAAGTCGGAGTCGC
TAGTAATCGCAGATCAGCAACGCTGCGGTGAATACGTTCCCGGGCCTTGTACACACCGCC
CGTCAAGTCACGAAAGTCGGCAACGCCCGAAGCCGGGGGCCCAACCCCTTGTGGGAGGGA
GCCGTCGAAGGCGGGATCGGCGATTGGGACGAAGTCGAAACAAGGTAGCCGTACC
>4279|257316 Prior=0.001504 Length=1479 NormPrior=0.001334
GTTTGATCCTGGCTCAGGACGAACGCTGGCGGCGTGCTTAACACATGCAAGTCGAGCGGA
AAGGCCCTTCGGGGTACTCGAGCGGCGAACGGGTGAGTAACACGTGGGCAACCTGCCCCT
AGCTCTGGGATAACTCCGGGAAACCGGGGCTAATACCGGATATGACACGCGCACGCATGT
GCTGTGTGTGGAAAGTTTTTCGGTCTGGGATGGGCCCGCGGCCTATCAGCTTGTTGGTGG
GGTGATGGCCTACCAAGGCGACGACGGGTAGCCGGCCTGAGAGGGCGACCGGCCACACTG
GGACTGAGACACGGCCCAGACTCCTACGGGAGGCAGCAGTGGGGAATATTGCGCAATGGG
CGAAAGCCTGACGCAGCGACGCCGCGTGAGGGATGACGGCCTTCGGGTTGTAAACCTCTT
TCAGCAGGGACGAAGCGCAAGTGACGGTACCTGCAGAAGAAGCACCGGCCAACTACGTGC
CAGCAGCCGCGGTAATACGTAGGGTGCAAGCGTTGTCCGGAATTATTGGGCGTAAAGAGC
TCGTAGGCGGTCTGTCGCGTCGGCTGTGAAAACCCGGGGCTCAACCCCGGGCCTGCAGTC
GATACGGGCAGACTAGAGTGCGGTAGGGGAGACTGGAATTCCTGGTGTAGCGGTGAAATG
CGCAGATATCAGGAGGAACACCGGTGGCGAAGGCGGGTCTCTGGGCCGTAACTGACGCTG
AGGAGCGAAAGCGTGGGGAGCGAACAGGATTAGATACCCTGGTAGTCCACGCCGTAAACG
TTGGGCGCTAGGTGTGGGGCTCTTTCCACGAGTTCCGTGCCGCAGCAAACGCATTAAGCG
CCCCGCCTGGGGAGTACGGCCGCAAGGCTAAAACTCAAAGGAATGGACGGGGGCCGGCAC
AAGCGGCGGAGCATGTGGGTTAATTCGATGCAACGCTAAGAACCTTACCAAGGCTTGACA
TACACCGAAAACTCGTAGAGATACGGGGTCCTTCGGGGCGGTGTACAGGTGGTGCATGGT
TGTCGTCAGCTCGTGTCGTGAGATGTTGGGTTAAGTCCCGCAACGAGCGCAACCCTCGTT
CCATGTTGCCAGCAATTCGGTTGGGGACTCATGGGAGACTGCCGGGGTCAACTCGGAGGA
AGGTGGGGATGACGTCAAATCATCATGCCCCTTATGTCTTGGGCTGCACGCATGCTACAA
TGGCCAGTACAAAGGGCTGCGATACCGTAAGGTTGAGCGAATCCCAAAAAGCTGGTCTCA
GTTCGGATTGGGGTCTGCAACTCGACCCCATGAAGTCGGAGTCGCTAGTAATCGCAGATC
AGCAACGCTGCGGTGAATACGTTCCCGGGCCTTGTACACACCGCCCGTCACGTCACGAAA
GTCGGTAACACCCGAAGCCAGTGGCCCAACCGTTCGCGGAGGGAGCTGTCGAAGGTGGGA
TCGGCGATTGGGACGAAGTCGGAACAAGGTAGCCGTACC
>2258|167263 Prior=0.001502 Length=1465 NormPrior=0.001344
CGAACGCTGGCGGCGTGCTTAACACATGCAAGTCGAGCGGAAAGGCCCTTCGGGGTACTC
GAGCGGCGAACGGGTGAGTAACACGTGAGTAATCTGCCTTCAGCTCTGGGATAGCTCCGG
GAAACCGGGGCTAATACCGGATATGACCTGTCCCTGCATGGGGGTGTGTGGAAAGTTTTT
CGGCTGGGGATGGGCCCGCGGCCTATCAGCTTGTTGGTGGGGTAGTGGCCTACCAAGGCG
ACGACGGGTAGCCGGCCTGAGAGGGTGACCGGCCACACTGGGACTGAGACACGGCCCAGA
CTCCTACGGGAGGCAGCAGTGGGGAATATTGGACAATGGGCGAAAGCCTGATCCAGCAAC
GCCGCGTGAGGGATGACGGCCTTCGGGTTGTAAACCTCTTTCACCCACGACGAAGCGAAA
GTGACGGTAGTGGGAGAAGAAGCACCGGCCAACTACGTGCCAGCAGCCGCGGTAATACGT
AGGGTCCGAGCGTTGTCCGGAATTATTGGGCGTAAAGGGCTCGTAGGCGGTCTGTTGCGT
CGGGAGTGAAAACTTACAGCTTAACTGTGAGCGTGCTTCCGATACGGGCAGACTTGAGGT
ATTCAGGGGAGAACGGAATTCCTGGTGTAGCGGTGAAATGCGCAGATATCAGGAGGAACA
CCGGTGGCGAAGGCGGTTCTCTGGGAATATCCTGACGCTGAGGAGCGAAAGTGTGGGGAG
CGAACAGGATTAGATACCCTGGTAGTCCACACCGTAAACGTTGGGCGCTAGGTGTGGGAT
CCATTCCACGGGTTCCGTGCCGCAGCTAACGCATTAAGCGCCCCGCCTGGGGAGTACGGC
CGCAAGGCTAAAACTCAAAGGAATTGACGGGGGCCGGCACAAGCGGCGGAGCATGCGGAT
TAATTCGATGCAACGCGAAGAACCTTACCAAGGCTTGACATGTACCGGAAAAGGGCAGAG
ATGTGCTCCCCTCCAAGGATGGTGAACAGGTGGTGCAAGGCTGTCGTCAGCTCGTGTCGT
GAGATGTTGGGTTAAGTCCCGCAACGAGCGCAACCCTCGTTCGATGTTGCCAGCGCGTTA
TGGGGGTGATGGCGGGGACTCATCGAAGACTGCCGGGGTCAACTCGGAGGAAGGTGGGGA
TGACGTCAAGTCATCATGCCCCTTATGTCCAGGGCTTCACGCATGCTACAATGGCCGGTA
CAAACCGTTGCGAGCCCGTGAGGGGGAGCGAATCGGAAAAAGCCGGTCTCAGTTCGGATC
GGGGTCTGCAACTCGACCCCGTGAAGTCGGAGTCGCTAGTAATCGCAGATCAGCAACGCT
GCGGTGAATACGTTCCCGGGCCTTGTACACACCGCCCGTCACGTCACGAAAGTCGGCAAC
ACCCGAAGCCGGTGGCCTAACACCCTTGTGGGGAGGGAGCCGTCTAAGGTGGGACTGGCG
ATTGGGACGAAGTCTTAACAATTTA
>1953|277671 Prior=0.001489 Length=1357 NormPrior=0.001439
TGGCGGTCTGCTTAACACATGCAAGTCGAACGGGAATCTTAGGATTCTAGTGGCGGACGG
GTGAGTAACGCGTGAGAATCTGCCTTCAGGACGGGGATAACAGGAGGAAACTGCTGCTAA
AACCGGATATGCCGAGAGGTGAAAGTATTAATAGCCTGAAGAGGAGCTCGCGTCTGATTA
GCTAGTTGGTAGGGTAAAAGCTTACCAAGGCGACAATCAGTAGCTGGTCTGAGAGGACGA
TCAGCCACACTGGGACTGAGACACGGCCCAGACTCCTACGGGAGGCAGCAGTGGGGAATT
TTCCGCAATGGGCGAAAGCCTGACGGAGCAAGACCGCGTGGGGGAGGAAGGTTCTTGGAT
TGTAAACCCCTTTTCTCAGGGAAGAAAAAAATGACGGTACCTGAGGAATAAGCATCGGCT
AACTCCGTGCCAGCAGCCGCGGTAATACGGAGGATGCAAGCGTTATCCGGAATAATTGGG
CGTAAAGCGTCCGTAGGTGGTCATTCAAGTCTGCCGTTAAAGAGTGGGGCTTAACCCCAC
AAAGGCGGTGGAAACTGAAAGACTAGAGTGCAGTAGGGGTAGAGGGAATTCCCGGTGTAG
CGGTGAAATGCGTAGAGATCGGGAAGAACACCGGTGGCGAAAGCGCTCTGCTGGACTGCA
ACTGACACTGAGGGACGAAAGCTAGGGGAGCGAATGGGATTAGATACCCCAGTAGTCCTA
GCCGTAAACGATGGATACTAGGTGTGGCCTGTATCGACCCGGGCCGCGCCGGAGCTAACG
CGTTAAGTATCCCGCCTGGGGAGTACGCACGCAAGTGTGAAACTCAAAGGAATTGACGGG
GGCCCGCACAAGCGGTGGAGTATGTGGTTTAATTCGATGCAACGCGAAGAACCTTACCAG
GACTTGACATGTCGCGAATCTTCTTGAAAGAGAGGAGTGCCTTAGGGAGCGCGAACACAG
GTGGTGCATGGCTGTCGTCAGCTCGTGTCGTGAGATGTTGGGTTAAGTCCCGCAACGAGC
GCAACCCTCGTTTTTAGTTGCCATCATTAAGTTGGGCACTCTAGAGAGACTGCCGGTGAC
AAACCGGAGGAAGGTGGGGATGACGTCAAGTCAGCATGCCCCTTACGTCCTGGGCTACAC
ACGTACTACAATGCTACGGACAAAGGGCAGCAAGTTAGCAATGACAAGCAAATCCCATAA
ACCGTGGCTCAGTTCAGATCGCAGGCTGCAACTCGCCTGCGTGAAGGCGGAATCGCTAGT
AATCGCCGGTCAGCATACGGCGGTGAATCCGTTCCCGGGCCTTGTACACACCGCCCGTCA
CACCATGGGAGTTGGCCACGCCCGAAGTCGTTACCCA
>1579|214806 Prior=0.001469 Length=1388 NormPrior=0.001388
TTTGATCCTGGCTCAGGACGAACGCTGGCGGCGTGCTTAACACATGCAAGTCGAGCGGAA
AGGCCCCTTCGGGGGTACTCGAGCGGCGAACGGGTGAGTAACACGTGGGTAATCTGCCCT
AGACACAGGAATAACCAGTGGAAACGCTGGCTAATGCCTGATGATGTGCCGGCCTTACGG
GGCTGGTACCAAAGGTAGCTTCGGCTTCCGGTCTTGGATGAGCCCGCGGCCCATTAGCTA
GTTGGCGGGGTAATGGCCCACCAAGGCTTCGATGGGTAGCTGGTCTGAGAGGACGATCAG
CCACACTGGGACTGAGACACGGCCCAGACTCCTACGGGAGGCAGCAGTGGGGAATCTTGC
GCAATGGGCGAAAGCCTGACGCAGCAACGCCGCGTGCGGGAAGAAGGTCTTAGGGTTGTA
AACCGCTTTCAGCAGGGACGAAGGCGACCGGGTTAATAGCCCGTACGTTGACGGTACCTG
CAGAAGAAGGTCCGGCTAACTACGTGCCAGCAGCCGCGGTAATACGTAGGGACCAAGCGT
TGTCCGGAATCATTGGGCGTAAAGAGCGTGTAGGCGGCTTGTTAAGTCTTGCGTGAAATC
TCGGGGCTCAACCCCGAGCGGTCGTGAGAAACTGGCAGGCTAGAGTGCGGGAGAGGAGAG
TGGAATTCCTGGTGTAGCGGTGAAATGCGCAGATATCAGGAAGAACACCCGTGGCGAAGG
CGGCTCTCTGGAACGCAACTGACGCTGAGACGCGAAAGCGTGGGGAGCAAACAGGATTAG
ATACCCTGGTAGTCCACGCCGTAAACGATGGACGCTAGGTGTGGGCGGTGTCGACTCCGT
CCGTGCCGAAGCTAACGCATTAAGCGTCCCGCCTGGGGAGTACGGCCGCAAGGCTAAAAC
TCAAAGGAATTGACGGGGGCCCGCACAAGCAGCGGAGCATGCTGTTTAATTCGAAGCAAC
GCGAAGAACCTTACCTGGGCTTGACATGTATCCGAAATCCTGGGAAACCAGGCCCCCAGC
AATGGCGGATATACAGGTGGTGCATGGCTGTCGTCAGCTCGTGTCGTGAGATGTTGGGTT
AAGTCCCGCAACGAGCGCAACCCCTACCCTGTGTTACCAGCGGATAATGCCGGGCACTCA
CGGGGTACTGCCGGTGACAAACCGGAGGAAGGTGGGGATGAGGTCAAGTCATCATGCCCC
TTATGTCCAGGGCTACAAGCGTGCTACAATGGCCGGTACAGAGGGCTGCAAAACCGCGAG
GTGGAGCGAATCCCAAAAAGCCGGTCCCAGTTCGGATTGGAGGCTGAAACTCGCCTCCAT
GAAGTAGGAGTTGCTAGTAATCGCGAATCAGCAACGTCGCGGTGAATACGTTCCCGGGCC
TTGTACAC
>3633|22391 Prior=0.001447 Length=1408 NormPrior=0.001347
GGGATCAGTAGAGTGGCAAACGGGTGAGTAACACGTGGGTGACCTGCCTTCGAGTGGGGG
ATAACGTCCCGAAAGGGACGCTAATACCGCATGACATCCTGCCTTTGAAGAGGTGGAGCT
TAAAGCTGGGGATCGCAAGACCTAGCGCTTGAAGAGGGGCCCGCGCCTGATTAGCTAGTT
GGTGAGGTAATGGCTCACCAAGGCAACGATCAGTATCCGGCCTGAGAGGGCGGACGGACA
CACTGGGACTGAGACACGGCCCAGACTCCTACGGGAGGCAGCAGTGGGGAATTGTTCGCA
ATGGGCGCAAGCCTGACGACGCAACGCCGCGTGGAGGATGAAGACCTTCGGGTCGTAAAC
TCCTTTCGATCGAGACGAACGCCTCCGGGTGAACAATCCGGAGGTTTGACGGTACCGAGA
GAAGAAGCCCCGGCTAACTCCGTGCCAGCAGCCGCGGTAATACGGGGGGGGCAAGCGTTG
TTCGGAATTACTGGGCGTAAAGGGCTCGTAGGCGGCCAACTAAGTCAGACGTGAAATCCC
TCGGCTTAACCGGGGAACTGCGTCTGATACTGGATGGCTTGAGTTTGGGAGAGGGATGCG
GAATTCCAGGTGTAGCGGTGAAATGCGTAGATATCTGGAGGAACACCGGTGGCGAAGCGG
CATCCTGGACCAACACTGACACTGAGGAGCGAAAGCCAGGGGAGCAAACGGGATTAGATA
CCCCGGTAGTCCTGGCCCTAAACGATGAATGCTTGGTGTGGCGGGTATCGATCCCTGCCG
TGCCGAAGCTAACGCATTAAGCATTCCGCCTGGGGAGTACGGTCGCAAGGCGGAAACTCA
AGGGAAGGGATGGGGGCCCGCACAAGCGGTGGAGCATGTGGTTCAATTCGACGCAACGCG
AAGAACCTTACCCAGGCTTGAACAGCGAGTGACCACTCCCGAAAGGGAGCTTCCGCAAGG
ACACTCGTAGAGGTGCTGCATGGCTGTCGTCAGCTCGTGTCGTGAGATGTTGGGTTAAGT
CCCGCAACGAGCGCAACCCTTGTCTGCTGTTGCCATCACGTTATGGTGGGCACTCTGCAG
AGACTGCCGGTGATAAACCGGAGGAAGGTGGGGATGACGTCAAGTCAGCATGGCCTTTAT
GTCTGGGGCTACACACGTGCTACAATGGCAGATACAAACCGTCGCGAGACCGCAAGGTGG
AGCTAATCGGAGAAAGTCTGTCTCAGTTCGGATCGTCGGCTGCAACTCGCCGGCGTGAAG
TTGGAATCGCTAGTAATCGCGGATCAGCACGCCGCGGTGAATACGTTCCCGGGCCTTGTA
CACACCGCCCGTCACATCACGAAAGCCGGTTGTACTAGAAGTCGCCGCGCTAACCCGCAA
GGGAGGCAAGCGCCTAAGGTATGGTTAG
>2992|366814 Prior=0.001424 Length=1438 NormPrior=0.001298
GCCTAACACATGCAAGTCGAACGAGACCTTCGGGTCTAGTGGCGCACGGGTGCGTAACGC
GTGGGAATCTGCCCTCAGGTACGGAATAACTCAGGGAAACTTGAGCTAATACCGTATAAT
GACTTCGGTCCAAAGATTTATCGCCTGAGGATGAGCCCGCGTAGGATTAGCTTGTTGGTG
AGGTAAAAGCTCACCAAGGCGACGATCCTTAGCTGGTCTGAGAGGATGATCAGCCACACT
GGGACTGAGACACGGCCCAGACTCCTACGGGAGGCAGCAGTGGGGAATATTGGACAATGG
GCGAAAGCCTGATCCAGCAATGCCGCGTGAGTGATGAAGGCCTTAGGGTTGTAAAGCTCT
TTTACCCGGGATGATAATGACAGTACCGGGAGAATAAGCCCCGGCTAACTCCGTGCCAGC
AGCCGCGGTAATACGGAGGGGGCTAGCGTTGTTCGGAATTACTGGGCGTAAAGCGCACGT
AGGCGGCTTTGTAAGTTAGAGGTGAAAGCCCGGGGCTCAACTCCGGAATTGCCTTTAAGA
CTGCATCGCTAGAATTGTGGAGAGGTAAGTGGAATTCCGAGTGTAGAGGTGAAATTCGTA
GATATTCGGAAGAACACCAGTGGCGAAGGCGACTTACTGGACACATATTGACGCTGAGGT
GCGAAAGCGTGGGGAGCAAACAGGATTAGATACCCTGGTAGTCCACGCCGTAAACGATGA
TGACTAGCTGTCGGGGCGCTTAGCGTTCCGGTGGCGCAGCTAACGCGTTAAGTCATCCGC
CTGGGGAGTACGGCCGCAAGGTTAAAACTCAAAGAAATTGACGGGGGCCTGCACAAGCGG
TGGAGCATGTGGTTTAATTCGAAGCAACGCGCAGAACCTTACCAGCGTTTGACATGCCAG
GACGGTTTCCAGAGATGGATTCCTTCCCTTACGGGACCTGGACACAGGTGCTGCATGGCT
GTCGTCAGCTCGTGTCGTGAGATGTTGGGTTAAGTCCCGCAACGAGCGCAACCCTCGTCT
TTAGTTGCCATCATTTAGTTGGGCACTCTAAAGAAACTGCCGGTGATAAGCCGGAGGAAG
GTGGGGATGACGTCAAGTCCTCATGGCCCTTACGCGCTGGGCTACACACGTGCTACAATG
GCGGTGACAGAGGGCTGCAAACCCGCGAGGGTGAGCTAATCTCCAAAAGCCGTCTCAGTT
CGGATTGTTCTCTGCAACTCGAGAGCATGAAGGCGGAATCGCTAGTAATCGCGGATCAGC
ACGCCGCGGTGAATACGTTCCCAGGCCTTGTACACACCGCCCGTCACACCATGGGAGTTG
GTTTCACCCGAAGGCGGTGAGCTAACCCGCAAGGGAGGCAGCCAACCACGGTGGGATCAG
CGACTGGGGTGAAGTCGTAACAAGGTAGCCGTAGGGGAACCTGCGGCTGGATCACCTC
>5189|584527_m03 Prior=0.001408 Length=1372 NormPrior=0.001345
GCGGCGTGCATGAGACATGCAAGTCGAACGGACACATGGGGCTTGCTCCGTGTGTTAGTG
GCGGACGGCTGAGTAACGCGTAGGTGACCTGCCCCGAAGTGGGGGATAACTGCCCGAAAG
GGTGGCTAATACCGCATGTGGCGACGCTTTCATTGGCGTCATCAAAGCCGCGAGGCGCTT
CGGGAGGGGCCTGCGTCCGATTAGCTCGTTGGTGGGGTAATGGCTCACCAAGGCGACGAT
CGGTAGGTGGTCTGAGAGGACGATCACCCAGACTGGGACTGAGACACGGCCCAGACTCCT
ACGGGAGGCAGCAGTCGGGAATTTTGCTCAATGGGCGCAAGCCTGAAGCAGCAACGCCGC
GTGCGGGATGAAGGCCTTCGGGTTGTAAACCTCTTTTACCAGGGACGATAATGACGGTAC
CTGATGAATAAGTCACGGCTAACTACGTGCCAGCAGCCGCGGTAATACGTAGGTGGCAAG
CGTTGTCCGGATTTACTGGGCGTAAAGAGCGCGCAGGCGGTTGATTAAGTCGAATGTGAA
AGCCCCCGGCTCAACTGGGGAGGGTCATTCGATACTGATCGACTTGAAGGCAGGAGAGAG
AAGTGGAATTCCCGGTGTAGTGGTGAAATGCGTAGATATCGGGAGGAACACCAGTGGCGA
AGGCGACTTCTTGGCCTGTTCTTGACGCTGAGGCGCGAAAGCTGGGGGAGCAAACGGGAT
TAGATACCCCGGTAGTCCCAGCCGTAAACGATGGACACTAGGTGTTGGTGGTATCAACCC
CGCCAGTGCCGTAGCTAACGCATTAAGTGTCCCGCCTGGGGAGTACGGCCGCAAGGCTAA
AACTCAAAGGAATTGACGGGGCCCCGCACAAGCAGCGGAGCGTGGGGTTTAATTCGATGC
AACGCGAAGAACCTTACCAGGGCTTGACATGACCAGGAATCCGGCGGAAACGTCGGCGCC
CCGCAAGGGGCCTGGCCACAGGTGTTGCATGGCTGTCGTCAGCTCGTGTCGTGAGATGTT
GGGTTAAGTCCCGCAACGAGCGCAACCCCTATCGTGTGTTGTATCACTCACACGAGACTG
CCGAGAGAAACTCGGAGGAAGGCGGGGATGACGTCAAGTCAGCATGGCCCTTACGTCCTG
GGCTACACCCACGCTACAATGGCCGGTACAACGGGCGGCGAAACCGCGAGGTGGAGCAAA
TCCCTTAAAGCCGGTCTCAGTTCGGATTGTAGGCTGCAACTCGCCTACATGAAGCCGGAG
TTGCTAGTAACCGCCGGTCAGCATACGGCGGTGAATATGTTCCCGGGGCTTGTACACACC
GCCCGTCACGTCATGAAAGCTGGCAACACCCGAAGCCGGTGGGCCAACCCGC
>3087|217748 Prior=0.001403 Length=1443 NormPrior=0.001275
CGAACGTTAGCGGCGCGCCTAACACATGCAAGTCGCACGGAGTAGCAATACTCAGTGGCG
CACGGGTGCGTAACACGTAGATAACCTGCCCCGAAGAGGGGGATAACGTTCCGAAAGGAG
CGCTAATACCGCATAACGCCGAGATGGGTTCGCCTGTTTCGGACAAAGGCTGGGACCAGC
AATGGCCAGTCGTTTTGGGAGGGGTCTGCGGCCCATCAGCTAGTTGGTAAGGTAAAGGCT
TACCAAGGCAAAGACGGGTAGCTGGTCTGAGAGGATGATCAGCCACACTGGTACTGGAAC
ACGGACCAGACTCCTACGGGAGGCAGCAGTGGGGAATCTTGGTCAATGGGCGCAAGCCTG
AACCAGCGACGCCGCGTGAGTGATGAAGGCCTTCGGGTTGTAAAGCTCTGTGGGGAGGGA
CGAAAGACTGAGGTCTAATAGGCTTCAGGTTGACGGTACCTCCTTAGCAAGCACCGGCTA
ACTCTGTGCCAGCAGCCGCGGTAAGACAGAGGGTGCAAACGTTGCTCGGAATCACTGGGC
GTAAAGGGCGTGTAGGCGGGAAGGAAAGTCAGATGTGAAATCCCCAGGCTCAACCTGGGA
ACTGCATTTGAAACTCCCTTTCTTGAGTACCGGAGAGGAAAGTGGAATTCCTGGTGTAGA
GGTGAAATTCGTAGATATCAGGAGGAACACCAGTGGCGAAGGCGGCTTTCTGGACGGTAA
CTGACGCTGAGACGCGAAAGCGTGGGGAGCAAACAGGATTAGATACCCTGGTAGTCCACG
CTGTAAACGATGAGTGCTAGGTGTCGTGGGTATTGACCCCCGCGGTGCCGTAGCTAACGC
ATTAAGCACTCCGCCTGGGAAGTACGGTCGCAAGACTAAAACTCAAAGGAATTGACGGGG
GCCCGCACAAGCGGTGGAGCATGTGGTTTAATTCGACGCAACGCGCAGAACCTTACCTGG
GCTGGAAAGTGTTTGGAAGTCTGGTGAAAGCCGGATGTGCCCGCAAGGGAGCCAAGTGAC
AGGTGCTGCATGGCTGTCGTCAGCTCGTGTCGTGAGATGTTGGGTTAAGTCCCGCAACGA
GCGCAACCTCTATCGTTAGTTGCCATCAGGTTATGCTGGGCACTCTAACGAGACTGCCGG
CGTCAAGCCGGAGGAAGGTGGAGACGACGTCAAGTCCTCATGGCCCTTATGTCCAGGGCT
ACACACGTGCTACAATGGTGCATACAGAGCGCAGCAAGCCAGCGATGGCAAGCCAATCGC
AAAAAGTGCACCTCAGTACAGATTGTACTCTGCAACTCGAGTACATGAAGTCGGAATCGC
TAGTAATCGCTGATCAGCAGGCAGCGGTGAATACGTTCCCGGGCCTTGTACACACCGCCC
GTCACACCATGGGAGTTGATTGCTCCAGAAGTGGCTGAGCTAACCGCAAGGAAGCAGGTC
CCC
>3559|285415 Prior=0.001398 Length=1413 NormPrior=0.001297
TTCGGGGGGGATCAGTGGCGAACGGGTGAGTAACACGTGAGCAACCTGCCCCTGACTCTG
GGATAACCCCGGGAAACCGGAGCTAATACCGGATATGACACCTTCGGGCATCCGATGGGT
GTGGAAAGATTTATCGGTTGGGGATGGGCTCGCGGCCTATCAGCTTGTTGGTGGGGTAAT
GGCCTACCAAGGCGACGACGGGTAGCCGGCCTGAGAGGGCGACCGGCCACACTGGGACTG
AGACACGGCCCAGACTCCTACGGGAGGCAGCAGTGGGGAATATTGCACAATGGGCGAAAG
CCTGATGCAGCAACGCCGCGTGAGGGATGACGGCCTTCGGGTTGTAAACCTCTTTCAGCA
TCGACGAAGTGGCTGGGTTTTCCCGGTTGTGACGGTAGGTGCAGAAGAAGCGCCCGGCTA
ACTCTGTGCCAGCAGCCGCGGTAATACAGAGGGGGCAAGCGTTATTCGGAATTATTGGGC
GTAAAGAGCTTGTAGGTGGTTTGTCGCGTCTGCTGTGAAAATCCGAGGCTCAACCTCGGA
CTTGCAGTGGGTACGGGCAGACTAGAGTGTGGTAGGGGAGACTGGAATTCCTGGTGTAGC
GGTGGAATGCGCAGATATCAGGAGGAACACCGATGGCGAAGGCAGGTCTCTGGGCCACAA
CTGACGCTGTGAGAAGCGAAAGCATGGGGAGCGAACAGGATTAGATACCCTGGTAGTCCA
TGCCGTAAACGTTGGGAACTAGGTGTGGGCCTCATTCCACGAGGTCCGTGCCGCAGCTAA
CGCATTAAGTTCCCCGCCTGGGGAGTACGGCCGCAAGGCTAAAACTCAAAGGAATTGACG
GGGGCCCGCACAAGCGGCGGAGCATGCGGATTAATTCGATGCAACGCGAAGAACCTTACC
AAGGCTTGACATGTACCGGAAAAGTGCAGAGATGTGCTCCCCGCAAGGTCGGTATACAGG
TGGTGCATGGTTGTCGTCAGCTCGTGTCGTGAGATGTTGGGTTAAGTCCCGCAACGAGCG
CAACCCTCGTTCTATGTTGCCAGCACGTGATGGTGGGGACTCATAGGAGACTGCCGGGGT
CAACTCGGAGGAAGGTGGGGATGACGTCAAATCATCATGCCCCTTATGTCTTGGGCTTCA
CGCATGCTACAATGGCCAGTACAAAGGGCTGCGAGACCGTAAGGTGGAGCGAATCCCAAA
AAACTGGTCTCAGTTCGGATTGGGGTCTGCAACTCGACCCCATGAAGTCGGAGTCGCTAG
TAATCGCAGATCAGCAACGCTGCGGTGAATACGTTCCCGGGCCTTGTACACACCGCCCGT
CAAGTCACGAAAGTTGGTAACACCCGAAGCCGGTGGCCTAACTCGTAAGAGGAGGAGCCG
TCGAAGGTGGGACTGTCGATTGGGACTAAGTCG
>5691|138529_m07 Prior=0.001373 Length=1388 NormPrior=0.001296
GGCGAACGGGTGAGTAACACGTGGGTAATCCACCCTCGGCACCGGGATAGCCCGGGGAAA
CCCGGATTAATACCGGATGNNNNNNNNNNNNNNNNNGGCGGTTGGAAAAGGTAGCTTCGG
CCTCCGACCAAGGACGGGCCGTCGTCGCCTTAGCTTGTTGGTGGGGTAACGGCCTACCAA
GGCGACGATGCGTAGCTGGTCTGAGAGGACGATCAGCCACACTGGGACTGAGACACGGCC
CAGACTCCTACGGGAGGCAGCAGTGGGGAATCTTGCGCAATGCGCGAAAGCGTGACGCAG
CAACGCCGCGTGCGGGAAGACGGCCTTCGGGTTGTAAACCGCTTTCAGTTGGGACGAAGC
TCTTCCGGTGAATAGCCGGATGGAGTGACGGTACCTTCACAAGAAGCCCCGGCTAACTAC
GTGCCAGCAGCCGCGGTAATACGTAGGGGGCAAGCGTTGTCCGGAATCATTGGGCGTAAA
GCGCGTGTAGGCGGTCCGGTAAGTCCGCTGTGAAAGTCGGGGGCTTAACCCTCGGATGCC
GGTGGATACTGTCGGGCTTGAGTACGGAAGAGGCGAGTGGAATTCCTGGTGTAGCGGTGA
AATGCGCAGATATCAGGAGGAACACCAATGGCGAAGGCAGCTCGCTGGGACGTGACTGAC
GCTGAGACGCGAAAGCGTGGGGAGCAAACAGGATTAGATACCCTGGTAGTCCACGCTGTA
AACGATGGGCACTAGGTGTGGGGGGTGTCGACTCCCTCCGTGCCGAAGCTAACGCATTAA
GTGCCCCGCCTGGGGAGTACGGCCGCAAGGCTAAAACTCAAAGGAAGGGACGGGGGCCGG
CACAAGCAGCGGTGCATGTGGTTTAAGTCGACGCAACGCGCGGAACCTTACCCGGGCTTG
ACATGTGAGTGACCGACGTGGAAACACACCTTCCCTTCGGGGCACTTTCACAGGTGGTGC
ATGGCTGTCGTCAGCTCGTGTCGTGAGATGTTGGGTTAAGTCCCGCAACGAGCGCAACCC
TCGTCGCATGTTGCCAGCATTTAGTTGGGGACTCATGCGAGACTGCCGGTGACAAACCGG
AGGAAGGCGGGGATGACGTCAAGTCATCATGCCCCTTATGTTCAGGGCTACACACGTGCT
ACATTGGCGCGTACAGAGGGTTGCGATGCCGCGAGGCGGAGCGAATCCCTTAAAGCGCGT
CTCGGTTCGGATTGGAGGCTGAAACCCGCCTCCATGAAGGCGGAGTTGCTAGTAATCGCG
GATCAGCATTGCCGCGGTGAATACGTTCCCGGGCCTTGTACACACCGCCCGTCACACCAT
GGAAGCAAGCAACACCCGAAGCCGGTGGCCTAACCCTTTGGGAGGGAGCCGTCGAAGGTG
GGGCTCGT
>4228|313254 Prior=0.001371 Length=1468 NormPrior=0.001224
GTTTGATCCTGGCTCAGAATGAACGCTGGCGGCGTGCTTAACACATGCAAGTCGTGCGCG
AAGGGGGCTTCGGCCTCTGGAGAGCGGCGAACGGGTGAGTAACACGTGGGTAATCTACCT
AGGAGCGGGGGATAACCTGGGGAAACTCGGGCTAATACCGCATACGTTGGTGGGACTACG
GTCTTGTCAAGAAAGCTGGCCTCTGCTTGCAAGCTAGCGCTCCTGGAGGAGCCCGCGGCT
GATTAGCTAGTTGGTGAGGTAAAGGCTCACCAAGGCGACGATCAGTAGCCGGCCTGAGAG
GGTGATCGGCCACACTGGGACTGAGACACGGCCCAGACTCCTACGGGAGGCAGCAGTGGG
GAATATTGGACAATGGGCGCAAGCCTGATCCAGCAACGCCGCGTGGAGGACGAAGGTCTT
CGGATCGTAAACTCCTGTCAGACGGGACGAAGGTGCGGGGGTAAATAATCCTCGTGCTTG
ACGGTACTGTCAGAGGAAGCCCCGGCTAACTCCGTGCCAGCAGCCGCGGTAATACGGAGG
GGGCGAGCGTTATTCGGAATTATTGGGCGTAAAGGGCGCGTAGGCGGCTGAACAAGTCAA
AGGTGAAATCCCTCGGCTCAACTGAGGAACTGCCTTTGAAACTGTTCGGCTGGAGGCCNN
NNNNNNNNNNNNNNNNNNNNNNNNNNNNNNNNNNNNNNNNNNNNNNNNTTGGGAGGAACA
CCAGTGGCGAAGGCGGCTACCTGGACCGGTTCTGACGCTGAGGCGCGAAAGCGTGGGTAG
CAAACAGGATTAGATACCCTGGTAGTCCACGCTGTAAACGATGGGTGCTCGGTGTCGCGG
GTATCGACCCCTGCGGTGCCTTAGCTAACGCGTTAAGCACCCCGCCTGGGGAGTACGGTC
GCAAGGCTGAAACTCAAAGGAATTGACGGGGGCCCGCACAAGCGGTGGAGCATGTGGTTT
AATTCGATGCAACGCGAAGAACCTTACCTGGGCTTGAACTGTGGTGGACCGGTCTGGAAA
CAGGTCTTCCCCTTCGGGGGCCGCCATAGAGGTGCTGCATGGCTGTCGTCAGCTCGTGTC
GTGAGATGTTGGGTTAAGTCCCGCAACGAGCGCAACCCCTATCCCTAGTTGCCAGCGGGT
CATGCCGGGAACTCTAGGGAGACTGCCCCGGAAATCGGGGAGGAAGGTGGGGATGACGTC
AAGTCCTCATGGCCTTTATGTCCAGGGCTACACACGTGCTACAATGGGCGGCACAAAGGG
TTGCAAAAACGCGAGTTGGAGCTAATCCCAAAAAACCGTCCTCAGTACGGATTGCAGTCT
GCAACTCGACTGCATGAAGCTGGAATCGCTAGTAATCCCAGATCAGCACGCTGGGGTGAA
TACGTTCCCGGGCCTTGTACACACCGCCCGTCACATCACGAAAGTCGGTTGTACCGGAAG
CCGGTGCGCTAACCTTCGGGAAGCAGCG
>4595|D1C11 Prior=0.001365 Length=1370 NormPrior=0.001306
GGTTGGGCCACCGGCTTCGGGTGTTCCCGACTTTCATGACTTGACGGGCGGTGTGTACAA
GGCCCGGGAACGTATTCACCGCAGCGTTGCTGATCTGCGATTACTAGCGACTCCGACTTC
ATGGGGTCGAGTTGCAGACCCCAATCCGAACTGAGACTGGCTTTTTGGGATTCGCTCCAC
CTTACGGCATCGCAGCCCTTTGTACCAGCCATTGTAGCATGCGTGAAGCCCTGGACTTAA
GGGGCATGATGACTTGACGTCATCCCCACCTTCCTCCGAGTTGACCCCGGCAGTCTCCTA
TGAGTCCCCACCATAACGTGCTGGCAACATAGAACGAGGGTTGCGCTCGTTGCGGGACTT
AACCCAACATCTCACGACACGAGCTGACGACAGCCATGCACCACCTGTATACCGACCTTG
CGGGGGCTACATCTCTGCAGCTTTCCGGCATATGTCAAACCCAGGTAAGGTTCTTCGCGT
TGCATCGAATTAATCCGCATGCTCCGCCGCTTGTGCGGGCCCCCGTCAATTCCTTTGAGT
TTTAGCCTTGCGGCCGTACTCCCCAGGCGGGGCACTTAATGCGTTAGCTTCGGCACGGAG
AACGTGGAATGTCCCCCACACCTAGTGCCCACCGTTTACGGCGTGGACTACCAGGGTATC
TAAGCCTGTTTGCTCCCCACGCTTTCGCTTCTCAGCGTCAGGAAATGCCCAGAGAACCGC
CTTCGCCACCGGTGTTCCTCCTGATATCTGCGCATTCCACCGCTCCACCAGGAATTCCAT
TCTCCCCTGCATTCCTCTAGTTCGCCCGTATCGGAAGCAGGCTCAGGGTTAAGCCCTGAG
TTTTCACTTCCGACGTGACGAACCGCCTACAAGCCCTTTACGCCCCAATAATTCCGGACA
ACGCTCGGACCCTACGTATCACCGCGGCTGCTGGCACGTAGTTAGCCGGTCCTTCTTCTG
TGGGTACCGTCAGTCACCCTTCGTCCCCACTGAAAGCGGTTTACAACCCGAAGGCCGTCA
TCCCGCACGCGGCGTTGCTGCATCAGGCTTTCGCCCATTGTGCAATATTCCCCACTGCTG
CCTCCCGTAGGAGTCTGGGCCGTATCTCAGTCCCAGTGTGGCCGGTCGCCCTCTCAGGCC
GGCTACCCGTCGAAGCCTTGGTGAGCCATCACCTCACCAACAAGCTGATAGGCCGCGAGC
CCATCCCTGACCGCCAAAGCTTTCCACCACACCCCAGGAGAGGTCCGGTGCATATCCGGT
ATTAGCAGCTGTTTCCAACTGTTATTCCAGAGTCAAGGGCAGGTTGCTCACGTGTTACTC
ACCCGTTCGCCACTCGTGTACCCCCGAAGGGGCCTTACCGTTCGACTTGC
>2662|341901 Prior=0.001355 Length=1445 NormPrior=0.001230
GTTTGATCCTGGCTCAGGACGAACGCTGGCGGCGTGCTTAACACATGCAAGTCGAGCGGT
AAGGCACCTTCGGGTGTACACGAGCGGCGAACGGGTGAGTAACACGTGAGTAATCTGCCC
TTCACTTCGGGATAACCGCCGGAAACGGTGGCTAATACCGGATACGACGCGCTCTCGCAT
GAGATGCGCGTGGAAAGTCTTATCGGTGAAGGATGTGCTCGCGGCCTATCAGCTTGTTGG
TGAGGTAACGGCTCACCAAGGCTTCGACGGGTAGCCGGCCTGAGAGGGTGACCGGCCACA
CTGGGACTGAGACACGGCCCAGACTCCTACGGGAGGCAGCAGTGGGGAATATTGGACAAT
GGGCGAAAGCCTGATCCAGCAACGCCGCGTGAGGGATGACGGCCTTCGGGTTGTAAACCT
CTTTCAGTACCGACGAAGCGCCAATAACGGTGGTGACGGTAGGTACAGAAGAAGGACCGG
CCAACTACGTGCCAGCAGCCGCGGTAATACGTAGGGTGCGAGCGTTGTCCGGAATTATTG
GGCGTAAAGGGCTCGTAGGCGGTCTGTTACGTCGGGAGTGAAAACTCGGGGCTTAACCCC
GAGCCTGCTTCCGATACGGGCAGACTAGAGGTATGCAGGGGAGAACGGAATTCCTGGTGT
AGCGGTGAAATGCGCAGATATCAGGAGGAACACCGGTGGCGAAGGCGGTTCTCTGGGCAT
TACCTGACGCTGAGGAGCGAAAGTGTGGGGAGCGAACAGGATTAGATACCCTGGTAGTCC
ACGCCGTAAACGTTGGGCGCTAGGTGTGGGGGACATTCCACGTCCTCCGTGCCGCAGCTA
ACGCATTAAGCGCCCCGCCTGGGGAGTACGGCCGCAAGGCTAAAACTCAAAGGAATTGAC
GGGGGCCCGCACAAGCGGCGGAGCATGCGGATTAATTCGATGCAACGCGAAGAACCTTAC
CTGGGTTTGACATATGGAGAAAACTGTCAGAGATGGCAGGTCCTTACGGGCTCCATACAG
GTGGTGCATGGCTGTCGTCAGCTCGTGTCGTGAGATGTTGGGTTAAGTCCCGCAACGAGC
GCAACCCTCGTCTTATGTTGCCAGCACGTAATGGTGGGGACTCATAAGAGACTGCCGGGG
TCAACTCGGAGGAAGGTGGGGATGACGTCAAGTCATCATGCCCCTTATGTCCAGGGCTGC
ACACATGCTACAATGGCCGGTACAAAGGGCAGCGAAACCGCAAGGTAGAGCGAATCCCAA
AAAGCCGGTCTCAGTTCGGATTGGGGTCTGCAACTCGACCCCATGAAGTCGGAGTCGCTA
GTAATCGCAGATCAGCAACGCTGCGGTGAATACGTTCCCGGGCCTTGTACACACCGCCCG
TCACATCACGAAAGTGGATTGTACTAGAAGTCTGTAGGCTAACCCGCAAGGGAGGCAGCG
GCCCA
>3933|578073 Prior=0.001352 Length=1147 NormPrior=0.001545
GGCGAGGGATGGGCCCGCGTCCGATTAGGTAGACGGCGGGGTAACGGCCCACCGTGCCTG
CGATCGGTAGCCGGTCTGAGAGGACGATCGGCCACACTGGGACTGAGACACGGCCCAGAC
TCCTACGGGAGGCAGCAGTGGGGAATCTTGGACAATGGGCGCAAGCCTGATCCAGCGACG
CCGCGTGGGTGACGAAGGCCTTCGGGTTGTAAAGCCCTTTTCCCGGGGACGATGGTGACG
GTACCCGGGGAATAAGCACCGGCTAACTCCGTGCCAGCAGCCGCGGTAAGACGGAGGGTG
CTAGCGTTGTTCGGAATCACTGGGCGTAAAGGGCGCGTAGGCGGCCGCCCGCGTCGGACG
TGAAAGCCCGGGGCTCAACCCCGGAACGGCGTCCGATACGGGGCGGCTCGAGGCCGGGAG
AGGGGGGTGGAATACCCAGTGTAGAGGTGAAATTCGTAGATATTGGGTGGAACACCGGTG
GCGAAAGCGGCCCCCTGGCCCGGTCCTGACGCTGAGGCGCGAAAGCGTGGGGAGCAAACA
GGATTAGATACCCTGGTAGTCCACGCCCTAAACGATGTGGGCTGGGCGTCGGGGGGCTCG
CCCCCCGGTGCCGGAGCTAACGCGGTAAGCCCACCGCCTGGGGAGTACGGCCGCAAGGTT
AAAACTCAAAGGAATTGACGGGGGCCGGCACAAGCGGCGGAGCATGTTGCTTAATTCGAT
GCAACGCGAAGAACCTTACCTGGGCTTGACAAGGCGTCTAAAGCCGGGCGAGAGCCCGGG
GTCCCTTCGGGGGGCCGTCACAGGTGCTGCATGGCTGTCGTCAGCTCGTGTCGTGAGATG
TTGGGTTAAGTCCCGCAACGAGCGCAACCCTTACCCCTAGTTGCCAGCGGGTCGGGCCGG
GCACTCTAGGGGGACCGCCGGTGACAAGCCGGAGGAAGGTGGGGATGACGTCAAGTCCTC
ATGGCCCTTATGGGCTGGGCCACACACGTGCTACAATGGCGGCGACAGAGGGCGGCGACG
GCGCGAGCCGGAGCTAATCCCGAAAAGCCGTCTCGGTTCGGATCGCGGGCTGCAACCCGC
CCGCGTGAAGGTGGAATCGCTAGTAATCGCGGATCAGCACGCCGCGGTGAATACGTTCCC
GGGCCTT
>1211|515499 Prior=0.001350 Length=1446 NormPrior=0.001224
GTTTGATCCTGGCTCAGAGCGAACGCTGGCGGCAGGCTTAACACATGCAAGTCGAGCGGT
TCCTTCGGGGACAGCGGCAGACGGGTGAGTAACGCGTGGGAACGTGCCCATCGGTTCGGA
ATAACCCGGGGAAACCCGGGCTAAGACCGGATACGTGCGAGAGCAGAAAGATTTATCGCC
GATGGATCGGCCCGCGTCTGATTAGCTAGTTGGTGGGGTAAAGGCCTACCAAGGCGACGA
TCAGTAGCTGGTCTGAGAGGATGATCAGCCACACTGGGACTGAGACACGGCCCAGACTCC
TACGGGAGGCAGCAGTGGGGAATATTGGACAATGGGCGCAAGCCTGATCCAGCCATGCCG
CGTGAGTGATGACGGCCCTAGGGTTGTAAAGCTCTTTCGCACGCGACGATAATGACGGTA
GCGTGAGAAGAAGCCCCGGCTAACTTCGTGCCAGCAGCCGCGGTAATACGAAGGGGGCTA
GCGTTGCTCGGAATCACTGGGCGTAAAGGGCGCGTAGGCGGATCTTTAAGTCGGGGGTGA
AAGCCCAGGGCTCAACCCTGGAATTGCCTTCGATACTGGAGATCTTGAGACCGGAAGAGG
TAAGTGGAACTGCGAGTGTAGAGGTGAAATTCGTAGATATTCGCAAGAACACCAGTGGCG
AAGGCGGCTTACTGGTCCGGTTCTGACGCTGAGGCGCGAAAGCGTGGGGAGCAAACAGGA
TTAGATACCCTGGTAGTCCACGCCGTAAACGATGGATGCTAGCCGTTGGGCAGCTTGCTG
CTCAGTGGCGCAGCTAACGCTTTAAGCATCCCGCCTGGGGAGTACGGTCGCAAGATTAAA
ACTCAAAGGAATTGACGGGGGCCCGCACAAGCGGTGGAGCATGTGGTTTAATTCGAAGCA
ACGCGCAGAACCTTACCAACCTTTGACATGTCCCGTATGGGTCCTGGAGACAGGATCCTT
CAGTTCGGCTGGCGGGAACACAGGTGCTGCATGGCTGTCGTCAGCTCGTGTCGTGAGATG
TTGGGTTAAGTCCCGCAACGAGCGCAACCCTCGCCCCTAGTTGCCATCATTCAGTTGGGC
ACTCTAGGGGGACTGCCGGTGATAAGCCGCGAGGAAGGTGGGGATGACGTCAAGTCCTCA
TGGCCCTTACAGGTTGGGCTACACACGTGCTACAATGGCGGTGACAATGGGCAGCGAAGG
GGCGACCTGGAGCTAATCCCAAAAAGCCGTCTCAGTTCGGATTGCACTCTGCAACTCGAG
TGCATGAAGGCGGAATCGCTAGTAATCGTGGATCAGAACGCCACGGTGAATACGTTCCCG
GGCCTTGTACACACCGCCCGTCACACCATGGGAGTTGGTCTTACCCGACGGCGCTGCGCC
AACCGCAAGGGGGCAGGCGACCACGGTAGGGTCAGCGACTGGGGTAAAGTCGGAACAAGG
TAGCCG
>1675|227361 Prior=0.001350 Length=1459 NormPrior=0.001213
GCGCTTAATACATGCAAGTCGAGCGAGAACCAGGGCTTCGGCCCTGGGGACAGCGGCGAA
CGGGTGAGTAACACGTGGGTAATCAACCCCCGACACCGGGATAGCCCAGGGAAACTTGGA
TTAATACCGGATGCTCCGTCTGGCCTTCGGGCCGGCCGGAAAAGGGTAGCTTCGGCCTCC
GGTCGGGGACGAGCCCGCGGCGGATTAGCTTGTTGGTGAGGTAACGGCTCACCAAGGCGA
CGATCCGTAGCTGGTCTGAGAGGACGATCAGCCACACTGGGACTGAGACACGGCCCAGAC
TCCTACGGGAGGCAGCAGTAGGGAATCTTGCGCAATGGGCGAAAGCCTGACGCAGCGACG
CCGCGTGAGGGAAGAAGGCCTTAGGGTTGTAAACCTCTTTCAGGAGGGACGAAGCCACTC
GGGTTAATAGCCCAGAGGGTGACGGTACCTCCAGAAGAAGCCCCGGCTAACTACGTGCCA
GCAGCCGCGGTAATACGTAGGGGGCAAGCGTTGTCCGGATTTATTGGGCGTAAAGAGCGT
GTAGGCGGCCTGAAAGGTCAGCTGTGAAAACTCGAGGCTCAACCTCGAGACGTCGGTTGA
AACCATCTGGCTAGAGTCCGGAAGAGGAGTGTGGAATTCCCGGTGTAGCGGTGAAATGCG
CAGATATCGGGAAGAACACCCGTGGCGAAGGCGGCTCTCTGGGACGGTACTGACGCTGAG
ACGCGAAAGCGTGGGGAGCGAACAGGATTAGATACCCTGGTAGTCCACGCCGTAAACGAT
GGGCACTAGGTGTGGCGGGTATCGACTCCCGCTGTGCCGAAGCTAACGCATTAAGTGCCC
CGCCTGGGGAGTACGGCCGCAAGGCTAAAACTCAAAGGAATTGACGGGGGCCCGCACAAG
CAGCGGAGCATGTGGTTTAATTCGACGCAACGCGAAGAACCTTACCAGGGCTTGACATGC
ACTGGAAAGCCGTAGAAATACGGCCTCCCTTCGGGGCCAGTGTGCAGGTGGTGCATGGCT
GTCGTCAGCTCGTGTCGTGAGATGTTGGGTTAAGTCCCGCAACGAGCGCAACCCCTGTCC
CATGTTGCCAGCGTGAAAGACGGGGACTCATGGGAGACTGCCGGTGACAAATCGGAGGAA
GGTGGGGTCGAAGTCAAGTCATCATGCCCCTTATGTCCTGGGCTACACACGTGCTACATT
GGCCGATACAAAGGGCTGCAAACTCGCGAGAGGGAGCGAATCCCAAAAAGTCGGTCTCGG
TTCGGATTGGAGGCTGAAACTCGCCTCCATGAAGGCGGAGTTGCTAGTAATCGCGGATCA
GCAATGCCGCGGTGAATATGTTCCCGGGCCTTGTACACACCGCCCGTCACACCACGAAAG
TCGGCAATACCCGAAGCCGGTGGCCTAACCCGCAAGGGAGGGAGCCGTCGAAGGTAGGGT
CGAGGATTGGGGTGAAGTC
>3502|86523 Prior=0.001348 Length=1325 NormPrior=0.001334
TGGCGGCGTGCTTAACACATGCAAGTCGAACGGTGAAGCCCTTCGGGGTGGATCAGCGGC
GGACGGGTGAGTAACACGTGGGCAACCTGCCCTCCGCTCTGGGATAACCCCGGGAAACCG
GAGCTAATACCGGATACGACCTTGAGAGACATCTCTCGTGGTGGAAAGAATTTCGGCGGA
GGATGGGCCCGCGGCCTATCAGCTTGTTGGTGGGGTAACGGCCCACCAAGGCGACGACGG
GTAGCCGGCCTGAGAGGGCGACCGGCCACACTGGGACTGAGACACGGCCCAGACTCCTAC
GGGAGGCAGCAGTGGGGAATATTGCGCAATGGGCGAAAGCCTGACGCAGCGACGCCGCGT
GAGGGATGAAGGCCTTCGGGTTGTAAACCTCTTTCAGCAGGGAAGAAGCGAAAGTGACGG
TACCTGCAGAAGAAGCACCGGCTAACTACGTGCCAGCAGCCGCGGTAATACGTAGGGTGC
AAGCGTTGTCCGGAATTATTGGGCGTAAAGAGCTCGTAGGCGGTTTGTCGCGTCTGCTGT
GAAAACTCAGGGCTTAACCCTGAGCCTGCAGTGGGTACGGGCAGACTAGAGTGTGGTAGG
GGAGATCGGAATTCCTGGTGTAGCGGTGGAATGCGCAGATATCAGGAGGAACACCGGTGG
CGAAGGCGGGTCTCTGGGCAACAACTGACGCTGAGGAGCGAAAGCGTGGGGAGCGAACAG
GATTAGATACCCTGGTAGTCCACGCCGTAAACGTTGGGCGCTAGGTGTGGGGCTCATTCC
ACGAGTTCCGTGCCGCAGCTAACGCATTAAGCGCCCCGCCTGGGGAGTACGGCCGCAAGG
CTAAAACTCAAAGGAATTGACGGGGGCCGGCACAAGCGGCGGAGCATGCGGATTAATTCG
ATGCAACGCGAAGAACCTTACCAAGGCTTGACATACAGGGAAAACTGTCAGAGATGGCAG
GTCCGCAAGGGCCCTGTACAGGTGGTGCATGGTTGTCGTCAGCTCGTGTCGTGAGATGTT
GGGTTAAGTCCCGCAACGAGCGCAACCCTCGTTCGATGTTGCCAGCGGTTCGGCCGGGGA
CTCATCGAAGACTGCCGGGGTCAACTCGGAGGAAGGTGGGGATGACGTCAAGTCATCATG
CCCCTTATGTCCAGGGCTTCACGCATGCTACAATGGCCGGTACAAAGGGCTGCGATACCG
CAAGGTGGAGCGAATCCCAAAAAGCCGGTCTCAGTTCGGATCGGGGTCTGCAACTCGACC
CCGTGAAGTCGGAGTCGCTAGTAATCGCAGATCAGCAACGCTGCGGTGAATACGTTCCCG
GGCCA
>425|390886 Prior=0.001345 Length=1432 NormPrior=0.001231
GCTTCGCGAGGGGATCAGTGGCGAACGGGTGAGTAACACGTGGGCAACCTGCCCCCGGCT
CTGGGATAACTCCAAGAAATTGGGGCTAATACCGGATATGACCGCTGGCCGCATGGTCTG
GTGGTGGAAAGTTTTTCGGCTGGGGATGGGCCCGCGGCCTATCAGCTTGTTGGTGGGGTA
GTGGCCTACCAAGGCGACGACGGGTAGCCGGCCTGAGAGGGTGACCGGCCACACTGGGAC
TGAGACACGGCCCAGACTCCTACGGGAGGCAGCAGTGGGGAATTTTGCGCAATGGGCGAA
AGCCTGACCCAGCAACGCCGCGTGGGGGATGACGGCCTTCGGGTTGTAAACCTCTTTCAG
CTTCGACGAAGCCGGAAGGTGACGGTAGTTGACGGTACCTAACCAGAAAGCCACGGCCAA
CTACGTGCCAGCAGCCGCGGTAATACGTAGGGTGCAAGCGTTGTCCGGAATTATTGGGCG
TAAAGAGCTCGTAGGCGGTTCGTCGCGTCGGCTGTGAAATCCCGAGGCTCAACCTCGGGT
CTGCAGTCGATACGGGCGGACTGGAGTTCGGCAGGGGAGACTGGAATTCCTGGTGTAGCG
GTGAAATGCGCAGATATCAGGAGGAACACCGGTGGCGAAGGCGGGTCTCTGGGCCGATAC
TGACGCTGAGGAGCGAAAGCGTGGGGAGCGAACAGGATTAGATACCCTGGTAGTCCACGC
CGTAAACGTTGGGCGCTAGGTGTGGGGACCATTCCACGGTTTCCGTGCCGCAGCTAACGC
ATTAAGCGCCCCGCCTGGGGAGTACGGCCGCAAGGCTAAAACTCAAAGGAATTGACGGGG
GCCCGCACAAGCGGCGGAGCATGTGGTTTAATTCGACGCAACGCGCAGAACCTTACCCGG
GCTTGACATGTGCTGGGAAATCCTCCAGAGATGGGGGGTCCGTAAGGGTCGTGCACAGGT
GGTGCATGGTTGTCGTCAGCTCGTGTCGTGAGATGTTGGGTTAAGTCCCGCAACGAGCGC
AACCCTCGTTCTATGTTGCCAGCACGTGATGGTGGGGACTCATAGGAGACTGCCGGGGTC
AACTCGGAGGAAGGTGGGGATGACGTCAAATCATCATGCCCCTTATGTCTTGGGCTTCAC
GCATGCTACAATGGCCGGTACAAAGGGCTGCAATACCGCAAGGTGGAGCGAATCCCAAAA
AGCCGGTCTCAGTTCGGATTGAGGTCTGCAACTCGACCTCATGAAGTCGGAGTCGCTAGT
AATCGCAGATCAGCAACGCTGCGGTGAATACGTTCCCGGGCCTTGTACACACCGCCCGTC
AAGTCATGAAAGTCGGTAACACCCGAAGCCGGTGTCCCAACCCCTTGTGGGAGGGAGCCG
TCGAAGGCGGGATCGGCGATTGGGACGAAGTCGTAACAAGGTAGCCGTACCA
>5317|90198_m01 Prior=0.001334 Length=1400 NormPrior=0.001250
GTTTGATCCTGGCTCAGGACGAACGCTGGCGGCGTGCTTAACACATGCAAGTGGAGCGAC
GAACCAGGCTTCGGCCTGGGGCAAAGCCGCGAACGGGTGAGTAACACGTGGGTAACCTGC
CCTGATGACCGGGACAACCCGAGGAAACTCGGGCTAATACCGGATGTGCTCCCACCACAC
CAGTGGTGTGAGTAAAGGTAGCTTCGGCCTCCGCATCGGGATGGGCCCGCGGCCCATTAG
CTTGTTGGTGAGGTAACGGCTCACCAAGGCAACGATGGGTAGCTGGTCTGAGAGGACGAT
CAGCCACACTGGGACTGAGACACGGCCCAGACTCCTACGGGAGGCAGCAGTGGGGAATCT
TGCGCAATGCGCGAAAGCGTGACGCAGCAACGCCGCGTGGGGGAAGACGGCCTTCGGGTT
GTAAACCCCTTTCAGGAGGGACGAAGGTCGGGCGGTGAATAGCCGTTCCGAGTGACGGTA
CCTCCACAAGAAGCCCCGGCTAACTACGTGCCAGCAGCCGCGGTAATACGTAGGGTGCAA
GCGTTGTCCGGAATTATTGGGCGTAAAGAGCGTGTAGGCGGCCCGATTAGTCCGCTGTGA
AAGTCCAGGGCTCAACCCTGGAATGCCGGTGGATACTGTCGGGCTAGAGTCCGGAAGGGG
CGAGTGGAATTCCTGGTGTAGCGGTGAAATGCGCAGATATCAGGAGGAACACCAATGGCG
AAGGCAGCTCGCTGGGACGTGACTGACGCTGAGACGCGAAAGCGTGGGGAGCAAACAGGA
TTAGATACCCTGGTAGTCCACGCTGTAAACGATGGGCACTAGGTGTGGGGGGTGTCGACT
CCCTCCGTGCCGAAGCTAACGCATTAAGTGCCCCGCCTGGGGAGTACGGCCGCAAGGCTA
AAACTCAAAGGAATTGACGGGGACCCGCACAAGCAGCGGAGCATGTGGTTTAATTCGACG
CAACGCGAAGAACCTTACCCGGGCTTGACATGTGCCTGACAGCTGTGGAAACACAGTCTC
CCTTCGGGGCAGGTACACAGGTGGTGCATGGCTGTCGTCAGCTCGTGTCGTGAGATGTTG
GGTTAAGTCCCGCAACGAGCGCAACCCCCGTCGCATGTTGCCAGCATTTTAGTTGGGGAC
TCATGCGAGACTGCCGGTGACAAACCGGAGGAAGGTGGGGATGACGTCAAGTCATCATGC
CCCTTATGTCCAGGGCTACACACGTGCTACATTGGCGCGTACAGAGGGCTGCGATACCGC
GAGGTGGAGCGAATCCCTTAAAGCGCGTCTCGGTTCGGATTGCAGGCTGAAACTCGCCTC
CATGAAGGCGGAGTTGCTAGTAATCCCGAATCAGCAACGTCGGGGTGAATACGTTCCCGG
GCCTTGTACACACCGCCCGA
>2533|264145 Prior=0.001330 Length=1403 NormPrior=0.001243
GCGGCGTGATTAACAAATGCAAGTCGAGCGGAAAGGCCCTTTCGGGGGTACTCGAGCGGC
GAACGGGTGAGTAACACGTGAGTAATCTGCCCTTGGCTTTGGGATAACTACCGGAAACGG
TGGCTAATACCGGATACGACAACCGTCTGCATGGGCTGGTTGTGGAAAGTTTTTTCGGCC
AGGGATGTGCTCGCGGCCTATCAGCTTGTTGGTGGGGTAATGGCCTACCAAGGCTTCGAC
GGGTAGCCGGCCTGAGAGGGTGACCGGCCACACTGGGACTGAGACACGGCCCAGACTCCT
ACGGGAGGCAGCAGTGGGGAATATTGGACAATGGGCGGAAGCCTGATCCAGCAACGCCGC
GTGAGGGATGACGGCCTTCGGGTTGTAAACCTCTTTCAGTACCGACGAAGCGCCGATGAT
GGTGGTGACGGTAGGTACAGAAGAAGCACCGGCCAACTACGTGCCAGCAGCCGCGGTAAT
ACGTAGGGTGCGAGCGTTGTCCGGAATTATTGGGCGTAAAGGGCTCGTAGGCGGTTTGTC
GCGTCGGGAGTGAAATCCACTGGCTTAACTGGTGGCTTGCTTTCGATACGGGCAGACTGG
AGGTATGCAGGGGAGAACGGAATTCCTGGTGTAGCGGTGAAATGCGCAGATATCAGGAGG
AACACCGGTGGCGAAGGCGGTTCTCTGGGCATGTCCTGACGCTGAGGAGCGAAAGTGTGG
GGAGCGAACAGGATTAGATACCCTGGTAGTCCACACCGTAAACGTTGGGCGCTAGGTGTG
GGATCCATTCCACGGGTTCCGTGCCGCAGCTAACGCATTAAGCGCCCCGCCTGGGGAGTA
CGGCCGCAAGGCTAAAACTCAAAGGAATTGACGGGGGCCGGCACAAGCGGCGGAGCATGC
GGATTAATTCGATGCAACGCGAAGAACCTTACCTGGGTTTGACATACACCGGAAAGCTGC
AGAGTTGTGCCCCTTTTAGTCGGTGTACAGGTGGTGCATGGCTGTCGTCAGCTCGTGTCG
TGAGATGTTGGGTTAAGTCCCGCAACGAGCGCAACCCTCGTCCCATGTTGCCAGCAGCAC
CTTTCGGGGTGGCTGGGGACTCATGGGAGACTGCCGGGGTCAACTCGGAGGAAGGTGGGG
ATGACGTCAAGTCATCATGCCCCTTATGTCCAGGGCTTCACGCATGCTACAATGGCCGGT
ACAAAGGGCTGCGATGCCGTAAGGCGGAGCGAATCCCAAAAAGCCGGTCTCAGTTCGGAT
TGGGGTCTGCAACTCGACCCCATGAAGTCGGAGTCGCTAGTAATCGCAGATCAGCAACGC
TGCGGTGAATACGTTCCCGGGCCTTGTACACACCGCCCGTCACGTCACGAAAGTCGGCAA
CACCCGAATCCGGTGGCCTAACC
>4261|35028 Prior=0.001326 Length=1383 NormPrior=0.001257
GGATTAGTGGCGGACGGGTGAGTAACGCGTGAGAATCTGCCTTTTGGTCGGGGACAACCA
TTGGAAACGATGGCTAATACCCGATGTGCCCTTGGGTGAAAGATTTATTGCCAGAAGAGG
AGCTCGCGTCTGATTAGCTAGTTGGTAGGGTAAAAGCCTACCAAGGCATCGATCAGTAGC
TGGTCTGAGAGGATGACCAGCCACACTGGGACTGAGACACGGCCCAGACTCCTACGGGAG
GCAGCAGTGGGGAATTTTCCGCAATGGGCGAAAGCCTGACGGAGCAAGACCGCGTGAGGG
AGGAAGGCTCTTGGGTCGTAAACCTCTTTTGTCAGGGAAGAACAAAATGACGGTACCTGA
CGAATCAGCATCGGCTAACTCCGTGCCAGCAGCCGCGGTAATACGGAGGATGCAAGCGTT
ATCCGGAATTATTGGGCGTAAAGCGTCCGTAGATGGTTTTGCCAGTCGGCTGTCAAAGCA
CAGGGCTTAACCCTGTAAAGGCAGTGGAAACTACAAGACTAGAGTGCAGTAGGGGCAGAG
GGAATTCCCAGTGTAGCGGTGAAATGCGTAGAGATTGGGAAGAACACCCGTGGCGAAAGC
GCTCTGCTGGACTGCCANCTGAAACTAAGGGAAGAAAGCTCGGGGAGCGAATGGGATTAG
ATACCCCAGTAGTCCTAGCCGTAAACGATGGATACTAGGTGTTGTCTGTATCGACCCGGA
CAGTGCCGTAGCTAACGCGTTAAGTATCCCGCCTGGGGAGTACGCACGCAAGTGTGAAAC
TCAAAGGAATTGACGGGGGCCCGCACAAGCGGTGGAGTATGTGGTTTAATTCGATGCAAC
GCGAAGAACCTTACCAGGACTTGACATGTCGCGAATCCAGTGGAAACACAGGAGTGCCTT
CGGGAGCGCGAACACAGGTGGTGCATGGCTGTCGTCAGCTCGTGTCGTGAGATGTTGGGT
TAAGTCCCGCAACGAGCGCAACCCTCGTTCTTAGTTGCCAGCATTAAGTTGGGCACTCTA
GGGAGACTGCCGGTGACAAACCGGAGGAAGGTGGGGATGACGTCAAGTCAGCATGCCCCT
TACGCCCTGGGCTACACACGTACTACAATGGTAGGGACAAAGGGCAGCAAAACCGCGAGG
TCGAGGCTAATCACATAAACCGTGGCTCAGTTCAGATCGAAGGCTGCAACTCGCCTGCGT
GAAGGAGGAATCGCTAGTAATTGCAGGTCAGCATACTGCAGTGAATTCGTTCCCGGGCCT
TGTACACACCGCCCGTCACACCATGGAAGCTGGCCACGCCCGAAGTCGTTACCCTAACCT
GAAAAGGAGGGGGATGCCGAAGGCAGGGCTGGTGACTGGGGTGAAGTCGTAACAAGGTAG
CCG
>1651|580197 Prior=0.001321 Length=1416 NormPrior=0.001223
AACGAACGCTGGCGGCGTGCCTAACACATGCAAGTCGAGGGAGAAAGCCCGCAAGGGTGA
GTAAACCGGCGAACGGGTGCGTAACACGTGGATAATCTACCTCGGTGACCGGGACAACTG
GCCGAAAGGCTTGCTAATACCGGATAAGCCCACGCGCTCTTCGGAACGCGAGGGAAAAGG
CGGCCTCTGCATGCAAGCTGTCACATCGAGATGAGTCCGCGGCCCATCAGCTAGTTGGCG
GGGTAAGAGCCCACCAAGGCGACGACGGGTAGCTGGTCTGAGAGGATGATCAGCCACACT
GGAACTGAGACACGGTCCAGACTCCTACGGGAGGCAGCAGTGGGGAATCTTGCGCAATGG
GCGAAAGCCTGACGCAGCAACGCCGCGTGTGTGATGAAGGTCTTCGGATCGTAAAGCACT
GTCGCCCGGGACGAAAACCTACTACTTCATACGTAGTGGCTTGACGGTACCGGAAGAAGA
AGCACCGGCTAACGCTGTGCCAGCAGCCGCGGTAATACAGAGGGTGCAAGCGTTGTTCGG
ATTTATTGGGCGTAAAGCGCGTGTAGGCGGCTTTGTGTGTCGGGTGTGAAAGCCCTCGGC
TTAACCGAGGAAGTGCGCCCGAAACTGCAGAGCTTGAGTGCCGGAGAGGATAGCGGAACA
CCCGGTGTAGAGGTGAAATTCGTAGATATCGGGTAGAACACCAGTGGCGAAGGCGGCTAT
CTGGACGGACACTGACGCTGAGACGCGAAAGCGTGGGGAGCAAACAGGATTAGATACCCT
GGTAGTCCACGCCGTAAACGATGAGAACTAGGTGTTGTGGGTGTTGACCCCTGCAGTGCC
GACGCTAACGCATTAAGTTCTCCGCCTGGGAAGTACGGCCGCAAGGCTAAAACTCAAAGG
AATTGACGGGGGCCGGCACAAGCAGCGGAGCATGTGGTTTAATTCGACGCAACGCGAAGA
ACCTTGNNTGGACTTGACATCCTCGGAACCTGCTAGAGATAGCGGGGTGCTCGCAAGAGA
GCCGAGAGACAGGTGCTGCATGGCTGTCGTCAGCTCGTGTCGTGAGATGTTGGGTTAAGT
CCCGCAACGAGCGCAACCCTCGCCTTTAGTTGCCATCATTCAGTTGGGCACTCTAGAGGG
ACTGCCGGTGTTAAACCGGAGGAAGGTGGGGATGACGTCAAGTCCTCATGGCCTTTATGT
CCAGGGCTACACACGTGCTACAATGGCCGGTACAAAGCGTTGCCAACTCGCGAGAGGGAG
CCAATCGCATAAAACCGGTCTCAGTTCGGATTGGAGTCTGCAACTCGACTCCATGAAGTC
GGAATCGCTAGTAATCGAAGATCAGCACGCTTCGGTGAATACGTTCCCGGGCCTTGTACA
CACCGCCCGTCACACCATGGGAGTCGATTGCTCCAG
>585|83120 Prior=0.001313 Length=1308 NormPrior=0.001316
GCAAGTCGAACGGTAAGGCCCTTCGGGGTACACGAGTGGCGAACGGGTGAGTAACACGTG
GGCAACCTGCCCCCGGCTCTGGGATAACTCCAAGAAATTGGGGCTAATACCGGATATGAC
CGCTGACCGCATGGTCTGGTGGTGGAAAGATTTATCGGCTGGGGATGGGCCCGCGGCCTA
TCAGCTTGTTGGTGGGGTAGTGGCCTACCAAGGCGACGACGGGTAGCCGGCCTGAGAGGG
TGACCGGCCACACTGGGACTGAGACACGGCCCAGACTCCTACGGGAGGCAGCAGTGGGGA
ATCTTGCGCAATGGGCGAAAGCCTGACGCAGCAACGCCGCGTGAGGGATGACGGCCTTCG
GGTTGTAAACCTCTTTCAGTAGGGACGAAGCGGAAGTGACGGTACCTACAGAAGAAGCAC
CGGCCAACTACGTGCCAGCAGCCGCGGTAATACGTAGGGTGCAAGCGTTGTCCGGAATTA
TTGGGCGTAAAGAGCTCGTAGGCGGTCTGTCGCGTCGGCTGTGAAAACCCGGAGCTCAAC
TCCGGGCCTGCAGTCGATACGGGCAAACTAGAGTACTGCAGGGGAGACTGGAATTCCTGG
TGTAGCGGTGAAATGCGCAGATATCAGGAGGAACACCGGTGGCGAAGGCGGGTCTCTGGG
CAGTAACTGACGCTGAGGAGCGAAAGCGTGGGGAGCAAACAGGATTAGATACCCTGGTAG
TCCACGCCGTAAACGTTGGGCGCTAGGTGTGGGCTGTCTTCCACGCAGTCCGTGCCGCAG
CTAACGCATTAAGCGCCCCGCCTGGGGAGTACGGCCGCAAGGCTAAAACTCAAAGGAATT
GACGGGGGCCCGCACAAGCAGCGGAGCATGTGGCTTAATTCGACGCAACGCGAAGAACCT
TACCAAGGCTTGACATACACCGAAAACTCGTGGAGACACGGGGTCCGCAAGGGCGGTGTA
CAGGTGGTGCATGGTTGTCGTCAGCTCGTGTCGTGAGATGTTGGGTTAAGTCCCGCAACG
AGCGCAACCCTCGTTCTATGTTGCCAGCGCGTTATGGCGGGGACTCATAGGAGACTGCCG
GGGTCAACTCGGAGGAAGGTGGGGACGACGTCAAATCATCATGCCCCTTATGTCTTGGGC
TGCACACATGCTACAATGGCCGGTACAAAGGGCTGCTAAACCGTGAGGTGGAGCGAATCC
CAAAAAGCCGGTCTCAGTTCGGATCGGGGTCTGCAACTCGACCCCGTGAAGTCGGAGTCG
CTAGTAATCGCAGATCAGCAACGCTGCGGTGAATACGTTCCCGGGCCA
>4119|327290 Prior=0.001312 Length=1483 NormPrior=0.001160
GTTTGATCCTGGCTCAGGACGAACGCTGGCGGCGTGCTTAACACATGCAAGTCGAGCGGT
AAGGCCCTTTCGGGGGTACACGAGCGGCGAACGGGTGAGTAACACGTGGGTGACCTGCCC
TCAGCTCTGGGATAAGCCTGGGAAACTGGGTCTAATACCGGATATGACCACATGTCGCAT
GGTGTGTGGTGGAAAGTTTTTTCGGCTGGGGATGGGCCCGCGGCCTATCAGCTTGTTGGT
GGGGTGATGGCCTACCAAGGCGACGACGGGTAGCCGGCCTGAGAGGGCGACCGGCCACAC
TGGGACTGAGACACGGCCCAGACTCCTACGGGAGGCAGCAGTGGGGAATATTGCGCAATG
GGCGGAAGCCTGACGCAGCGACGCCGCGTGGGGGATGACGGCCTTCGGGTTGTAAACCTC
TTTCGACTTCGACGAAGCCTTTGCGAAAGTGACGGTAGGGGTAGAAGAAGCACCGGCCAA
CTACGTGCCAGCAGCCGCGGTAATACGTAGGGTGCGAGCGTTGTCCGGAATTATTGGGCG
TAAAGAGCTCGTAGGCGGTCTGTCGCGTCGGTCGTGAAAACTTGGGGCTTAACCCTGAGC
TTGCGGTCGATACGGGCATGACTGGAGTTCGGCAGGGGAGACTGGAATTCCTGGTGTAGC
GGTGAAATGCGCAGATATCAGGAGGAACACCGGTGGCGAAGGCGGGTCTCTGGGCCGATA
CTGACGCTGAGGAGCGAAAGCGTGGGGAGCGAACAGGATTAGATACCCTGGTAGTCCACG
CCGTAAACGTTGGGCGCTAGGTGTGGGGGCCATTCCACGGTCTCCGTGCCGCAGCTAACG
CATTAAGCGCCCCGCCTGGGGAGTACGGCCGCAAGGCTAAAACTCAAAGGAATTGACGGG
GGCCCGCACAAGCAGCGGAGCATGTGGTTTGATTCGACGCAACGCGAAGAACCTTACCTG
GGTTTGACATGCACCAGACGCGTCCAGAGATGGGCGTTCCCTTGTGGCTGGTGTGCAGGT
GGTGCATGGCTGTCGTCAGCTCGTGTCGTGAGATGTTGGGTTAAGTCCCGCAACGAGCGC
AACCCTCGTTCCATGTTGCCAGCGCGTAATGGCGGGGACTCATGGGAGACTGCCGGGGTC
AACTCGGAGGAAGGTGGGGATGACGTCAAGTCATCATGCCCCTTATGTCCAGGGCTTCAC
ACATGCTACAATGGCCTATACAGAGGGCTGCGAGACCGCGAGGTGGAGCGAATCCCTTAA
AGTGGGTCTCAGTTCGGATCGGGGTCTGCAACTCGACCCCGTGAAGTTGGAGTCGCTAGT
AATCGCAGATCAGCAACGCTGCGGTGAATACGTTCCCGGGCCTTGTACACACCGCCCGTC
ACGTCACGAAAGTTGGTAACACCCGAAGCCGATGGCCTAACCCGTTTGCGGGGGGGAGTC
GTCGAAGGTGGGACTGGCGATTGGGACGAAGTCGAAACAATGT
>2370|218539 Prior=0.001296 Length=1253 NormPrior=0.001356
TGGAAGATTTATCGCCGAAGGATCGGCCCGCGTCTGATTAGCTAGTTGGTGAGGTAACGG
CTCACCAAGGCGACGATCAGTAGCTGGTCTGAGAGGATGATCAGCCTCACTGGGACTGAG
ACACGGCCCAGACTCCTACGGGAGGCAGCAGTGGGGAATATTGGACAATGGGCGCAAGCC
TGATCCAGCCATGCCGCGTGGGTGATGAAGGCCCTAGGGTTGTAAAGCCCTTTCGGCGGG
GAAGATAATGACGGTACCCGCAGAAGAAGCCCCGGCTAACTTCGTGCCAGCAGCCGCGGT
AATACGAAGGGGGCTAGCGTTGCTCGGAATCACTGGGCGTAAAGCGCACGTAGGCGGATT
GTTAAGTCAGGGGTGAAATCCTGGAGCTCAACTCCAGAACTGCCTTTGATACTGGCGATC
TTGAGTCCGGGAGAGGTGAGTGGAACTGCGAGTGTAGAGGTGAAATTCGTAGATATTCGC
AAGAACACCAGTGGCGAAGGCGGCTCACTGGCCCGGTACTGACGCTGAGGTGCGAAAGCG
TGGGGAGCAAACAGGATTAGATACCCTGGTAGTCCACGCCGTAAACGATGGATGCTAGCC
GTTGGTGGGTTTACCCTTCAGTGGCGCAGCTAACGCATTAAGCATCCCGCCTGGGGAGTA
CGGTCGCAAGATTAAAACTCAAAGGAATTGACGGGGGCCCGCACAAGCGGTGGAGCATGT
GGTTCAATTCGAAGCAACGCGCAGAACCTTACCAGCCTTTGACATCCCGGTCGCGAGCAC
CAGAGATGGAGCTTTTCAGTTCGGCTGGACCGGAGACAGGTGCTGCATGGCTGTCGTCAG
CTCGTGTCGTGAGATGTTGGGTTAAGTCCCGCAACGAGCGCAACCCTCGCCCTTAGTTGC
CATCATTTAGTTGGGCACTCTAAGGGGACTGCCGGTGATAAGCCGGAGGAAGGTGGGGAT
GACGTCAAGTCCTCATGGCCCTTACAGGCTGGGCTACACACGTGCTACAATGGCGGTGAC
AGAGGGACGCAAAGGAGTAATCCTTCGCAAATCTCAAAAAGCCGTCTCAGTTCGGATTGT
GCTCTGCAACTCGAGCACATGAAGTTGGAATCGCTAGTAATCGCAGATCAGCACGCTGCG
GTGAATACGTTCCCGGGCCTTGTACACACCGCCCGTCACACCATGGGAGTTGGATTTACC
TTAAGACGGTGCGCTAACCCGCAAGGGAGGCAGCCGGCCACGGTTTGTTCAGC
>2479|500665 Prior=0.001285 Length=1343 NormPrior=0.001254
TGAACGTTGGCGGCGTGGATTAGGCATGCAAGTCGAACGGGCCCGGCTTCGGCCGGGCCA
GTGGCGGAAGGGTGAGTAAGGCGACGGTAACCAACCCCATGGTCGGGTATAGCCGCGGGA
AACTGCGGGTAATCCCCAGCGACGTGCGGGGCCGGCATCGGCCCCGCACCAAAGCTCCGG
CGCCGTGGGACGGGCCGTCGTGGTATTAGCTAGTTGGCGGGGTAACGGCCCACCAAGGCT
GTGATGCCTACCGGGCGTGCGAGCGTGGCCCGGCACACTGGGACTGAGACACTGCCCAGA
CTCCTACGGGAGGCTGCAGTCGAGAATCTTCGGCAATGGGCGCAAGCCTGACCGAGCGAC
GCCGCGTGGAGGACGAAGGCCTTCGGGTTGTAAACTCCTGTCGAGGGGGAGGAAGCCGCA
AGGTTGACCGATCCCTGGAGGAAGCACGGGCTAAGTTCGTGCCAGCAGCCGCGGTAAGAC
GAACCGTGCGAACGTTATTCGGAATCACTGGGCTTAAAGCGCGTGTAGGCGGGCGGGTAC
GTCGGCCACTGAAAGCCCCCGGCTCAACCGGGGAAGGGGTGCCGAAACGGCCGGCCTGGA
GGGGCGTAGGGGGACCTGGAACTTCCGGTGGAGCGGTGAAATGCGTTGAGATCGGAAGGA
ACGCCCGTGGCGAAAGCGAGGTCCTGGACGCCATCTGACGCTGAGACGCGAAAGCCAGGG
GAGCGAACGGGATTAGATACCCCGGTAGTCCTGGCCGTAAACCATGGGCACTGGGCAGCG
GGCTCGCCGATGGGCGCGCTGCCGTAGCGAAAGCGGGAAGTGCCCCGCCTGGGGAGTATG
GTCGCAAGGCTGAAACTCAAAGGAATTGACGGGGGCTCACACAAGCGGTGGAGCATGTGG
CTTAATTCGAGGCTACGCGCAAAACCTTATCCCGGGCTTGACATGCACGGATTAGCCGGC
GGAAACGTCGGCGAGGCCGCAAGGTACAACGTGCACAGGTGCTGCATGGCTGTCGTCAGC
TCGTGCCGTGAGGTGTTGGGTTAAGTCCCGTAACGAGCGAAACCCCTGTGGCCAGTTGCC
AGCGCGTCATGGCGGGGACTCTGGCCAGACCGCCGGCGTCAAGCCGGAGGAAGGCGGGGA
CGACGTCAAGTCATCATGGCCCTTATGCCCGGGGCTGCACACGTGCTACAATGGGGCGGA
CAGAGCGTCGCCAGGCCGCGAGGCCGAGCTAATCGCAAAAATCGCCCCCCAGTTCGGATT
GCGGGCTGCAACTCGCCCGCATGAAGCCGGAATCGCTAGTAATCGCGGATCAGCATTGCC
GCGGTGAATGTGTTCCTGAGCCT
>970|225724 Prior=0.001282 Length=1441 NormPrior=0.001167
TGGCGGCGTGCTTAACACATGCAAGTCGAGCGGAAAGGCCTTTCGGGGTACTCGAGCGGC
GAACGGGTGAGTAACACGTGAGCAACCTGCCCCTGACTTTGGGATAACCCTCGGAAACGG
TGGCTAATACCGGATATGACCTGTGCGGGCATCGGTGTGGGTGGAAAGTTTTTCGGTTGG
GGATGGGCTCGCGGCCTATCAGCTTGTTGGTGGGGTAATGGCCTACCAAGGCGACGACGG
GTAGCCGGCCTGAGAGGGCGACCGGCCACACTGGGACTGAGACACGGCCCAGACTCCTAC
GGGAGGCAGCAGTGGGGAATATTGCGCAATGGGCGAAAGCCTGACGCAGCGACGCCGCGT
GAGGGATGAAGGCCTTCGGGTTGTAAACCTCTTTCAGCAGGGAAGAAGCGCAAGTGACGG
TACCTGCAGAAGAAGCACCGGCTAACTACGTGCCAGCAGCCGCGGTAATACGTAGGGTGC
AAGCGTTGTCCGGAATTATTGGGCGTAAAGAGCTCGTAGGCGGCCTGTCGCGTCTGCTGT
GAAAACCCGGAGCTTAACTCCGGGCCTGCAGTGGATACGGACAGGCTAGAGCGCGGTAGG
GGAGACTGGAATTCCTGGTGTAGCGGTGAAATGCGCAGATATCAGGAGGAACACCGGTGG
CGAAGGCGGGTCTCTGGGCCGTAACTGACGCTGAGGAGCGAAAGCGTGGGGAGCGAACAG
GATTAGATACCCTGGTAGTCCACGCCGTAAACGTTGGGCGCTAGGTGTCGGGGACCTTCC
ACGTCCTCGGTGCCGCAGCTAACGCATTAAGCGCCCCGCCTGGGGAGTACGGCCGCAAGG
CTAAAACTCAAAGGAATTGACGGGGGCCCGCACAAGCGGCGGAGCATGTGGCTTAATTCG
ACGCAACGCGAAGAACCTTACCAAGGCTTGACATGCACGGAAATCTCGCAGAGATGCGGG
GTCCGCAAGGGTCGTGCACAGGTGGTGCATGGCTGTCGTCAGCTCGTGTCGTGAGATGTT
GGGTTAAGTCCCGCAACGAGCGCAACCCTCGTCCTATGTTGCCAGCGGGTAATGCCGGGG
ACTCATGGGAGACTGCCGGGGTCAACTCGGAGGAAGGTGGGGATGACGTCAAGTCATCAT
GCCCCTTATGTCTTGGGCTGCACACATGCTACAATGGCCGGTACAAAGGGCTGCGAAACC
GCAAGGTAGAGCGAATCCCAAAAAGCCGGTCTCAGTTCGGATTGGGGTCTGCAACTCGAC
CCCATGAAGTCGGAGTCGCTAGTAATCGCAGATCAGCAACGCTGCGGTGAATACGTTCCC
GGGCCTTGTACACACCGCCCGTCACGTCACGAAAGTCGGTAACACCCGAAGCCGGTGGCC
CAACTCGTAAGAGAGGGAGCTGTCGAAGGTGGGACTGGCGATTGGGACGAAGTCGGAACA
A
>670|588949 Prior=0.001279 Length=1475 NormPrior=0.001136
GTTTGATCATGGCTCAGAATGAACGCTGGCGGCATGCCTAACACATGCAAGTCGAACGAG
ACCTTCGGGTCTAGTGGCGCACGGGTGCGTAACGCGTGGGAATCTGCCCTTGGGTTCGGA
ATAACAGTGAGAAATTACTGCTAATACCGGATGATGACGTAAGTCCAAAGATTTATCGCC
CAAGGATGAGCCCGCGTAGGATTAGCTAGTTGGTGAGGTAAAGGCTCACCAAGGCGACGA
TCCTTAGCTGGTCTGAGAGGATGATCAGCCACACTGGGACTGAGACACGGCCCAGACTCC
TACGGGAGGCAGCAGTGGGGAATATTGGACAATGGGCGAAAGCCTGATCCAGCAATGCCG
CGTGAGTGATGAAGGCCTTAGGGTTGTAAAGCTCTTTTACCCGGGATGATAATGACAGTA
CCGGGAGAATAAGCTCCGGCTAACTCCGTGCCAGCAGCCGCGGTAATACGGAGGGAGCTA
GCGTTGTTCGGAATTACTGGGCGTAAAGCGCACGTAGGCGGCTTTGTAAGTTAGAGGTGA
AAGCCTGGAGCTCAACTCCAGAATTGCCTTTAAGACTGCATCGCTTGAATCCAGGAGAGG
TGAGTGGAATTCCGAGTGTAGAGGTGAAATTCGTAGATATTCGGAAGAACACCAGTGGCG
AAGGCGGCTCACTGGACTGGTATTGACGCTGAGGTGCGAAAGCGTGGGGAGCAAACAGGA
TTAGATACCCTGGTAGTCCACGCCGTAAACGATGATAACTAGCTGTCGGGGCTCTTAGAG
CTTCGGTGGCGCAGCTAACGCATTAAGTTATCCGCCTGGGGAGTACGGCCGCAAGGTTAA
AACTCAAAGGAATTGACGGGGGCCTGCACAAGCGGTGGAGCATGTGGTTTAATTCGAAGC
AACGCGCAGAACCTTACCAGCGTTTGACATGCCTAGTATGGTTTCCAGAGATGGATTCCT
TCAGTTCGGCTGGCTAGTGCACAGGTGCTGCATGGCTGTCGTCAGCTCGTGTCGTGAGAT
GTTGGGTTAAGTCCCGCAACGAGCGCAACCCTCGTCTTTAGTTGCCATCATTTAGTTGGG
CACTCTAAAGAAACCGCCGGTGATAAGCCGGAGGAAGGTGGGGATGACGTCAAGTCCTCA
TGGCCCTTACGCGCTGGGCTACACACGTGCTACAATGGCGGTGACAGTGGGCAGCAATCC
CGCAAGGGTGAGCTAATCTCCAAAAGCCGTCTCAGTTCGGATTGTTCTCTGCAACTCGAG
AGCATGAAGGCGGAATCGCTAGTAATCGCGGATCAGCATGCCGCGGTGAATACGTTCCCA
GGCCTTGTACACACCGCCCGTCACACCATGGGAGTTGGATTCACCCGAAGGCGTTGCGCT
AACCCGTAAGGGAGGCAGGCGACCACGGTGGGTTTAGCGACTGGGGTGAAGTCGTAACAA
GGTAGCCGTAGGGGAACCTGCGGCTGGATCACCTC
>838|222665 Prior=0.001272 Length=1380 NormPrior=0.001209
TGTCAGTGGCGGACGGGTGAGTAACGCGTAGGGATCTATCTCTGGGTGGGGGACAACCGT
GGGAAACTACGGCTAATACCGCATGACACCTGAGGGTCAAAGGCGCTGGGGCAACCTGGG
CGCCGGGAGAGGAACCTGCGTACGATTAGCTAGTTGGTGGGGTAAAGGCCTACCAAGGCG
ACGATCGTTAGCTGGTCTGAGAGGATGATCAGCCACATTGGGACTGAGACACGGCCCAAA
CTCCTACGGGAGGCAGCAGTGGGGAATATTGGACAATGGGCGCAAGCCTGATCCAGCAAT
GCCGCGTGTGTGAAGAAGGTCTTCGGATTGTAAAGCACTTTCGGCGGGGACGATGATGAC
GGTACCCGCAGAAGAAGCCCCGGCTAACTTCGTGCCAGCAGCCGCGGTAATACGAAGGGG
GCTAGCGTTGCTCGGAATGACTGGGCGTAAAGGGCGCGTAGGCGGTTTGCACAGTCAGAT
GTGAAATTCCCGGGCTCAACCTGGGGGCTGCATTTGATACGTGCGGACTTGAGTGGGGAA
GAGGGTCGTGGAATTCCCAGTGTAGAGGTGAAATTCGTAGATATTGGGAAGAACACCGGT
GGCGAAGGCGGCGACCTGGTCCTTGACTGACGCTGAGGCGCGAAAGCGTGGGGAGCAAAC
AGGATTAGATACCCTGGTAGTCCACGCCGTAAACGATGTGCGCTGGATGTTGGGCGGCCT
AGCCGTTCAGTGTCGTAGCTAACGCGATAAGCGCACCGCCTGGGGAGTACGGCCGCAAGG
TTGAAACTCAAAGGAATTGACGGGGGCCCGCACAAGCGGTGGAGCATGTGGTTTAATTCG
AAGCAACGCGCAGAACCTTACCAGGGCTTGACATGGGCAAGTCGCGTCCAGAGATGGGCG
TTCCCGCAAGGGCTTGCCGCACAGGTGCTGCATGGCTGTCGTCAGCTCGTGTCGTGAGAT
GTTGGGTTAAGTCCCGCAACGAGCGCAACCCTCGCCTTTAGTTGCCAGCACGTTTGGGTG
GGCACTCTAAAGGAACTGCCGGTGACAAGCCGGAGGAAGGTGGGGATGACGTCAAGTCCT
CATGGCCCTTATGTCCTGGGCTACACACGTGCTACAATGGCGGTGACAGTGGGATGCCAG
GCAGCGATGCCGAGCCGATCCCCAAAAGCCGTCTCAGTTCGGATTGCACTCTGCAACTCG
GGTGCATGAAGGTGGAATCGCTAGTAATCGTGGATCAGCACGCCACGGTGAATACGTTCC
CGGGCCTTGTACACACCGCCCGTCACACCATGGGATTTGGTTCGGCCTTAAGCCGGTGTG
CGAACCCAGCGATGGGGCGTAGCCGACCACGGCCGGGTCAGAGACTGGGGTGAAGTCGTA
>1947|255859 Prior=0.001263 Length=1389 NormPrior=0.001192
TGATCCTGGTTCAGGACGAACGCTGGCGGCGTGCTTAACACATGCAAGTGGAGCGACGAA
CCAGGGCTTGCCCTGGGGCAGAGCCGCGAACGGGTGAGTAACACGTGGGTAACCTGCCCA
GATGACCGGGACAACCCGAGGAAACTCGGGCTAATACCGGATGTGCTGTCCCCACATCAG
TGGGGTTAGGAAAGGTAGCTTCGGCTTCCGCATCTGGATGGGCCCGCGGCCCATTAGCTT
GTTGGTGAGGTAATGGCTCACCAAGGCTTCGATGGGTAGCTGGTCTGAGAGGACGATCAG
CCACACTGGGACTGAGACACGGCCCAGACTCCTACGGGAGGCAGCAGTGGGGAATCTTGC
GCAATGCGCGAAAGCGTGACGCAGCAACGCCGCGTGGGGGAAGAAGGCCTTCGGGTTGTA
AACCCCTTTCAGGAGGGACGAAGCCTGGCTGGTGAATAGCCTGTCCAGGTGACGGTACCT
CCACAAGAAGCCCCGGCTAACTACGTGCCAGCAGCCGCGGTAATACGTAGGGGGCAAGCG
TTGTCCGGAATCATTGGGCGTAAAGAGCGTGTAGGCGGTTCAGTAAGTCTGCTGTGAAAG
TCCAGGGCTCAACCCTGGGATGCCGGTGGATACTGCTGAACTAGAGTACGGAAGAGGCGA
GTGGAATTCCCGGTGTAGCGGTGAAATGCGCAGATATCGGGAGGAACACCAATTGCGAAG
GCAGCTCGCTGGGACGTTACTGACGCTGAGACGCGAAAGCGTGGGGAGCAAACAGGATTA
GATACCCTGGTAGTCCACGCCGTAAACGATGGGCACTAGGTGTGGGGGGTGTCGACTCCC
TCCGTGCCGAAGCTAACGCATTAAGTGCCCCGCCTGGGGAGTACGGCCGCAAGGCTAAAA
CTCAAAGGAATTGACGGGGGCCCGCACAAGCAGCGGAGCATGTGGTTTAATTCGACGCAA
CGCGAAGAACCTTACCTGGGCTTGACATGTTCCTGACAGCCCTGGAAACAGGGTCTCCCT
TCGGGGCAGGATCACAGGTGGTGCATGGCTGTCGTCAGCTCGTGTCGTGAGATGTTGGGT
TAAGTCCCGCAACGAGCGCAACCCCCGTCGCATGTTGCCAGCATTTAGTTGGGGACTCAT
GCGAGACTGCCGGTGACAAACCGGAGGAAGGTGGGGATGACGTCAAGTCATCATGCCCCT
TATGTCCAGGGCTACACACGTGCTACAATGGCCGGTACAAAGGGCTGCAAACCCGCGAGG
GGGAGCGAATCCCAAAAAGCCGGTCCCGGTTCGGATTGGAGGCTGAAACTCGCCTCCATG
AAGTCGGAGTTGCTAGTAATCGCGGATCAGCAACGCCGCGGTGAATACGTTCCCGGGCCT
TGTACACAC
>474|11358 Prior=0.001253 Length=1371 NormPrior=0.001199
GCTGGCGGCGTGCTTAACACATGCAAGTGGAGCGACGAACCGGGGCTTGCCCCGGGGCAA
AGCCGCGAACGGGTGAGTAACACGTGGGTAACCCACCTCGATGACCGGGACAACCCGAGG
AAACTCGGGCTAATACCGGATGTGCTCTTCTGTCTCAAGGGAGTTGAGGAAAGGTAGCTT
CGGCCTCCGCATCGAGACGGGCCCGCGGCCCATTAGCTTGTTGGTGGGGTAACGGCCTAC
CAAGGCTGCGATGGGTAGCTGGTCTGAGAGGACGATCAGCCACACTGGGACTGAGACACG
GCCCAGACTCCTACGGGAGGCAGCAGTGGGGAATCTTGCACAATGCGCGAAAGCGTGATG
CAGCAACGCCGCGTGGGGGAAGAAGGCCTTCGGGTTGTAAACCCCTTTCAGTTGGGACGA
AGCTTCGCCGGTGAATAGCCGGCTGGAGTGACGGTACCTTCACAAGAAGCCCCGGCTAAC
TACGTGCCAGCAGCCGCGGTAATACGTAGGGGGCAAGCGTTGTCCGGAATCATTGGGCGT
AAAGAGCGTGTAGGCGGCTCGATAAGTCCGCTGTGAAAGTCCAGGGCTCAACCCTGGAAG
GCCGGTGGAAACTGTCGGGCTAGAGTCCGGAAGAGGCGAGTGGAATTCCCGGTGTAGCGG
TGAAATGCGCAGATATCGGGAGGAACACCAATGGCGAAGGCAGCTCGCTGGGACGGTACT
GACGCTGAGACGCGAAAGCGTGGGGAGCAAACAGGATTAGATACCCTGGTAGTCCACGCC
GTAAACGATGGGCACTAGGTGTGGGGGGTGTCGACTCCCCCCGTGCCGAAGCTAACGCAT
TAAGTGCCCCGCCTGGGGAGTACGGCCGCAAGGCTAAAACTCAAAGGAATTGACGGGGGC
CCGCACAAGCAGCGGAGCATGTGGTTTAATTCGACGCAACGCGAAGAACCTTACCTGGGC
TTGACATGTGCCTGACCGCCGTGGAAACACGGTTTCTCTTCGGAGCAGGTTCACAGGTGG
TGCATGGCTGTCGTCAGCTCGTGTCGTGAGATGTTGGGTTAAGTCCCGCAACGAGCGCAA
CCCCCGTTGCATGTTGCCAGCATTCAGTTGGGGGACTCATAGGAGACTGCCGGTGACAAA
CCGGAGGAAGGTGGGGATGACGTCAAGTCATCATGCCCCTTATGTCCAGGGCTACACACG
TGCTACATTGGCGCATACAGAGGGCTGCGATACCGCGAGGTGGAGCGAATCCCTTAAAGT
GCGTCTCGGTTCGGATTGTAGGCTGAAACCCGCCTACATGAAGGTGGAGTTGCTAGTAAT
CGCGGATCAGCATTGCCGCGGTGAATACGTTCCCGGGCCTTGTACACACCA
>814|223286 Prior=0.001253 Length=1416 NormPrior=0.001160
TGGCGGCATGCTTAACCCCTGCAAGTCGCACGGTTTGGGGGCCACTCCAGGCAGTGGCGG
ACGGGTGAGTAACGCGTAGGTATCTATCCAAGGGTGGGGGACAACCGCGGGAAACTGCGG
CTAATACCGCATGACGAGCCGTTCTGAGAGGGATGGTTCCAAAGGCTGCAAGGTCGCCTA
TGGAGGAGCCTGCGTCCGATTAGCTAGTTGGTGGGGTAAAGGCCTACCAAGGCTTCGATC
GGTAGCTGGTCTGAGAGGATGATCAGCCACACTGGGACTGAGACACGGCCCAGACTCCTA
CGGGAGGCAGCAGTGGGGAATATTGGACAATGGGCGCAAGCCTGATCCAGCAATGCCGCG
TGAGTGAAGAAGGTCTTCGGATTGTAAAGCTCTTTCGACGGGGACGATGATGACGGTACC
CGTAGAAGAAGCCCCGGCTAACTTCGTGCCAGCAGCCGCGGTAATACGAAGGGGGCTAGC
GTTGCTCGGAATGACTGGGCGTAAAGGGCGCGTAGGCGGTGAACACAGTTAGGCGTGAAA
TTCCCGGGCTCAACCTGGGGGCTGCGTTTAATACATGTTCGCTTGAGTTCGGAAGAGGGT
CGTGGAATTCCCAGTGTAGAGGTGAAATTCGTAGATATTGGGAAGAACACCGGTGGCGAA
GGCGGCGACCTGGTCCGATACTGACGCTGAGGCGCGAAAGCGTGGGGAGCAAACAGGATT
AGATACCCTGGTAGTCCACGCCGTAAACGATGTGTGCTGGATGTTGGGTGACATAGTCAC
TCAGTGTCGTAGCTAACGCGATAAGCACACCGCCTGGGGAGTACGGCCGCAAGGTTGAAA
CTCAAAGGAATTGACGGGGGCCCGCACAAGCGGTGGAGCATGTGGTTTAATTCGAAGCAA
CGCGCAGAACCTTACCAGGACTTGACATGGGCAGGCCGTGGCCAGAGATGGTCATTCCCC
GCAAGGGGCCTGCTGCACAGGTGCTGCATGGCTGTCGTCAGCTCGTGTCGTGAGATGTTG
GGTTAAGTCCCGCAACGAGCGCAACCCTCGCCTTCAGTTGCCAGCACGTTTGGGTGGGCA
CTCTGAAGGAACTGCCGGTGACAAGCCGGAGGAAGGTGGGGATGACGTCAAGTCCTCATG
GCCCTTATGTCCTGGGCTACACACGTGCTACAATGGCGGTGACAGTGGGACGCCAGGTCG
CGAGGCCGCGCTGATCCCCAAAAGCCGTCTCAGTTCAGATTGCACTCTGCAACTCGGGTG
CATGAAGGTGGAATCGCTAGTAATCGCGGATCAGCACGCCGCGGTGAATACGTTCCCGGG
CCTTGTACACACCGCCCGTCACACCATGGGAGTTGGTTCGACCTTAAGCCGGTGCGCCAA
CCCGTAAGGGGGGCAGCCAATCACGGTCGGGTTAGC
>2560|342714 Prior=0.001253 Length=1415 NormPrior=0.001161
GCCTAACACATGCAAGTCGAGCGAGAAAGTGGCTTCGGCCATCAGTAAAGCGGCGGACGG
GTGAGTAACACGTAGGTAATCTTCCCTTGAGCGGGGGACAACGAGCCGAAAGGCTCGCTA
ATACCGCATAAGTTCATAGGGACTCCGGTCTTTATGAGGAAAGCTAGGTAGCAATATCCG
GCACTCGAGGAGGAGCCTGCGTAGCATCAGCTAGTTGGTGGGGTAACGGCCTACCAAGGC
GAAGACGCTTAGCTGGTCTGAGAGGATGATCAGCCACACTGAAACTGAGACACGGTTCAG
ACTCCTACGGGAGGCAGCAGTGGGGAATATTGGACAATGGGCGCAAGCCTGATCCAGCCA
CGCCGCGTGAGTGATGAAGGCCTTCGGGTCGTAAAGCTCTGTGGGGAGGGACGAACCGCC
GGTAGTTAATACCTTCCGGCATGACGGTACCTCCTTAGCAAGCACCGGCTAACTTCGTGC
CAGCAGCCGCGGTAATACGAAGGGTGCAAACGTTGCTCGGAATTATTGGGCGTAAAGCGC
ACGTAGGCGGCTTAGCAAGTCGGAAGTGAAAGCCCTCGGCTCAACCAAGGAAGTGCTTTC
GAAACTGCTGAGCTTGAGTAGTTAAGAGGATCGCGGAATTCCCGGTGTAGAGGTGAAATT
CGTAGATATCGGGAGGAACACCAGTGGCGAAGGCGGCGATCTGGGAAGATACTGACGCTG
AGGTGCGAAAGCGTGGGGAGCAAACAGGATTAGATACCCTGGTAGTCCACGCCGTAAACG
ATGAGTGCTAGATGCTGTGGGTATTGACCCCCGCGGTGTCGCAGCCAACGCGTTAAGCAC
TCCGCCTGGGGAGTACGGCCGCAAGGCTAAAACTCAAAGGAATTGACGGGGGCCCGCACA
AGCGGTGGAGCATGTGGTTCAATTCGACGCAACGCGCAGAACCTTACCTGGGTTAAATCC
ACTAGAAGGCGACAGAGATGTGGCTTTGCCCTTCGGGGAGCTAGTGAGAAGGTGCTGCAT
GGCTGTCGTCAGCTCGTGTCGTGAGATGTTGGGTTAAGTCCCGCAACGAGCGCAACCTCT
GTCGTTAGTTGCCAGCCTTAAGTGGGGCACTCTAACGAGACTGCCGACGTCAAGTCGGAG
GAAGGTGGAGATGACGTCAAGTCCTCATGGCCCTTATGCCCAGGGCTACACACGTGCTAC
AATGGCCGGTACAAAGGGATGCAAGACCGTGAGGTGGAGCCAATCCCAAAAAACCGTCCT
CAGTTCGGATTGTAGTCTGCAACTCGACTACATGAAGCTGGAATCGCTAGTAATCGTAGA
TCAGCATGCTACGGTGAATACGTTCCCGGGCCTTGTACACACCGCCCGTCACACCATGGG
AGTCAGTTGCTTTAGAAGTCGGTGCGCCAACCTCG
>5455|217548_m06 Prior=0.001252 Length=1459 NormPrior=0.001125
GGCGTGCTTAACACATGCAAGTGGAGCGACTAACCGGGCTTCGGCCCGGGGCAACGCCGC
GAACGGGTGAGTAACACGTGGGTAACCTGCCCCGATGACCGGGACAACCCGAGGAAACTC
GGGCTAATACCGGATGAGCTCCTACCACATGAGTGGTTTGAGGAAAGGAAGCTTCGGCCT
TCGCATCGGGACGGGCCCGCGGCCCATTAGCTTGTTGGTGAGGTAACGGCTCACCAAGGC
GACGATGGGTAGCTGGTCTGAGAGGACGATCAGCCACACTGGGACTGAGACACGGCCCAG
ACTCCTACGGGAGGCAGCAGTGGGGAATCTTGCGCAATGCGCGAAAGCGTGACGCAGCAA
CGCCGCGTGAGGGAAGAAGGCCTTCGGGTTGTAAACCTCTTTCAGTTGGGACGAAGCCTG
GCTGGTGAATAGCCAGTCCGGGTGACGGTACCTTCACAAGAAGCCCCGGCTAACTACGTG
CCAGCAGCCGCGGTAATACGTAGGGGGCTAGCGTTGTCCGGAATCATTGGGCGTAAAGCG
CGTGTAGGCGGCCCGGTAAGTCCGCTGTGAAAGTCCAGGGCTCAACCCTGGGATGCCGGT
GGATACTGTCGGGCTCGAGTCCGGAAGAGGCGAGTGGAATTCCTGGTGTAGCGGTGAAAT
GCGCAGATATCAGGAGGAACACCAATGGCGAAGGCAGCTCGCTGGGACGTGACTGACGCT
GAGACGCGAAAGCGTGGGGAGCAAACAGGATTAGATACCCTGGTAGTCCACGCCGTAAAC
GATGGGCACTAGGTGTGGGAGGTGTCGACTCCTCCCGTGCCGGAGCTAACGCATTAAGTG
CCCCGCCTGGGGAGTACGGCCGCAAGGCTAAAACTCAAAGGAATTGACGGGGGCCCGCAC
AAGCAGCGGAGCATGTGGTTTAATTCGACGCAACGCGAAGAACCTTACCTGGGCTTGACA
TGACCGTCATACCCGTGGAAACACGGGGTCAGTTCGGCTGGACGGCCACAGGTGGTGCAT
GGCTGTCGTCAGCTCGTGTCGTGAGATGTTGGGTTAAGTCCCGCAACGAGCGCAACCCCC
GTCGTATGTTGCCAGCATTTAAGTTGGGGACTCATGTGAGACTGCCGGTGACAAACCGGA
GGAAGGTGGGGATGACGTCAAGTCATCATGCCCCTTATGTCCAGGGCTACACACGTGCTA
CATTGGCGCATACAAAGGGCTGCGATACCGCGAGGTGGAGCGAATCCCAAAAAGTGCGTC
TCGGTTCGGATTGGAGGCTGAAACTCGCCTCCATGAAGGCGGAGTTGCTAGTAATCGCGG
ATCAGCAATGCCGCGGTGAATACGTTCCCGGGCCTTGTACACACCGCCCGTCACACCACG
AAAGCGAGCAACACCCGAAGCCGGTGGCCTAACCCGCAAGGGAGGGAGCCGTCGAAGGTG
GGGCCCGGGATTGGGGTAA
>3222|313723 Prior=0.001252 Length=1482 NormPrior=0.001107
GTTTGATCCTGGCTCAGGACGAACGCTGGCGGCGTGCTTAACACATGCAAGTCGAGCGGA
AAGGCCCTTCGGGGTACTCGAGCGGCGAACGGGTGAGTAACACGTGAGTAACCTGCCCTG
GACTTTGGGATAACCCTCGGAAACGGGGGCTAATACCGGATATGACACGCGCACGCATGT
GCTGTGTGTGGAAAGTTTTTCGGTCTGGGATGGGCTCGCGGCCTATCAGCTTGTTGGTGG
GGTGATGGCCTACCAAGGCGACGACGGGTAGCCGGCCTGAGAGGGCGACCGGCCACACTG
GGACTGAGACACGGCCCAGACTCCTACGGGAGGCAGCAGTGGGGAATATTGCGCAATGGG
CGGAAGCCTGACGCAGCGACGCCGCGTGGGGGATGACGGCCTTCGGGTTGTAAACCTCTT
TCAGCTTCGACGAAGCCGTAAGGTGACGGTAGGAGCAGAAGAAGCACCGGCCAACTACGT
GCCAGCAGCCGCGGTAATACGTAGGGTGCAAGCGTTGTCCGGAATTATTGGGCGTAAAGA
GCTCGTAGGTGGCGGGTCACGTCGGGTGTGAAAGCCCGGGGCTTAACCCCGGGTCTGCAT
TCGATACGGGCCTGCTAGGGTCCGGCAGGGGAGACTGGAATTCCTGGTGTAGCGGTGAAA
TGCGCAGATATCAGGAGGAACACCGGTGGCGAAGGCGGGTCTCTGGGCCGGTACCGACGC
TGAGGAGCGAAAGCGTGGGGAGCGAACAGGATTAGATACCCTGGTAGTCCACGCCGTAAA
CGTTGGGCGCTAGGTGTGGGGGACATTCCACGTCCTCTGTGCCGTAGCTAACGCATTAAG
CGCCCCGCCTGGGGAGTACGGCCGCAAGGCTAAAACTCAAAGGAATTGACGGGGGCCCGC
ACAAGCGGCGGAGCATGTGGCTTAATTCGACGCAACGCGAAGAACCTTACCAAGGCTTGA
CATACACGGTAATCCGGCAGAGATGTCGGGTCCGCAAGGGATCGTGTACAGGTGGTGCAT
GGCTGTCGTCAGCTCGTGTCGTGAGATGTTGGGTTAAGTCCCGCAACGAGCGCAACCCTC
GTCCCATGTTGCCAGCGGGTTATGCCGGGGACTCATGGGAGACTGCCGGGGTCAACTCGG
AGGAAGGTGGGGATGACGTCAAGTCATCATGCCCCTTATGTCCAGGGCTTCACGCATGCT
ACAATGGCCGGTACAAAGGGCTGCGATACCGTAAGGTGGAGCGAATCCCAAAAAGCCGGT
CTCAGTTCGGATCGGGGTCTGCAACTCGACCCCGTGAAGTCGGAGTCGCTAGTAATCGCA
GATCAGCAACGCTGCGGTGAATACGTTCCCGGGCCTTGTACACACCGCCCGTCACGTCAC
GAAAGTCGGTAACGCCCGAATCCGGTGGCTCAACCCCTTGTGGGAGGGAGCCGTCGAAGG
TGGGGCTGGCGAGTGGGACGAAGTCGTAACAAGGTAGCCGTA
>1883|244549 Prior=0.001247 Length=1275 NormPrior=0.001283
GTCGAACGGGATCCAACCAGTGGCAACACTGGGGAAGATCTAGTGGCGAACGGGTGAGTA
ACACGTGAGAAACCTACCCCGGACTCAGGAATAACAGTGGGAAACCACTGCTAATACCAG
ATACCTCCAACGAGCCTCCTGGCTCGATGAAGAAAGGGTTACCGGTTCGGGACGGTCTCG
CGGCCTATCAGCTTGTTGGTGGGGTAACGGCCCACCAAGGCGTCGACGGGTAGCTGGTCT
GAGAGGATGATCAGCCACACTGGGACTGAGACACGGCCCAGACTCCTACGGGAGGCAGCA
GTGGGGAATCTTGCGCAATGGGCGAAAGCCTGACGCAGCAACGCCGCGTGGGGGATGAAG
GCCCTCGGGTTGTAAACCCCTTTCAGCAGGAACGAAACTGACGGTACCTGCAGAAGAAGG
CCCGGCCAACTACGTGCCAGCAGCCGCGGTAACACGTAGGGGCCAAGCGTTGTCCGGATT
TATTGGGCGTAAAGAGCTCGTAGGCGGTTGGGTAAGTCGGGTGTGAAAACTCCGGGCTCA
ACTCGGAGACGCCACCCGATACTGCTCTGACTTGAGTCCGGTAGGGGAGTGGGGAATTCC
TGGTGTAGCGGTGAAATGCGCAGATATCAGGAGGAACACCGGTGGCGAAGGCGCCACTCT
GGGCCGGAACTGACGCTGAGGAGCGAAAGCGTGGGTAGCAAACAGGATTAGATACCCTGG
TAGTCCACGCCGTAAACGTTGGGCACTAGGTGTGGGCCCTAACCAACGGGGTCCGTGCCG
TAGCTAACGCATTAAGTGCCCCGCCTGGGGAGTACGGCCGCAAGGTTAAAACTCAAAGGA
ATTGACGGGGGCCCGCACAAGCGGCGGAGCATGTTGCTTAATTCGATGCAACGCGAAGAA
CCTTACCTGGGTTTGACATGTGGGGAAAAGCCGTAGAGATACGGTGTCCTTCGGGGTCCC
ACACAGGTGGTGCATGGCTGTCGTCAGCTCGTGTCGTGAGATGTTGGGTTAAGTCCCGCA
ACGAGCGCAACCCTCGTCCTATGTTGCCAGCGGGTAATGCCGGGGACTCGTAGGAGACTG
CCGGGGTCAACTCGGAGGAAGGTGGGGATGACGTCAAGTCATCATGCCCCTTATGTCCAG
GGCTGCAAACATGCTACAATGGCCGGTACAAAGGGCTGCTATCCCGCGAGGGTGAGCGAA
TCCCAAAAAGCCGGTCTCAGTTCGGATTGGAGTCTGCAACTCGACTCCATGAAGCCGGAG
TCGTTAGTAATCCCG
>5342|345379_m03 Prior=0.001247 Length=1477 NormPrior=0.001107
GGGTGATCCTGGCTCAGAATGAACGTTGGCGGCGTGGATTAGGCATGCAAGTCGTACGGG
CCGCAAGGCCAGTGGCGCAAGGGTGAGTAAGGCGACGGTAACCAACCCCATGATTGGGTA
TAGCCGCGGGAAACTGCGGGTAATCCCCAGCGACGTCCCCGGGGGGCATCCCCCGGGGAC
CAAAGCTCCGGCGTCGTGGGACGGGCCGTCGTGGTATTAGCTCGTTGGCGGGGTAACGGC
CCACCAAGGCTGTGATGCCTACCGGGCGTGCGAGCGTGGCCCGGCACACTGGGACTGAGA
CACTGCCCAGACTCCTACGGGAGGCTGCAGTCGAGAATCTTCGGCAATGGGCGCAAGCCT
GACCGAGCGACGCCGCGTGGAGGACGAAGGCCTTCGGGTTGTAAACTCCTGTCGAGGGGG
AAGAAGGGCCGCAAGGCCTTGACTGATCCCTGGAGGAAGCACGGGCTAAGTTCGTGCCAG
CAGCCGCGGTAAGACGAACCGTGCGAACGTTATTCGGAATCACTGGGCTTAAAGCGCGTG
TAGGCGGGGCGGCACGTCGGTCGCTGAAAGCCCCCGGCTCAAACCGGGGAACGGGCGCCG
ATACGACCGCCCTGGAGGAACGTAGGTGGATCTGGAACTTCCGGTGGAGCGGTGAAATGC
GTTGAGATCGGCAGGAACGCCCGTGGCGAAAGCGGGCGCCTGGACCCCGCCTTACGTTGA
GACGCGAAAGCCAGGGGAGCGAACGGGATTAGATACCCCGGTAGTCCTGGCCCTAAACCA
GATGGGCACTGGGTAGGGGGCTCGCCGATGGGCTCCCTGCCGTAGCGAAAGCGTGAAGTG
CCCCGCCTGGGGAGTATGGTCGCAAGGCTGAAACTCAAAGGAATTGACGGGGGCTCACAC
AAGCGGTGGAGCATGTGGCTTAATTCGAGGCTACGCGCAAAACCTTATCCCGGGCTTGAC
ATGCACGGATTAGCCGGCGGAAACGTCGGTGAGGCCGCAAGGTACAACGTGCACAGGTGC
TGCATGGCTGTCGTCAGCTCGTGTCGTGAGATGTTGGGTTAAGTCCCGTAACGAGCGAAA
CCCCTGTGGCCAGTTGCCAGCGCGTCATGGCGGGGACTCTGGCCAGACCGCCGGCGTCAA
GCCGGAGGAAGGCGGGGATGACGTCAAGTCCTCATGGCCCTTATGCCCAGGGCTGCACAC
GTGCTACAATGGGCCGGACAAAGCGACGCTAAATCGCAAGGTCACGCCAATCGCAAAAAC
CGGCCCTCAGTTCGGATTGCGGGCTGCAACCCGCCCGCATGAAGCTGGAATCGCTAGTAA
TCGCGGATCAGCACGCCGCGGTGAATGTGTTCCTGAGCCTTGTACACACCGCCCGTCAAG
CCACCAAAGCGGGTGGCATCCGAAGTCGCCGGAGGCGCAAGCCAGGCGCCGAAGATGAAA
CCCGTGATGGGGACTAAGTCGGAACAAGTTAACCGTA
>1588|550316 Prior=0.001242 Length=1385 NormPrior=0.001175
GCGGCGATAGGGAGAGTAACGCGTAGTTACGTACCCCGGGGTCCGGAATAGCCACGGGAA
ACTGTGGGTAATGCCGGATAATATCCCCGGATCAAAGGTGTGATTCCGCCCTGGGAGCGG
ACTGCGTTGTACTAGCTTGTTGGTAGGGTAATGGCCTACCAAGGCAATGATGCATAGCGG
GTGTGAGAGCATGACCCGTCTCACTGGGACTGAGACACTGCCCAGACACCTACGGGTGGC
TGCAGTCGAGAATCTTCGGCAATGGACGCAAGTCTGACCGAGCGACGCCGCGTGTGGGAT
GAAGGCCTTCGGGTTGTAAACCACTGTCGTAGAGGAGGAAATTGATTGGGGTTCTCCCCA
GTCATTGACCTATTCTAGGAGGAAGGACGGGCTAAGTACGTGCCAGCAGCCGCGGTAATA
CGTACCGTCCAAACGTTATTCGGAATTACTGGGCTTAAAGGGTACGTAGGCGGCGCTGTT
AGTCGGGTGTGAAATCCCTCGGCTCAACCGAGGAACTGCGCCCGATACTGCAGTGCTTGA
GGGAGACAGAGGTAAGCGGAACTGATGGTGGAGCGGTGAAATGCGTTGATATCATCAGGA
ACACCGGTGGCGAAAGCGGCTTACTGGGTCTCTTCTGACGCTGAGATACGAAAGCCAGGG
GAGCGAAGGGGATTAGATACCCCCGTAGTCCTGGCCGTAAACGTTGAGCACTTGATCGAG
GGCCCCCCCATAGGCTCTCGGTCGTAGCGAAAGTGTTAAGTGCTCCGCCTGGGGAGTATG
GTCGCAAGGCTGAAACTCAAAGAAATTGACGGGGGCTCACACAAGCGGTGGAGGATGTGG
GTTAATTCGAGGCTACGCGAAAAACCTTATCCTAGTCTTGACATGCACGGATCAACCCGG
TGAAAGCCGGGCCACGCCTTCGGGTGGAACGTGCACAGGTGCTGCATGGCTGTCGTCAGC
TCGTGTCGTGAGATGTCGGGTTAAGTCCCTTAACGAGCGAAACCCTTGTCGCTAGTTGCC
AGCGAGTCATGTCGGGGACTCTAGCGAGACCGCCGGTGTTAAACCGGAGGAAGGTGGGGA
TGACGTCAAGTCCTCATGGCCTTTATGACTAGGGCTGCACACGTCCTACAATGCTGCGTA
CAAAGGGAAGCAAGCTCGCGAGAGTAAGCAAATCCCAAAAAACGCAGCCCAGTTCGGATT
GCAGGCTGCAACTCGCCTGCATGAAGCCGGAATCGCTAGTAATCGTAGGTCATCATACTA
CGGTGAATGTGTTCCTGAGCCTTGTACACACCGCCCGTCAAGCCACGAAAGTGGGAGGCG
CTTAAAGCCGCTGTGCTAACCGCAAGGAAGCAGGCGTCTAGAGCGAAGTCCGCGATTGGG
ACTAA
>1065|244375 Prior=0.001237 Length=1442 NormPrior=0.001124
GTTTGATCCTGGCTCAGGACGAACGCTGGCGGCGTGCTTAACACATGCAAGTGGAGCGAC
GAACCAGGGCTTGCCCTGGGGCAGAGCCGCGAACGGGTGAGTAACACGTGGGTGACCTGC
CCTGATGACCGGGACAACCCGAGGAAACTCGGGCTAATACCGGATGTGCTGTCCCCACAT
AGGGACTTGAGGAAAGGAAGCTTCGGCCTCCGCATCGGGATGGGCCCGCGGCGCATTAGC
TTGTTGGTGGGGTAAAGGCCTACCAAGGCATCGATGCGTAGCTGGTCTGAGAGGACGATC
AGCCACACTGGGACTGAGACACGGCCCAGACTCCTACGGGAGGCAGCAGTGGGGAATCTT
GCGCAATGCGCGAAAGCGTGACGCAGCAACGCCGCGTGCGGGAAGACGGCCTTCGGGTTG
TAAACCGCTTTCAGTTGGGACGAAGCTCTGCCGGTGAATAGCCGGTTGGAGTGACGGTAC
CTTCAGAAGAAGCCCCGGCTAACTACGTGCCAGCAGCCGCGGTAATACGTAGGGGGCAAG
CGTTGTCCGGAATCATTGGGCGTAAAGAGCGTGTAGGCGGTCCGGTAAGTCCGCTGTGAA
AGTCAAGGGCTCAACCCTTGAATGCCGGTGGATACTGTCGGGCTAGAGTCCGGAAGAGGC
GAGTGGAATTCCTGGTGTAGCGGTGAAATGCGCAGATATCAGGAGGAACACCAATGGCGA
AGGCAGCTCGCTGGGACGGTACTGACGCTGAGGCGCGAAAGCGTGGGGAGCAAACAGGAT
TAGATACCCTGGTAGTCCACGCCGTAAACGATGGGCACTAGGTGTGGGGGGTGTCGACTC
CCTCCGTGCCGAAGCTAACGCATTAAGTGCCCCGCCTGGGGAGTACGGCCGCAAGGCTAA
AACTCAAAGGAATTGACGGGGGCCCGCACAAGCAGCGGAGCATGTGGTTTAATTCGACGC
AACGCGAAGAACCTTACCTGGGCTTGACATGACCCTGACAACCCTGGAAACAGGGCCTCC
CTTCGGGGCAGGGCCACAGGTGGTGCATGGCTGTCGTCAGCTCGTGTCGTGAGATGTTGG
GTTAAGTCCCGCAACGAGCGCAACCCCCGTCGCATGTTGCCAGCATTTAGTTGGGGACTC
ATGCGAGACTGCCGGTGACAAACCGGAGGAAGGTGGGGATGACGTCAAGTCATCATGCCC
CTTATGTCCAGGGCTACACACGTGCTACATTGGCCGGTACAAAGGGCTGCGATACCGCGA
GGTGGAGCGAATCCCAAAAAGCCGGTCTCGGTTCGGATTGGAGGCTGAAACTCGCCTCCA
TGAAGGCGGAGTTGCTAGTAATCCCGAATCAGCAACGTCGGGGTGAATACGTTCCCGGGC
CTTGTACACACCGCCCGTCACACCACGAAAGTGGGCAACACCCAAAGCCTGTGGCCTAAC
CC
>3063|197711 Prior=0.001228 Length=1321 NormPrior=0.001219
GGAAACGACGTCTAATACCGGATACGAACCGCGAAGGCATCTTCTGCGGTTGGAAAGAAT
TTTCGGTCAGGGATGGACTCGCGGCCTATCAGGTAGTTGGTGAGGTAACGGCTCACCAAG
CCTACGACGGGTAGCCGGCCTGAGAGGGTGACCGGCCACACTGGGACTGAGACACGGCCC
AGACTCCTACGGGAGGCAGCAGTGGGGAATATTGCACAATGGGCGCAAGCCTGATGCAGC
AACGCCGCGTGAGGGACGACGGCCTTCTTGTTGTAAACCTCTTTTAGCAGGGAAGTTTTA
GTAGGGAAGAAGCGAAAGTGACGGTACCTGCAGAAAAAGCACCGGCTAACTACGTGCCAG
CAGCCGCGGTAATACGTAGGGTGCAAGCGTTGTCCGGAATTATTGGGCGTAAAGAGCTCG
TAGGCGGTTTGTCGCGTCTGCTGTGAAAACCCGAGGCTCAACCTCGGGCCTGCAGTGGGT
ACGGGCAGACTAGAGTGCGGTAGGGGAGATTGGAATTCCTGGTGTAGCGGTGGAATGCGC
AGATATCAGGAGGAACACCGATGGCGAAGGCAGATCTCTGGGCCGTAACTGACGCTGAGG
AGCGAAAGCGTGGGGAGCGAACAGGATTAGATACCCTGGTAGTCCACGCCGTAAACGTTG
GGAACTAGATGTGGGGTCCATTCCACGGATTCCGTGTCGCAGCTAACGCATTAAGTTCCC
CGCCTGGGGAGTACGGCCGCAAGGCTAAAACTCAAAGGAATTGACGGGGGCCCGCACAAG
CGGCGGAGCATGCGGATTAATTCGATGCAACGCGAAGAACCTTACCAAGGCTTGACATAC
ACCGGAAACGGCTGGAAACAGTCGCCCCGCAAGGTCGGTGTACAGGTGGTGCATGGTTGT
CGTCAGCTCGTGTCGTGAGATGTTGGGTTAAGTCCCGCAACGAGCGCAACCCTCGTTCTA
TGTTGCCAGCGCGTAATGGCGGGAACTCATAGGAGACTGCCGGGGTCAACTCGGAGGAAG
GTGGGGATGACGTCAAATCATCATGCCCCTTATGTCTTGGGCTTCACGCATGCTACAATG
GCCGGTACAAAGGGCTGCAATACCGTAAGGTGGAGCGAATCCCAAAAAGCCGGTCTCAGT
TCGGATTGAGGTCTGCAACTCGACCTCATGAAGTCGGAGTCGCTAGTAATCGCAGATCAG
CAACGCTGCGGTGAATACGTTCTCGGGCCTTGTACACACCGCCCGTCAAGTCATGAAAGT
CGGTAACACCCGAAGCCGGTGGCCCAACCCTTGGGAGGGAGCTGTCGAAGGTTGGATCGG
C
>652|160333 Prior=0.001222 Length=1215 NormPrior=0.001319
GGCGGGTGGAAAGATTTATCGGCGGAGGATGGGCTCGCGGGCTATCAGCTTGTTGGTGGG
GTAACGGCCTACCAAGGCAACGACGGCTAGCTGGTCTGAGAGGACGACCAGCCACACTGG
GACTGAGACACGGCCCAGACTCCTACGGGAGGCAGCAGTGGGGAATCTTGCGCAATGGGC
GAAAGCCTGACGCAGCAACGCCGCGTGCGGGATGAAGGCCTTCGGGTTGTAAACCGCTTT
CAGCAGGGACGAAATTGACGGTACCTGCAGAAGAAGCTCCGGCCAACTACGTGCCAGCAG
CCGCGGTAATACGTAGGGAGCGAGCGTTGTCCGGATTCATTGGGCGTAAAGAGCTCGTAG
GCGGCTTGGCAAGTCGGGTGTGAAAACTCCAGGCTCAACCTGGAGACGCCACCCGATACT
GCCATGGCTAGAGTCCGGTAGGGGACCACGGAATTCCTGGTGTAGCGGTGAAATGCGCAG
ATATCAGGAGGAACACCGGTGGCGAAGGCGGTGGTCTGGGCCGGAACTGACGCTGAGGAG
CGAAAGCGTGGGGAGCGAACAGGATTAGATACCCTGGTAGTCCACGCCGTAAACGTTGGG
CGCTAGGTGTGGGGCTCATTCCACCGGGATCCGTGCCGTAGCTAACGCATTAAGCGCCCC
GCCTGGGGAGTACGGCCGCAAGGCTAAAACTCAAAGGAATTGACGGGGGCCCGCACAAGC
GGCGGAGCATGTGGCTTAATTCGACGCAACGCGAAGAACCTTACCTGGGTTTGACATGCA
GGGAAATCCCATAGAGATATGGGGTCCGCAAGGGTCCTGCACAGGTGGTGCATGGCTGTC
GTCAGCTCGTGTCGTGAGATGTTGGGTTAAGTCCCGCAACGAGCGCAACCCTCGTCCTAT
GTTGCCAGCGGATAATGCCGGGGACTCATAGGAGACTGCCGGGGTCAACTCGGAGGAAGG
TGGGGACGACGTCAAGTCATCATGCCCCTTATGTCCAGGGCTGCACACATGCTACAATGG
CCAGTACAAAGGGCTGCGAACTCGCGAGAGTGAGCGAATCCCACAAAGCCAGTCTCAGTT
CGGATCGGAGTCTGCAACTCGACTCCGTGAAGCTGGAGTTGCTAGTAATCCCGGATCAGC
AACGCCGGGGTGAATACGTTCCCTGGCCTTTTACACATCGCCCGTCACACCACGAAAGTC
GGCAACACCCGAAGC
>2421|251712 Prior=0.001217 Length=1495 NormPrior=0.001067
GTTTGATCCTGGCTCAGGACGAACGCTGGCGGCGTGCTTAACACATGCAAGTGGAGCGAC
GAACCGGGGCTTGCCCCGGGGCAGAGCCGCGAACGGGTGAGTAACACGTGGGTTACCTAC
CCCGATGACCGGGACAACCCGAGGAAACTCGGGCTAATACCGGATGTGGTCTTCGGACGA
AAGGAAGCTTCGGCCTCCGCATCGGGATGGGCCCGCGGCGCATTAGCTTGTTGGTGGGGT
AACGGCCTACCAAGGCGACGATGCGTAGCTGGTCTGAGAGGACGATCAGCCACACTGGGA
CTGAGACACGGCCCAGACTCCTACGGGAGGCAGCAGTGGGGAATCTTGCGCAATGCACGA
AAGTGTGACGCAGCAACGCCGCGTGCGGGAAGAAGGTCTTCGGATCGTAAACCGCTTTCA
GTTGGGACGAGGGTTACACGGTGAATAGCCGGCGTAACTGACGGTACCTTCAGAAGAAGC
CCCGGCTAACTACGTGCCAGCAGCCGCGGTAATACGTAGGGGGCAAGCGTTGTCCGGAAT
CATTGGGCGTAAAGCGCGTGTAGGCGGCTCAGTAAGTCCGCTCTGAAAGCCCGGGGCTCA
ACCCCGGGAGGCGGGTGGATACTGCTCAGCTCGAGTCCGGAAGAGGAGTGTGGAATTCCT
GGTGTAGCGGTGAAATGCGCAGATATCAGGAGGAACACCAATGGCGAAGGCAGCACTCTG
GGACGGTACTGACGCTGAGACGCGAAAGCGTGGGGAGCAAACAGGATTAGATACCCTGGT
AGTCCACGCCGTAAACGATGAATACTAGGTGTAGGGGGTATCGACTCCCTCTGTGCCGAA
GCTAACGCATTAAGTATTCCGCCTGGGGAGTACGGCCGCAAGGCTAAAACTCAAAGGAAT
TGACGGGGGCCCGCACAAGCAGCGGAGCATGTGGTTTAATTGGACGCAACGCCAAGAACC
TTACCTGGGCTTGACATGTTCCGGACCGCCCTGGAAACAGGGCTTCCCTTCGGGGCCGGA
TCACAGGTGGTGCATGGCTGTCGTCAGCTCGTGTCGTGAGATGTTGGGTTAAGTCCCGCA
ACGAGCGCAACCCTCGTCGTATGTTGCCAGCATTTAGTTGGGGACTCATGCGAGACTGCC
GGTGACAAACCGGAGGAAGGCGGGGATGACGTCAAGTCATCATGCCCCTTATGTCCAGGG
CTACACACGTGCTACATTGGCGCGTACAGAGGGCTGCGATACCGCGAGGTGGAGCGAATC
CCTTAAAGCGCGTCTCGGTTCGGATTGCAGGCTGAAACTCGCCTGCATGAAGGCGGAGTT
GCTAGTAATCGCGGATCAGCATGCCGCGGTGAATACGTTCCCGGGCCTTGTACACACCGC
CCATCACATCACAAAAGCTGGCAACACCCGAAGCCGGTGGGCCNNNNNNNNAAGGAGGCA
GCCGTCGAAGGTGGGGTCGGTGATTGGGACGAAGTCGGAACAAGGTAGCCGTACC
>2161|556492 Prior=0.001215 Length=1428 NormPrior=0.001116
CGAAAGGTTAGCGGCGGACGGGTGAGTAACACGTGGGCAACCTGCCTGTAAGACTGGGAT
AACTTCGGGAAACCGGAGCTAATACCGGATAATCCTTTTCCACTCATGTGGAAAAGCTGA
AAGTCGGTTCGGCTGTCACTTACGGATGGGCCTGCGGCGCATTAGCTAGTTGGTGAGGTA
ACGGCTCACCAAGGCGACGATGCGTAGCCGACCTGAGAGGGTGATCGGCCACACTGGGAC
TGAGACACGGCCCAGACTCCTACGGGAGGCAGCAGTAGGGAATCTTCGGCAATGGACGAA
AGTCTGACCGAGCAACGCCGCGTGAGCGATGAAGGTCTTCGGATCGTAAAGCTCTGTTGT
CAGAGAAGAACACGTGATAGAGGAAATGCTATCACCTTGACGGTATCTGACCAGAAAGCC
CCGGCTAACTACGTGCCAGCAGCCGCGGTAATACGTAGGTGGCAAGCGTTGTCCGGAATT
ATTGGGCGTAAAGCGCGCGCAGGCGGTTCTTTAAGTCTGATGTGAAAGCCCACGGCTCAA
CCGTGGAGGGTCATTGGAAACTGGGGAACTTGAGTACAGAAGAGGAAAGCGGAATTCCAC
GTGTAGCGGTGAAATGCGTAGAGATGTGGAGGAACACCAGTGGCGAAGGCGGCTTTCTGG
TCTGTAACTGACGCTGAGGCGCGAAAGCGTGGGGAGCAAACAGGATTAGATACCCTGGTA
GTCCACGGCATAAAGGATGAGTTCTAAGTGTTTGGGTTTCAGCCCTTTAGTGCTGCAGCT
AACGCATTAAGCACTCCGCCTGGGGAGTACGGCCGCAAGGCTGAAACTCAAAGGAATTGA
CGGGGGCCCGCACAAGCGGTGGAGCATGTGGTTTAATTCGAAGCAACGCGAAGAACCTTA
CCAGGTCTTGACATCCTCTGACAACCCTAGAGATAGGGCTTTCCCCTTCGGGGGACAGAG
TGACAGGTGGTGCATGGTTGTCGTCAGCTCGTGTCGTGAGATGTTGGGTTAAGTCCCGCA
ACGAGCGCAACCCTTGATCTTAGTTGCCAGCATTCAGTTGGGCACTCTAAGGTGACTGCC
GGTGACAAACCGGAGGAAGGTGGGGATGACGTCAAATCATCATGCCCCTTATGACCTGGG
CTACACACGTGCTACAATGGATGGTACAAAGGGCTGCAAAACCGCGAGGTCGAGCGAATC
CCATAAAACCATTCTCAGTTCGGATTGTAGGCTGCAACTCGCCTACATGAAGCTGGAATC
GCTAGTAATCGTGGATCAGCATGCCACGGTGAATACGTTCCCGGGTCTTGTACACACCGC
CCGTCACACCACGAAAGTTTGTAACACCCAAAGTCGGTGGGGTAACCGTAAGGAGCCAGC
CGCCTAAGGGGGGACAGATGATTGGGGTGAAGTCGTAACAAGGTAGCC
>4450|346886 Prior=0.001213 Length=1388 NormPrior=0.001146
CCTGGCTCAGGACGAACGCTGGCGGCGTGCCTAATACATGCAAGTCGAGCGGACTGATTC
GGAGCTTGCTCCGTTGATGTCAGCGGCGGACGGGTGAGTAACACGTGGGTAACCTGCCTG
GCAGACTGGGATAACGCTTGGAAACGAGTGCTAATACCGGATAATCTCTTGGACTGCATG
GTCCGAGAGTAAAAGAAGCTTTCGCTTCACTGCCAGATGGACCCGCGGCGCATTAGCTAG
TTGGTGAGGTAACGGCTCACCAAGGCGACGATGCGTAGCCGACCTGAGAGGGTGACCGGC
CACACTGGGACTGAGACACGGCCCAGACTCCTACGGGAGGCAGCAGTAGGGAATCTTCCG
CAATGGGCGCAAGCCTGACGGAGCAACGCCGCGTGAGTGATGAAGGCCTTCGGGTTGTAA
AACTCTGTCTTCTGTGACGAACAAGCCTGTGAGTGGAAAGCTCAGGCCCTGACGGTAACA
GAGGAGGAAGCCACGGCTAACTACGTGCCAGCAGCCGCGGTAATACGTAGGTGGCGAGCG
TTGTCCGGAATCACTGGGCGTAAAGCGCGCGCAGGCGGCGATCTACGTCTGGGGTGAAAG
CCCGGAGCTCAACTCCGGGACTGCCTTGGATACGGGATCGCTTGAGGATCGGAGAGGCAA
GGGGAATTCCACGTGTAGCGGTGAAATGCGTAGAGATGTGGAGGAACACCTGTGGCGAAG
GCGCCTTGCTGGCCGATTTCTGACGCTGAGGCGCGAAAGCGTGGGGAGCAAACAGGATTA
GATACCCTGGTAGTCCACGCCGTAAACGATGAGTGCTAGGTGTTGGGGGGTACCACCCTC
AGTGCCGAAGCTAACGCATTAAGCACTCCGCCTGGGGAGTACGGTCGCAAGACTGAAACT
CAAAGGAATTGACGGGGGCCCGCACAAGCAGTGGAGCATGTGGTTTAATTCGAAGCAACG
CGAAGAACCTTACCAAGACTTGACATCCCGCTGACCACTCTAGAGATAGAGTTTCCCTTC
GGGGCAGCGGTGACAGGTGGTGCATGGTTGTCGTCAGCTCGTGTCGTGAGATGTTGGGTT
AAGTCCCGCAACGAGCGCAACCCCTATGTTGTGTTGCTACCATTTAGTTGAGCACTTACA
ACAGACTGCCGGTGACAAACCGGAGGAAGGCGGGGATGACGTCAAATCATCATGCCCCTT
ATGTCTTGGGCTACACACGTGCTACAATGGGCGGTACAAAGAGACGCGAGACCGCGAGGT
GGAGCTAATCTCATAAAGCCGTTCGTAGTTCGGATTGCAGGCTGCAACTCGCCTGCATGA
AGCCGGAATTGCTAGTAATCGCGGATCAGCATGCCGCGGTGAATTCGTTCCCGGGCCTTG
TACACGCC
>1417|225849 Prior=0.001209 Length=1423 NormPrior=0.001113
CTGGCGGCGTGCTTAACACATGCAAGTCGAACGAACTCCAACCAGTCGCAAGACTGGGGA
AGAGATAGTGGCGAACGGGTGAGTAACACGTGAGCAACCTGCCTCGAAGACTGGGATAAC
AGCGGGAAACCGCTGCTAATACCGGATATCCCCATTGGATCGCATGGTCCGATGAGGAAA
TGAATTTCGCTTCGAGAGGGGCTCGCGGGCTATCAGCTTGTTGGTGGGGTAACGGCCCAC
CAAGGCTACGACGGCTAGCTGGTCTGAGAGGACGACCAGCCACACTGGGACTGAGACACG
GCCCAGACTCCTACGGGAGGCAGCAGTGGGGAATCTTGCGCAATGGGCGAAAGCCTGACG
CAGCAACGCCGCGTGCGGGATGACGGCCTTCGGGTTGTAAACCGCTTTCAGCAGGGACGA
AATTGACGGTACCTGCAGAAGAAGCCCCGGCCAACTACGTGCCAGCAGCCGCGGTAATAC
GTAGGGGGCGAGCGTTGTCCGGATTCATTGGGCGTAAAGCGCTTTAAGGCGGTTCGCTAA
GTCGCGTGTGAAACCTCCAGGCTCAACCTGGAGACGCCACGCGATACTGGCGTGACTAGA
GTTCGGTAGGGGATCACGGAATTCCTGGTGTAGCGGTGAAATGCGCAGATATCAGGAGGA
ACACCGGTGGCGAAGGCGGTGATCTGGGCCGACACTGACGCTGTAGAGCGAAAGCGTGGG
GAGCGAACAGGATTAGATACCCTGGTAGTCCACGCCGTAAACGTTGGGCACTAGGTGTGG
GGGATTATCAACGTCCTCCGTGCCGTAGCTAACGCATTAAGTGCCCCGCCTGGGGAGTAC
GGCCGCAAGGCTAAAACTCAAAGGAATTGACGGGGGCCCGCACAAGCGGCGGAGCATGTT
GCTTAATTCGATGCAACGCGAAGAACCTTACCTGGGTTTGACATGTAGGGAAAAGCCGTA
GAGATACGGTGTCCTTCGGGGTCCTACACAGGTGGTGCATGGCTGTCGTCAGCTCGTGTC
GTGAGATGTTGGGTTAAGTCCCGCAACGAGCGCAACCCTTGTCCTATGTTGCCAGCGGGT
AATGCCGGGGACTCGTAGGAGACTGCCGGGGTCAACTCGGAGGAAGGTGGGGATGACGTC
AAGTCTTCATGCCCCTTATGTCCAGGGCTGCAAACATGCTACAATGGCCGGTACAAAGGG
CTGCTATTCCGCGAGGATGAGCGAATCCCAAAAAGCCGGTCTCAGTTCGGATTGGAGTCT
GCAACTCGACTCCATGAAGTCGGAGTCGCTAGTAATCCCGGATCAGCAACGCCGGGGTGA
ATACGTTCCCGGGCCTTGTACACACCGCCCGTCACACCACGAAAGTCGGTAACACCCGAA
GCCAGTGGCCCAACCGCAAGGAGGGAGCTGTCGAAGGTGGGAT
>3584|180770 Prior=0.001201 Length=1463 NormPrior=0.001076
GCTCTGGATGAACGCCGGCGGTCTGCTTAACACATGCAAGTCGAACGGAGTAGAAATACT
TAGTGGCGGACGGGTGAGTAACGCGTGAGAATCTGCCTTCAGGACGGAGACAACAGTTGG
AAACGACTGCTAAGCCCCGATGTACCGAAAGGGAAAATATTTATAGCCTGAAGATGAGCT
CGCGTCCGATTAGCTAGTTGGCGGAGTAAAAGCCCACCAAGGCGACGATCGGTAGCTGGT
CTGAGAGGACGATCAGCCACACTGGGACTGAGACACGGCCCAGACTCCTACGGGAGGCAG
CAGTGGGGAATTTTCCGCAATGGGCGAAAGCCTGACGGAGCAAGACCGCGCGTGGGAACA
AGGCTCTTGGGTTGTTAACCTCTTTTGTCAGGGAAGAAAAAAATGACGGTACCTGAAGAA
TCAGCATCGGCTAACTCCGTGCCAGCAGCCGCGGTAAGACGGAGGATGCAAGCGTTATCC
GGAATGATTGGGCGTAAAGCGTCCGCAGGTGGCAGTTCAAGTCTGCTGTCAAAGACCGGG
GCTTAACTTCGGAAAGGCAGTGGAAACTGAACAGCTAGAGTATGGTAGGGGCGGAAGGAA
TTACTGGTGTAGCGGTGAAATGCGTAGAGATCAGGAAGAACATCGGTGGCGAAGGCGCTC
TGCTGGACCATAACTGACACTCAGGGACGAAAGCTAGGGGAGCGAATGGGATTAGATACC
CCAGTAGTCCTAGCCGTAAACGATGGATACTAGGTGTTGTCTGTATCGACCCGGACAGTG
CCGTAGCTAACGCGTTAAGTATCCCGCCTGGGGAGTACGCACGCAAGTGTGAAACTCAAA
GGAATTGACGGGGGCCCGCACAAGCGGTGGAGTATGTGGGTTAATGCGAGGCAACGCGAA
GAACCTTACCAGGGCTTGACATGTCGCGAATCTTCCGGAAAGGGAAGAGTGCCTTCGGGA
ACGCGAACACAGGTGGTGCATGGCTGTCGTCAGCTCGTGTCGTGAGATGTTGGGTTAAGT
CCCGCAACGAGCGCAACCCTCGTCCTTAGTTGCCATCATTAAGTTGGGCACTCTAGGGAG
ACTGCCGGTGACAAACCGGAGGAAGGTGGGGATGACGTCAAGTCAGCATGCCCCTTACGC
CCTGGGCTACACACGTACTACAATGCGACGGACAAAGGGCAGCAAGCCAGCGATGGCAAG
CAAATCCCATAAACCGTGGCTCAGTTCAGATCGTAGGCTGCAACTCGCCTACGTGAAGGA
GGAATCGCTAGTAATTGCAGGTCAGCATACTGCAGTGAATTCGTTCCCGGGCCTTGTACA
CACCGCCCGTCACACCATGGAAGTTGGCCACGCCCGAAGTCGTTACCCTAACCGCTTGCG
GAGGGGGATGCCGAAGGCAGGGCTGATGACTGGGGTGAAGTCGTAACAAGTTAGCCGTAC
CGGAAGGTGTGGCTGGATCACCC
>5100|242751_m01 Prior=0.001200 Length=1483 NormPrior=0.001061
TGTTTGATCCTGGCTCAGGACGAACGCTGGCGGCGTGCTTAACACATGCAAGTCGAACGG
TGAACCCCTTCGGGGGGGATCAGTGGCGAACGGGTGAGTAACACGTGAGCAACCTGCCCC
TGACTCTGGGATAACCCCGGGAAACCGGAGCTAATACCGGATATGACACCTCCGGGCATC
GGTGGGTGTGGAAAGATTTATCGGTTGGGGATGGGCTCGCGGCCTATCAGCTTGTTGGTG
GGGTAATGGCCTACCAAGGCGACGACGGGTAGCCGGCCTGAGAGGGCGACCGGCCACACT
GGGACTGAGACACGGCCCAGACTCCTACGGGAGGCAGCAGTGGGGAATATTGCGCAATGG
GCGAAAGCCTGACGCAGCGACGCCGCGTGAGGGATGAAGGCCTTCGGGTTGTAAACCTCT
TTCAGCGCCGAAGAAGCGAAAGTGACGGTAGGCGCAGAAGAAGCACCGGCTAACTACGTG
CCAGCAGCCGCGGTAATACGTAGGGTGCAAGCGTTGTCCGGAATTATTGGGCGTAAAGAG
CTCGTAGGCGGTTTGTCGCGTCTGCTGTGAAAACTCGGGGCTTAACCCCGGGCCTGCAGT
GGGTACGGGCAGACTAGAGTGCGGTAGGGGAGACTGGAATTCCTGGTGTAGCGGTGAAAT
GCGCAGATATCAGGAGGAACACCGGTGGCGAAGGCGGGTCTCTGGGCCGTAACTGACGCT
GAGGAGCGAAAGCGTGGGGAGCGAACAGGATTAGATACCCTGGTAGTCCACGCCGTAAAC
GTTGGGCGCTAGGTGTGGGGGCCATTCCACGGTCTCCGTGCCGCAGCTAACGCATTAAGC
GCCCCGCCTGGGGAGTACGGCCGCAAGTCTAAAACTCAAAGGAATTGACGGGGGCCCGCA
CAAGCGGTGGAGCATGTGGTTTAATTCGAGGCAATGCGAATAACCTTAGCTGGGCTTGAG
ATGCGCACGGAAATCTTTCAGAGATGGAAGGTCCGTAAGGGCCGTGCACAGGTGGTGCAT
GGTTGTCGTCAGCTCGTGTCGTGAGATGTTGGGTTAAGTCCCGCAACGAGCGCAACCCTC
GTTCTATGTTGCCAGCACGTAATGGTGGGGACTCATAGGAGACTGCCGGGGTCAACTCGG
AGGAAGGTGGGGATGACGTCAAATCATCATGCCCCTTATGTCTTGGGCTTCACGCATGCT
ACAATGGCCAGTACAAAGGGCTGCGAGACCGTAAGGTGGAGCGAATCCCAAAAAGCTGGT
CTCAGTTCGGATCGGGGTCTGCAACTCGACCCCGTGAAGTCGGAGTCGCTAGTAATCGCA
GATCAGCAACGCTGCGGTGAATACGTTCCCGGGCCTTGTACACACCGCCCGTCACGTCAC
GAAAGTCGGCAACACCCGAAGCCCATGGCCTAACCCGTAAGGGAGGGAGTGGTCGAAGGT
GGGGCTGGCGATTGGGACGAAGTCGAAACAAGGTAGCCGGACC
>1153|227409 Prior=0.001193 Length=1299 NormPrior=0.001204
GGCGGGGGCAACCCTGTCAGTGGCGGACGGGTGAGTAACGCGTAGGGATCTATCTCTGGG
TGGGGGACAACCGTGGGAAACTACGGCTAATACCGCATGACACCTGAGGGTCAAAGGCGC
CGGGGCAACCTGGGGTCGCCTGGAGAGGAACCTGCGTACGATTAGCTAGTTGGTGGGGTA
AAGGCCTACCAAGGCGACGATCGTTAGCTGGTCTGAGAGGATGATCAGCCACATTGGGAC
TGAGACACGGCCCAAACTCCTACGGGAGGCAGCAGTGGGGAATATTGGACAATGGGCGCA
AGCCTGATCCAGCAATGCCACTGTGAGTGAAGAAGGTCTTCGGATTGTAAAGCCCTTTCG
ACGGGGACGATGATGACGGTACCCGTAGAAGAAGCCCCGGCTAACTTCGTGCCAGCAGCC
GCGGTAATACGAAGGGGGCTAGCGTTGCTCGGATTGACTGGGCGTAAAGGGCGCGTAGGC
GGCTTGTACAGTCAGACGTGAAATTCCTGGGCTCAACCTGGGGGCTGCGTTTGATACGTA
TGGGCTTGAGTTCGGAAGAGGGTCGTGGAATTCCCAGTGTAGAGGTGAAATTCGTAGATA
TTGGGAAGAACACCGGTGGCGAAGGCGGCGACCTGGTCCGAGACTGACGCTGAGGCGCGA
AAGCGTGGGGAGCAAACAGGATTAGATACCCTGGTAGTCCACGCTGTAAACGATGTGCGC
TGGATGTTGGGGGGCCTAGCCCTTCAGTGTCGTAGCTAACGCGGTAAGCGCACCGCCTGG
GGAGTACGGCCGCAAGGTTGAAACTCAAAGGAATTGACGGGGGCCCGCACAAGCGGTGGA
GCATGTGGTTTAATTCGAAGCAACGCGCAGAACCTTACCAGGGCTTGACATGGGAGAGCC
GCGTCCAGAGATGGGCGTTTCCGCAAGGACTCTCTGCACAGGTGCTGCATGGCTGTCGTC
AGCTCGTGTCGTGAGATGTTGGGTTAAGTCCCGCAACGAGCGCAACCCTCGCCTTTAGTT
GCCATCAGGTTTGGCTGGGCACTCTAAAGGAACTGCCGGTGACAAGCCGGAGGAAGGTGG
GGATGACGTCAAGTCCTCATGGCCCTTATGTCCTGGGCTACACACGTGCTACAATGGCGG
TGACAGTGGGAAGCTAGGCAGCGATGCCATGCTGATCTCCAAAAGCCGTCTCAGTTCAGA
TTGCACTCTGCAACTCGGGTGCATGAAGGTGGAATCGCTAGTAATCGCGGATCAGCACGC
CGCGGTGAATACGTTCCCGGGCCTTGTACACACCGCCCA
>4980|102993_m01 Prior=0.001191 Length=1410 NormPrior=0.001107
GTGCTTAACACATGCAAGTCGAGCGAGGCCCTCCTCTTCGGAGGAGGTGTCCTAGCGGCG
AACGGGTGAGTAACACGTGGGCAACCTGCCCTCCGCTCTGGGATAACCCCGGGAAACCGG
AGCTAATACCGGATACGACCTCGGGAGACATCTTTCGGAGGTGGAAAGAATTTCGGCGGA
GGATGGGCCCGCGGCCTATCAGCTTGTTGGTGGGGTAATGGCCCACCAAGGCGACGACGG
GTAGCCGGCCTGAGAGGGCGACCGGCCACACGGGGACTGAGACACGGGCCCAGACTCCTA
CGGGAGGCAGCAGTGGGGAATATTGCACAATGGGCGAAAGCCTGATGCAGCGACGCCGCG
TGAGGGATGACGGCCTTCGGGTTGTAAACCTCTTTCAGCAGGGACGAAGCGAAAGTGACG
GTACCTGCAGAAGAAGCACCGGCCAACTACGTGCCAGCAGCCGCGGTAATACGTAGGGTG
CAAGCGTTGTCCGGAATTATTGGGCGTAAAGAGCTCGTAGGCGGCCTGTCGCGTCGGATG
TGAAAATCCAGGGCTCAACCCTGGACCTGCATTCGATACGGGCAGGCTAGAGTTCGGCAG
GGGAGACTGGAATTCCTGGTGTAGCGGTGAAATGCGCAGATATCAGGAGGAACACCGGTG
GCGAAGGCGGGTCTCTGGGCCGATATTGACGCTGAGGAGCGAAAGCGTGGGGAGCAAACA
GGATTAGATACCCTGGTAGTCCACGCCGTAAACGTTGGGCGCTAGGTGTGGGGGACTTTC
CACGTCCTCTGTGCCGCAGCTAACGCATTAAGCGCCCCGCCTGGGGAGTACGGCCGCAAG
GCTAAAACTCAAAGGAATTGACGGGGGCCCGCACAAGCGGCGGAGCATGTGGCTTAATTC
GATGCAACGCGAAGAACCTTACCTGGGTTTGACATGCAGGGAAATCTCGTAGAGATACGG
GGTCCTTTTGGGCCTTGCACAGGTGGTGCATGGCTGTCGTCAGCTCGTGTCGTGAGATGT
TGGGTTAAGTCCCGCAACGAGCGCAACCCTCGTCCTATGTTGCCAGCGAGTAATGTCGGG
GACTCATAGGAGACTGCCGGGGTCAACTCGGAGGAAGGTGGGGATGACGTCAAGTCATCA
TGCCCCTTATGTCCAGGGCTGCACACATGCTACAATGGCCGGTACAAAGAGCTGCGATAC
CGCAAGGTGGAGCGAATCTCATAAAGCCGGTCTCAGTTCGGATTGGGGTCTGCAACTCGA
CCCCATGAAGTCGGAGTCGCTAGTAATCGCAGATCAGCAACGCTGCGGTGAATACGTTCC
CGGGCCTTGTACACACCGCCCGTCACGTCACGAAAGTCGGTAACGCCCGAAGCCGGTGGC
CCAACCCTTGTGGAGGGAGCCGTCTAAGGT
>1098|12368 Prior=0.001188 Length=1287 NormPrior=0.001211
GTGGAAAGTTTTTCGGTCTGGGATGGGCTCGCGGCCTATCAGCTTGTTGGTGAGGTAATG
GCTCACCAAGGCGACGACGGGTAGCCGGCCTGAGAGGGCGACCGGCCACACTGGGACTGA
GACACGGCCCAGACTCCTACGGGAGGCAGCAGTGGGGAATATTGCACAATGGGCGAAAGC
CTGATGCAGCGACGCCGCGTGAGGGATTAAGGCCTTCGGGTTGTAAACCTCTTTCAGCAG
GGAAGAAGCGCAAGTGACGGTACCTGCAGAAGAAGCACCGGCTAACTACGTGCCAGCAGC
CGCGGTAATACGTAGGGTGCGAGCGTTGTCCGGAATTATTGGGCGTAAAGAGCTTGTAGG
CGGTTTGTCGCGTCTGCTGTGAAAATCCGGGGCTCAACCCCGGACTTGCAGTGGGTACGG
GCAGACTAGAGTGTGGTAGGGGAGACTGGAATTCCTGGTGTAGCGGTGAAATGCGCAGAT
ATCAGGAGGAACACCGATGGCGAAGGCAGGTCTCTGGGCCACTACTGACGCTGAGAAGCG
AAAGCATGGGGAGCGAACAGGATTAGATACCCTGGTAGTCCATGCCGTAAACGTTGGGAA
CTAGGTGTGGGCCTCATTCCACGAGGTCCGTGCCGCAGCTAACGCATTAAGTTCCCCGCC
TGGGGAGTACGGCCGCAAGGCTAAAACTCAAAGGAATTGACGGGGGCCCGCACAAGCGGC
GGAGCATGCGGATTAATTCGATGCAACGCGAAGAACCTTACCAAGGCTTGACATACACCG
GAATCACTCAGAGATGGGTGCGTCTTCGGACTGGTGTACAGGTGGTGCATGGTTGTCGTC
AGCTCGTGTCGTGAGATGTTGGGTTAAGTCCCGCAACGAGCGCAACCCTCGTTCTATGTT
GCCAGCACGTTATGGTGGGGACTCATAGGAGACTGCCGGGGTCAACTCGGAGGAAGGTGG
GGATGACGTCAAATCATCATGCCCCTTATGTCTTGGGCTTCACGCATGCTACAATGGCCG
GTACAAAGGGCTGCGATACCGCAAGGTGGAGCGAATCCCAAAAAACCGGTCTCAGTTCGG
ATTGGGGTCTGCAACTCGACCCCATGAAGTCGGAGTCGCTAGTAATCGCAGATCAGCAAC
GCTGCGGTGAATACGTTCCCGGGCCTTGTACACACCGCCCGTCACGTCACGAAAGTCGGT
AACACCCGAAGCCGGTGGCCCAACCCTTGTGGGGGGAGCCTTCGAAGGTGGTACTGGCGA
TTGGGACGAAGTCGAAACAATGTATCC
>2514|254262 Prior=0.001182 Length=1481 NormPrior=0.001046
TTTGATCCTGGCTCAGGACGAACGCTGGCGGCGTGCTTAACACATGCAAGTCGAACGAGA
TCCAGTCAGTAGCAATACTGATGAAGATCTAGTGGCGAACGGGTGCGTAACACGTGAGGA
ACTTGTCCCGGTCTCTGGGATAACAGTTGGAAACGACTGCTAATACCGGATGACGTCGGA
ACTTCGCATGGAGTACTGACGAAAGGGTTACTGGATCGGGAGAGCCTCGCGGCCTATCAG
CTTGTTGGTGGGGTAACGGCCTACCAAGGCATCGACGGGTAGCTGGTCTGAGAGGATGAT
CAGCCACACTGGGACTGAGACACGGCCCAGACTCCTACGGGAGGCAGCAGTGGGGAATCT
TGCACAATGGGCGAAAGCCTGATGCAGCAACGCCGCGTGCGGGAAGAAGGCCCTCGGGTT
GTAAACCGCTTTCAGAAGGAACGAAACTGACGGTACTTTCAGAAGAAGGTGCGGCCAACT
ACGTGCCAGCAGCCGCGGTGACACGTAGGCACCAAGCGTTGTCCGGATTTATTGGGCGTA
AAGAGCTCGTAGGCGGTTCAGTAAGTCGGGTGTGAAAACTTTGGGCTTAACCCAAAGCGT
GCATCCGATACTGCTGTGACTTGAGTTCGGTAGGGGAGTGGGGAATTCCTAGTGTAGCGG
TGAAATGCGCAGATATTAGGAGGAACACCGGTGGCGAAGGCGCCACTCTGGGCCGAAACT
GACGCTGAGGAGCGAAAGCATGGGTAGCAAACAGGATTAGATACCCTGGTAGTCCATGCC
GTAAACGTTGGGCACTAGGTGTGGGTTCCAACCAACGGAATCCGCGCCGTCGCTAACGCA
TTAAGTGCCCCGCCTGGGGAGTACGGCCGCAAGGTTAAAACTCAAAGGAATTGACGGGGG
CCCGCACAAGCAGCGGAGCGTGTTGCTTAATTCGATGCTACGCGAAGAACCTTACCTGGG
CTTGACATGTGGGGAAAAGCACTAGAGATAGTGTGTCCTTCGGGGCCTCACACAGGTGGT
GCATGGCTGTCGTCAGCTCGTGTCGTGAGATGTTGGGTTAAGTCCCGCAACGAGCGCAAC
CCTTATTCTATGTTGCCAGCGGATTATGCCGGGGACTCGTAGAAGACTGCCGGGGTCAAC
TCGGAGGAAGGTGGGGACGACGTCAAGTCATCATGCCCCTTATGTCCAGGGCTGCAAACA
CGCTACAATGGCCGGTACAAAGGGCTGCTAACTCGCGAGGGTAAGCGAATCCCGTAAAGC
CGGTCTCAGTTCGGATTGGAGGCTGCAACTCGCCTCCATGAAGCTGGAGTTGCTAGTAAT
CCCGGATCAGCACGCCGGGGTGAATACGTTCCCGGGCCTTGTACACACCGCCCGTCACAC
CACGAAAGTTGGCAATACCCGAAGCCGGTGGCCTAACCCGCAAGGGAGGGAGCCGTCGAA
GGTAGGGTCGATGATTGGGGTGAAGTCGTATCAATGTAGCC
>1822|582012 Prior=0.001181 Length=1337 NormPrior=0.001158
GGTCTAGTGGCGCACGGGTGCGTAACGCGTGGGAATCTGCCCTCAGGTACGGAATAACTC
AGGGAAACTTGAGCTAATACCGTATAATGACTTCGGTCCAAAGATTTATCGCCTGAGGAT
GAGCCCGCGTCGGATTAGCTAGTTGGTGAGGTAAAAGCTCACCAAGGCGACGATCCGTAG
CTGGTCTGAGAGGATGATCAGCCACACTGGGACTGAGACACGGCCCAGACTCCTACGGGA
GGCAGCAGTGGGGAATATTGGACAATGGGCGAAAGCCTGATCCAGCAATGCCGCGTGAGT
GATGAAGGCCTTAGGGTTGTAAAGCTCTTTTACCCGGGATGATAATGACAGTACCGGGAG
AATAAGCTCCGGCTAACTCCGTGCCAGCAGCCGCGGTAATACGGAGGGAGCTAGCGTTGT
TCGGAATTACTGGGCGTAAAGCGCGCGTAGGCGGCTTTGTAAGTTAGAGGTGAAAGCCCG
GGGCTCAACCCCGGAATTGCCTTTAAGACTGCATCGCTTGAATCCGGGAGAGGTGAGTGG
AATTCCGAGTGTAGAGGTGAAATTCGTAGATATTCGGAAGAACACCAGTGGCGAAGGCGG
CTCACTGGACCGGTATTGACGCTGAGGTGCGAAAGCGTGGGGAGCAAACAGGATTAGATA
CCCTGGTAGTCCACGCCGTAAACGATGATAACTAGCTGTCGGGGGCCTTAGGCTTTCGGT
GGCGCAGCTAACGCATTAAGTTATCCGCCTGGGGAGTACGGCCGCAAGGTTAAAACTCAA
AGAAATTGACGGGGGCCTGCACAAGCGGTGGAGCATGTGGTTTAATTCGAAGCAACGCGC
AGAACCTTACCAGCGTTTGACATCCTCATCGCGGGTTCCAGAGATGGATCCCTTCAGTTC
GGCTGGATGAGTGACAGGTGCTGCATGGCTGTCGTCAGCTCGTGTCGTGAGATGTTGGGT
TAAGTCCCGCAACGAGCGCAACCCTCGTCTTTAGTTGCCATCATTTAGTTGGGCACTCTA
AAGAAACCGCCGGTGATAAGCCGGAGGAAGGTGGGGATGACGTCAAGTCCTCATGGCCCT
TACACGCTGGGCTACACACGTGCTACAATGGCGGTGACAACGGGCTGCTACCTCGCGAGG
GGAAGCTAATCCCAAAAAGCCGTCTCAGTTCGGATCGTTCTCTGCAACTCGAGAGCGTGA
AGGCGGAATCGCTAGTAATCGCGGATCAGCATGCCGCGGTGAATACGTTCCCAGGCCTTG
TACACACCGCCCGTCACACCATGGGAGTTGGATTGACCCGAAGGTGGTGAGCTAACCCGT
AAGGGAGGCAGGCGACC
>4182|140652 Prior=0.001177 Length=1296 NormPrior=0.001191
GGGGATAAGCGGCGAACGGGTGAGTAACACGTGGGCAACCTGCCCTCAGCTTCGGGATAA
CCCCGGGAAACCGGGGCTAATACCGGATATGACACTGCCGGGCATCTGGTGGTGTGGAAA
GTTTTTCGGCTGAGGATGGGCCCGCGGCCTATCAGCTTGTTGGTGGGGTGATGGCCTACC
AAGGCGACGACGGGTAGCCGGCCTGAGAGGGCGACCGGCCACACTGGGACTGAGACACGG
CCCAGACTCCTACGGGAGGCAGCAGTGGGGAATCTTGCGCAAATGGACGAAAGCCTGACG
CAGCGACGCCGCGTGAGGGATGAAGGCCTTCGGGTTGTAAACCTCTTTCAGCAGGGAAGA
AGCGCAAGTGACGGTACCTGCAGAAGAAGCACCGGCTAACTACGTGCCAGCAGCCGCGGT
AATACGTAGGGTGCAAGCGTTGTCCGGAATTATTGGGCGTAAAGAGCTCGTAGGCGGTTT
GTCGCGTCTGCTGTGAAAACTCGGGGCTTAACCCCGGGCCTGCAGTGGGTACGGGCAGAC
TAGAGTGCGGTAGGGGAGACTGGAATTCCTGGTGTAGCGGTGAAATGCGCAGATATCAGG
AGGAACACCGGTGGCGAAGGCGGGTCTCTGGGCCGTAACTGACGCTGAGGAGCGAAAGCG
TGGGGAGCGAACAGGATTAGATACCCTGGTAGTCCACGCCGTAAACGTTGGGCGCTAGGT
GTGGGGCTCTTTCCACGAGTTCCGTGCCGCAGCAAACGCATTAAGCGCCCCGCCTGGGGA
GTACGGCCGCAAGGCTAAAACTCAAAGGAATTGACGGGGGCCCGCACAAGCGGCGGAGCA
TGCGGATTAATTCGATGCAACGCGAAGAACCTTACCAAGGCTTGACATGGGCAGAAATCC
GGCAGAGATGTCGGGTCCGCAAGGGCTGCTCACAGGGTGCTGCATGGCTGTCGTCAGCTC
GTGTCGTGAGAGGTTGGGTTAAGTCCCGCAAAGAGCGTAACCCTCGTTCTATGTTGCCAG
CACGTTATGGTGGGGACTCATAGAAGACTGGCCGGGGTCAACTCGGAGGAAGGTGGGGAT
GACGTCAAATCATCATGCCCCTTATGTCTTGGGCTTCACGCATGCTACAATGGCCAGTAC
AAAGGGCTGCGAGACCGTAAGGTGGAGCGAATCCCAAAAAGCTGGTCTCAGTTCGGATCG
GGGTCTGCAACTCGACCCCGTGAAGTCGGAGTCGCTAGTAATCGCAGATCAGCAACGCTG
CGGTGAATACGTTCCCGGGCCTTGTACACACCGCCC
>3850|223804 Prior=0.001176 Length=1471 NormPrior=0.001048
GGGCGGCGTGCTTAACACATGCAAGTCGTGCGCGAAGGAGGCTTCGGTCTCCGGAGAGCG
GCGAACGGGTGAGTAACACGTGGGTAATCTGCCTGGGAGCGTGGGATAACCTGGGGAAAC
TCGGGCTAATACCGCGTACGTTGATGGGACTACGGTTCTGTCAAGAAAGCTGGCCTCTGC
TTGCAAGCTAGCGCTCCCAGAGGAGCCCGCGGCTGATTAGCTAGTTGGTGAGGTAATGGC
TCACCAAGGCTTCGATCAGTAGCCGGCCTGAGAGGGTGATCGGCCACACTGGGACTGAGA
CACGGCCCAGACTCCTACGGGAGGCAGCAGTGGGGAATATTGGACAATGGGCGCAAGCCT
GATCCAGCAACGCCGCGTGGAGGATGAAGGTCTTCGGATCGTAAACTCCTGTCAGATGGG
ACGAAGGTTTGGTGGCAAATAGTTGTCGAGCTTGACGGTACCATCAGAGGAAGCCCCGGC
TAACTCCGTGCCAGCAGCCGCGGTAATACGGAGGGGGCGAGCGTTATTCGGAATTATTGG
GCGTAAAGGGCGCGTAGGCGGCCCGATAAGTCAAAGGTGAAATCCCTCGGCTCAACTGAG
GAACTGCCTTTGAAACTGTCGGGCTTGAGGCCGGGAGGGGGTAGCGGAATTCCCAGTGTA
GCGGTGAAATGCGTAGATATTGGGAGGAACACCAGTGGCGAAGGCGGCTACCTGGACCGG
TTCTGACGCTGAGGCGCGAAAGCGTGGGTAGCAAACAGGATTAGATACCCTGGTAGTCCA
CGCTGTAAACGATGGGTGCTCGGTGTCGCGGGTATCGACCCCTGCGGTGCCTTAGCTAAC
GCGTTAAGCACCCCGCCTGGGGAGTACGGTCGCAAGGCTGAAACTCAAAGGAATTGACGG
GGGCCCGCACAAGCGGTGGAGCATGTGGTTTAATTCGATGCAACGCGAAGAACCTTACCT
GGGCTTGAACTGTGGTGGACCGTTCTTGAAAGAGTTCTTCTCCTTCGGGAGCCGCCATAG
AGGTGCTGCATGGCTGTCGTCAGCTCGTGTCGTGAGATGTTGGGTTAAGTCCCGCAACGA
GCGCAACCCCTATCCTTAGTTGCCAGCGAGTCAAGTCGGGAACTCTAAGGAGACTGCCCC
GGAAATCGGGGAGGAAGGTGGGGATGACGTCAAGTCCTCATGGCCTTTATGTCCAGGGCT
ACACACGTGCTACAATGGGCGGTACAAAGGGCTGCGAAGTCGCGAGGCAGAGCTAATCCC
AAAAAACCGTCCTCAGTACGGATTGCAGTCTGCAACTCGACTGCATGAAGCTGGAATCGC
TAGTAATCCCAGATCAGCACGCTGGGGTGAATACGTTCCCGGGCCTTGTACACACCGCCC
GTCACATCACGAAAGTTGGTTGTACCGGAAGCCGGTGCTCTAACCCTTCGGGGGGGAAGC
CGTCCATGGTATGCCCAGCGATTGGGGTGAA
>2797|237433 Prior=0.001173 Length=1158 NormPrior=0.001328
GGCCAGGGATGGGCTCGCGGCCTATCAGCTTGTTGGTGGGGTAATGGCCCACCAAGGCGA
CGACGGGTAGCCGGCCTGAGAGGGTGACCGGCCACACTGGGACTGAGACACGGCCCAGAC
TCCTACGGGAGGCAGCAGTGGGGAATATTGGACAATGGGCGCAAGCCTGATCCAGCCATG
CCGCGTGAGTGATGAAGGCCCTAGGGTTGTAAAGCTCTTTTGTGCGGGAAGATAATGACG
GTACCGCAAGAATAAGCCCCGGCTAACTTCGTGCCAGCAGCCGCGGTAATACGAAGGGGG
CTAGCGTTGCTCGGAATCACTGGGCGTAAAGGGTGCGTAGGCGGGTTTTTAAGTCAGGGG
TGAAATCCTGGAGCTCAACTCCAGAACTGCCTTTGATACTGAAGATCTTGAGTCCGGGAG
AGGTGAGTGGAACTGCGAGTGTAGAGGTGAAATTCGTAGATATTCGCAAGAACACCAGTG
GCGAAGGCGGCTCACTGGCCCGGTACTGACGCTGAGGCACGAAAGCGTGGGGAGCAAACA
GGATTAGATACCCTGGTAGTCCACGCCGTAAACGATGAATGCCAGCCGTTAGTGGGTTTA
CTCACTAGTGGCGCAGCTAACGCTTTAAGCATTCCGCCTGGGGAGTACGGTCGCAAGATT
AAAACTCAAAGGAATTGACGGGGGCCCGCACAAGCGGTGGAGCATGTGGTTTAATTCGAA
GCAACGCGCAGAACCTTACCAGCCCTTGACATCCCGGTCGCGGATTCCAGAGACGGAGTC
CTTCAGTTCGGCTGGACCGGAGACAGGTGCTGCATGGCTGTCGTCAGCTCGTGTCGTGAG
ATGTTGGGTTAAGTCCCGCAACGAGCGCAACCCCCGTCCTTAGTTGCTACCATTCAGTTG
AGCACTCTAAGGAGACTGCCGGTGATAAGCCGCGAGGAAGGTGGGGATGACGTCAAGTCC
TCATGGCCCTTACGGGCTGGGCTACACACGTGCTACAATGGCGGTGACAATGGGACGCTA
AGGTGCAAGCCTTCGCAAATCTCAAAAAGCCGTCTCAGTTCGGATTGGGCTCTGCAACTC
GAGCCCATGAAGTTGGAATCGCTAGTAATCGTGGATCAGCACGCCACGGTGAATACGTTC
CCGGGCCTTGTACACACC
>78|256412 Prior=0.001172 Length=1516 NormPrior=0.001014
GTTTGATCCTGGCTCAGAGCGAACGTTAGCGGCGGGCCTAACACATGCAAGTCGAACGAG
AATAGGGGAGCAATCCCCTTAGTAAAGTGGCGGACGGGTGCGTAACACGTGGGTAATCTA
CCTTCCGGCGGGGGACAACAGTCCGAAAGGATTGCTAATACCGCATACGTCAGCGAGGTC
TACGGATCTTGTTGGGAAAGATGGCCTCTCCTTGGAAGCTGTCACCGGAAGATGAGCCCG
CGTCCCATCAGCTAGTTGGCGAGGTAATGGCTCACCAAGGCTTAGACGGGTAGCTGGTCT
GAGAGGATGATCAGCCACACTGGGACTGCGACACGGCCCAGACTCCTACGGGAGGCAGCA
GTGGGGAATATTGGGCAATGGGCGAAAGCCTGACCCAGCCACGCCGCGTGAGTGATGAAG
GCCTTCGGGTCGTAAAGCTCTGTGGGGAGGGACGAACAAGCCTGGGGCTAATCACCCGGG
ACCTGACGGTACCTCCTTAGCAAGCACCGGCTAACCCTGTGCCAGCAGCCGCGGTAATAC
AGGGGGTGCAAACGTTGCTCGGAATCATTGGGCGTAAAGCGCACGTAGGCGGTCTGTTAT
GTCGGATGTGAAAGCCCTTGGCTCAACTGAGGAAGTGCATCCGAAACTGGCAGGCTAGAG
TACTAAAGAGGGTCGCGGAATTCCCGGTGTAGAGGTGAAATTCGTAGATATCGGGAGGAA
CACCGGTGGCGAAGGCGGCGACCTGGTTCGATACTGACACTGAGGTGCGAAAGCGTGGGG
AGCAAACAGGATTAGATACCCTGGTAGTCCACGCCGTAAACGATGAGTGCTAGATGTTTC
TGGTATTGACCCCGGAGGTGTCGTAGCTAACGCGTTAAGCACTCCGCCTGGGGAGTACGG
CCGCAAGGCTAAAACTCAAAGGAATTGACGGGGGCCCGCACAAGCGGTGGAGCATGTGGT
TCAATTCGACGCAACGCGAAGAACCTTACCTGGGTTGGAACCCTCCAGAAGTCCGCAGAG
ATGTGGATGTGCCCGCAAGGGAATTGGATGTCCAGGTGCTGCATGGCTGTCGTCAGCTCG
TGTCGTGAGATGTTGGGTTAAGTCCCGCAACGAGCGCAACCCTTGCCATTAGTTGCTACA
TTCAGTTGAGCACTCTAATGGGACTGCCGGTGACAAACCGGAGGAAGGTGGGGATGACGT
CAAGTCCTCATGGCCCTTATGGGTAGGGCTACACACGTCATACAATGGCGGATACAGAGG
GTTGCCAACCCGCGAGGGGGAGCCAATCCCAGAAAGTCCGTCGTAGTCCGGATTGGAGTC
TGCAACTCGACTCCATGAAGTCGGAATCGCTAGTAATCGCGGATCAGCATGTCGCGGTGA
ATACGTTCCCGGGCCTTGTACACACCGCCCTTCACACCATGGGAGTGGGGTTCACCAGAA
GCAGGTTGCCTAACCGCAAGGAGGGCGCCTACCACGGTGAGCTTCATGACTGGGGTGAAG
TCGGAACAAGGTAGCC
>554|146122 Prior=0.001163 Length=1459 NormPrior=0.001045
GAACGCTGGCGGCGTGCTTAACACATGCAAGTCGAACGGTGAACCAGGGCTTGCCCTGGG
GATCAGTGGCGAACGGGTGAGTAACACGTGACCAACCTGCCCTTGGCTCTGGGATAACCC
CGGGAAACCGGAGCTAATACCGGATACGAGTCCGTATGGCATCACACGGACTGGAAAGTT
TTTCGGCCAAGGATGGGGTCGCGGCCTATCAGCTTGTTGGTGGGGTAATGGCCTACCAAG
GCGACGACGGGTAGCCGGCCTGAGAGGGCGACCGGCCACACTGGGACTGAGACACGGCCC
AGACTCCTACGGGAGGCAGCAGTGGGGAATATTGCGCAATGGGCGAAAGCCTGACGCAGC
GACGCCGCGTGAGGGATGACGGCCTTCGGGTTGTAAACCTCTTTCAGCAGGGAAGAAGCG
AAAGTGACGGTACCTGCAGAAGAAGCACCGGCTAACTACGTGCCAGCAGCCGCGGTAATA
CGTAGGGTGCAAGCGTTGTCCGGAATTATTGGGCGTAAAGAGCTCGTAGGCGGTCTGTCG
CGTCGGATGTGAAAATCCAGGGCTCAACCCTGGACCTGCATTCGATACGGGCAGACTAGA
GTTCGGTAGGGGAGACTGGAATTCCTGGTGTAGCGGTGAAATGCGCAGATATCAGGAGGA
ACACCGGTGGCGAAGGCGGGTCTCTGGGCCGATACTGACGCTGAGGAGCGAAAGCGTGGG
GAGCGAACAGGATTAGATACCCTGGTAGTCCACGCCGTAAACGTTGGGCGCTAGGTGTGG
GGAACCTTCCACGTTCTCCGTGCCGCAGCTAACGCATTAAGCGCCCCGCCTGGGGAGTAC
GGCCGCAAGGCTAAAACTCAAAGGAATTGACGGGGGCCCGCACAAGCGGCGGAGCATGTG
GCTTAATTCGACGCAACGCGAAGAACCTTACCAAGGCTTGACATATACCGAAAACTGTCA
GAGATGGCAGGTCCGCAAGGGCGGTATACAGGTGGTGCATGGTTGTCGTCAGCTCGTGTC
GTGAGATGTTGGGTTAAGTCCCGCAACGAGCGCAACCCTCGTCCTATGTTGCCAGCGAGT
AATGTCGGGGACTCATAGGAGACTGCCGGGGTCAACTCGGAGGAAGGTGGGGATGACGTC
AAATCATCATGCCCCTTATGTCTTGGGCTGCACACATGCTACAATGGCCGGTACAAAGGG
CTGCAATACCGCAAGGTGGAGCTAATCCCAAAAAGCCGGTCTCAGTTCGGATTGGGGTCT
GCAACTCGACCCCATGAAGTCGGAGTCGCTAGTAATCGCAGATCAGCAACGCTGCGGTGA
ATACGTTCCCGGGCCTTGTACACACCGCCCGTCACGTCACGAAAGTCGGTAACACCCGAA
GCCAGTGGCCCAACTCGTGAGAGAGGGAGCTGTCGAAGGTGGGATCGGCGATTGGGACGA
AGTCGGAACAAGGTAGCCG
>29|525816 Prior=0.001162 Length=1484 NormPrior=0.001026
GTTTGATCCTGGCTCAGGACGAACGCTGGCGGCGTGCTTAACACATGCAAGTCGAACGGT
GATCTCGGAGCTTGCTCCGGGTGATCAGTGGCGAACGGGTGAGTAACACGTGAGTAACCT
GCCCCTGGCTCTGGGATAACCTCGGGAAACCGGGGCTAATACCGGATATGACGCAGACAG
GCATCTGTACTGCGTGGAAAGTTTTTTCGGCCAGGGATGGACTCGCGGCCTATCAGCTTG
TTGGTGGGGTAATGGCCTACCAAGGCGACGACGGGTAGCCGGCCTGAGAGGGCGACCGGC
CACACTGGGACTGAGACACGGCCCAGACTCCTACGGGAGGCAGCAGTGGGGAATATTGGA
CAATGGGCGAAAGCCTGATCCAGCAACGCCGCGTGAGGGATGACGGCCTTCGGGTTGTAA
ACCTCTTTCAGCAGGGACGAAGCGGAAGTGACGGTACCTGCAGAAGAAGCACCGGCCAAC
TACGTGCCAGCAGCCGCGGTAATACGTAGGGTGCAAGCGTTGTCCGGAATTATTGGGCGT
AAAGAGCTCGTAGGCGGTTCGTCGCGTCGGCTGTGAAAACCCGGAGCTCAACTCCGGGCC
TGCAGTCGATACGGGCGGACTTGAGTGTTGCAGGGGAGACTGGAATTCCTGGTGTAGCGG
TGAAATGCGCAGATATCAGGAGGAACACCGGTGGCGAAGGCGGGTCTCTGGGCCATAACT
GACGCTGAGGAGCGAAAGCGTGGGGAGCGAACAGGATTAGATACCCTGGTAGTCCACGCC
GTAAACGTTGGGCGCTAGGTGTGGGGGACCTTCCACGTCCTCCGTGCCGCAGCTAACGCA
TTAAGCGCCCCGCCTGGGGAGTACGGCCGCAAGGCTAAAACTCAAAGGAATTGACGGGGG
CCCGCACAAGCGGCGGAGCATGTTGCTTAATTCGATGCAACGCGAAGAACCTTACCTAGG
CTTGACATGCGCGGAAATCCGTCAGAGATGGCGCGGGGTCCGTCGGGGCCTAGTACAGGT
GGTGCATGGCTGTCGTCAGCTCGTGTCGTGAGATGTTGGGTTAAGTCCCGCAACGAGCGC
AACCCCCGTCGCATGTTGCCAGCATTTAGTTGGGGACTCATGCGAGACTGCCGGGGTCAA
CTCGGAGGAAGGTGGGGATGACGTCAAGTCATCATGCCCCTTATGTCCAGGGCTGCACAC
ATGCTACAATGGCCGGTACAAAGGGCTGCGATACCGCAAGGTGGAGCGAATCCCATAAAG
CCGGTCTCAGTTCGGATTGGGGTCTGCAACTCGACCCCATGAAGTCGGAGTCGCTAGTAA
TCGCAGATCAGCAACGCTGCGGTGAATACGTTCCCGGGCCTTGTACACACCGCCCGTCAC
GTCACGAAAGTCGGTAACACCCGAAGCCAGTGGCCCAACCCGCAAGGGAGGGAGCTGTCG
AAGGTGGGATCGGCGATTGGGACGAAGTTGTAACAAGGTAGCCG
>2189|226487 Prior=0.001159 Length=1257 NormPrior=0.001209
TGGCGCTTGGAGAGGGGCTCGCGGCCTATCAGCTTGTTGGTGGGGTAATGGCCCACCAAG
GCAACGATCAGTATCCGGCCTGAGAGGGCGGACGGACACACTGGGACTGAGACACGGCCC
AGACTCCTACGGGAGGCAGCAGTGGGGAATTGTTCGCAATGGGCGCAAGCCTGACGACGC
AACGCCGCGTGGAGGATGAAGACCTTCGGGTCGTAAACTCCTTTCGATCGAGACGAATGG
CCTCCGGGTGAACAATCCGGAGGATTGACGGTACCGAGAGAAGAAGCCCCGGCTAACTCC
GTGCCAGCAGCCGCGGTAATACGGGGGGGGCAAGCGTTGTTCGGAATTACTGGGCGTAAA
GGGCTCGTAGGCGGCCAACTAAGTCGGACGTGAAATCCCTCGGCTTAACCGGGGAACTGC
GTCCGATACTGGATGGCTTGAGTTCGGGAGAGGGATGCGGAATTCCAGGTGTAGCGGTGA
AATGCGTAGATATCTGGAGGAACACCGGTGGCGAAGGCGGCATCCTGGACCGATACTGAC
GCTGAGGAGCGAAAGCCAGGGGAGCAAACGGGATTAGATACCCCGGTAGTCCTGGCCCTA
AACGATGAATGCTTGGTGTGGCGGGTATCGATCCCTGCCGTGCCGAAGCTAACGCATTAA
GCATTCCGCCTGGGGAGTACGGTCGCAAGGCTGAAACTCAAAGGAATTGACGGGGGCCCG
CACAAGCGGTGGAGCATGTGGTTCAATTCGACGCAACGCGAAGAACCTTACCCAGGCTTG
AACAGCGAGTGACCACTCCCGAAAGGGAGCTTCCGCAAGGACACTCGTAGAGGTGCTGCA
TGGCTGTCGTCAGCTCGTGTCGTGAGATGTTGGGTTAAGTCCCGCAACGAGCGCAACCCT
TGTTTGCTGTTGCCATCAGGTTATGCTGGGCACTCTGCAGAGACTGCCGGTGATAAACCG
GAGGAAGGTGGGGATGACGTCAAGTCAGCATGGCCTTTATGTCTGGGGCTACACACGTGC
TACAATGGCCGATACAAACCGTCGCGATACCGCAAGGTGGAGCTAATCGGAGAAAGTCGG
TCTCAGTTCGGATAGCAGGCTGCAACTCGCCTGCTTGAAGTTGGAATCGCTAGTAATCGC
GGATCAGCACGCCGCGGTGAATACGTTCCCGGGCCTTGTACACACCGCCCGTCACATCAC
GAAAGCCGGTTGTACTAGAAGTCGCTACATCAACCCGCAAGGGAGAGAGGCGCCTAA
>4888|L2D26 Prior=0.001157 Length=1330 NormPrior=0.001140
GGTTGGGCCACTGGCTTCCGGTGTTGCCAACTTTCTTGACGTAATGGGCGGTGTGTACAA
GGCCCGGGAACGTATTCACCGCAGCGTTGCTGATCTGCGATTACTAGCGACTCCGACTTC
ATGGGGTCGAGTTGCAGACCCCAATCCGAACTGAGACCGGCTTTTTGGGATTCGCTCCAC
CTCACGGTATCGCAGCCCTTTGTACCGGCCATTGTAGCATGTTTGCAGCCCTAGACATAA
GGGGCATGATGATTTGACGTCATCCCCACCTTCCTCCGAGTTGACCCCGGCAGTCTCCCA
TGAGTCCCCGCCATTACGCGCTGGCAACATGGAACGAGGGTTGCGCTCGTTGCGGGACTT
AACCCAACATCTCACGACACGAGCTGACGACAACCATGCACCACCTGTGCACGGCCCTTA
CGGACCTTCCATCTCTGAANNNNNNNNNNNNNNNNNNNNNNNNGCGTCGGTAAGGTTCTG
CGCGTTGCCTCGAATTAACCCACATGCTCCCCTGCTTGTGCGGGCCCCCGTCAATTCCCT
TGAGTTTTAGCCTTGCGGCCGTACTCCCCAGGCGGGGCACTTAATGCGTTAGCTACGGCG
CGGAAAACGTGGAATGTCCCCCACACCTAGTGCCCAACGTTTACGGCATGGACTACCAGG
GTATCTAATCCTGTTCGCTCCCCATGCTTTCGCTCCTCAGCGTCAGTTAATGCCCAGAGA
CCTGCCTTCGCCATCGGTGTTCCTCCTGATATCTGCGCATTTCACCGCTACACCAGGAAT
TCCAGTCTCCCCTACTGCACTCTAGTCTGCCCGTACCCACTGCAGAACCGGAGTTGAGCC
CCGGTCTTTCACAGCAGACGCGACAAACCGCCTACGAGCTCTTTACGCCCAATAATTCCG
GATAACGCTTGCGCCCTACGTATTACCGCGGCCAGAGATGGAAGGTCCGTAAGGGCCGTG
CACAGGTGGTGCATGGTTGTCGTCAGCTCGTGTCGTGAGATGTTGGGTTAAGTCCCGCAA
CGAGCGCAACCCTCGTTCCATGTTGCCAGCGCGTAATGGCGGGGACTCATGGGAGACTGC
CGGGGTCAACTCGGAGGAAGGTGGGGATGACGTCAAATCATCATGCCCCTTATGTCTAGG
GCTGCAAACATGCTACAATGGCCGGTACAAAGGGCTGCGATACCGTGAGGTGGAGCGAAT
CCCAAAAAGCCGGTCTCAGTTCGGATTGGGGTCTGCAACTCGACCCCATGAAGTCGGAGT
CGCTAGTAATCGCAGATCAGCAACGCTGCGGTGAATACGTTCCCGGGCCTTGTACACACC
GCCCATCGCT
>3076|89660 Prior=0.001148 Length=1502 NormPrior=0.001002
GTTTGATCCTGGCTCAGAATCAACGCTGGCGGCGTGCCTAACACATGCAAGTCGAACGCG
AAAGCCCCGCAAGGGGTAAGTAGAGTGGCAAACGGGTGAGTAACACGTGGGTGACCTGCC
TCAGAGTGGGGGATAACGACCCGAAAGGGTCGCTAATACCGCATAACATCCTGCGTTTGG
AAACGCGGAGATCAAAGCCGGGGATCGCAAGACCTGGCGCTTGGAGAGGGGCCCGCGGCC
GATTAGCTAGTTGGGTAGGGTAACGGCTCACCAAGGCAACGATCAGTATCCGGCCTGAGA
GGGCGGACGGACACACTGGGACTGAGACACGGCCCAGACTCCTACGGGAGGCAGCAGTGG
GGAATTGTTCGCAATGGGCGCAAGCCTGACGACGCAACGCCGCGTGGAGGACGAAGATCT
TCGGGTCGTAAACTCCTGTCGAGCGGGAAGAACGCTTCCCGGGTGAATAATCCGGGGAAT
TGACGGTACCGCTAAAGGAAGCCCCGGCTAACTCCGTGCCAGCAGCCGCGGTAATACGGG
GGGGGCAAGCGTTGTTCGGAATTACTGGGCGTAAAGGGCTCGTAGGCGGCCAACTAAGTC
GGATGTGAAATCCCCAGGCTTAACCTGGGAACTGCATCCGATACTGGATGGCTTGAATTC
GGGAGAGGGATGCAGAATTCCAGGTGTAGCGGTGAAATGCGTAGATATCTGGAGGAATAC
CGGTGGCGAAGGCGGCATCCTGGACCGACATTGACGCTGAGGAGCGAAAGCTAGGGGAGC
AAACGGGATTAGATACCCCGGTAGTCCTAGCCCTAAACGATGAATGCTTGGTGTGGCGGG
TATCGATCCCTGCCGTGCCGAAGCTAACGCATTAAGCATTCCGCCTGGGGAGTACGGTCG
CAAGGCTGAAACTCAAAGGAATTGACGGGGGCCCGCACAAGCGGGGGAGCATGTGGTTCA
GTTCGAGGCAACGCGAAGAACCTTACCCAGGCTTGAACAGCGAGTCACATCCGGCGAAAG
CCGGCTCCCGCAAGGGGACTCGTAGAGGTGCTGCATGGCTGTCGTCAGCTCGTGTCGTGA
GATGTTGGGTTAAGTCCCGCAACGAGCGCAACCCTTGTCCTCTGTTGCCATCAGGTTATG
CTGGGCACTCTGAGGAGACTGCCGGTGATAAACCGGAGGAAGGTGGGGATGACGTCAAGT
CAGCATGGCCTTTATGTCTGGGGCTACACACGTGCTACAATGGCAGATACAAACCGTCGC
GATGCCGCAAGGTGGAGCTAATCGGAGAAAGTCTGTCTCAGTTCGGATTGCAGGCTGCAA
CTCGCCTGCATGAAGTTGGAATCGCTAGTAATCGCGGATCAGCACGCCGCGGTGAATACG
TTCCCGGGCCTTGTACACACCGCCCGTCACATCACGAAAGCTGGCTGTACTAGAAGTCGC
CGCGCTAACCCGCAAGGGAGGCAAGCGCCCAAGGTATGGTTAGTGATTGGGGTGAAGTCG
TA
>4064|232795 Prior=0.001134 Length=1453 NormPrior=0.001023
GTTTGATCCTGGCTCAGGACGAACGCTGGCGGCGTGCTTAACACATGCAAGTCGAACGGT
GACTCAGAGCTTGCTCTGATGATCAGTGGCGAACGGGTGAGTAACACGTGAGCAACCTAC
CCTTGACTCCGGGATAACAGCTGGAAACAGCTGCTAATACCGGATACGACCTCGACCGAC
ATCAGTTGAGGTGGAAAGCTCTGGCGGTCAAGGATGGGCTCGCGGCCTATCAGCTAGTTG
GTGAGGTAACGGCTCACCAAGGCTTCGACGGGTAGCCGGCCTGAGAGGGCGACCGGCCAC
ACTGGGACTGAGATACGGCCCAGACTCCTACGGGAGGCAGCAGTGGGGAATATTGCACAA
TGGGCGAAAGCCTGATGCAGCAACGCCGCGTGCGGGATGACGGCCTTCGGGTTGTAAACC
GCTTTCAGCTCCGACGAAGCGCAAGTGACGGTAGGAGCAGAAGAAGGACCGGCCAACTAC
GTGCCAGCAGCCGCGGTGATACGTAGGGTCCGAGCGTTGTCCGGAATTATTGGGCGTAAA
GGGCTTGTAGGCGGTTTGTCGCGTCGGAAGTGAAAACTCAGGGCTTAACCCTGAGCCTGC
TTCCGATACGGGCAAACTAGAGGGATGCAGGGGAGAACGGAATTCCTGGTGGAGCGGTGG
AATGCGCAGATATCAGGAGGAACACCGGTGGCGAAGGCAGGTCTCTGGCATTAACTGACG
CTGAGAAGCGAAAGCGTGGGGAGCAAACAGGCTTAGATACCCTGGTAGTCCACGCCGTAA
ACGGTGGGCACTAGGTGTGGGACTCATTCCACGAGTTCCGTGCCGTAGCTAACGCATTAA
GTGCCCCGCCTGGGGAGTACGGCCGCAAGGCTAAAACTCAAAGGAATTGACGGGGGCCCG
CACAAGCGGCGGAGCATGCGGATTAATTCGATGCAACGCGAAGAACCTTACCTGGGTTTG
ACATATACCGGAAAGCTGCAGAGATGCAGCCCCCGCAAGGTCGGTATACAGGTGGTGCAT
GGCTGTCGTCAGCTCGTGTCGTGAGATGTTGGGTTAAGTCCCGCAACGAGCGCAACCCTC
GTCCTATGTTGCCAGCGGATAATGCCGGGGACTCATAGGAGACTGCCGGGGTCAACTCGG
AGGAAGGTGGGGATGACGTCAAGTCATCATGCCCCTTAAGTCCAGGGCTTCACGCATGCT
ACAATGGCTGGTACAAAGGGCTGCAATACCGCAAGGTTGAGCGAATCCCAAAAAGCCAGT
CTCAGTTCGGATTGGGGTCTGCAACTCGACCCCATGAAGTCGGAGTCGCTAGTAATCGCA
GATCAGCAACGCTGCGGTGAATACGTTCCCGGGCCTTGTACACACCGCCCGTCAAGTCAT
GAAAGTCGGTAACACCCGAAGCCGGTGGCTCAACTCGTAAGAGGAGGAGCCGTCGAAGGT
GGGACTGTCGATT
>4622|L1A17 Prior=0.001126 Length=1359 NormPrior=0.001086
GGTTGGGCCACCGGCTTCCGGTGGTGCCGACTTTCGTGACGTGACGGGCGGTGTGTACAA
GGCCCGGGAACGTATTCACCGCAGCGTTGCTGATCTGCGATTACTAGCGACTCCGACTTC
ACGGGGTCGAGTTGCAGACCCCGATCCGAACTGAGACCGGCTTTTTGGGATTCGCTCCAC
CTCACGGCATCGCAACCCTTTGTACCGGCCATTGTAGCATGCGTGAAGCCCTGGACATAA
GGGGCATGATGACTTGACGTCATCCCCACCTTCCTCCGAGTTGACCCCGGCAGTCTCCGA
TGAGTCCCCGCCATAACGCGCTGGCAACATCGGATAAGGGTTGCGCTCGTTGCGGGACTT
AACCCAACATCTCACGACACGAGCTGACGACAGCCATGCACCACCTGTGACCGCCCCCGA
AGGACCCCCCATCTCTGGAGGTTTTGCGGCCATGTCAAACCCAGGTAAGGTTCTTCGCGT
TGCATCGAATTAATCCGCATGCTCCGCCGCTTGTGCGGGCCCCCGTCAATTCCTTTGAGT
TTTAGCCTTGCGGCCGTACTCCCCAGGCGGGGCGCTTAATGCGTTAGCTGCGGCACAGGG
AACCGGAGAGGCCCCCCACACCTAGCGCCCAACGTTTACAGCGTGGACTACCAGGGTATC
TAATCCTGTTCGCTCCCCACGCTTTCGCTCCTCAGCGTCAGTATCGGCCCAGAGACCCGC
CTTCGCCACCGGTGTTCCTCCTGATATCTGCGCATTTCACCGCTACACCAGGAATTCCAG
TCTCCCCTACCGAACTCTAGCCTGCCCGTATCAACCGCAAGCTTGGAGTTAAGCCCCAAG
TTTTCACGATCGACGCGACAAGCCGCCTACGAGCTCTTTACGCCCAATAAATCCGGACAA
CGCTCTTGCACCCTACGTCTTACCGCGGCTGCTGGCACGTAGTTGGCCGGTGCTTCTTCT
ACAGGTACCGTCACTTGCGCTTCGTCCCTGTCGAAAGAGGTTTACAACCCGAAGGCCTTC
ATCCCTCACGCGGCGTCGCTGCATCAGGCTTCCGCCCATTGTGCAATATTCCCCACTGCT
GCCTCCCGTAGGAGTCTGGGCCGTGTCTCAGTCCCAGTGTGGCCGGTCGCCCTCTCAGGC
CGGCTACCCGTCGTCGCCTTGGTAGGCCATCACCCCACCAACAAGCTGATAGGCCGCGAG
CCCATCCCAGACCGAAAAACTTTCCACCCACCACCATGCAGTGACAGGTCATATCCGGTA
TTAGCCCCCGTTTCCGAGGGTTATCCCAAAGTCCAGGGCAGGTTACTCACGTGTTACTCA
CCCGTTCGCCGCTCGAGTACCCCGAAGGGCCTTTCCGCT
>4702|D1B38 Prior=0.001122 Length=1342 NormPrior=0.001096
TAGCTACTTGCGGTTACCGCAGCGACTTAAGGCAGAACCAACTCCCATGGTGTGACGGGC
GGTGTGTACAAGGCCCGGGAACGTATTCACCGTGGCGTGCTGATCCACGATTACTAGCGA
TTCCACCTTCATGCACCCGAGTTGCAGAGTGCAATCCGAACTGAGACGGCTTTTGGGGAT
CGGCTCGGCCTTGCGACCTGGCGTCCCACTGTCACCGCCATTGTAGCACGTGTGTAGCCC
AGCCCATAAGGGCCATGAGGACTTGACGTCATCCCCACCTTCCTCCGGCTTGTCACCGGC
AGTTCCTCTAGAGTGCCCACCCAAACGTGCTGGCAACTAAAGGCGAGGGTTGCGCTCGTT
GCGGGACTTAACCCAACATCTCACGACACGAGCTGACGACAGCCATGCAGCACCTGTGCA
GTCGGCCCCTTGCGGGGAAAGCGCATCTCTGCGCCGGTCCGACCCATGTCAAGGGCTGGT
AAGGTTCTGCGCGTTGCTTCGAATTAAACCACATGCTCCACCGCTTGTGCGGGCCCCCGT
CAATTCCTTTGAGTTTCAACCTTGCGGCCGTACTCCCCAGGCGGTGCGCTTACCGCGTTA
GCTACGACACTGAGTGGCTAGGCCACCCAACATCCAGCGCACATCGTTTACGGCGTGGAC
TACCAGGGTATCTAATCCTGTTTGCTCCCCACGCTGTCGCGCCTCAGCGTCAGTAATGGA
CCAGCTCGCCGCCTTCGCCACCGGTGTTCTTCCCAATATCTACGAATTTCACCTCTACAC
TGGGAATTCCGCGAGCCTCTTCCATCCTCTAGCTCTGCCGTATCAAGCGCAGTTCCCAGG
TTGAGCCCAGGACTTTCACGCCTGACTAACAGTGCCGCCTACGCGCCCTTTACGCCCAGT
AATTCCGAGCAACGCTAGCCCCCTTCGTATTACCGCGGCTGCTGGCACGAAGTTAGCCGG
GGCTTCTTCTACGGGTACCGTCATCATCGTCCCCGTCGAAAGGGCTTTACAATCCGAAGA
CCTTCTTCACCCACGCGGCATTGCTGGATCAGGCTTGCGCCCATTGTCCAATATTCCCCA
CTGCTGCCTCCCGTAGGAGTCTGGGCCGTGTCTCAGTCCCAGTGTGGCTGATCGTCCTCT
CAGACCAGCTACCGATCGCAGGCTTGGTAGGCCTTTACCCCACCAACTACCTAATCGGAC
GCAGGCTACTCCCAAGGCGCCTTACGGCTTTGGACCTCAGTCCATATGCGGTATTAGCCC
CAGTTTCCCAGGGTTGTCCCCCACCTCAGGATATATTCCTACGCGATACTCACCCGTCCG
CCACTGACATTGCTGCCCGTGC
>2809|169423 Prior=0.001115 Length=1453 NormPrior=0.001006
GTTTGATCCTGGCTCAGAGCGAACGCTGGCGGCAGGCCTAACACATGCAAGTCGAACGGG
CACCTTCGGGTGTCAGTGGCAGACGGGTGAGTAACACGTGGGAACGTGCCCTTTGGTTCG
GAACAACTCCGGGAAACTGGAGCTAATACCGGATAAGCCCTTCGGGGGAAAGATTTATCG
CCAAAGGATCGGCCCGCGTCTGATTAGCTAGTTGGTGAGGTAATGGCTCACCAAGGCGAC
GATCAGTAGCTGGTCTGAGAGGATGATCAGCCACACTGGGACTGAGACACGGCCCAGACT
CCTACGGGAGGCAGCAGTGGGGAATATTGGACAATGGGCGAAAGCCTGATCCAGCCATGC
CGCGTGAGTGATGAAGGCCCTAGGGTTGTAAAGCTCTTTCGGCGGGGACGATAATGACGG
TACCCGCAGAAGAAGCCCCGGCTAACTTCGTGCCAGCAGCCGCGGTAATACGAAGGGGGC
TAGCGTTGCTCGGAATCACTGGGCGTAAAGGGCGCGTAGGCGGCCATTCAAGTCGGAGGT
GAAAGCCCAGGGCTCAACCCTGGAATTGCCTTCGATACTGTCTGGCTAGAGACCGGAAGA
GGTAAGTGGAACTGCGAGTGTAGAGGTGAAATTCGTAGATATTCGCAAGAACACCAGTGG
CGAAGGCGGCTTACTGGTCCGGTTCTGACGCTGAGGCGCGAAAGCGTGGGGAGCAAACAG
GATTAGATACCCTGGTAGTCCACGCCGTAAACGATGAATGCTAGCCGTTGGCGGGCTTGC
CCGTCAGTGGCGCAGCTAACGCTTTAAGCATTCCGCCTGGGGAGTACGGTCGCAAGATTA
AAACTCAAAGGAATTGACGGGGGCCCGCACAAGCGGTGGAGCATGTGGTTTAATTCGAAG
CAACGCGCAGAACCTTACCAACCTTTGACATGTCCAGTATGGGCTCCAGAGATGGGGTCC
TTCAGTTCGGCTGGCTGGAACACAGGTGCTGCATGGCTGTCGTCAGCTCGTGTCGTGAGA
TGTTGGGTTAAGTCCCGCAACGAGCGCAACCCTCGCCCTTAGTTGCCATCATTCAGTTGG
GCACTCTAAGGGGACTGCCGGTGATAAGCCGCGAGGAAGGTGGGGATGACGTCAAGTCCT
CATGGCCCTTACAGGTTGGGCTACACACGTGCTACAATGGCGGTGACAATGGGCAGCGAA
CCCGCGAGGGGGAGCTAATCCCAAAAAGCCGTCTCAGTTCAGATTGCACTCTGCAACTCG
AGTGCATGAAGGTGGAATCGCTAGTAATCGTGGATCAGCACGCCACGGTGAATACGTTCC
CGGGCCTTGTACACACCGCCCGTCACACCATGGGAGTTGGATTCACCCGAAGGCGTTGCG
CTAACCCGTAAGGGAGGCAGGCGACCACGGTGGGATCAGCGACTGGGGTGAAGTCGTAAC
AAGGTAGCCGTAG
>2638|113997 Prior=0.001114 Length=1399 NormPrior=0.001044
GTTTGATCCTGGCTCAGGACGAACGCTGGCGGCGTGCTTAACACATGCAAGTGGAGCGAC
GAACCGGGCTTCGGCCCGGGGCAAAGCCGCGAACGGGTGAGTAACACGTGGGTAACCCAC
CCCGATGACCGGGACAACCCGAGGAAACTCGGGCTAATACCGGATGTGTCCCACGTCCAT
AAGGGCGTGGTGCAAAGGTAGCTTCGGCCTCCGCATCGGGACGGGCCCGCGGCCCATTAG
CTTGTTGGTGGGGTAACGGCCTACCAAGGCTGCGATGGGTAGCTGGTCTGAGAGGACGAT
CAGCCACACTGGGACTGAGACACGGCCCAGACTCCTACGGGAGGCAGCAGTGGGGAATCT
TGCGCAATGCGCGAAAGCGTGACGCAGCAACGCCGCGTGAGGGAAGACGGCCTTCGGGTT
GTAAACCCCTTTCAGGAGGGACGAAGGTTCACCGGTGAATAGCCGTGTGGATTGACGGTA
CCTCCACAAGAAGCTCCGGCTAACTACGTGCCAGCAGCCGCGGTAATACGTAGGGAGCAA
GCGTTGTCCGGAATCATTGGGCGTAAAGCGCGCGTAGGTGGCTTCATAAGTCCGTTGTGA
AAGTCAAAGGCTCAACCTTTGAAAGCCGATGGATACTGTGGAGCTAGAGTACGGAAGAGG
CGAGTGGAATTCCTGGTGTAGCGGTGGAATGCGCAGATATCAGGAGGAACACCAATAGCG
AAGGCAGCTCGCTGGGACGTTACTGACACTGAGGCGCGAAAGCGTGGGGAGCAAACAGGA
TTAGATACCCTGGTAGTCCACGCCGTAAACGATGGGCACTAGGTGTGGGAGGTGTCGACT
CCTCCCGTGCCGAAGCTAACGCATTAAGTGCCCCGCCTGGGGAGTACGGCCGCAAGGCTA
AAACTCAAAGGAATTGACGGGGGCCCGCACAAGCAGCGGAGCATGTGGTTTAATTCGACG
CAACGCGAAGAACCTTACCTGGGCTTGACATGTAGGTGACCGGCGTGGAAACACGTCTTT
CCTTCGGGACACCTTCACAGGTGGTGCATGGCTGTCGTCAGCTCGTGTCGTGAGATGTTG
GGTTAAGTCCCGCAACGAGCGCAACCCCCGTCCCATGTTGCCAGCATTAAGTTGGGGACT
CATGGGATACTGCCGGTGACAAACCGGAGGAAGGTGGGGACGACGTCAAGTCATCATGCC
CCTTATGTCCAGGGCTACACACGTGCTACATTGGCGCGTACAGAGGGATGCAATACCGCG
AGGTGGAGCAAATCCCACAAAGCGCGTCTCGGTTCGGATTGGAGGCTGAAACTCGCCTCC
ATGAAGGTGGAGTTGCTAGTAATCGCGGATCAGCAATGCCGCGGTGAATACGTTCCCGGG
CCTTGTACACACCGCCCCA
>3339|334140 Prior=0.001103 Length=1408 NormPrior=0.001027
GTTTGATCCTGGCTCAGGACGAACGCTGGCGGCGTGCTTAACACATGCAAGTCGAGCGGA
AAGGCCCTTCGGGGTACTCGAGCGGCGAACGGGTGAGTAACACGTGAGTAATCTGCCTTC
AGCTCTGGGATAGCTCCGGGAAACCGGGATTAATACCGGATATGACCACTTCGGACATCT
GTTGTGGTGGAAAGTTTTTCGGCTGGAGATGAGCTCGCGGCCTATCAGCTTGTTGGTGGG
GTAACGGCCTACCAAGGCGACGACGGGTAGCCGGCCTGAGAGGGCGACCGGCCACACTGG
GACTGAGACACGGCCCAGACTCCTACGGGAGGCAGCAGTGGGGAATATTGCGCAATGGGC
GGAAGCCTGACGCAGCGACGCCGCGTGGGGGATGAAGGCCTTCGGGTTGTAAACCCCTTT
CAGCAGGGACGAAGCGGAAGTGACGGTACCTGCAGAAGAAGCGCCGGCTAACTACGTGCC
AGCAGCCGCGGTAACACGTAGGGCGCAAGCGTTGTCCGGAATTATTGGGCGTAAAGAGCT
CGTAGGTGGTCTGTTGCGTCCGCTGTGAAAACTCAGGGCTTAACCCTGAGCCGGCAGTGG
ATACGGGCAGACTAGAGGTAGGTAGGGGAGAATGGAATTCCTGGTGTAGCGGTGAAATGC
GCAGATATCAGGAGGAACACCGGTGGCGAAGGCGGTTCTCTGGGCCTTACCTGACACTGA
GGAGCGAAAGCGTGGGGAGCGAACAGGATTAGATACCCTGGTAGTCCACGCCGTAAACGT
TGGGCGCTAGGTGTGGGATCCTTCCACGGATTCCGTGCCGCAGCTAACGCATTAAGCGCC
CCGCCTGGGGAGTACGGCCGCAAGGCTAAAACTCAAAGGAATTGACGGGGGCCCGCACAA
GCGGCGGAGCATGTTGCTTAATTCGACGCAACGCGAAGAACCTTACCAAGGTTTGACATG
CAGGGAAAAGCCGTAGAGATATGGTGTCCGTAAGGGTCCTGCACAGGTGGTGCATGGCTG
TCGTCAGCTCGTGTCGTGAGATGTTGGGTTAAGTCCCGCAACGAGCGCAACCCTCGTCCT
ATGTTGCCAGCGGGTAATGCCGGGGACTCATAGGAGACTGCCGGGGTCAACTCGGAGGAA
GGTGGGGATGACGTCAAGTCCTCATGCCCCTTATGTCTTGGGCTGCAAACATGCTACAAT
GGCCAGTACAAAGGGTTGCGAGACCGCAAGGTGGAGCGAATCCCAAAAAGCTGGTCTCAG
TTCGGATTGGGGTCTGCAACTCGACCCCATGAAGTCGGAGTCGCTAGTAATCGCGAATCA
GCAACGTCGCGGTGAATACGTTCCCGGGCCTTGTACACACCGCCCGTCACGTCACGAAAG
TCGGCAACACCCGAAGCCTGTGGCCCAA
>6039|138062_m08 Prior=0.001093 Length=1324 NormPrior=0.001082
CGGACGAACGCTGGCGGCGTGCTTAACACATGCAAGTCGAGCGGAAAGGCCCTTCGGGGT
ACTCGAGCGGCGAACGGGTGAGTAACACGTGAGTAACCTGCCCTGGACTTTGGGATAACC
CTCGGAAACGGGGGCTAATACCGGATATGACTACCGGCTGCATGGTTGGTGGTGGAAAGT
TTTTCGGTCTGGGATGGGCTCGCGGCCTATCAGCTTGTTGGTGGGGTGATGGCCTACCAA
GGCGACGACGGGTAGCCGGCCTGAGAGGGCGACCGGCCACACTGGGACTGAGACACGGCC
CAGACTCCTACGGGAGGCAGCAGTGGGGAATATTGCACAATGGGCGGAAGCCTGATGCAG
CGACGCCGCGTGAGGGATGACGGCCTTCGGGTTGTAAACCTCTTTCAGCAGGGACGAAGC
GCAAGTGACGGTACCTGCAGAAGAAGCGCCGGCCAACTACGTGCCAGCAGCCGCGGTAAG
ACGTAGGGCGCGAGCGTTGTCCGGATTTATTGGGCGTAAAGAGCTCGTAGGCGGCTTGTC
GCGTCGACCGTGAAAACTTGGGGCTCAACCCCAAGCCTGCGGTCGATACGGGCAGGCTAG
AGTTCGGTAGGGGAGACTGGAATTCCTGGTGTAGCGGTGAAATGCGCAGATATCAGGAGG
AACACCGGGTGGCGAAGGCGGGTTTCTGGGCCGATACTGACGCTGAGGAGCGAAAGCGTG
GGGAGCGAACAGGATTAGATACCCTGGTAGTCCACGCTGTAAACGTTGGGCGCTAGGTGT
GGGGGGCCTCTCCGGTTCTCTGTGCCGCAGCTAACGCATTAAGCGCCCCGCCTGGGGAGT
ACGGCCGCAAGGCTAAAACTCAAAGGAATTGACGGGGGCCCGCACAAGCGGCGGAGCATG
CGGATTAATTCGATGCAACGCGAAGAACCTTACCTGGGTTTGACATGGCCGCAAAACTGT
CAGAGATGGCAGGTCCTTCGGGGGCGGTCACAGGTGGTGCATGGCTGTCGTCAGCTCGTG
TCGTGAGATGTTGGGTTAAGTCCCGCAACGAGCGCAACCCTCGTTCGATGTTGCCAGCGC
GTTATGGCGGGGACTCATCGAAGACTGCCGGGGTCAACTCGGAGGAAGGTGGGGATGACG
TCAAGTCATCATGCCCCTTATGTCCAGGGCTTCACGCATGCTACAATGGCCGGTACAAAG
GGCTGCGATGCCGTAAGGTGGAGCGAATCCCAAAAAGCCAGTCTCAGTTCGGATTGGGGT
CTGCAACTCGACCCCATGAAGTTGGAGTCGCTAGTAATCGCAGATCAGCAACGCTGCGTT
GATT
>5445|240933_m04 Prior=0.001081 Length=1476 NormPrior=0.000960
GTTTGATCCTGGCTCAGAATGAACGTTGGCGGCGTGGATTAGGCATGCAAGTCGTACGGG
CCGCAAGGCCAGTGGCGCAAGGGTGAGTAAGGCGACGGTAACCAACCCCATGACTGGGTA
TAGCCGCGGGAAACTGCGGGTAATCCCCAGCGACGTCGGGGGGGGGCATCCCCCCCCGAC
CAAAGCTCCGGCGTCGTGGGACGGGCCGTCGTGGTATTAGGTCGTTGGCGGGGTAACGGC
CCACCAAGCCTGTGATGCCTACCGGGCGTGCGAGCGTGGCCCGGCACACTGGGACTGAGA
CACTGCCCAGACTCCTACGGGAGGCTGCAGTCGAGAATCTTCGGCAATGGGCGCAAGCCT
GACCGAGCGACGCCGCGTGGAGGACGAAGGCCTTCGGGTTGTAAACTCCTGTCGAGGGGG
AAGAAGGCCGGGTAACCGGCTTGACTGATCCCTGGAGGAAGCACGGGCTAAGTTCGTGCC
AGCAGCCGCGGTAAGACGAACCGTGCGAACGTTATTCGGAATCACTGGGCTTAAAGCGCG
TGTAGGCGGGCCGGCACGTCGGTCGCTGAAATCCCCCGGCTCAACCGGGGAAGGGGCGCC
GATACGACCGGCCTGGAGGGGGGTAGGGGGCGCCGGAACTTCCGGTGGAGCGGTGAAATG
CGTTGAGATCGGGAGGAACGCCCGTGGCGAAAGCGGGCGCCTGGACCCCACCTGACGCTG
AGACGCGAAAGCCAGGGGAGCGAACGGGATTAGATACCCCGGTAGTCCTGGCCGTAAACC
ATGGGCACTGGGTAGGGGGCTCGCCGATGGGCTCCCTGCCGCAGCGAAAGCGTGAAGTGC
CCCGCCTGGGGAGTATGGTCGCAAGGCTGAAACTCAAAGGAATTGACGGGGGCTCACACA
AGCGGTGGAGTATGTGGCTTAATTCGAGGCTACGCGCAGAACCTTATCCCGGGCTTGACA
TGCACGGATTAGCCGGCGGAAACGTCGGTGAGGCCGCAAGGTACAACGTGCACAGGTGCT
GCATGGCTGTCGTCAGCTCGTGCCGTGAGGTGTTGGGTTAAGTCCCGTAACGAGCGAAAC
CCCTGTCCCTAGTTGCCAGCGGGTCATGCCGGGAACTCTAGGGAGACCGCCGGCGTCAAG
CCGGAGGAAGGCGGGGATGACGTCAAGTCCTCATGGCCCTTATGCCCGGGGCTGCACACG
TACTACAATGGCATGGACAGAGCGACGCAAAGCCGCGAGGCCGAGCTAATCGCACAAACC
ATGCCCCAGTTCGGATTGCGGGCTGCAACCCGCCCGCATGAAGCCGGAATCGCTAGTAAT
CGCGGATCAGCATGCCGCGGTGAATGTGTTCCTGAGCCTTGTACACACCGCCCGTCAAGC
CACCAAAGCGGGGGGCATCCGAAGTCGCCGGGGCCGCAAGGCAGGCGCCGAAGATGAAAC
CCGTGATGGGGACTAAGTCGTAACAAGTTAACCGTA
>511|350966 Prior=0.001078 Length=1331 NormPrior=0.001061
GCTAATACCGCATAACATCCTGCGCTTGGACGCGCGGAGATCAAAGCCGGGGATCGCAAG
ACCTGGCGCTTAGAGAGGGGCCCGCGGCCGATTAGCTAGTTGGTGAGGTAATGGCTCACC
AAGGCGACGATCGGTATCCGGCCTGAGAGGGCGGACGGACACACTGGGACTGAGACACGG
CCCAGACTCCTACGGGAGGCAGCAGTGGGGAATTGTTCGCAATGGGCGCAAGCCTGACGA
CGCAACGCCGCGTGGAGGACGAAGATCTTCGGGTCGTAAACTCCTTTCGATCGGGAAGAA
TGCCTTCGGGGTGAATACCCTCGAAGGGTGACGGTACCGAGAGAAGAAGCCCCGGCTAAC
TCCGTGCCAGCAGCCGCGGTAATACAGGGGGGGCAAGCGTTGTTCGGAATTACTGGGCGT
AAAGGGCCAGTAGGCGGCCAACTAAGTCCGACGTGAAATCCCCAGGCTCAACCTGGGAAC
TGCGTCGGATACTGGATGGCTTGAATTCGGGAGAGGGATGCAGAATTCCAGGTGTAGCGG
TGAAATGCGTAGATATCTGGAGGAATACCGGTGGCGAAGGCGGCATCCTGGACCGACATT
GACGCTGAAGGGCGAAAGCTAGGGGAGCAAACGGGATTAGATACCCCGGTAGTCCTAGCC
CTAAACGATGAATGCTTGGTGTGGCGGGTATCGATCCCTGCCGTGCCGAAGCTAACGCAT
TAAGCATTCCGCCTGGGGAGTACGGTCGCAAGGCTGAAACTCAAAGGAATGGACGGGGGC
CCGCACAAGCGGTGGAGCATGTTGTTCAATTCGAGGCAACGCGAAGAACCTTACCCAGGC
TCGAACGGCAATTGACATCCTGCGAAAGCCGGCTCCCGCAAGGGCAGTTGTCGAGGTGCT
GCATGGCTGTCGTCAGCTCGTGTCGTGAGATGTTGGGTTAAGTCCCGCAACGAGCGCAAC
CCTTGTCCGCTGTTGCCATCACGTTATGGTGGGCACTCTGCGGAGACTGCCGGTGATAAA
CCGGAGGAAGGTGGGGATGACGTCAAGTCAGCATGGCCTTTATGTCTGGGGCTACACACG
TGCTACAATGGCCGGTACAAACCGTCGCGATACCGCAAGGTGGAGCTAATCGGAGAAAGC
CGGTCTCAGTTCGGATTGCAGGCTGCAACTCGCCTGCATGAAGTTGGAATCGCTAGTAAT
CGCGGATCAGCACGCCGCGGTGAATACGTTCCCGGGCCTTGTACACACCGCCCGTCACAT
CACGAAAGCTGGTTGTACTAGAAGTCGCCGCGCTAACCCGCAAGGGAGGCAAGCGCCCAA
GGTATGGTTAG
>4645|L1A18A Prior=0.001075 Length=1344 NormPrior=0.001049
GGTTGGGCCACTGGCTTCGGGTGTTACCGACTTTCGTGACGTGACGGGCGGTGTGTACAA
GGCCCGGGAACGTATTCACCGCAGCGTTGCTGATCTGCGATTACTAGCGACTCCGACTTC
ACGGGGTCGAGTTGCAGACCCCGATCCGAACTGAGACCGGCTTTGAAAGGATTCGCTCCA
CCTCACGGCATCGCAGCCCTTTGTACCGGCCATTGTAGCATGTGTGAAGCCCTGGACATA
AGGGGCATGATGACTTGACGTCATCCCCACCTTCCTCCGAGTTGACCCCGGCAGTCTCTC
ACGAGTCCCCACCATTACGTGCTGGCAACATGAGACAAGGGTTGCGCTCGTTGCGGGACT
TAACCCAACATCTCACGACACGAGCTGACGACAGCCATGCACCACCTGCACACAGGCCAC
AAGGGAACCGACATCTCTGCCGGCGTCCTGTGCATGTCAAACCCAGGTAAGGTTCTTCGC
GTTGCATCGAATTAATCCACATGCTCCGCCGCTTGTGCGGGCCCCCGTCAATTTCTTTGA
GTTTTAGCCTTGCGGCCGTACTCCCCAGGCGGGGTACTTAATGCGTTAGCTACGGCACGG
ATCCCAAGGAAGGAAACCCACACCTAGTACCCACCGTTTACGGCGTGGACTACCAGGGTA
TCTAATCCTGTTCGCTCCCCACGCTTTCGCTCCTCAGCGTCAGTTACTGCCCAGAGACCC
GCCTTCGCCACCGGTGTTCCTCCTGATATCTGCGCATTCCACCGCTACACCAGGAATTCC
AGTCTCCCCTGCAGTACTCTAGTCTGCCCGTATCGATTGCAGGCCCAAGGTTGAGCCTTG
GGTTTTCACAACCGACGCGACAAACCGCCTACGAGCTCTTTACGCCCAATAATTCCGGAC
AACGCTCGCGCCCTACGTATTACCGCGGCTGCTGGCACGTAGTTGGCCGGTGCTTCTTCT
GTACATACCGTCACTTGCGCTTCGTCTGTACTGAAAGAGGTTTACAACCCGAAGGCCGTC
ATCCCTCACGCGGCGTCGCTGCATCAGGCTTGCGCCCATTGTGCAATATTCCCCACTGCT
GCCTCCCGTAGGAGTCTGGGCCGTATCTCAGTCCCAGTGTGGCCGGACACCCTCTCAGGC
CGGCTACCCGTCGTCGCCTTGGTAGGCCATCACCCCACCAACAAGCTGATAGGCCGCGGG
CCCATCCCACACCGCAAAAGCTTTCCCCCACCAGCCATGCAGCCCATGAGGTGTATTCGG
TATTAGACCCAGTTTCCCAGGCTTATCCCAAAGTGCAGGGCAGATCACCCACGTGTTACT
CACCCGTTCGCCACTCGAGTACCC
>4700|D1B36 Prior=0.001075 Length=1377 NormPrior=0.001024
GAAAAGGTTACCCCACCGACTTCGGGTGTTACAAACTCTCGTGGTGTGACGGGCGGTGTG
TACAAGGCCCGGGAACGTATTCACCGCGGCATGCTGATCCGCGATTACTAGCGATTCCAG
CTTCATGTAGGCGAGTTGCAGCCTACAATCCGAACTGAGAGTGGTTTTATGGGATTGGCT
CGACCTCGCGGTTTTGCTGCCCTTTGTACCACCCATTGTAGCACGTGTGTAGCCCAGGTC
ATAAGGGGCATGGATGATTTGAAGTCATACAAACCTTCCTCCGGTTTGTCACCGGCAGTC
AACTTAGAGTGCCCAACTGAGTGCTGGCAACTAAGATCAAGGGTTGCGCTCGTTGCGGGA
CTTAACCCAACATCTCACGACACGAGCTGACGACAACCATGCACCACCTGTCACTCTGTC
CCCCGAAGGGGAAATTCCTATCTCTAGGAGTGTCAGAGGATGTCAAGACCTGGTAAGGTT
CTTCGCGTTGCTTCGAATTAAACCACATGCTCCACCGCTTGTGCGGGCCCCCGTCAATTC
CTTTGAGTTTCAGCCTTGCGGCCGTACTCCCCAGGCGGAGTGCTTAATGCGTTAGCTGCA
GCACTAAAGGGCGGAAACCCTCTAACACTTAGCACTCATCGTTTACGGCGTGGACTACCA
GGGTATCTAATCCTGTTTGCTCCCCACGCTTTCGCGCCTCAGCGTCAGTTACAGACCAGA
AAGCCGCCTTCGCCACTGGTGTTCCTCCACATCTCTACGCATTTCACCGCTACACGTGGA
ATTCCACTCTTCTCTTCTGCACTCAAGTCCCCCAGTTTCCAATGACCCTCCACGGTTGAG
CCGTGGGCTTTCACATCAGACTTAAAGGACCGCCTGCGCGCGCTTTACGCCCAATAATTC
CGGACAACGCTTGCCACCTACGTATTACCGCGGCTGCTGGCACGTAGTTAGCCGTGGCTT
TCTGGTTAGGTACCGTCAAGGTACCGCCCTATTCGAACGGTACTTATTCTTCCCTAACAA
CAGAGTTTTACGATCCGAAAGCCTTCATCGCTCACGCGGCGTTGCTCCGTCAGACTTTCG
TCCATTGCGGAAGATTCCCTACTGCTGCCTCCCGTAGGAGTCTGGGCCGTGTCTCAGTCC
CAGTGTGGCCGATCACCCTCTCAGGTCGGCTACGCATCGTTGCCTTGGTGAGCCGTTACC
TCACCAACTAGCTAATGCGCCGCGGGCCCATCTATAAGTGATAGCGTAAACCATCTTTCA
GCCTTTCCTCATGAGAGGAAAGGGATTATCCGGTATTAGCTCCGGTTTCCCGAAGTTATC
CCAGTCTTATAGGCAGGTTGCCCACGTGTTACTCACCCGTCCGCCGCTAACCTTTCG
>4263|239437 Prior=0.001073 Length=1499 NormPrior=0.000938
GTTTGATCCTGGCTCAGGACGAACGCTGGCGGCGCGCTTAACACATGCAAGTCGAGCGAG
AACCAGTCCTTCGGGACTGGGGACAGCGGCGAACGGGTGAGTAACACGTGGGTAATCCAC
CCTCGGCACCGGAATAGCCCGGGGAAACCCGGATTAATGCCGGATGGCCCGTCGGCCCTT
CGGGGCTGACGGAAAAGGTAGCTTTGGCCTCCGGCCGAGGACGAGCCCGCGGCGGATTAG
CTTGTTGGTGGGGTAACGGCCCACCAAGGCTCCGATCCGTAGCTGGTCTGAGAGGACGAT
CAGCCACACTGGGACTGAGACACGGCCCAGACTCCTACGGGAGGCAGCAGTGGGGAATCT
TGCGCAATGGGCGAAAGCCTGACGCAGCGACGCCGCGTGGGGGAAGAAGGCCTTCGGGTT
GTAAACCTCTTTCAGGAGGGACGAAGCCACTCGGGTTAATAGCCCAGAGGGTGACGGTAC
CTCCAGAAGAAGCCCCGGCTAACTACGTGCCAGCAGCCGCGGTAATACGTAGGGGGCTAG
CGTTGTCCGGATTTATTGGGCGTAAAGAGCGTGTAGGCGGCCAGGTAGGTCTGCTGTGAA
AACTCGAGGCTCAACCTCGAGATGTCGGCGGAAACCATCTGGCTAGAGTCCGGAAGAGGA
GAGTGGAATTCCTGGTGTAGCGGTGAAATGCGCAGATATCAGGAAGAACACCCGTGGCGA
AGGCGGCTCTCTGGGACGGTACTGACGCTGAGACGCGAAAGCGTGGGGAGCGAACAGGAT
TAGATACCCTGGTAGTCCACGCCGTAAACGATGAGTGCTAGGTGTGGGGGGTGTCGACTC
CCTCCGTGCCGCAGCTAACGCATTAAGCACTCCGCCTGGGGAGTACGGCCGCAAGGCTAA
AACTCAAAGGAATTGACGGGGGCCCGCACAAGCAGCGGAGCATGTGGTTTAATTCGACGC
AACGCGAAGAACCTTACCTGGGCTTGACATGCACGGGAATGTCGTAGAAATACGGCAGCC
CTTCGGGGCTCGTGCACAGGTGGTGCATGGCTGTCGTCAGCTCGTGTCGTGAGATGTTGG
GTTAAGTCCCGCAACGAGCGCAACCCCTGTCCTATGTTGCCAGCGTGAAAGACGGGGACT
CATAGGAGACTGCCGGTGACAAATCGGAGGAAGGTGGGGATGACGTCAAGTCATCATGCC
CCTTACGTCTAGGGCTACACACGTGCTACATTGGCCGGTACAGAGGGCTGCAAACCCGTG
AGGGGGAGCGAATCCCAAAAAGCCGGTCCCGGTTCGGATTGAAGGCTGAAACTCGCCTTC
ATGAAGGCGGAGTTGCTAGTAATCGCGGATCAGCAATGCCGCGGTGAATACGTTCTCGGG
CCTTGTACACACCGCCCGTCACACCACGGAAGCCGGTAACACCCGAAGTCGGTGTTCTAA
CCCGCAAGGGAGGAAGCCGTCGAAGGTGGGATTGGTGACTGGGGTGAAGTCGTAACAAG
>1820|242751 Prior=0.001069 Length=1478 NormPrior=0.000949
GTTTGATCCTGGCTCAGGACGAACGCTGGCGGCGTGCTTAACACATGCAAGTCGAACGGT
GAAGCCCTTCGGGGTGGATCAGTGGCGAACGGGTGAGTAACACGTGAGCAACCTGCCCTT
GACTCTGGGATAACTACCGGAAACGGTGGCTAATACCGGATATGACGCATCCAGGCATCT
GGTGTGTGTGGAAAGTTTTTCGGTCAAGGATGGGCTCGCGGCCTATCAGCTTGTTGGTGG
GGTGATGGCCTACCAAGGCGACGACGGGTAGCCGGCCTGAGAGGGCGACCGGCCACACTG
GGACTGAGACACGGCCCAGACTCCTACGGGAGGCAGCAGTGGGGAATATTGCGCAATGGG
CGAAAGCCTGACGCAGCGACGCCGCGTGAGGGATGACGGCCTTCGGGTTGTAAACCTCTT
TCAGCCCCGACGAAGCGAAAGTGACGGTAGGGGCAGAAGAAGCACCGGCCAACTACGTGC
CAGCAGCCGCGGTAATACGTAGGGTGCAAGCGTTGTCCGGAATTATTGGGCGTAAAGAGC
TCGTAGGCGGTCTGTCGCGTCTGCTGTGAAAACTCAGGGCTTAACCCTGAGCTTGCAGTG
GGTACGGGCAGACTAGAGTGCGGTAGGGGAGACTGGAATTCCTGGTGTAGCGGTGAAATG
CGCAGATATCAGGAGGAACACCGGTGGCGAAGGCGGGTCTCTGGGCCGTAACTGACGCTG
AGGAGCGAAAGCGTGGGGAGCGAACAGGATTAGATACCCTGGTAGTCCACGCCGTAAACG
TTGGGCGCTAGGTGTGGGGGCCATTCCACGGTCTCCGTGCCGCAGCTAACGCATTAAGCG
CCCCGCCTGGGGAGTACGGCCGCAAGGCTAAAACTCAAAGGAATTGACGGGGGCCCGCAC
AAGCGGTGGAGCATGTGGTTTAATTCGATGCAACGCGAAGAACCTTACCTAGGCTTGACA
TGCACGGAAATCTCGCAGAGATGTGGGGTGCCGTAAGGCGTCGTGCACAGGTGGTGCATG
GTTGTCGTCAGCTCGTGTCGTGAGATGTTGGGTTAAGTCCCGCAACGAGCGCAACCCTCG
TTCCATGTTGCCAGCACGTAATGGTGGGGACTCATGGGAGACTGCCGGGGTCAACTCGGA
GGAAGGTGGGGATGAGGTCAAATCATCATGCCCCTTATGTCTTGGGCTTCACGCATGCTA
CAATGGCCAGTACAAAGGGCTGCGAGACCGTAAGGTGGAGCGAATCCCAAAAAGCTGGTC
TCAGTTCGGATCGGGGTCTGCAACTCGACCCCGTGAAGTCGGAGTCGCTAGTAATCGCAG
ATCAGCAACGCTGCGGTGAATACGTTCCCGGGCCTTGTACACACCGCCCGTCACGTCACG
AAAGTCGGTAACACCCGAAGCCGATGTCCCAACCCGTAAGGGAGGGAGCTGTCGAAGGTG
GGATCGGCGATTTTGACGAAGTCGGAACAAGGTAGCCG
>2234|593430 Prior=0.001069 Length=1500 NormPrior=0.000935
GTTTGATCCTGGCTCAGGACGAACGCTGGCGGCGTGCTTAACACATGCAAGTGGAGCGAC
GAACCAGGGCTTGCCCTGGGGCAAAGCCGCGAACGGGTGAGTAACACGTGGGTAACCTGC
CCCGATGACCGGGACAACCCGAGGAAACTCGGGCTAATACCGGATGAGCTCCTACCACAT
GAGTGGTTTGAGGAAAGGAAGCTTCGGCCTCCGCATCGGGATGGGCCCGCGGCCCATTAG
CTTGTTGGTGAGGTAACGGCTCACCAAGGCTGCGATGGGTAGCTGGTCTGAGAGGACGAT
CAGCCACACTGGGACTGAGACACGGCCCAGACTCCTACGGGAGGCAGCAGTGGGGAATCT
TGCGCAATGCGCGAAAGCGTGACGCAGCAACGCCGCGTGGGGGAAGAAGGCCTTCGGGTT
GTAAACCCCTTTCAGGAGGGACGAAGGTGCGGCGGTGAATAGCCGTCCGTACTGACGGTA
CCTCCAGAAGAAGCCCCGGCTAACTACGTGCCAGCAGCCGCGGTAATACGTAGGGGGCAA
GCGTTGTCCGGAATTATTGGGCGTAAAGCGCGCGTAGGCGGTCCGGTAAGTCGGCTGTGA
AAGTCAAGGGCTCAACCCTGGTGGGATGTCAGTGGATACTGCAGGGCTCGAGTCCGGAAG
AGGCGAGTGGAATTCCTGGTGTAGCGGTGAAATGCGCAGATATCAGGAGGAACACCGATG
GCGAAGGCAGCTCGCTGGGACGGTACTGACGCTGAGGCGCGAAAGCGTGGGGAGCAAACA
GGATTAGATACCCTGGTAGTCCACGCCGTAAACGATGGGCACTAGGTGTGGGAGGTGTCG
ACTCCTCCCGTGCCGGAGCTAACGCATTAAGTGCCCCGCCTGGGGAGTACGGCCGCAAGG
CTAAAACTCAAAGGAATTGACGGGGGCCCGCACAAGCAGCGGAGCATGTGGTTTAATTCG
ACGCAACGCGAAGAACCTTACCTGGGCTTGACATGTGAGTGACAGGTGTGGAAACACACT
CTCCCTTCGGGGCACTTTCACAGGTGGTGCATGGCTGTCGTCAGCTCGTGTCGTGAGATG
TTGGGTTAAGTCCCGCAACGAGCGCAACCCCCGTCGCATGTTGCCAGCATTTAGTTGGGG
ACTCATGCGAGACTGCCGGTGACAAACCGGAGGAAGGTGGGGATGACGTCAAGTCATCAT
GCCCCTTATGTCCAGGGCTACACACGTGCTACATTGGCGCGCACAAAGGGACGCAATACC
GCGAGGTGGAGCAAATCCCAAAAAGCGCGTCTCGGTTCGGATTGGAGGCTGAAACTCGCC
TCCATGAAGTCGGAGTTGCTAGTAATCGCGGATCAGCAACGCCGCGGTGAATACGTTCCC
GGGCCTTGTACACACCGCCCGTCACACCACGAAAGCGGGCAACACCCGAAGCCGGTGGGC
TAACCCTTACGGGAGGCAGCCGTCGAAGGTGGGGCTCGTGATTGGGGTGAAGTCGTAACA
>4982|341901_m01 Prior=0.001061 Length=1437 NormPrior=0.000968
GTTTGATCCTGGCTCAGGACGAACGCTGGCGGCGTGCTTAACACATGCAAGTCGAGCGGT
AAGGCTCCTTCGGGAGTACACGAGCGGCGAACGGGTGAGTAACACGTGAGCAATCTGCCC
TTCACATCGGGATAACTTCGGGAAACCGAAGCTAATACCGGATACGACCACTTCAGGCAT
CTGATGGTGGTGGAAAGTTCCGGCGGTGAAGGATGAGCTCGCGGCCTATCAGCTTGTTGG
TGAGGTAATGGCTCACCAAGGCTTCGACGGGTAGCCGGCCTGAGAGGGTGACCGGCCACA
CTGGGACTGAGACACGGCCCAGACTCCTACGGGAGGCAGCAGTGGGGAATATTGGACAAT
GGGCGAAAGCCTGATCCAGCAACGCCGCGTGAGGGATGACGGCCTTCGGGTTGTAAACCT
CTTTCAGTACCGACGAAGCGCCTTTAACGGTGGTGACGGTAGGTACAGAAGAAGGACCGG
CCAACTACGTGCCAGCAGCCGCGGTAATACGTAGGGTCCGAGCGTTGTCCGGAATTATTG
GGCGTAAAGGGCTCGTAGGCGGTCCATCACGTCGGGAGTGAAAAGCTGGGGCTTAACCCC
AGTCCTGCTTCCGATACGGGTGGACTAGAGGTATGCAGGGGAGAATGGAATTCCTGGTGT
AGCGGTGAAATGCGCAGATATCAGGAGGAACACCGGTGGCGAAGGCGGTTCTCTGGGCAT
TACCTGACGCTGAGGAGCGAAAGCATGGGGAGCAAACAGGATTAGATACCCTGGTAGTCC
ATGCCGTAAACGTTGGGCGCTAGGTGTGGGGGACATTCCACGTCCTCCGTGCCGCAGCTA
ACGCATTAAGCGCCCCGCCTGGGGAGTACGGCCGCAAGGCTAAAACTCAAAGGAATTGAC
GGGGGCGGGCACAAGCGGCGGAGCATGCGGATTAATTCGATGCAACGCGAAGAACCTTAC
CTAGGCTTGACATGCAGGGAAATCTCCCAGAGATGGGAGGTCCGCAAGGGCCTTGCACAG
GTGGTGCATGGCTGTCGTCAGCTCGTGTCGTGAGATGTTGGGTTAAGTCCCGCAACGAGC
GCAACCCTCGTCCTATGTTGCCAGCACGTAATGGTGGGGACTCATAGGAGACTGCCGGGG
TCAACTCGGAGGAAGGTGGGGATGACGTCAAGTCATCATGCCCCTTATGTCCAGGGCTTC
ACGCATGCTACAATGGCCGGTACAAAGGGCTGCGAAACCGCAAGGTAGAGCGAATCCCAA
AAAGCCGGTCTCAGTTCGGATTGGGGTCTGCAACTCGACCCCATGAAGTCGGAGTCGCTA
GTAATCGCAGATCAGCAACGCTGCGGTGAATACGTTCCCGGGCCTTGTACACACCGCCCG
TCACGTCACGAAAGTCGGCAGTACTAGAAGTCGGTGGGCGAACCCGCAAGGGAGGCA
>3513|546305 Prior=0.001061 Length=1446 NormPrior=0.000962
GTTTGATCCTGGCTCAGAGAGAACGCTGGCGGCAGGCTTAACACATGCAAGTCGAGCGGG
CGTAGCAATACGTCAGCGGCAGACGGGTGAGTAACGCGTGGGAACGTGCCCTTCAGTTTG
GAATAACCCAGGGAAACTTGGGCTAATACCGGATACGCCCTTTTGGGGAAAGATTTATCG
CTGAAGGATCGGCCCGCGTCTGATTAGCTGGTTGGTGAGGTAATGGCTCACCAAGGCGAC
GATCAGTAGCTGGTCTGAGAGGATGATCAGCCACATTGGGACTGAGACACGGCCCAAACT
CCTACGGGAGGCAGCAGTGGGGAATATTGGACAATGGGCGCAAGCCTGATCCAGCCATGC
CGCGTGGATGATGAAGGCCTTAGGGTTGTAAAGTCCTTTTAACGGGGAAGATAATGACGG
TACCCGTAGAATAAGCCCCGGCTAACTTCGTGCCAGCAGCCGCGGTAATACGAAGGGGGC
TAGCGTTGCTCGGAATCACTGGGCGTAAAGCGCACGTAGGCGGCTTTTTAAGTCAGGGGT
GAAATCCTGGAGCTCAACTCCAGAACTGCCTTTGATACTGAGGGTCTTGAGTTCGGGAGA
GGTGAGTGGAACTGCGAGTGTAGAGGTGAAATTCGTAGATATTCGCAAGAACACCAGTGG
CGAAGGCGGCTCACTGGCCCGATACTGACGCTGAGGTGCGAAAGCGTGGGGAGCAAACAG
GATTAGATACCCTGGTAGTCCACGCCGTAAACGATGGATGCTAGCCGTTGGGGGGTTTAC
CCTTCAGTGGCGCAGCTAACGCATTAAGCATCCCGCCTGGGGAGTACGGTCGCAAGATTA
AAACTCAAAGGAATTGACGGGGGCCCGCACAAGCGGTGGAGCATGTGGTTCAATTCGAAG
CAACGCGCAGAACCTTACCAGCCCTTGACATGTCCCGTATGGGTTTCAGAGATGAGACCC
TTCAGTTCGGCTGGCGGGAACACAGGTGCTGCATGGCTGTCGTCAGCTCGTGTCGTGAGA
TGTTGGGTTAAGTCCCGCAACGAGCGCAACCCTCGGCCTTAGTTGCCATCATTCAGTTGG
GCACTCTAAGGCGACTGCCGGTGATAAGCCGGAGGAAGGTGGGGATGACGTCAAGTCCTC
ATGGCCCTTACAGGCTGGGCTACACACGTGCTACAATGGCGGTGACAGTGGGACGCAATG
GAGTAATCCTGCGCAAATCTCAAAAAGCCGTCTCAGTTCGGATTGTGCTCTGCAACTCGA
GCACATGAAGTTGGAATCGCTAGTAATCGCAGATCAGCACGCTGCGGTGAATACGTTCCC
GGGCCTTGTACACACCGCCCGTCACACCATGGGAGTTGGCTTTACCTGAAGACGGTGCGC
TAACCGCAAGGAGGCAGCCGGCCACGGTAGGGTCAGTGACTGGGGTGAAGTCGAAACAAG
GTAGCC
>2123|539862 Prior=0.001053 Length=1488 NormPrior=0.000928
GTTTGATCCTGGCTCAGAACGAACGTTAGCGGCGCGCCTAACACATGCAAGTCGCACGAG
AAAGGGCTTCGGCCCCGGTAAAGTGGCGCACGGGTGAGTAACACGTGGGTAATCTGCCCT
CGAGCGGGGGATAACATTCCGAAAGGAGTGCTAATACCGCATAAGACCACGACCTCGAAA
GAGGATGCGGTCAAAGCTGGCCTCTATACATAAGCTAGCACTTGAGAATGAGCCCGCGGA
GCATCAGCTAGTTGGTGAGGTAATGGCTCACCAAGGCTTAGACGCTTAGCTGGTCTGAGA
GGATGATCAGCCACACTGGAACTGAGACACGGTCCAGACTCCTACGGGAGGCAGCAGTGG
GGAATCTTGCGCAATGGGCGAAAGCCTGACGCAGCGACGCCGCGTGAGTGATGAAGGCCT
TCGGGTTGTAAAGCTCTGTGGGGAGAGACGAATAAGTGCAGCCTAATACGTTGCATGATG
ACGGTATCTCCTTAGCAAGCACCGGCTAACTCTGTGCCAGCAGCCGCGGTAAGACAGAGG
GTGCAAACGTTGTTCGGAATTACTGGGCGTAAAGCGAGTGTAGGCGGTCTCGTAAGTCGG
GTGTGAAAGCCCTGGGCTCAACCCAGGAAGTGCACTCGAAACTGCGAGGCTAGAGTATCG
GAGAGGTTGGTGGAATTCTCGGTGTAGAGGTGAAATTCGTAGATATCGAGAGGAACACCG
GTGGCGAAGGCGGCCAACTGGACGAATACTGACGCTGAGACTCGAAAGCGTGGGGAGCAA
ACAGGATTAGATACCCTGGTAGTCCACGCCGTAAACGATGGGTGCTAGGTGTCGCGGGCT
TTGACTCCTGCGGTGCCGTAGCTAACGCATTAAGCACCCCGCCTGGGAAGTACGGCCGCA
AGGCTAAAACTCAAAGGAATTGACGGGGGCCCGCACAAGCGGTGGAGCATGTGGTTTAAT
TCGACGCAACGCGAAGAACCTTACCTGGGGTAGAAAATGCAGGAACCTGGGAGAAGTCTC
GGGGTGCTCTTCGGAGAGCCTGTAGTTAGGTGCTGCATGGCTGTCGTCAGCTCGTGTCGT
GAGATGTTGGGTTAAGTCCCGCAACGAGCGCAACCCCTATCATTAGTTACCAGCGAGTCA
TGCCGGGAACTCTAATGAGACCGCCGATATTCAAATCGGAGGAAGGTGGGGATGACGTCA
AGTCATCATGGCCCTTATGTCCAGGGCTACACACGTGCTACAATGGTCGGTACAAACCGC
TGCAAACTCGCGAGAGGAAGCCAATCGGAAAAAACCGACCTCAGTACAGATAAGAGTCTG
CAACTCGACTCTTTGAAGTCGGAATCGCTAGTAATCGCTGATCAGCAGGCAGCGGTGAAT
ACGTTCCCGGGCCTTGTACACACCGCCCGTCACACCATGGGAGTCGTTTGCTCCAGAAGT
TCCTGAGCCAACCGCAAGGAGGCAGGGCCCCAAGGAGGGAACGGTAAC
>3960|360170 Prior=0.001052 Length=1493 NormPrior=0.000924
GTTTGATCCTGGCTCAGGACGAACGCTGGCGGCGTGCTTAACACATGCAAGTCGAGCGGA
AAGGCCCTTCGGGGTACTCGAGCGGCGAACGGGTGAGTAACACGTGAGTAATCTGCCCCG
CGCTTTGGGATAGCCACCCGAAAGGGTGATTAATACCGGATACGACCATCCTCGNNNNNN
NTAGTGGTTGAAAGTTGTTGCGGCGTGGGATGTGCTCGCGGCCTATCAGCTTGTTGGTGG
GGTAATGGCCCACCAAGGCTTCGACGGGTAGCCGGCCTGAGAGGGTGACCGGCCACACTG
GGACTGAGACACGGCCCAGACTCCTACGGGAGGCAGCAGTGGGGAATATTGGACAATGGG
CGAAAGCCTGATCCAGCAACGCCGCGTGAGGGATGACGGCCTTCGGGTTGTAAACCTCTT
TCAGCACAGACGAAGTTTTGTCTTTTTGGGCAAAGTGACGGTATGTGCAGAAGAAGGACC
GGCCAACTACGTGCCAGCAGCCGCGGTAATACGTAGGGTCCGAGCGTTGTCCGGAATTAT
TGGGCGTAAAGGGCTCGTAGGCGGTTTGTCGCGTCGGGAGTGAAAACCTACAGCTTAACT
GTGGGCTTGCTTTCGATACGGGCAGACTTGAGGCATGCAGGGGAGAACGGAATTCCTGGT
GTAGCGGTGAAATGCGCAGATATCAGGAGGAACACCGGTGGCAGAAGGTGGTTCTATGGG
CATGTCCTGACGCTGAGGAGCGAAAGTGTGGGGAGCGAACAGGATTAGATACCCTGGTAG
TCCACACCGTAAACGTTGGGCGCTAGGTGTGGGATCCATTCCACGGGTTCCGTGCCGCAG
CTAACGCATTAAGCGCCCCGCCTGGGGAGTACGGCCGCAAGGCTAAAACTCAAAGGAATT
GACGGGGGCCCGCACAAGCGGCGGAGCATGCGGATTAATTCGATGCAACGCGAAGAACCT
TACCTGGGTTTGACATATGCCGGAAAGCTCTAGAGATAGAGCCCCTTTTGTCGGTATACA
GGTGGTGCATGGCTGTCGTCAGCTCGTGTCGTGAGATGTTGGGTTAAGTCCCGCAACGAG
CGCAACCCTCGTCCTATGTTGCCAGCGGGTAATGCCGGGGACTCATAGGAGACTGCCGGG
GTCAACTCGGAGGAAGGTGGGGATGACGTCAAGTCATCATGCCCCTTATGTCCAGGGCTT
CACGCATGCTACAATGGCCGGTACAAAGGGCTGCGATCCCGTGAGGGGGAGCGAATCCCA
AAAAGCCGGTCTCAGTTCGGATTGGGGTCTGCAACTCGACCCCATGAAGTCGGAGTCGCT
AGTAATCGCAGATCAGCAACGCTGCGGTGAATACGTTCCCGGGCCTTGTACACACCGCCC
GTCACGTCACGAAAGTCGGCAACACCCGAAGCCCATGTCCCAACCCCTTGTGGGAGGGAG
CCGTCGAAGGCGGGATCGGCGATTGGGACGAAGTCGTAACAAGGTAGCCATAC
>128|29077 Prior=0.001051 Length=1447 NormPrior=0.000953
GTTTGATCCTGGCTCAGAGCGAACGCTGGCGGCAGGCTTAACACATGCAAGTCGAACGGG
CGTAGCAATACGTCAGTGGCAGACGGGTGAGTAACGCGTGGGAACGTACCTTTTGGTTCG
GAACAACCCAGGGAAACTTGGGCTAATACCGGATAAGCCCTTACGGGGAAAGATTTATCG
CCGAAAGATCGGCCCGCGTCTGATTAGCTAGTTGGTGAGGTAACGGCTCACCAAGGCGAC
GATCAGTAGCTGGTCTGAGAGGATGATCAGCCACATTGGGACTGAGACACGGCCCAAACT
CCTACGGGAGGCAGCAGTGGGGAATATTGGACAATGGGCGCAAGCCTGATCCAGCCATGC
CGCGTGAGTGATGAAGGCCTTCGGGTTGTAAAGCACTTTTGTGCGGGAAGATAATGACGG
TACCGCAAGAATAAGCCCCGGCTAACTTCGTGCCAGCAGCCGCGGTAATACGAAGGGGGC
TAGCGTTGCTCGGAATCACTGGGCGTAAAGGGTGCGTAGGCGGGTCTTTAAGTCAGGGGT
GAAATCCTGGAGCTCAACTCCAGAACTGCCTTGGATACTTGGGGATCTTGAGTCCGGGAG
AGGTGAGTGGAACTGCGAGTGTAGAGGTGAAATTCGTAGATATTCGCAAGAACACCAGTG
GCGAAGGCGGCTCACTGGCCCGGTACTGACGCTGAGGTGCGAAAGCGTGGGGAGCAAACA
GGATTAGATACCCTGGTAGTCCACGCCGTAAACGATGGATGCTAGCCGTTGGCAGGCTTG
CCTGTCAGTGGCGCAGCTAACGCATTAAGCATCCCGCCTGGGGAGTACGGCCGCAAGGCT
AAAACTCAAAGGAATTGACTGGGGCCGGCACAAGCAGGGGAGCAGGTGGGTCAATTCGAA
GCAACGCGCAGAACCTTACCAACCGTGGACATGTCCCNNNNNNNNNNNNNNNNNNNNNNN
NNNNNNNNNNNNNNNNNNNNNNNNNNNNNNNNNNNNNNNNNNNNNNNNNNNNNNNNNNNN
NNNNNNNNNNNNNNNNNNNNNNNNNNNNNNNNNNNNNNNNNNNNNNNNNNNNNNNNNTGG
GAACTCTAGGGGGACTGCCGGTGATAAGCCGCGAGGAAGGTGGGGATGACGTCAAGTCCT
CATGGCCCTTACAGGTTGGGCTACACACGTGCTACAATGGCGGTGACAATGGGCAGCGAA
CCCGCGAGGGGGAGCTAATCCCAAAAAGCCGTCTCAGTTCAGATTGCACTCTGCAACTCG
AGTGCATGAAGGCGGAATCGCTAGTAATCGTGGATCAGCATGCCACGGTGAATACGTTCC
CGGGCCTTGTACACACCGCCCGTCACACCATGGGAGTTGGGTTTACCCGAAGGCGCCGCG
CCAACCGCAAGGGGGCAGCTGACCACGGTAGGCTCAGCGACTGGGGTGAAGTCGGAACAA
GGTAGCC
>5386|66768_m01 Prior=0.001049 Length=1429 NormPrior=0.000963
GCTGGCGGCGTGCTTAACACATGCAAGTGGAGCGACGAACCAGGGCTTGCCCTGGGGCAG
AGCCGCGAACGGGTGAGTAACACGTGGGTGACCTGCCCTGATGACCGGGACAACCCGAGG
AAACTCGGGCTAATACCGGATGTGCTCCCAGCCATAGCGGGCTGGGTGGAAAGGTAGCTT
CGGCTTCCGCGTCAGGATGGGCCCGCGGCGCATTAGCTTGTTGGTGGGGTAACGGCCTAC
CAAGGCTTCGATGCGTAGCTGGTCTGAGAGGACGATCAGCCACACTGGGACTGAGACACG
GCCCAGACTCCTACGGGAGGCAGCAGTGGGGAATCTTGCGCAATGCGCGAAAGCGTGACG
CAGCAACGCCGCGTGAGGGAAGACGGCCTTCGGGTTGTAAACCTCTTTCAGTTGGGACGA
AGCCGCAGCCGTTAATAGCGGTTATGGGTGACGGTACCTTCACAAGAAGCACCGGCCAAC
TACGTGCCAGCAGCCGCGGTAATACGTAGGGGGCTAGCGTTGTCCGGAATCATTGGGCGT
AAAGCGCGTGTAGGCGGCCCGGTAAGTCCGCTGTGAAAGTCGGGGGCTCAACCCTCGGAT
GCCGGTGGATACTGTCGGGCTTGAGTGCGGAAGAGGCGAGTGGAATTCCTGGTGTAGCGG
TGAAATGCGCAGATATCAGGAGGAACACCAATTGCGAAGGCAGCTCGCTGGGACGTTACT
GACGCTGAGACGCGAAAGCGTGGGGAGCAAACAGGATTAGATACCCTGGTAGTCCACGCT
GTAAACGATGGGCACTAGGTGTGGGGGGGTATCGACTCCCTCCGTGCCGAAGCTAACGCA
TTAAGTGCCCCGCCTGGGGAGTACGGCCGCAAGGCTAAAACTCAAAGGAATTGACGGGGG
CCCGCACAAGCAGCGGAGCATGTTGTTTAATTCGAAGCAACGCGAAGAACCTTACCTGGG
CTTGACATGCAGTGGACAGCCGTGGAAACACGGTCTCCCTTCGGGGCTGCTGCACAGGTG
GTGCATGGCTGTCGTCAGCTCGTGTCGTGAGATGTTGGGTTAAGTCCCGCAACGAGCGCA
ACCCCTTTCGCATGTTGCCAGCACGTAANNNNATTTAGGCGGGGACTCATAGGAGACTGC
CGGGGTCAACTCGGAGGAAGGTGGGGATGACGTCAAATCATCATGCCCCTTATGTCTAGG
GCTGCAAACATGCTACAATGGCCGGTACAAAGGGCTGCGATACCGCAAGGTGGAGCGAAT
CCCAAAAAGCCGGTCTCAGTTCGGATTGGGGTCTGCAACTCGACCCCATGAAGTTGGAGT
CGCTAGTAATCGCAGATCAGCAACGCTGCGGTGAATACGTTCCCGGGCCTTGTACACACC
GCCCGTCACGGCACGAAAGGCGGTAACTCCCGAAGCCGGTGGCCCAACC
>1793|538266 Prior=0.001017 Length=1446 NormPrior=0.000922
GTTTGATCCTGGCTCAGAACGAACGCTGGCGGCAGGCTTAACACATGCAAGTCGAACGCA
TCCTTCGGGGTGAGTGGCAGACGGGTGAGTAACGCGTGGGAACGTGCCCTTCAGTTCGGG
ATAACCCAGGGAAACTTGGGCTAATACCGGATACGTGCGAGAGCAGAAAGATTTATCGCT
GAAGGATCGGCCCGCGTCTGATTAGCTAGTTGGTAGGGTAATGGCCTACCAAGGCGACGA
TCAGTAGCTGGTCTGAGAGGATGATCAGCCACATTGGGACTGAGACACGGCCCAAACTCC
TACGGGAGGCAGCAGTGGGGAATATTGGACAATGGGCGCAAGCCTGATCCAGCCATGCCG
CGTGAGTGATGAAGGCCTTAGGGTTGTAAAGCTCTTTCGTCCGGGACGATAATGACGGTA
CCGGAAGAAGAAGCCCCGGCTAACTTCGTGCCAGCAGCCGCGGTAATACGAAGGGGGCTA
GCGTTGTTCGGAATCACTGGGCGTAAAGGGCGCGTAGGCGGCCTGATAAGTCGGGGGTGA
AAGCCTGTGGCTCAACCACAGAATTGCCTTCGATACTGTCGGGCTTGAGACCGGAAGAGG
TAAGTGGAACTGCGAGTGTAGAGGTGAAATTCGTAGATATTCGCAAGAACACCAGTGGCG
AAGGCGGCTTACTGGTCCGGTTCTGACGCTGAGGCGCGAAAGCGTGGGGAGCAAACAGGA
TTAGATACCCTGGTAGTCCACGCCGTAAACGATGAATGCCAGCCGTTGGCGAGCTTGCTC
GTCAGTGGCGCAGCTAACGCTTTAAGCATTCCGCCTGGGGAGTACGGTCGCAAGATTAAA
ACTCAAAGGAATTGACGGGGGCCCGCACAAGCGGTGGAGCATGTGGTTTAATTCGAAGCA
ACGCGCAGAACCTTACCAGCCTTTGACATGTCCCGTATGGATCCTGGAGACAGGATGCTT
CAGTTCGGCTGGCGGGAACACAGGTGCTGCATGGCTGTCGTCAGCTCGTGTCGTGAGATG
TTGGGTTAAGTCCCGCAACGAGCGCAACCCTCGCCCCTAGTTGCCATCATTGAGTTGGGC
ACTCTAGGGGGACTGCCGGTGATAAGCCGCGAGGAAGGTGGGGATGACGTCAAGTCCTCA
TGGCCCTTACGGGCTGGGCTACACACGTGCTACAATGGCGGTGACAAAGGGCAGCGAACC
CGCGAGGGGGAGCTAATCCTTAAAAGCCGTCTCAGTTCAGATTGCACTCTGCAACTCGAG
TGCATGAAGGCGGAATCGCTAGTAATCGTGGATCAGAACGCCACGGTGAATACGTTCCCG
GGCCTTGTACACACCGCCCGTCACACCATGGGAGTTGGGTTTACCCGAAGGCAGCGCGCC
AACCGCAAGGGGGCAGCTGACCACGGTAGGCTCAGCGACTGGGGTGAAGTCGTAACAAGG
TAGCCG
>3473|551380 Prior=0.001016 Length=1407 NormPrior=0.000947
GTTTGATCCTGGCTCAGAACGAACGTTAGCGGCGCGCTTAACACATGCAAGTCGAGCGAG
AAAGGGCTTCGGCCCCGGTAAAGCGGCGCACGGGTGAGTAACACGTAGGTAATCTGCCTC
TTGGCGGTGGATAACCCTTCGAAAGGAGGGCTAATACAGCATAAGACCACGTTCCNNNNN
NNNNNNNNNGTCAAAGTGGGCCTCTGTAAACAAGCTCACGCCTGAGGAACGGTCTGCGGC
CCATCAGGTAGTTGGTAGGGTAATGGCCTACCAAGCCGAAGACGGGTAGCTGGTCTGAGA
GGATGATCAGCCACACTGGAACTGAGACACGGTCCAGACTCCTACGGGAGGCAGCAGTGG
GGAATCTTGCGCAATGGGCGAAAGCCTGACGCAGCGACGCCGCGTGAGTGATGAAGGCCT
TCGGGTTGTAAAGCTCTGTGGAGGGGGACGAATAAGTCGTGGCCAACATCCACGATGATG
ACGGTACCCCTTTAGCAAGCACCGGCTAACTCTGTGCCAGCAGCCGCGGTAAGACAGAGG
GTGCAAACGTTGTTCGGAATTACTGGGCGTAAAGCGCGTGTAGGCTGCTCCGAAAGTCGG
ATGTGAAAGCCCTGGGCTCAACCTAGGAAGTGCATTCGAAACTTCGGAGCTGGAGTCCTG
GAGAGGAAGGCGGAATTCTCGGTGTAGAGGTGAAATTCGTAGATATCGAGAGGAACACCG
GTGGCGAAGGCGGCCTTCTGGACAGTGACTGACGCTGAGACGCGAAAGCGTGGGGAGCAA
ACAGGATTAGATACCCTGGTAGTCCACGCCGTAAACGATGGGTGCTAGGTGTCGCGGGCT
TTGACCCCTGCGGTGCCGTAGCTAACGCATTAAGCACCCCGCCTGGGGAGTACGGCCGCA
AGGCTAAAACTCAAAGGAATTGACGGGGGCCCGCACAAGCGGTGGAGCATGTGGTTCAAT
TCGACGCAACGCGCAGAACCTTACCTGGGCTAGAAAATGCAGGAACCTGGTTGAAAAATC
GGGGTGCTCTTCGGAGAACCTGTAGTTAGGTGCTGCATGGCTGTCGTCAGCTCGTGTCGT
GAGATGTTGGGTTAAGTCCCGCAACGAGCGCAACCCTTGTCGTTAGTTGCCAGCGGTTCG
GCCGGGCACTCTAACGAGACTGCCGATATTCAAATCGGAGGAAGGTGGGGATGACGTCAA
GTCATCATGGCCCTTATGTCCAGGGCTACACACGTGCTACAATGGTCGGTACAAACGGTC
GCGAACTCGCGAGGGGAAGCTAATCCGAAAAAACCGGCCTCAGTACGGATAAGAGTCTGC
AACTCGACTCTTTGAAGTCGGAATCGCTAGTAATCCCTGATCAGCAGGCAGGGGTGAATA
CGTTCCCGGGCCTTGTACACACCGCCC
>2972|134015 Prior=0.001014 Length=1355 NormPrior=0.000981
CGAAAGGTTAGCGGCGGACGGGTGAGTAACACGTGGGCAACCTGCCTGTAAGACTGGGAT
AACTTCGGGAAACCGGAGCTAATACCGGATAATCCTTTTCCACTCATGTGGAAAAAGTTG
AAAGATGGTTTACGCTATCACTTATAGATGGGCCCGCGGCGCATTAGCTAGTTGGTGAGG
TAACGGCTCACCAAGGCAACGATGCGTAGCCGACCTGAGAGGGTGATCGGCCACACTGGG
ACTGAGACACGGCCCAGACTCCTACGGGAGGCAGCAGTAGGGAATCTTCCGCAATGGACG
AAAGTCTGACGGAGCAACGCCGCGTGAGTGATGAAGGTTTTCGGATCGTAAAACTCTGTT
GTTAGGGAAGAACAAGTACAAGAGTAACTTCTCGCGAAAGTGACGGTACCTGCAGAAGAA
GCACCGGCTAACTACGTGCCAGCAGCCGCGGTAATACGTAGGTGGCAAGCGTTGTCCGGA
ATTATTGGGCGTAAAGCGCGCGCAGGCGGTCCTTTAAGTCTGATGTGAAAGCCCACGGCT
CAACCGTGGAGGGTCATTGGAAACTGGGGGACTTGAGTACAGAAGAGGAAAGCGGAATTC
CACGTGTAGCGGTGAAATGCGTAGAGATGTGGAGGAACACCAGTGGCGAAGGCGACTCTT
TGGTCTGTAACTGACGCTGAGGCGCGAAAGCGTGGGGAGCAAACAGGATTAGATACCCTG
GTAGTCCACGCTGTAAACGATGAGTGCTAAGTGTTAGAGGGTTTCCGCCCTTTAGTGCTG
CAGCTAACGCATTAAGCACTCCGCCTGGGGAGTACGGCCGCAAGGCTGAAACTCAAAGGA
ATTGACGGGGGCCCGCACAAGCGTTTGAGCATGTGTTTGAGTTCGAAGCAACGCGCGGAA
CCTGACCAGGTCTTGACATCCCGCTGACCGGTCTGGAGACAGATCTTCCCCTTCGGGGGC
AGCGGTGACAGGTGGTGCATGGTTGTCGTCAGCTCGTGTCGTGAGATGTTGGGTTAAGTC
CCGCAACGAGCGCAACCCTTGATCTTAGTTGCCAGCATTCAGTTGGGCACTCTAAGGTGA
CTGCCGGTGACAAACCGGAGGAAGGTGGGGATGACGTCAAGTCATCATGCCCCTTATGTC
CTGGGCTACACACGTGCTACATTGGCCGATACAAAGGGCTGCAAACCCGCGAGGGTGAGC
GAATCCCAAAAAGTCGGTCTCGGTTCGGATTGGAGGCTGAAACTCGCCTCCATGAAGGCG
GAGTTGCTAGTAATCGCGGATCAGCATGCCGCGGTGAATATGTTCCCGGGCCTTGTACAC
ACCGCCCGTCACACCACGAAAGTTGGCAATACCCG
>1012|237208 Prior=0.001010 Length=1444 NormPrior=0.000917
GTTTGATCCTGGCTCAGAGCGAACGCTGGCGGCAGGCCTAACACATGCAAGTCGAACGGG
CACCTTCGGGTGTCAGTGGCAGACGGGTGAGTAACACGTGGGAACGTGCCCTTCAGTTCG
GAACAACCCAGGGAAACTTGGGCTAATACCGGATACGCCCTTCGGGGGAAAGATTGATCG
CTGAAGGATCGGCCCGCGTCTGATTAGCTAGTTGGTAGGGTAACGGCCTACCAAGGCGAC
GATCAGTAGCTGGTCTGAGAGGATGATCAGCCACACTGGGACTGAGACACGGCCCAGACT
CCTACGGGAGGCAGCAGTGGGGAATATTGGACAATGGGCGCAAGCCTGATCCAGCCATGC
CGCGTGAGTGATGAAGGCCTTAGGGTTGTAAAGCTCTTTCACCCACGACGATAATGACGG
TAGTGGGAGAAGAAGCCCCGGCTAACTTCGTGCCAGCAGCCGCGGTAATACGAAGGGGGC
TAGCGTTGCTCGGAATCACTGGGCGTAAAGGGCGCGTAGGCGGCCGATCAAGTCGGGGGT
GAAAGCCTGTGGCTCAACCACAGAATTGCCTTCGATACTGTTTGGCTTGAGACCGGAAGA
GGTAAGTGGAACTGCGAGTGTAGAGGTGAAATTCGTAGATATTCGCAAGAACACCAGTGG
CGAAGGCGGCTTACTGGTCCGGTTCTGACGCTGAGGCGCGAAAGCGTGGGGAGCAAACAG
GATTAGATACCCTGGTAGTCCACGCCGTAAACGATGGATGCTAGCCGTTGGCCGGCTTGC
CGGTCAGTGGCGCAGCTAACGCTTTAAGCATCCCGCCTGGGGAGTACGGTCGCAAGATTA
AAACTCAAAGGAATTGACGGGGGCCCGCACAAGCGGTGGAGCATGTGGTTTAATTCGAAG
CAACGCGCAGAACCTTACCATCCTTTGACATGGCGTGTTATGGGGAGAGATCCTCAGTCC
TCTTCGGAGGCGCGCACACAGGTGCTGCATGGCTGTCGTCAGCTCGTGTCGTGAGATGTT
GGGTTAAGTCCCGCAACGAGCGCAACCCACGTCCTTAGTTGCCATCATTGAGTTGGGCAC
TCTAGGGAGACTGCCGGTGATAAGCCGCGAGGACGGTGGGGATGCCGTCAAGTCCTCATG
GCCCTTCCGGGCTGGGCTACACACGTGCTACAATGGCGGTGACAGTGGGACGCGAAACCG
CGAGGTTGAGCAAATCCCCAAAAACCGTCTCAGTTCAGATTGCACTCTGCAACTCGAGTG
CATGAAGGCGGAATCGCTAGTAATCGTGGATCAGCATGCCACGGTGAATACGTTCCCGGG
CCTTGTACACACCGCCCGTCACACCATGGGAGTTGGTCTTACCCGACGGCGCTGCGCCAA
CCGCAAGGAGGCAGGCGACCACGGTAGGGTCAGCGACTGGGGTGAAGTCGTAACAAGGTA
GCCG
>4245|590356 Prior=0.001008 Length=1464 NormPrior=0.000903
TGGCTCAGAACGAACGTTAGCGGCGCGCCTAAGACATGCAAGTCGAGCGAGAAAGGGCTT
CGGCCCCAGTAAAGCGGCGCACGGGTGAGTAACACGTAGGTAATCAACCCCCGAGTGGTG
GACAACCCTCCGAAAGGAGAGCTAATACAGCATGAGACCACGATCCCGTCGGGGTTGCGG
TCAAAGCAGGCCTCTTCATGAAAGCTTGCGCTCAAGGATGAGCCTGCGGCCCATCAGCTA
GTTGGTAAGGTAACGGCTTACCAAGGCTAAGACGGGTAGCTGGTCTGAGAGGATGAGCAG
CCACACTGGAACTGAAACACGGTCCAGACTCCTACGGGAGGCAGCAGTAGGGAATCTTGC
GCAATGGACGAAAGTCTGACGCAGCGACGCCGCGTGAGCGATGAAGGCCTTCGGGTTGTA
AAGCTCTGTGGGGAGAGACGAATAAGGCATGGCTAACATCCATGTCGATGACGGTATCTC
CTTAGCAAGCACCGGCTAACTCTGTGCCAGCAGCCGCGGTAAGACAGAGGGTGCGAACGT
TGTTCGGAATTACTGGGCGTAAAGCGCATGTAGGCGGCAGCGCAAGTCGGGCGTGAAATC
CCACGGCTCAACCGTGGAAGTGCACTCGAAACTGCGCAGCTAGAGTCCTGGAGAGGAAGG
TGGAATGCTTGGTGTAGAGGTGAAATTCGTAGATATCAAGCGGAACACCGGTGGCGAAGG
CGGCCTTCTGGACAGTGACTGACGCTGAGACGCGAAAGCGTGGGGAGCAAACAGGATTAG
ATACCCTGGTAGTCCACGCCGTAAACGATGAGTGCTAGGTGTCACGGGCTTTGACCCTCG
TGGTGCCGAAGCTAACGCGTTAAGCACTCCGCCTGGGGAGTACGGCCGCAAGGCTAAAAC
TCAAAGGAATTGACGGGGGCCCGCACAAGCGGTGGAGCATGTTGTTTAATTCGACGCAAC
GCGAAGAACCTTACCTGGGCTAGAAAACACGAGAATCCCGGCGAAAGTTGGGAGTGCCCT
TCGGGGAACTCGTGGTTAGGTGCTGCATGGCTGTCGTCAGCTCGTGTCGTGAGATGTTGG
GTTAAGTCCCGCAACGAGCGCAACCCCTGTTGTTAGTTGCCATCATTCAGTTGGGCACTC
TAACAAGACTGCCGACCTTCAAGTCGGAGGAAGGTGGGGATGACGTCAAGTCATCATGGC
CCTTACGTCCAGGGCTACAAACGTGCTACAATGGTCGGTACAAAGGGTAGCGAACCCGCG
AGGGGGAGCCAATCTCAAAAAGCCGACCTCAGTACGGATAGGAGTCTGCAACTCGACTCC
TTGAAGTCGGAATCGCTAGTAATCGCTGATCAGCATGGCAGCGGTGAATACGTTCCCGGG
CCTTGTACACACCGCCCGTCACACCATGGGAGTCGATTGCTCCAGAAGTGCCTGAGCCAA
CCCGCAAGGGAGGCAGGTCCCCAA
>2490|249037 Prior=0.001007 Length=1475 NormPrior=0.000895
TCAGAATGAACGTTGGCGGCGTGGATTAGGCATGCAAGTCGGACGGGGCCGCAAGGTACC
CGTGGCGCAAGGGTGAGTAAGGCGACGGTAACCAACCCCGGGGCTGGCCATAGCCGAGGG
AAACCTCGGGTAATAGCCAGCGACGCGGCGGGCCGGCATCGGCTCGCCGCCAAAGGTGCG
ATTCCGCCCCGGGACGGGCCGTCGTGGTATCAGGTTGTTGGCGGGGTAACGGCCCACCAA
GGCTGTGACGCCTACCGGGCGTGCGAGCGTGGCCCGGCACACTGGGACTGAGACACTGCC
CAGACTCCTACGGGAGGCTGCAGTCGAGAATCTTCGGCAATGGGCGCAAGCCTGACCGAG
CGACGCCGCGTGGAGGACGAAGGCCTTCGGGTTGTAAACTCCTGTCGAGGGGGAACAAGA
CGCCGTGCAGAGCGGCGTTTGAGTGATCCCTGGAGGAAGCACGGGCTAAGTTCGTGCCAG
CAGCCGCGGTAAGACGAACCGTGCGAACGTTATTCGGAATCACTGGGCCTAAAGCGCGTG
TAGGCGGGCCGGCACGTCGGTGCTGAAAGCCCCCGGCTCAACCGGGGAACGGGCGCCGAT
ACGACCGGCCTGGAGGGGAGTAGGGGGGCCTGGAACTTCCGGTGGAGCGGTGAAATGCGT
TGAGATCGGAAGGAACGCCCGTGGCGAAAGCGAGGTCCTGGACTCCTGCTGACGCTGAGA
CGCGAAAGCCAGGGGAGCGAACGGGATTAGATACCCCGGTAGTCCTGGCCGTAAACGATG
GGCACTGGGTAGGGGGCTCGCCGATGGGCTCCCTGCCGCAGGGAAACCGTGAAGTGCCCC
GCCTGGGGAGTATGGTCGCAAGGCTGAAACTCAAAGGAATTGACGGGGGCTCACACAAGC
GGTGGAGTATGTGGCTTAATTCGAGGCTACGCGCAGAACCTTATCCCGGGCTTGACATGC
ATGGGATTAGCCGGCGGAAACGTCGGTCAGGCCGCAAGGTACAACGCGCACAGGTGCTGC
ATGGCTGTCGTCAGCTCGTGCCGTGAGGTGTTGGGTTCAGTCCCCTAACGAGCGAAACCC
CTGTGGCCAGTTGCCAGCACGTAACGGTGGGGACTCTGGCCAGACCGCCGGTGCAAGCCG
GAGGAAGGCGGGGACGACGTCAAGTCCTCATGGCCCTTATGCCCAGGGCTGCACACGTGC
TACAATGGGCCGGACAGAGCGACGCTAAGCCGCAAGGCCACGCCAATCGCAAAAACCGGC
CCCCAGTTCGGATTGCGGGCTGCAACCCGCCCGCATGAAGCCGGAATCGCTAGTAATCGC
GGATCAGCACTGCCGCGGTGAATGTGTTCCTGAGCCTTGTACACACCGCCCGTCAAGCCA
CCAAAGCGGGGGGCATCCGAAGTCGCCGGAGCCGTCACAGGCAGGCGCCGAAGATGAAAC
CCGTGATGGGGACTAAGTCGTAACAAGGTAACCGT
>2367|99430 Prior=0.001007 Length=1398 NormPrior=0.000945
CTGGCGGTCTGCTTAACACATGCAAGTCGAACGCACCTTTCGGGGTGAGTGGCGGACGGG
TGAGTAACGCGTGAGAATCTGCCTTTTGGTCGGGGACAACCATTGGAAACGATGGCTAAT
ACCCGATGTGCCTATGGGTGAAAGATTTATTGCCAGAAGAGGAGCTCGCGTCTGATTAGC
TAGTTGGTAGGGTAAAAGCCTACCAAGGCATCGATCAGTAGCTGGTCTGAGAGGATGACC
AGCCACACTGGGACTGAGACACGGCCCAGACTCCTACGGGAGGCAGCAGTGGGGAATTTT
CCGCAATGGGCGAAAGCCTGACGGAGCAAGACCGCGTGAGGGAAGAAGGCTCTTGGGTCG
TAAACCTCTTTTATCAGGGAAGAAAAAAATGACGGTACCTGAAGAATCAGCCTCGGCTAA
CTCCGTGCCAGCAGCCGCGGTAATACGGAGGAGGCAAGCGTTATCCGGAATTATTGGGCG
TAAAGCGTCCGCAGGTGGCACTTCAAGTCTGCTGTCAAAGACCGGGGCTTAACCCTGGAA
AGGCAGTGGAAACTGAAGCGCTAGAGTGTGGCAGGGGTAGAGGGAATTCCCGGTGTAGCG
GTGAAATGCGTAGAGATCGGGAAGAACATCGGTGGCGAAAGCGCTCTACTGGACGACAAC
TGACACTCAGGGACGAAAGCTAGGGGAGCGAATGGGATTAGATACCCCAGTAGTCCTAGC
CGTAAACGATGGATACTAGGTGTGGCTTGTATCGACCCGAGCCGTGCCGTAGCTAACGCG
TTAAGTATCCCGCCTGGGGAGTACGCGCGCAAGCGTGAAACTCAAAGGAATTGACGGGGG
CCCGCACAAGCGGTGGAGTATGTGGTTTAATTCGATGCAACGCGAAGAACCTTACCAGGA
CTTGACATGTCGCGAACCCTGCTGAAAGGTGGGGGTGCCTTCGGGAGCGCGAACACAGGT
GGTGCATGACTGTCATCAGCTCGTGTCGTGAGATGTTGGGTTAAGTCCCGCAACGAGCGC
AACCCTCGTCTTTAGTTGCCATCATTAAGTTGGGCACTCTAGAGAGACTGCCGGTGACAA
ACCGGAGGAAGGTGGGGATGACGTCAAGTCAGCATGCCCCTTACGTCCTGGGCAACACAC
GTACTACAATGGTGAGGACAGAGGGCAGCAAGCTCGCGAGAGTTAGCTAATCCCATAAAC
CGTGGCTCAGTTCAGATTGCAGGCTGCAACTCGCCTGCGTGAAGGAGGAATCGCTAGTAA
TTGCAGGTCAGCATACTGCGGTGAATCCGTTCCCGGGCCTTGTACACACCGCCCGTCACA
CCATGGAAGTTGGCCACGCCCGAAGTCGTTACCCTAACCGCTTGCGGAGGGGGATGCCGA
AGGCAGGGCTGATGTCTG
>2453|204284 Prior=0.001006 Length=1345 NormPrior=0.000980
CGGGTGAGTAACACGTGAGTAACCTGCCATAGGCTTTGGGATAACGTCCAGAAATGGGTG
CTAATACCCGGTACTCCTGGTCTCACGCATGTGGGGTTGGGGAAAGGTTTTTCTGGTGGG
GGATGTGCTCGCGGCCTATCAGCTTGTTGGTGGGGTAATGGCCTACCAAGGCTTCGACGG
GTAGCCGGCCTGAGAGGGTGACCGGCCACACTGGGACTGAGACACGGCCCAGACTCCTAC
GGGAGGCAGCAGTGGGGAATATTGGACAATGGGCGGAAGCCTGATCCAGCAACGCCGCGT
GAGGGATGACGGCCTTCGGGTTGTAAACCTCTTTCACCATTGACGAAGCTGCATCTTTTT
GGGTGTGGTGACGGTAGGTGGGGAAGAAGCACCGGCCAACTACGTGCCAGCAGCCGCGGT
AATACGTAGGGTGCGAGCGTTGTCCGGAATTATTGGGCGTAAAGGGCTCGTAGGCGGTTT
GTCGCGTCGGGAGTGAAAACCCAGGGCTTAACTCTGGGCTTGCTTTCGATACGGGCAGAC
TAGAGGTATGCAGGGGAGAACGGAATTCCTGGTGTAGCGGTGAAATGCGCAGATATCAGG
AGGAACACCGGTGGCGAAGGCGGTTCTCTGGGCATGACCTGACGCTGAGGAGCGAAAGTG
TGGGGAGCGAACAGGATTAGATACCCTGGTAGTCCACACCGTAAACGTTGGGCGCTAGGT
GTGGGATCCATTCCACGGGTTCCGTGCCGCAGCTAACGCATTAAGCGCCCCGCCTGGGGA
GTACGGCCGCAAGGCTAAAACTCAAAGGAATTGACGGGGGCCCGCACAAGCGGCGGAGCA
TGCGGATTAATTCGATGCAACGCGAAGAACCTTACCTGGGTTTGACATATGCCGGAAAGC
CGTAGAGATACGGCCCCTTTTAGTCGGTATACAGGTGGTGCATGGCTGTCGTCAGCTCGT
GTCGTGAGATGTTGGGTTAAGTCCCGCAACGAGCGCAACCCTCGTCCTATGTTGCCAGCA
CGTCCTTCGGGATGGTGGGGACTCATAGGAGACTGCCGGGGTCAACTCGGAGGAAGGTGG
GGATGACGTCAAGTCATCATGCCCCTTATGTCCAGGGCTTCACGCATGCTACAATGGCCG
GTACAAAGGGCTGCGATGCCGTAAGGTGGAGCGAATCCCAAAAAGCCGGTCTCAGTTCGG
ATTGGGGTCTGCAACTCGACCCCATGAAGTCGGAGTCGCTAGTAATCGCAGATCAGCAAC
GCTGCGGTGAATACGTTCCCGGGCCTTGTACACACCGCCCGTCAAGCCACGAATTTCGGC
AACACCCGAAGCCGGTGGCCCAACC
>500|166076 Prior=0.001003 Length=1481 NormPrior=0.000888
CTCAGGACGAACGCTGACGGTGTGCTTTAGGCATGCAAGTCGAACGAGAAAGCCCTTCGG
GGTGAGTAAAGTGGCGAACGGGTGAGTAACACGTGGGCAACCTGCCCCTCGCAGGGGGAC
AACCGGAGGAAACTCCGGCTAATACCCCGTACGCTTGTTGGATCGCATGGTCCGGCAAGG
AAAGGTAGCTTCGGCCATCCGGCGAGGGATGGGCCCGCGTTGCATTAGCTAGTTGGTGGG
GTAACGGCCTACCAAGGCGACGATGCGTAGCTGGTCTGAGAGGATGATCAGCCACACTGG
GACTGAGACACGGCCCAGACTCCTACGGGAGGCAGCAGCCAGGAATCTTGGGCAATGGGC
GAAAGCCTGACCCAGCAACACCGTGTGGGCGATGAAGGCCTTAGGGTCGTAAAGCCCTGT
TGATAGGGACGAAGGGCGAAGGGTTAATAGCCCCTAGCTTGACGGTACCTTTCGAGGAAG
CCCCGGCTAACTACGTGCCAGCAGCCGCGGTAATACGTAGGGGGCGAGCGTTGTCCGGAA
TTATTGGGCGTAAAGAGCGTGTAGGCGGTTCGGTAAGTCTGCTGTGAAATCCTGGGGCTC
AACCCTGGGCGTGCAGCGGATACTGCCGGGCTAGAGGGTGGTAGAGGCGAGTGGAATTCC
GAGTGTAGCGGTGAAATGCGCAGATATTCGGAGGAACACCAGTAGCGAAGGCGGCTCGCT
GGGCCACACCTGACGCTGAGACGCGAAAGCGTGGGGAGCGAACAGGATTAGATACCCTGG
TAGTCCACGCCGTAAACGATGGATACTGGGTGTGGGGGGAGTCGAATCCCTCTGTGCCGA
AGTTAACGCGTTAAGTATCCCGCCTGGGGAGTACGGCCGCAAGGCTAAAACTCAAAAGAA
TTGACGGGGGCCCGCACAAGCAGCGGAGCATGTTCTTTAATTCGATGCAACGCGAAGAAC
CTTACCTGGACTTGACATGGGGCTGCAAGCGCACGGAAACGTGTGACCTTCGAGGGTGCC
TCACAGATGCTGCATGGCTGTCGTCAGCTCGTGTCGTGAGATGTTGGGTTAAGTCCCGCA
ACGAGCGCAACCCCTGTGGTGTGTTGCCAGCATTAAGTTGGGGACTCACACCAGACTGCC
GGTGACAAACCGGAGGAAGGTGGGGACGACGTCAAGTCATCATGGCTCTTACGTCCAGGG
CTAGAAACGTGCTACAATGGCTGATACAAAGGGTTGCAAGACCGCGAGGTGGAGCGAATC
CCATCAAAGTCAGTCTAAGTTCGGATCGCAGTCTGCAACTCGACTGCGTGAAGGCGGAGT
TGCTAGTAATCGCGGATCAGAATGCCGCGGTGAATACGTTCCCGGGCCTTGTACACACCG
CCCGTCACACCACGAAAGTTGGCAATACCCGAAGTAGGCGCAGCGAACCCCTTGCGGGGC
GCGGTCTACGAAGGTAGGGCTGGCGATTGGGGTGAAGTCGC
>4936|225724_m01 Prior=0.000996 Length=1441 NormPrior=0.000906
TGGCGGCGTGCTTAACACATGCAAGTCGAGCGGAAAGGCCCTTCGGGGTACTCGAGCGGC
GAACGGGTGAGTAACACGTGAGTAACCTGCCCCCTACTTTGGGATAACCCTCGGAAACGG
GGGCTAATACCGGATATGACCTCCTGGGGCATCTTGGGGGGTGGAAAGTTTTTCGGTGGG
GGATGGGCTCGCGGCCTATCAGCTTGTTGGTGGGGTAATGGCCTACCAAGGCGACGACGG
GTAGCCGGCCTGAGAGGGCGACCGGCCACACTGGGACTGAGACACGGCCCAGACTCCTAC
GGGAGGCAGCAGTGGGGAATATTGCGCAATGGGCGAAAGCCTGACGCAGCGACGCCGCGT
GAGGGACGAAGGCCTTCGGGTCGTAAACCTCTTTCAGCAGGGACGAAGCGAAAGTGACTG
TACCTGCAGAAGAAGCACCGGCTAACTACGTGCCAGCAGCCGCGGTAATACGTAGGGTGC
AAGCGTTGTCCGGAATTATTGGGCGTAAAGAGCTCGTAGGTGGCTTGTCACGTCTGCTGT
GAAAACTCGGGGCTCAACCCCGAGCCTGCAGTCGATACGGGCAGACTAGAGTGCGGTAGG
GGAGACTGGAATTCCTGGTGTAGCGGTGAAATGCGCAGATATCAGGAGGAACACCGGTGG
CGAAGGCGGGTCTCTGGGCCGTAACTGACGCTGAGGAGCGAAAGCGTGGGGAGCGAACAG
GATTAGATACCCTGGTAGTCCACGCCGTAAACGTTGGGCGCTAGGTGTCGGGGACCTTCC
ACGTCCTCGGTGCCGCAGCTAACGCATTAAGCGCCCCGCCTGGGGAGTACGGCCGCAAGG
CTAAAACTCAAAGGAATTGACGGGGGCCCGCACAAGCGGCGGAGCATGCGGATTAATTCG
ATGCAACGCGAAGAACCTTACCAAGGCTTGACATGGGCAGAAATCCGGCAGAGATGTCGG
GTCCGCAAGGGCTGCTCACAGGTGGTGCATGGTTGTCGTCAGCTCGTGTCGTGAGATGTT
GGGTTAAGTCCCGCAACGAGCGCAACCCTCGTTCTATGTTGCCAGCACGTCATGGTGGGG
ACTCATAGGAGACTGCCGGGGTCAACTCGGAGGAAGGTGGGGACGACGTCAAGTCATCAT
GCCCCTTATGTCTTGGGCTGCACACGTGCTACAATGGCCGGTACAATGAGCTGCGATACC
GTGAGGTGGAGCGAATCTCAAAAAGCCGGTCTCAGTTCGGATTGGGGTCTGCAACTCGAC
CCCATGAAGTCGGAGTCGCTAGTAATCGCAGATCAGCAACGCTGCGGTGAATACGTTCCC
GGGCCTTGTACACACCGCCCGTCAAGTCACGAAAGTCGGTAACACCCGAAGCCGGTGGCC
CAACCCGCAAGGGAGGGAGCTGTCGAAGGGGGGAGCGGCGATTGGGACGAAGTCGGAACA
A
>4701|L1B47 Prior=0.000989 Length=1363 NormPrior=0.000951
GCCATGGGCTTCGGGTGTTACCAACTTTCGTGACGTGACGGGCGGTGTGTACAAGGCCCG
GGAACGTATTCACCGCAGCGTTGCTGATCTGCGATTACTAGCGACTCCGACTTCACGGGG
TCGAGTTGCAGACCCCGATCCGAACTGAGACCCACTTTAAGGGATTCGCTCCACCTCACG
GTCTCGCAGCCCTCTGTATGGGCCATTGTAGCATGTGTGAAGCCCTGGACATAAGGGGCA
TGATGACTTGACGTCATCCCCACCTTCCTCCGAGTTGACCCCGGCAGTCTCCCATGAGTC
CCCGCCATCACGCGCTGGCAACATGGAACGAGGGTTGCGCTCGTTGCGGGACTTAACCCA
ACATCTCACGACACGAGCTGACGACAGCCATGCACCACCTGCACACCAACCACAAGGGAA
GCCCTATCTCTAGGGATGTCTGGTGCATGTCAAACCCAGGTAAGGTTCTTCGCGTTGCAT
CGAATTAATCCACATGCTCCGCCGCTTGTGCGGGCCCCCGTCAATTCCTTTGAGTTTTAG
CCTTGCGGCCGTACTCCCCAGGCGGGGCGCTTAATGCGTTAGCTGCGGCACGGAGACCGT
AAAATGGCCCCCACACCTAGCGCCCAACGTTTACGGCGTGGACTACCAGGGTATCTAATC
CTGTTCGCTCCCCACGCTTTCGCTCCTCAGCGTCAGTTACGGCCCAGAGACCCGCCTTCG
CCACCGGTGTTCCTCCTGATATCTGCGCATTTCACCGCTACACCAGGAATTCCAGTCTCC
CCTGCCGAACTCCAGTGATGCCCGTATCGACCGCAAGCCCACAGTTAAGCTGCAGGTTTT
CACGGCCGACGCGACACACCGCCTACGAGCTCTTTACGCCCAATAATTCCGGACAACGCT
CGCACCCTACGTGTTACCGCGGCTGCTGGCACGTAGTTGGCCGGTGCTTCTTCTACAGGT
ACCGTCACTCACGCTTCGTCCCTGTCGAAAGAGGTTTACAACCCGAAGGCCGTCATCCCC
CACGCGGCGTCGCTGCGTCAGGCTTCCGCCCATTGCGCAATATTCCCCACTGCTGCCTCC
CGTAGGAGTCTGGGCCGTGTCTCAGTCCCAGTGTGGCCGGTCGCCCTCTCAGGCCGGCTA
CCCGTCGTCGCCTTGGTAGGCCATCACCCCACCAACAAGCTGATAGGCCGCGGGCCCATC
CCCCACCGAAAAAACTTTCCACCACACACCATGCGACATGTAGTCATATCCGGTATTAGA
CCCAGTTTCCCAGGCTTATCCCAGAGTAGGGGGCAGGTCACCCACGTGTTACTCACCCGT
TCGCCGCTCGTGTACCCCGAAGGGCCTTACCGCTCGACTTGCA
>3261|218567 Prior=0.000989 Length=1390 NormPrior=0.000933
GAAAGTTAGCGGCGCGCTTAACACATGCAAGTCGCACGAGAAAGGGCTTCGGCCCCGGTA
CAGTGGCGCACGGGTGAGTAACACGTGGGTAATCTTCCCTCGAGCGGGGGATAACATTCC
GAAAGGAGTGCTAATACCGCATAAGACCACGCCCTCGAAAGAGGATGCGGTCAAAGCTGG
CCTCTATACATAAGCTAGCACTTGAGGATGAGCCCGCGGCCCATCAGGTAGTTGGTAGGG
TAATGGCCTACCAAGGCTAAGACGGGTAGCTGGTCTGAGAGGATGATCAGCCACACTGGA
ACTGAGACACGGTCCAGACTCCTACGGGAGGCAGCAGTGGGGAATCTTGCGCAATGGGCG
AAAGCCTGACGCAGCGACGCCGCGTGAGTGATGAAGGCCTTCGGGTTGTAAAGCTCTGTG
GAGAGGGACGAATAAGTGTTGGCTAACATCCAGCATGATGACGGTACCTCTTTAGCAAGC
ACCGGCTAACTCTGTGCCAGCAGCCGCGGTAAGACAGAGGGTGCAAACGTTGTTCGGAAT
TACTGGGCGTAAAGCGTGTGTAGGCGGCCATGTAAGTCGGATGTGAAAGCCCCGGGCTCA
ACCCGGGAAGTGCACTCGATACTGCGTGGCTTGAGTATCGGAGAGGTTGGTGGAATTCTC
GGTGTAGAGGTGAAATTCGTAGATATCGAGAGGAACACCGGTGGCGAAGGCGGCCAACTG
GACGAATACTGACGCTGAGACACGAAAGCGTGGGGAGCAAACAGGATTAGATACCCTGGT
AGTCCACGCCGTAAACGATGGGTGCTAGGTGTCACGGGCTTTGACTCCTGTGGTGCCGTA
GCAAACGCATTAAGCACCCCGCCTGGGAAGTACGGCCGCAAGGCTAAAACTCAAAGGAAT
TGACGGGGGCCCGCACAAGCGGGGGAGCATGTGGTTTAATTCGACGCAACGCGAAGAACC
TTACCTGGGCTAGAAAATGCAGGAACCTGGGAGAAGTCTCGGGGTGCTCTTCGGAGAGCC
TGTAGTTAGGTGCTGCATGGCTGTCGTCAGCTCGTGTCGTGAGATGTTGGGTTAAGTCCC
GCAACGAGCGCAACCCCTATCATTAGTTACCAGCGGGTCATGCCGGGAACTCTAATGAGA
CCGCCGATATTCAAATCGGAGGAAGGTGGGGATGACGTCAAGTCATCATGGCCCTTATGT
CCAGGGCTACACACGTGCTACAATGGTCGGTACAAACCGTCGCGAACCCGTGAGGGGGAG
CCAATCGGAAAAAACCGACCTCAGTACAGATAAGAGTCTGCAACTCGACTCTTTGAAGTT
GGAATCGCTAGTAATCCCTGATCAGCAGGCAGGGGTGAATACGTTCCCGGGCCTTGTACA
CACCGCCCGC
>2862|328033 Prior=0.000984 Length=1443 NormPrior=0.000894
GTTTGATCCTGGCTCCGAGCGAACGCTGGCGGCATGCTTAACACATGCAAGTCGCACGGG
GGGTTTCGGCCTTCAGTGGCGGACGGGTGAGTATCGCGTAGGGATTTATCGTTGGGTGGG
GGATAACCTTGGGAAACTGGGGCTAATACCGCATGACGCCCTGTGGGCCAAAGTTGTAAT
GGCGCCTGACGAGAAGCCTGCGTCCGATTAGCTAGTTGGTGGGGTAAAGGCCTACCAAGG
CTGCGATCGGTAGCTGGTCTGAGAGGATGATCAGCCACACTGGGACTGAGACACGGCCCA
GACTCCTACGGGAGGCAGCAGTGGGGAATATTGGACAATGGGCGCAAGCCTGATCCAGCA
ATGCCGCGTGGATGAAGAAGGTTTTCGGATTGTAAAGTCCTTTCGGCGGGGACGATGATG
ACGGTACCCGCAGAAGAAGCCCCGGCTAACTTCGTGCCAGCAGCCGCGGTAATACGAAGG
GGGCTAGCGTTGCTCGGAATGACTGGGCGTAAAGGGCGCGTAGGCGGAATGCTTTGTCAG
ACGTGAAATTCCAGGGCTCAACCTTGGGGCTGCGTTTGAGACGGGTATTCTTGAGTTCGG
AAGAGGGTCGTGGAATTCCCAGTGTAGAGGTGAAATTCGTAGATATTGGGAAGAACACCG
GTGGCGAAGGCGGCGACCTGGTCCGATACTGACGCTGAGGCGCGACAGCGTGGGGAGCAA
ACAGGATTAGATACCCTGGTAGTCCACGCCGTAAACGATGTGCGCTGGATGTTGGGGCTC
TTAGAGCCTCAGTGTCGTAGCTAACGCGGTAAGCGCACCGCCTGGGGAGTACGGCCGCAA
GGTTGAAACTCAAAGGAATTGACGGGGGCCCGCACAAGCGGTGGAGCATGTGGTTTAATT
CGAAGCAACGCGCAGAACCTTACCAGGGCTTGACATGGATAGGTCGCGTCCAGAGATGGT
CGTTCCCCGCAAGGGGCCTACTGCACAGGTGCTGCATGGCTGTCGTCAGCTCGTGTCGTG
AGATGTTGGGTTAAGTCCCGCAACGAGCGCAACCCTCGCCTTTAGTTGCCAGCATGTTTG
GGTGGGCACTCTAAAGGAACTGCCGGTGACAAGCCGGAGGAAGGTGGGGATGACGTCAAG
TCCTCATGGCCCTTATGTCCTGGGCTACACACGTGCTACAATGGCGGTGACAGTGGGAAG
CCATCTCGCGAGGGAGAGCTGATCTCTAAAAGCCGTCTCAGTTCGGATTGCACTCTGCAA
CTCGGGTGCATGAAGGTGGAATCGCTAGTAATCGCGGATCAGCATGCCGCGGTGAATACG
TTCCCGGGCCTTGTACACACCGCCCGTCACACCATGGGATTTGGTTCGGCCTTAAGCCGG
TGCGCCAACTCGCAAGAGGGGTAGCCGACCACGGCCGGGTCAGAGACTGGGGTGAAGTCG
TAA
>5098|362794_m02 Prior=0.000983 Length=1435 NormPrior=0.000898
GTCCTGGGGAAAGCGGCGAACGGGTGAGTAACACGTGAGTAATCTGCCCTCAGCACCGGA
ATAGCCCGGGGAAACTCGGATTAATGCCGGATAGCCCATTTCCCTCGCGGGGGAACTGGA
AAAGATAGCTTCGGCCTTCGACCGAGGACGAGCTCGCGGCGGATTAGCTTGTTGGCGGGG
TAATGGCCCACCAAGGCGACGATCCGTAGCTGGTCTGAGAGGACGATCAGCCACACTGGG
ACTGAGACACGGCCCAGACTCCTACGGGAGGCAGCAGTGGGGAATCTTGCGCAATGGGCG
AAAGCCTGACGCAGCGACGCCGCGTGAGGGAAGAAGGCCTTCGGGTTGTAAACCTCTTTC
AGTAGGGACGAAGCTACTCGGGTTAATAGCCCAGAGGGTGACGGTACCTACAGAAGAAGC
CCCGGCTAACTACGTGCCAGCAGCCGCGGTAATACGTAGGGGGCAAGCGTTGTCCGGATT
TATTGGGCGTAAAGAGCGTGTAGGCGGCTAGGTAGGTCCGCTGTTAAAACTCGAGGCTTA
ACCTCGAGAGGTCGGTGGAAACCATCTGGCTAGAGTCCGGAAGAGGAGAGTGGAATTCCT
GGTGTAGCGGTGAAATGCGCAGATATCAGGAAGAACACCCGTGGCGAAGGCGGCTCTCTG
GGACGGTACTGACGCTGAGACGCGAAAGCGTGGGGAGCGAACAGGATTAGATACCCTGGT
AGTCCACGCCGTAAACGATGGGTGCTAGGTGTGGGGGGTGTCGACTCCCTCCGTGCCGAA
GCTAACGCATTAAGCACCCCGCCTGGGGAGTACGGCCGCAAGGCTAAAACTCAAAGGAAT
TGACGGGGGCCGGCACAGCAGCGGAGCATGTGGTTTAATTCGACGCGACGCGAAGAACCT
TACCAGGGCTTGACATGCACTGGAATGTCCGTGGAAACACGGCAGCCCTTCGGGGCTCGT
GCACAGGTGTTGCATGGCTGTCGTCAGCTCGTGTCGTGAGATGTTGGGTTAAGTCCCGCA
ACGAGCGCAACCCCTGTCCCATGTTGCCAGCGTGAAAGACGGGGACTCATGGGAGACTGC
CGGTGACAAATCGGAGGAAGGTGGGGATGACGTCAAGTCAGCATGACCCTTATGTCTAGG
GCTACACACGTGCTACATTGGCCGGTACAAAGGGCTGCAAACCCGCGAGGGGGAGCGAAT
CCCAAAAAGCCGGTCCCGGTTCGGATTGGAGGCTGAAACTCGCCTCCATGAAGGCGGAGT
TGCTAGTAATCGCGAATCAGCAACGTCGCGGTGAATACGTTCCCGGGCCTTGTACACACC
GCCCGTCACACCACGAAAGTCGGCAATACCCGAAGCCGGTGGCCTAACCCGCAAGGGAGG
GAGCCGTCGAAGGTAGGGTCGATGATTGGGGTGAAGTCGTAACAAGGTAGCCTTA
>1465|223672 Prior=0.000982 Length=1413 NormPrior=0.000911
TTAACACATGCAAGTCGAGCGGTAAGGCCCTTCGGGGTACACGAGCGGCGAACGGGTGAG
TAACACGTGGGTGACCTGCCCTCCACTTCGGGATAAGCCCGGGAAACTGGGTCTAATACC
GGATAGGACGCCTCGGTGCATGCCGGGGTGTGGAAAGTTTTTCGGTGGGGGATGGGCCCG
CGGCCTATCAGCTTGTTGGTGGGGTAATGGCCTACCAAGGCGACGATGGGTAGCTGGTCT
GAGAGGACGATCAGCCACACTGGGACTGAGACACGGCCCAGACTCCTACGGGAGGCAGCA
GTGGGGAATCTTGCGCAATGCGCGAAAGCGTGACGCAGCAACGCCGCGTGGGGGAAGAAG
GCCTTCGGGTTGTAAACCTCTTTCAGTTGGGACGAAGGTCGGGCGGTGAATAGCCGTTCC
GACTGACGGTACCTTCAGAAGAAGCCCCGGCTAACTACGTGCCAGCAGCCGCGGTAATAC
GTAGGGGGCAAGCGTTGTCCGGAATCATTGGGCGTAAAGCGCGTGTAGGCGGCCCGATAA
GTCCGCTGTGAAAGTCCAGGGCTCAACCCTGGAATGCCGGTGGATACTGTCGGGCTCGAA
TCCGGAAGAGGTGAGTGGAATTCCTGGTGTAGCGGTGAAATGCGCAGATATCAGGAGGAA
CACCAATGGCGAAGGCAGCTCGCTGGGACGGTACTGACGCTGAGACGCGAAAGCGTGGGG
AGCAAACAGGATTAGATACCCTGGTAGTCCACGCCGTAAACGATGGGCACTAGGTGTGGG
AGGTGTCGACTCCTCCCGTGCCGAAGCTAACGCATTAAGTGCCCCGCCTGGGGAGTACGG
TCGCAAGACTAAAACTCAAAGGAATTGACGGGGGCCCGCACAAGCAGCGGAGCATGTTGT
TTAATTCGAAGCAACGCGAAGAACCTTACCTGGGCTTGACATGTAGTGGAAAGCCGTGGA
AACACGGCCCCTCTTCGGAGCCGCTACACAGGTGGTGCATGGCTGTCGTCAGCTCGTGTC
GTGAGATGTTGGGTTAAGTCCCGCAACGAGCGCAACCCCTGTCCCATGTTGCCAGCGATT
CGGTCGGGGACTCATGGGAGACTGCCGGTGACAAATCGGAGGAAGGTGGGGATGACGTCA
AGTCATCATGCCCCTTATGTCCAGGGCTACACACGTGCTACATTGGCGCATACAAAGGGC
AGCGATACCGCGAGGTGGAGCGAATCCCAAAAAGTGCGTCTCGGTTCGGATAGGAGGCTG
AAACTCGCCTCCTTGAAGGCGGAGTTGCTAGTAATCCCGAATCAGCAACGTCGGGGTGAA
TACGTTCCCGGGCCTTGTACACACCGCCCGTCACACCACGAAAGCGGGCAAGACCCGAAG
CCGGTGGGCTAACCCTGACGGGAGGCAGCCGTC
>5726|202042_m01 Prior=0.000974 Length=1386 NormPrior=0.000921
TCAGAATGAACGTTGGCGGCGTGGATTAGGCATGCAAGTCGTTCGTCCCGCGAGGGGCGA
GGCGCAAGGGTGAGTAAGGCGACGGCAACCAACCCCGCAATTGGGCATAGCCGCGGGAAA
CTGCGGGTAATTCCCAGCGACGTCGGGAGGGGACATCCCCACCCGACCAAAGGTGTGATT
CCGCTGTGGGACGGACCGTCGTGGTATCAGCTTGTTGGCGGGGTAACGGCCCACCAAGGC
TATGACGCCTACCGGGCGTGCGAGCGTGGCCCGGCACACTGGGACTGAGACACTGCCCAG
ACTCCTACGGGAGGCTGCAGTCGAGAATCTTCGGCAATGGGCGCAAGCCTGACCGAGCGA
CGCCGCGTGGAGGACGAAGGCCTTCGGGTTGTAAACTCCTGTCGAGGGGGAGGAAGGGGC
CGTGAAGAATGGTCCTTGACCGATCCCTGGAGGAAGCACGGGCTAAGTTCGTGCCAGCAG
CCGCGGTAAGACGAACCGTGCGAACGTTATTCGGAATCACTGGGCTTAAAGCGCGTGTAG
GCGGGCCTCCACGTCGGTCGCTGAAAGCCCCCGGCTCAACCGGGGAACGGGCGGCGAAAC
GAGGGGCCTGGAGGGGTGTAGGGGGACCTGGAACTTCCGGTGGAGCGGTGAAATGCGTTG
AGATCGGAAGGAACGCCCGTGGCGAACGCGAGGTCCTGGACGCCTACTGACGCTGAGACG
CGAAAGCCAGGGAGCGAACGGGATTAGATACCCCGGNNNNNNNNNNNNNNNAAACGATGG
GAACTGGGTAGGGGGCTCGCCGATGGGCTCCCTGCCGAAGGGAAACCGTGAAGTGCCCCG
CCTGGGGAGTATGGTCGCAAGGCTGAAACTCAAAGGAATTGACGGGGGCTCACACAAGCG
GTGGAGCATGTGGCTTAATTCGAGGCTACGCGCAAAACCTTATCCTGGGCTTGACATGCA
CGGATTAGCTAGCCGGCGGAAACGTCGGTGACGCGCAAGTGGAACGTGCACAGGTGCTGC
ATGGCTGTCGTCAGCTCGTGTCGTGAGATGTTGGGTTAAGTCCCGTAACGAGCGAAACCC
CTGTGATTAGTTGCCAACGGGTCATGCCGGGGACTCTAATCAGACCGCCGGCGTTAAGCC
GGAGGAAGGCGGGGACGACGTCAAGTCCTCATGGCCCTTATGCCCAGGGCTGCACACGTG
CTACAATGGGCCGGACAGAGCGACGCTAAGCCGCAAGGCCGCGCCAATCGCAAAAACCGG
CCCCCAGTTCGGATTGCGGGCTGCAACCCGCCCGCATGAAGCCGGAATCGCTAGTAATCG
CGGATCAGCACTGCCGCGGTGAATGTGTTCCTGAGCCTTGTACACACCGCCCGTCAATCC
ACCAAG
>3408|391129 Prior=0.000974 Length=1484 NormPrior=0.000860
GAGTTTGATCCTGGCTCAGATTGAACGCTGGCGGCATGCCTTACACATGCAAGTCGAACG
GCAGCGCGGGAGCAATCCTGGTGGCGAGTGGCGAACGGGTGAGTAATACATCGGAACGTG
CCCAATCGTGGGGGATAACGCAGCGAAAGCTGTGCTAATACCGCATACGATCTACGGATG
AAAGCAGGGGATCGCAAGACCTTGCGCGAATGGAGCGGCCGATGGCAGATTAGGTAGTTG
GTGAGGTAAAGGCTCACCAAGCCTTCGATCTGTAGCTGGTCTGAGAGGACGACCAGCCAC
ACTGGGACTGAGACACGGCCCAGACTCCTACGGGAGGCAGCAGTGGGGAATTTTGGACAA
TGGGCGCAAGCCTGATCCAGCCATGCCGCGTGCAGGATGAAGGCCTTCGGGTTGTAAACT
GCTTTTGTACGGAACGAAACGGCTCTTTCTAATAAAGAGGGCTAATGACGGTACCGTAAG
AATAAGCACCGGCTAACTACGTGCCAGCAGCCGCGGTAATACGTAGGGTGCAAGCGTTAA
TCGGAATTACTGGGCGTAAAGCGTGCGCAGGCGGTGATGTAAGACAGTTGTGAAATCCCC
GGGCTCAACCTGGGAACTGCATCTGTGACTGCATCGCTGGAGTGCGGCAGAGGGGGATGG
AATTCCGCGTGTAGCAGTGAAATGCGTAGATATGCGGAGGAACACCGATGGCGAAGGCAA
TCCCCTGGGCCTGCACTGACGCTCATGCACGAAAGCGTGGGGAGCAAACAGGATTAGATA
CCCTGGTAGTCCACGCCCTAAACGATGTCAACTGGTTGTTGGGTCTTCACTGACTCAGTA
ACGAAGCTAACGCGTGAAGTTGACCGCCTGGGGAGTACGGCCGCAAGGTTGAAACTCAAA
GGAATTGACGGGGACCCGCACAAGCGGTGGATGATGTGGTTTAATTCGATGCAACGCGAA
AAACCTTACCCACCTTTGACATGTACGGAATTTGCCAGAGATGGCTTAGTGCTCGAAAGA
GAACCGTAACACAGGTGCTGCATGGCTGTCGTCAGCTCGTGTCGTGAGATGTTGGGTTAA
GTCCCGCAACGAGCGCAACCCTTGTCATTAGTTGCTACATTTAGTTGGGCACTCTAATGA
GACTGCCGGTGACAAACCGGAGGAAGGTGGGGATGACGTCAAGTCCTCATGGCCCTTATA
GGTGGGGCTACACACGTCATACAATGGCCGGTACAAAGGGCTGCCAACCCGCGAGGGGGA
GCTAATCCCATAAAACCGGTCGTAGTCCGGATCGCAGTCTGCAACTCGACTGCGTGAAGT
CGGAATCGCTAGTAATCGTGGATCAGAATGTCACGGTGAATACGTTCCCGGGTCTTGTAC
ACACCGCCCGTCACACCATGGGAGCGGGTTCTGCCAGAAGTAGTTAGCTTAACCGCAAGG
AGGGCGATTACCACGGCAGGGTTCGTGACTGGGGTGAAGTCGTA
>3407|46818 Prior=0.000971 Length=1294 NormPrior=0.000984
TGGCGGCAGGCCTAATACATGCAAGTCGAGCGGTCCCTTCGGGGGCAGCGGCGGACGGGT
GAGTAACGCGTGGGAATATGCCCTTTGGTACGGAACAACTGAGGGAAACTTCAGCTAATA
CCGTATGTGCCCTTCGGGGGAAAGATTTATCGCCATTGGAGTAGCCCGCGTTGGATTAGC
TAGTTGGTAGGGTAAAGGCCTACCAAGGCTACGATCCATAGCTGGTCTGAGAGGATGATC
AGCCACACTGGGACTGAGACACGGCCCAGACTCCTACGGGAGGCAGCAGTAGGGAATCTT
GCGCAATGGGCGAAAGCCTGACGCAGCCATGCCAGTGAATGATGCCGGTCTTAGGATTGT
AAAATTCTTTCACCGGGGAAGATAATGACGGTACCCGGAGAAGAAGCCCCGGCTAACTTC
GTGCCAGCAGCCGCGGTAATACGAAGGGGGCTAGCGTTGCTCGGAATTACTGGGCGTAAA
GGGCGCGTAGGCGGACAGTTTAGTCAGAGGTGAAAGCCCAGGGCTCAACCTTGGAATTGC
CTTTGATACTGGCTGTCTTGAGTTCGGGAGAGGTGAGTGGAATGCCGAGTGTAGAGGTGA
AATTCGTAGATATTCGGCGGAACACCAGTGGCGAAGGCGACTCACTGGCCCGATACTGAC
GCTGAGGCGCGAAAGCGTGGGGAGCAAACAGGATTAGATACCCTGGTAGTCCACGCTGTA
AACGATGAGTGCTAGTTGTCGGCATGCATGCATGTCGGTGACGCAGCTAACGCATTAAGC
ACTCCGCCTGGGGAGTACGGTCGCAAGATTAAAACTCAAAGGAATTGACGGGGGCCCGCA
CAAGCGGTGGAGCATGTGGTTTAATTCGAAGCAACGCGCAGAACCTTACCACCTTTTGAC
ATGCCCTGATCGCTGGAGAGATCCAGTTTTCCCTTCGGGGACAGGGACACAGGTGCTGCA
TGGCTGTCGTCAGCTCGTGTCGTGAGATGTTGGGTTAAGTCCCGCAACGAGCGCAACCCT
CGCCATTAGTTGCCATCATTAAGTTGGGCACTCTAATGGGACCGCCGGTGGTAAGCCGGA
GGAAGGTGGGGATGACGTCAAGTCCTCATGGCCCTTACGGGGTGGGCTACACACGTGCTA
CAATGGCGACTACAGAGGGTTGCAACCCTGCGAAGGTGAGCTAATCCCTAAAAGTCGTCT
CAGTTCGGATTGCACTCTGCAACTCGAGTGCATGAAGTCGGAATCGCTAGTAATCGCGGA
TCAGCATGCCGCGGTGAATACGTTCCCGGGCCTT
>4981|88451_m01 Prior=0.000970 Length=1485 NormPrior=0.000856
GTTTGATTCTGGCTCAGGACGAACGCTGGCGGCGTGCTTAACACATGCAAGTCGAACGGT
GATGGCCAGCTTGCTGGTCTGATCAGTGGCGAACGGGTGAGTAACACGTGAGCAACCTGC
CCTTCACTCTGGGATAACCACGGGAAACGGTGGCTAATACCGGATATGAGACGTACACGC
ATGTGTCGCGTCTGGAAAGATTTATCGGTGAAGGATGGGCTCGCGGCCTATCAGCTTGTT
GGTGGGGTAGTGGCCCACCAAGGCGACGACGGGTAGCCGGCCTGAGAGGGCGACCGGCCA
CACTGGGACTGAGACACGGCCCAGACTCCTACGGGAGGCAGCAGTGGGGAATATTGCACA
ATGGGCGCAAGCCTGATGCAGCGACTCCCGCGTGAGGGATGAAGGCCTTCGGGTTGTAAA
CCTCTTTCAGCAGGGAAGAAGCGCAAGTGACGGTACCTGCAGAAGAAGCGCCGGCTAACT
ACGTGCCAGCAGCCGCGGTAATACGTAGGGCGCAAGCGTTGTCCGGAATTATTGGGCGTA
AAGAGCTCGTAGGCGGTTTGTCGCGTCTGCTGTGAAAACCTAAGGCTCAACCTTGGGCTT
GCAGTGGGTACGGGCAGACTAGAGTGCGGTAGGGGTGACTGGAATTCCTGGTGTAGCGGT
GGAATGCGCAGATATCAGGAGGAACACCGATGGCGAAGGCAGGTCACTGGGCCGCAACTG
ACGCTGAGGAGCGAAAGCATGGGGAGCGAACAGGATTAGATACCCTGGTAGTCCATGCCG
TAAACGTTGGGCACTAGGTGTGGGGCTCATTCCACGAGTTCCGTGCCGCAGCAAACGCAT
TAAGTGCCCGGCGTGGGGATTACGGCCGCAGGCTAAAACTCAAAGGAATTGACGGGGACC
CGCACAAGCGGTGGATGATGTGGTTTAATTCGATGCAACGCGAAGAACCTTACCTGGGCT
TGACATACACCGGAAACATCCAGAGATGGGTGCCCCGCAAGGTCGGTGTACAGGTGGTGC
ATGGCTGTCGTCAGCTCGTGTCGTGAGATGTTGGGTTAAGTCCCGCAACGAGCGCAACCC
TCGTTCCATGTTGCCAGCGCGTTATGGCGGGGACTCATGGGAGACTGCCGGGGTCAACTC
GGAGGAAGGTGGGGATGACGTCAAGTCATCATGCCCCTTATGTCCAGGGCTTCACGCATG
CTACAATGGCCGGTACAAAGGGCTGCGATACCGCGAGGTGGAGCGAATCCCAAAAAGCCG
GTCTCAGTTCGGATTGGGGTCTGCAACTCGACCCCATGAAGTTGGAGTCGCTAGTAATCG
CAGATCAGCAACGCTGCGGTGAATACGTTCCCGGGCCTTGTACACACCGCCCGTCACGTC
ACGAAAGTCGGTAACACCCGAAGCCAGTGGCCCACCCCGCAAGGGAGGGAGCTGTCGAAG
GTGGGATCGGCGATTGGGACGAAGTCGTAACAAGTTTGCCGTACC
>3285|200854 Prior=0.000965 Length=1426 NormPrior=0.000887
TGATTCTGGCTCAGAACGAACGTTGGCGGCGTGGATTAGGCATGCAAGTCGGGGGAATCC
GCCGCAAGGCGGGGAACCGGCGTAAGGGGCAGTAATGTGTGGGTACCTACCTTGGGGTTC
GGGATAGCCATCAGAGATGGTGGGTAATACCGGATGACGTCGTGAGACCAAAGATTTATC
GCCCTGAGAGGGGCCCACATGATATTAGCTAGTTGGTGAGGTAACGGCTCACCAAGGCGA
AGATGTCTAGCGGGTGTGAGAGCACGACCCGCGCCACTCGCACTGAGACACTGGCGAGAC
ACCTACGGGTGGCTGCAGTCGAGGATCTTCGGCAATGAGCGCAAGCTTGACCGAGCGACG
CCGCGTGAGCGATGAAGGCCTTCGGGTTGTAAAGCTCTTTAGTGGGGGAGAAAAGCCCGC
AAGGGTGTGATCTATCCCAAAAATAAGCACGGGCTAAGTTCGTGCCAGCAGCCGCGGTAA
GACGAACCGTGCGAACGTTGTTCGGAATCACTGGGCTTAAAGGGCGCGTAGGCGGGCTGT
CAAGTCTGGGGTGAAATGCCGCGGCTCAACCGTGGAACTGCCTCAGATACTGACGGCCTC
GAGGAAGGTAGGGGCATGCGGAACTGTAGGTGGAGCGGTGAAATGCGTTGATATCTACAG
GAACTCCGGTGGCGAAAGCGGCGTGCTGGACCTTTTCTGACGCTGAGGCGCGAAAGCTAG
GGGAGCAAACGGGATTAGATACCCCGGTAGTCCTAGCCCTAAACGATGGGTACTGNNNNN
NNNNNNNNNNNNNNNNNNNNNNNNNNNNNNNNNNNNNNNNNNNNNNNNCGGGGAGTATGG
TCGCAAGGCTGAAACTCAAAGAAATTGACGGGGGCTCACACAAGCGGTGGAGCATGTGGC
TTAATTCGAGGCTACGCGAAGAACCTTATCCTGGACTTGACATGTGCGAAAGCGCTAGGT
AGTAGAAGCCGGAAACGGTAACGAACCCCGCAAGGGGGAGCCTAGTACAGGTGCTGCATG
GCTGTCGTCAGCTCGTGTCGTGAGATGTCGGGTTAAGTCCCATAACGAGCGAAACCCTTA
CCTTTAGTTGCAACCGCAAGGGCACTCTAGGGGGACTGCCGGTGTTAAACCGGAGGAAGG
CGGGGATGACGTCAAGTCCTCATGGCCTTTATGTCCAGGGCTGCACACGTGCTACAATGG
CGTGAACAAAGTGAAGCGACTGCGCGAGTAGAAGCAAATCACAAAAATCACGCCCCAGTT
CAGATCGTAGGCTGCAACTCGCCTACGTGAAGCCGGAATCGCTAGTAATCGCGGGTCAGC
AACACCGCGGTGAATGTGTTCCTGAGCCTTGTACACACCGCCCGTCAAGCCACGAAAGGG
AGGGATGGCCGAAGTCCGCTTTACCGCGGCCGACGCCATACTTCCT
>2555|580173 Prior=0.000964 Length=1499 NormPrior=0.000843
GTTTGATCCTGGCTCAGGACGAACGCTGGCGGCGTGCTTAACACATGCAAGTGGAGCGAC
GAAGCGGGCTTCGGCCCGTGGCAGAGCCGCGAACGGGTGAGTAACACGTGGGTAACGTGC
CCCAATGACTGGGACAACCCGGGGAAACCCGGGCTAATACCGGATGTGCTCCTTCCACAT
CAGTGGATTGAGTAAAGGTAGCTTCGGCTTCCGCATTGGGATCGGCCCGCGGCGCATTAG
CTTGTTGGTGGGGTAAAGGCCTACCAAGGCTTCGATGCGTAGCTGGTCTGAGAGGACGAT
CAGCCACACTGGGACTGAGACACGGCCCAGACTCCTACGGGAGGCAGCAGTGGGGAATCT
TGCGCAATGCGCGAAAGCGTGACGCAGCAACGCCGCGTGGGGGAAGAAGGCCTTCGGGTT
GTAAACCCCTTTCAGGAGGGACGAAGTGTGGGCGGTGAATAGCCGTTCTACATGACGGTA
CCTCCACAAGAAGCCCCGGCTAACTACGTGCCAGCAGCCGCGGTAATACGTAGGGGGCAA
GCGTTGTCCGGAATCATTGGGCGTAAAGAGCGCGTAGGCGGTCCGGTAAGTCGGTTGTGA
AAGTCGGGGGCTCAACCCTCGGATGCCGATCGATACTGTCGGGCTAGAGTCCGGAAGAGG
CGAGTGGAATTCCTGGTGTAGCGGTGAAATGCGCAGATATCAGGAGGAACACCAATGGCG
AAGGCAGCTCGCTGGGACGGTACTGACGCTGAGGCGCGAAAGCGTGGGGAGCAAACAGGA
TTAGATACCCTGGTAGTCCACGCCGTAAACGATGGACACTAGGTGTGGGAGGTGTCGACT
CCTCCCGTGCCGAAGCTAACGCATTAAGTGTCCCGCCTGGGGAGTACGGCCGCAAGGCTA
AAACTCAAAGGAATTGACGGGGGCCCGCACAAGCAGCGGAGCATGTGGTTTAATTCGACG
CAACGCGAAGAACCTTACCTGGGCTTGACATGTACCTGACCGGTGTGGAAACACACCTTC
CCTTCGGGGCAGGTTCACAGGTGGTGCATGGCTGTCGTCAGCTCGTGTCGTGAGATGTTG
GGTTAAGTCCCGCAACGAGCGCAACCCCCGTCGCATGTTGCCAGCGGTTCGGCCGGGGAC
TCATGCGAGACTGCCGGTGACAAACCGGAGGAAGGTGGGGATGACGTCAAGTCATCATGC
CCCTTATGTCCAGGGCTACACACGTGCTACATTGGCGCCTACAAAGGGCTGCGATACCGC
GAGGTGGAGCGAATCCCAAAAAGGGCGTCTCGGTTCGGATTGGAGGCTGAAACTCGCCTC
CATGAAGGTGGAGTTGCTAGTAATCCCAGATCAGCAATGCTGGGGTGAATACGTTCCCGG
GCCTTGTACACACCGCCCGTCACACCACGAAAGCGGGCAACACCCGAAGCCGGTGGGCTA
ACCCTTACGGGAGGCAGCCGTCGAAGGTGGGGCTCGTGATTGGGGTGAAGTCGTAACAA
>2496|538728 Prior=0.000961 Length=1409 NormPrior=0.000894
TTACCACATGCAAGTCGAACGGCGCCCAACCAGTCGCAAGACTGGGGAAGGTGCAGTGGC
GAACGGGTGAGTAACACGTGAGGAACCTGCCCCGGAGACTGGGATAACAGCGGGAAACCG
CTGCTAATACCGGATACCCCCATCGGACCGCATGATCTGATGAGGAAATGAATTTCGCTC
TGGGAGGGCCTCGCGGGCTATCAGCTTGTTGGTGGGGTAACGGCCTACCAAGGCAACGAC
GGCTAGCTGGTCTGAGAGGACGACCAGCCACACTGGGACTGAGACACGGCCCAGACTCCT
ACGGGAGGCAGCAGTGGGGAATCTTGCGCAATGGGCGAAAGCCTGACGCAGCAACGCCGC
GTGCGGGATGAATGCCTTCGGGTTGTAAACCGCTTTCAGCAGGGACGAAACTGACGGTAC
CTGCAGAAGAAGCTCGGCCAACTACGTGCCAGCAGCCGCGGTAATACGTAGGGTGCAAGC
GTTGTCCGGATTCATTGGGCGTAAAGAGCTCGTAGGCGGTTCGGCAAGTCGGGTGTGAAA
ACTCCAGGCTCAACCTGGAGACGCCACCCGATACTGCTGTGACTCGAGTCCGGTAGGGGA
CCACGGAATTCCTGGTGTAGCGGTGAAATGCGCAGATATCAGGAGGAACACCGGTGGCGA
AGGCGGTGGTCTGGGCGGCACTGACGCTGAGGAGCGAAAGCGTGGGGAGCGAACAGGATT
AGATACCCTGGTAGTCCACGCCGTAAACGTTGGGCACTAGGTGTGGGGGGTTATCAACGC
CTCCCGTGCCGTAGCTAACGCATTAAGTGCCCCGCCTGGGGAGTACGGCCGCAAGGCTAA
AACTCAAAGGAATTGACGGGGGCCCGCACAAGCGGCGGAGCATGTTGCTTAATTCGATGC
AACGCGAAGAACCTTACCTGGGCTTGACATGTAGGGAAAAGCCGTAGAGATACGGTGTCC
TTCGGGGCCCTACACAGGTGGTGCATGGCTGTCGTCAGCTCGTGTCGTGAGATGTTGGGT
TAAGTCCCGCAACGAGCGCAACCCTTGTCCTATGTTGCCAGCGGATAATGCCGGGGACTC
GTAGGAGACTGCCGGGGACAACTCGGAGGAAGGTGGGGATGACGTCAAGTCATCATGCCC
CTTACGTCCAGGGCTGCAAACATGCTACAATGGCCGATACAAAGGGCTGCTATTCCGCGA
GGATGAGCGAATCCCAAAAAGTCGGTCTCAGTTCGGATTGGAGTCTGCAACTCGACTCCA
TGAAGTCGGAGTCGCTAGTAATCCCGGATCAGCAACGCCGGGGTGAATACGTTCCCGGGC
CTTGTACACACCGCCCGTCACACCACGAAAGTCGGCAACACCCGAAGCCAGTGGCCCAAC
CGCAAGGAGGGAGCTGTCGAAGGTGGGAT
>2912|241292 Prior=0.000960 Length=1320 NormPrior=0.000953
GGCGCACGGGTGAGTAGCGCGTGGGAACCTGCCCTGGAGTGGGGGATAACCGAGGGAAAC
CTCGGCTAATACCGCATGCGCCCGGCGAGTGATCGCCGGGGAAAGATTTATCGCTCTAGG
AGGGGCCCGCGTCGGATTAGCTAGTTGGTGGGGTAACGGCCTACCAAGGCGATGATCCGT
AGCTGGTCTGAGAGGATGATCAGCCACACTGGGACTGAGACACGGCCCAGACTCCTACGG
GAGGCAGCAGTGGGGAATATTGGACAATGGGCGAAAGCCTGATCCAGCAATGCCGCGTGA
GTGAGGAAGGCCTTAGGGTTGTAAAGCTCTTTCGGCGGGGACGATGATGACGGTACCCGC
AGAAGAAGCCCCGGCTAACTTCGTGCCAGCAGCCGCGGTAATACGAAGGGGGCGAGCGTT
GTTCGGATTTACTGGGCGTAAAGGGCGCGCAGGCGGTCCTGTTTGTCGAGTGTGAAAGCC
CCGGGCTCAACCTGGGAACTGCGCTCGAAACGGCGGGACTAGAGTTCGGGAGAGGAGAGT
GGAATTCCCAGTGTAGAGGTGAAATTCGTAGATATTGGGAAGAACACCGGTGGCGAAGGC
GGCGCTCTGGACCGATACTGACGCTGAGGCGCGAAAGCGTGGGGAGCAAACAGGATTAGA
TACCCTGGTAGTCCACGCTGTAAACGATGTGTGCTAGACGTTGGGGAGCCTAGCTCTTCG
GTGTCGCAGCTAACGCGGTAAGCACACCGCCTGGGGAGTACGGCCGCAAGGTTAAAACTC
AAAGGAATTGACGGGGGCCCGCACAAGCGGTGGAGCATGTGGTTTAATTCGACGCAACGC
GAAGAACCTTACCAGCCCTTGACATGTCCCGTATGGGTGGGGGAGACCCCATTCTTCAGT
TCGGCTGGCGGGAACACAGGTGCTGCATGGCTGTCGTCAGCTCGTGTCGTGAGATGTTGG
GTTAAGTCCCGCAACGAGCGCAACCCCCATCTTCAGTTGCCAGCGGTTTGGCCGGGCACT
CTGAAGAAACTGCCGGTGACAAGCCGGAGGAAGGCGGGGATGACGTCAAGTCCTCATGGC
CCTTATGGGCTGGGCTACACACGTGCTACAATGGCGGTGACAGAGGGAGGCGCGGCGGCG
ACGCCTAGCCAATCTCAAAAAGCCGTCTCAGTTCGGATTGCTCTCTGCAACTCGGGAGCA
TGAAGTTGGAATCGCTAGTAATCGCGGATCAGCATGCCGCGGTGAATACGTTCCCGGGCC
TTGTACACACCGCCCATCACACCATGGGAGTTGGTTTTACCCGAAGCCGGTGTGGTAACC
>2423|235293 Prior=0.000956 Length=1382 NormPrior=0.000907
GCAGGACGAACGCTGGCGGCGTGCTTAACACATGCAAGTGGAGCGACGAACCGGGCTTCG
GCCCGGGGCAAAGCCGCGAACGGGTGAGTAACACGTGGGTAACCTGCCCCGATGATTGGG
ACAACCTCGGGAAACCGAGGCTAATACCAAATGTGCTCGTATCCCTCGAGGGTTACGAGG
AAAGGAAGCTTCGGCCTCCGCATCGGGATGGGCCCGCGGCGCATTAGCTTGTTGGTGGGG
TAACGGCCTACCAAGGCGACGATGCGTAGCTGGTCTGAGAGGACGATCAGCCACACTGGG
ACTGAGACACGGCCCAGACTCCTACGGGAGGCAGCAGTGGGGAATCTTGCGCAATGCGCG
AAAGCGTGACGCAGCAACGCCGCGTGAGGGAAGACGGCCTTCGGGTTGTAAACCTCTTTC
AGGAGGGACGAAGGTTCAGGCGCGAATAGCGTCCTGGACTGACGGTACCTCCAGAAGAAG
CCCCGGCTAACTACGTGCCAGCAGCCGCGGTAATACGTAGGGAGCTAGCGTTGTCCGGAA
TCATTGGGCGTAAAGCGCGCGTAGGCGGCCCGGTAAGTCCGCTGTGAAAGTCAAAGGCTC
AACCTTTGAATGTCAGCGGATACTGCCGGGCTAGAGTCCGGAAGAGGCGAGTGGAACTCC
TGGTGTAGCGGTGGAATGCGCAGATATCAGGAAGAACACCAACGGCGAAGGCAGCTCGCT
GGGACGGAACTGACGCTAAGGCGCGAAAGCGTGGGGAGCGAACAGGATTAGATACCCTGG
TAGTCCACGCCGTAAACGATGGGCACTAGGTGTGGGAGGTGTCGACTCCTCCCGTGCCGG
CGCTAACGCATTAAGTGCCCCGCCTGGGGAGTACGGCCGCAAGGCTAAAACTCAAAGGAA
TTGACGGGGGCCCGCACAAGCAGCGGAGCATGTGGTTTAATTCGACGCGACGCGAAGAAC
CTTACCAGGGCTTGACATGCACGGGAATGTCGTAGAAATACGGCAGCCCTTCGGGGCTCG
TGCACAGGTGGTGCATGGCTGTCGTCAGCTCGTGTCGTGAGATGTTGGGTTAAGTCCCGC
AACGAGCGCAACCCCTGTCCTATGTTGCCAGCGAGTTATGTCGGGGACTCATAGGAGACT
GCCGGTGACAAATCGGAGGAAGGTGGGGATGACGTCAAGTCAGCATGACCCTTATGTCTT
GGGCTACAAACGTGCTACATTGGCCGGTACAAAGGGCTGCAAACCCGCGAGGGGGAGCGA
ATCCCAAAAAGCCGGTCCCGGTTCGGATTGGAGGCTGAAACTCGCCTCCATGAAGGCGGA
GTTGCTAGTAATCGCGAATCAGCAACGTCGCGGTGAATACGTTCCCGGGCCTTTTACACA
CC
>3652|581157 Prior=0.000956 Length=1433 NormPrior=0.000874
CGTGGATTAGGCATGCAAGTCGAACGAGAACCCTTGGGCAACTGAGGGGGAAAGTGGCGA
AAGGGGCAGTAAAGTATGGGTAACCTACCCCGGGGATCGGGATAGCCTTCCTAACGGATG
GGTAATACCGGGCGATCTGGCGAGGACGCATGTTCTTGCCAGGAAATGAATTTCGCCTCG
GGAGGGGCTCATATAGTATTAGCTAGTTGGTGGGGTAACGGCCTACCAAGGCTCAGATGC
TTAGCGGGTGTGAGAGCACGACCCGCGCCACTGGCACTGAGACACTGGCCAGACTCCTAC
GGGAGGCTGCAGTCGAGGATCTTCGGCAATGGGCGCAAGCCTGACCGAGCGACGCCGCGT
GTGCGATGAAGGCCTTCGGGTTGTAAAGCACTGTCGAGGGGGAGGAAAGCCGCAAGGCCT
GACCTATCCCTGGAGGAAGCACGGGCTAAGTTCGTGCCAGCAGCCGCGGTAAGACGAACC
GTGCGAACGTTGTTCGGAATCACTGGGCTTAAAGGGCGCGTAGGCGGTTGATCAAGTCTG
GGGTGAAATCTTTCGGCTTAACCGGAAAAGTGCCTTGGATACTGATCAGCTGGAGGGAGG
TAGGGGCAGTTGGAACTTCCAGTGGAGCGGTGAAATGCGTTGATATTGGAAGGAACGCCG
GTGGCGAAAGCGAGCTGCTGGACCTCTTCTGACGCTGAGGCGCGAAAGCTAGGGGAGCAA
ACGGGATTAGATACCCCGGTAGTCCTAGCCCTAAACGATGGGTACTAGGTAGTGGACTTA
ACATGGGTTCACTGCCGAAGCAAAAGTGTTAAGTACCCCGCCTGGGGAGTATGGTCGCAA
GGCTGAAACTCAAAGGAATTGACGGGGGGTCACACAAGCGGTGGAGCATGTGGCTTAATT
CGAGACTACGCGAAGAACCTTAGCCTGGACTTGACATGTGCGAAAGCGGTAGGAAGTAGT
CTGCGGAAACGTTAGACCAACGGTATCCAGTCCGGAACCTACTACAGGTGCTGCATGGCT
GTCGTCAGCTCGTGTCGTGAGATGTTGGGTTAAGTCCCGTAACGAGCGCAACCCTTGTTT
CCAGTTGCCAGCGAGTAATGTCGGGGACTCTGGAGAGACTGCCGGTGTTAAACCGGAGGA
AGGTGGGGATGACGTCAAGTCCTCATGGCCTTTATGTCCAGGGCTGCACACGTGCTACAA
TGGCGTTTACAGAGGGAAGCCAACCCGCGAGGGGGAGCAAATCCCAAAAAGAACGCCTCA
GTTCAGATTGCAGGCTGCAACTCGCCTGCATGAAGTTGGAATCGCTAGTAATCGCAGGTC
AGCAACACTGCGGTGAATGTGTTCCTGAGCCTTGTACACACCGCCCGTCAAGCCACGAAA
GGGAGGGACATCCGAAGTCGGTGTAACAGCCGCCGAAGATGGACTTTCTGATT
>1446|252993 Prior=0.000949 Length=1272 NormPrior=0.000978
GCGACGAACCAGGGGCTTGCCCCTGGGGCAGAGCCGCGAACGGGTGAGTAACACGTGGGT
GACCTGCCTCGATGACCGGGACAACCCGAGGAAACTCGGGCTAATACCGGATGTGTCCCA
CATTCATGAGAGTGTGGTGCAAAGGTAGCTTCGGCCTCCGCATCGGGATGGGCCCGCGGC
CCATTAGCTTGTTGGTGGGGTAACGGCCTACCAAGGCTGCGATGGGTAGCTGGTCTGAGA
GGACGATCAGCCACACTGGGACTGAGACACGGCCCAGACTCCTACGGGAGGCAGCAGTGG
GGAATCTTGCGCAATGCGCGAAAGCGTGACGCAGCAACGCCGCGTGGGGGAAGAAGGCCT
TCGGGTTGTAAACCCCTTTCAGTTGGGACGAAGCTTCGCGGGTTAATAGCCTGCTGGAGT
GACGGTACCTTCACAAGAAGCCCCGGCTAACTACGTGCCAGCAGCCGCGGTAATACGTAG
GGGGCAAGCGTTGTCCGGAATCATTGGGCGTAAAGAGCGCGTAGGCGGCCCAGTAAGTCC
GCTCTGAAAGTCAGGGGCTCAACCCCTGGATGCGGGTGGATACTGCTGGGCTAGAGTCCG
GAAGAGGCGAGTGGAATTCCTGGTGTAGCGGTGAAATGCGCAGATATCAGGAGGAACACC
GATGGCGAAGGCAGCTCGCTGGGACGGTACTGACGCTGAGGCGCGAAAGCGTGGGGAGCA
AACAGGATTAGATACCCTGGTAGTCCACGCCGTAAACGATGGGCACTAGGTGTGGGAGGT
GTCGACTCCTCCCGTGCCGTCGCTAACGCATTAAGTGCCCCGCCTGGGGAGTACGGCCGC
AAGGCTAAAACTCAAAGGAATTGACGGGGGCCCGCACAAGCAGCGGAGCATGTGGTTTAA
TTCGACGCAACGCGAAGAACCTTACCTGGGCTTGACATGTTGGTGACCGGTGTGGAAACA
CACCTTTCCTTCGGGACACCATCACAGGTGGTGCATGGCTGTCGTCAGCTCGTGTCGTGA
GATGTTGGGTTAAGTCCCGCAACGAGCGCAACCCCTGTCGCATGTTGCCAGCATTTAGTT
GGGGACTCATGCGAGACTGCCGGTGACAAACCGGAGGAAGGTGGGGATGACGTCAAGTCA
TCATGCCCCTTATGTCCAGGGCTACACACGTGCTACATTGGCGCATACAAAGGGCAGCAA
TACCGCGAGGTGGAGCAAATCCCATAAAATGCGCCTCGGTTCGGATTGGAGGCTGAAACT
CGCCTCCATTAA
>5010|579057_m01 Prior=0.000947 Length=1424 NormPrior=0.000872
GCGGCGTGGATCAGGCATGCAAGTCGAACGAATGCCGCCTGGGTAACTGGGCGGCGGAAG
TGGCGAAAGGGGCAGTAAGGCGTGGGTAACCTACCCCGGGGACGGGGCTAGCCCTCCTAA
CGGAGGGGTAATTCCTGGCGAGGTGTGCNNGGGGCATCTCTCTGGTACGAAATGAATTTC
GCTCCGGGAGGGGCTCATGTGGTATTAGCTAGTTGGTGAGGTAACGGCTCACCAAGGCCA
AGATGCCTAGCAGGTGTGAGAGCACGACCTGCGCCACTGGCACTGGGACACTGGCCAGAC
TCCTACGGGAGGCTGCAGTCGAGGATCTTCGGCAATGGGCGCAAGCCTGACCGAGCGACG
CCGCGTGTGCGATGAAGGCCTTCGGGTTGTAAAGCACTGTCGGGGGGGAGAAAAGCCTCG
CAAGGGGTTTGATCGACCCCCGGAGGAAGCACGGGCTAAGTTCGTGCCAGCAGCCGCGGT
AAGACGAACCGTGCGAACGTTGTTCGGAATCACTGGGCTTAAAGGGCGCGTAGGCGGGCG
GTCAAGTCAGGGGTGAAATCCCACGGCTCAACCGTGGAAGTGCCTTTGATACTGACCGTC
TCGAGGGAGGTAGGGGCGTGCGGAACTTCCGGTGGAGCGGTGAAATGCGTAGATATCGGA
AGGAACACCGGTGGCGAAAGCGGCGCGCTGGACCTCTTCTGACGCTGAGGCGCGAAAGCC
AGGGGAGCAAACGGGATTAGATACCCCGGTAGTCGAGGCCCTAAACGATGGGCACTAGGT
AGTGGACTTGACATGGGTTCACTGCCGAAGCAAAAGTGTTAAGTGCCCCGCCTGGGGAGT
ATGGTCGCAAGGCTGAAACTCAAAGGAATTGACGGGGGCTCACACAAGCGGTGGAGCATG
TGGCTTAATTCGAGGCTACGCGAAGAACCTTATCCTGGGCTTGACATGTGCGAAAGCGCT
GGGGAGTAGGGGGCGGAAACGTTCCCCCAACGGTATCCAGTCCGGAACCCAGTACAGGTG
CTGCATGGCTGTCGTCAGCTCGTGTCGTGAGATGTCGGGTTAAGTCCCATAACGAGCGAA
ACCCTTGTCTACAGTTGCCAGCGCGTCATGGCGGGGACTCTGGAGAGACTGCCGGTGTTA
AACCGGAGGAAGGTGGGGATGACGTCAAGTCCTCATGGCCTTTATGCCCAGGGCTGCACA
CGTGCTACAATGGCACGCACAAAGGGAAGCGAGCGCGCGAGCGTGAGCCAATCCCAAAAA
ACGTGCCCCAGTTCAGATCGAAGGCTGCAACTCGCCTTCGTGAAGTTGGAATCGCTAGTA
ATCGCGGGTCAGCAACACCGCGGTGAATGTGTTCCTGAGCCTTGTACACACCGCCCGTCA
AGCCACGAAAGATCGGGGGGGGCCAAGTCGCCGCGCCAACCCGC
>3347|331647 Prior=0.000944 Length=1290 NormPrior=0.000959
GGGTGAGTAACGCGTGGATATCTGCCTTTTGGTTCGGAATAACCCCGGGAAACTGGGGCT
AATACCGGATGGTTCCTACGGGATAAAGATTTATCGCCAAAAGATGAGTCCGCGTCCGAT
TAGCTAGTTGGTGAGGTAATGGCTCACCAAGGCGACGATCGGTAGCTGGTCTGAGAGGAC
GATCAGCCACACTGGGACTGAGACACGGCCCAGACTCCTACGGGAGGCAGCAGTGGGGAA
TATTGGACAATGGGGGCAACCCTGATCCAGCCATGCCGCGTGAGTGATGAAGGCCTTCGG
GTTGTAAAGCTCTTTTGGCGGGGACGATGATGACGGTACCCGCAGAATAAGCCCCGGCTA
ACTTCGTGCCAGCAGCCGCGGTAAGACGAAGGGGGCTAGCGTTGTTCGGAATTACTGGGC
GTAAAGCGCGTGTAGGCGGTTGTCCAAGTTGGATGTGAAAGCCTTGAGCTCAACTCAAGA
AATGCATTCAGGACTGGATGACTAGAGGACCGGAGAGGATAGTGGAATTCCCAGTGTAGT
GGTGAAATACGTAGAGATTGGGAAGAACACCAGTGGCGAAGGCGGCTATCTGGACGGTTT
CTGACGCTAAGACGCGAAAGCGTGGGGAGCAAACAGGATTAGATACCCTGGTAGTCCACG
CCGTAAACGATGGGTGCTAGACGTTGGCGAGCTTGCTCGTCAGTGTCGCAGCTAACGCGT
TAAGCACCCCGCCTGGGGAGTACGGCCGCAAGGTTGAAACTCAAAGGAATTGACGGGGGC
CCGCACAAGCGGTGGAGCATGTGGTTCAATTCGACGCAACGCGAAGAACCTTACCAGCCC
TTGACATGTGACTCGCCGGGACCAGAGACGGTCCCTTCGGTTCGGCCGGAGTCAACACAG
GTGCTGCATGGCTGTCGTCAGCTCGTGTCGTGAGATGTTGGGTTAAGTCCCGCAACGAGC
GCAACCCTCGTCTCCAGTTGCCATCAGGTTAAGCTGGGCACTTTGGAGAAACTGCCGGTG
ACAAGCCGGAGGAAGGTGGGGATGACGTCAAGTCCTCATGGCCCTTACGGGCTGGGCTAC
ACACGTGCTACAATGGCGGTGACAGTGGGATGCGAAGGGGCGACCCGGAGCCGATCCTAA
AAAGCCGTCTCAGTTCGGATTGCACTCTGCAACTCGAGTGCATGAAGGTGGAATCGCTAG
TAATCGAGGATCAGCATGCCTCGGTGAATACGTTCCCGGGCCTTGTACACACCGCCCGTC
ACGCCATGGAAGCTGGGGGTACCTGAAGTC
>3751|299340 Prior=0.000943 Length=1355 NormPrior=0.000913
GCGAATCAGATGGGAGCTTGCTCCCGGATGATTAGCGGCGGACGGGTGAGTAACACGTGG
GCAACCTGCCCGTAAGATTGGGATAACTCCGGGAAACCGGTGCTAATACCGAATAGTTTC
TGACACCTCATGGTGTCAGAGGGAAAGTTGGCTTTCGAGCTAACACTTACGGATGGGCCC
GCGGCGCATTAGCTAGTTGGTGAGGTAACGGCTCACCAAGGCGACGATGCGTAGCCGACC
TGAGAGGGTGATCGGCCACACTGGGACTGAGACACGGCCCAGACTCCTACGGGAGGCAGC
AGTAGGGAATCTTCCGCAATGGACGAAAGTCTGACGGAGCAACGCCGCGTGAGCGAAGAA
GGCCTTCGGGTCGTAAAGCTCTGTTGTCAGGGAAGAACAAGTGCCATTCGAATAGGTTGG
CACCTTGACGGTACCTGGCCAGAAAGCCACGGCTAACTACGTGCCAGCAGCCGCGGTAAT
ACGTAGGTGGCAAGCGTTGTCCGGAATTATTGGGCGTAAAGCGCGCGCAGGCGGTCCTTT
AAGTCTGATGTGAAAGCCCACGGCTCAACCGTGGAGGGTCATTGGAAACTGGGGGACTTG
AGTACAGAAGAGAAGAGTGGAATTCCACGTGTAGCGGTGAAATGCGTAGAGATGTGGAGG
AACACCAGTGGCGAAGGCGACTCTTTGGTCTGTAACTGACGCTGAGGCGCGAAAGCGTGG
GGAGCAAACAGGATTAGATACCCTGGTAGTCCACGCCGTAAACGATGAGTGCTAAGTGTT
AGAGGGTTTCCGCCCTTTAGTGCTGCAGCTAACGCATGAAGCACTCCGGCTGGGGAGTAC
GGCCGCAAGGCTGAAACTCAAGGGAATGGACGGGGGCCGGCACAAGCGGTGGAGCATGTG
GTTTAATTCGAAGCAACGCGAAGAACCTTACCAGGTCTTGACATCCTCTGACAACTCTGG
AGACAGAGCGTTCCCCTTCGGGGGACAGAGTGACAGGTGGTGCATGGTTGTCGTCAGCTC
GTGTCGTGAGATGTTGGGTTAAGTCCCGCAACGAGCGCAACCCTTGATCTTAGTTGCCAG
CATTCAGTTGGGCACTCTAAGGTGACTGCCGGTGACAAACCGGAGGAAGGTGGGGATGAC
GTCAAATCATCATGCCCCTTATGACCTGGGCTACACACGTGCTACAATGGGTGGTACAAA
GGGCTGCAAAACCGCGAGGTCAAGCGAATCCCATAAAACCACTCTCAGTTCGGATTGCAG
GCTGCAACTCGCCTGCATGAAGCTGGAATCGCTAGTAATCGCGGATCAGCATGCCGCGGT
GAATACGTTCCCGGGCCTTGTACACACCGCCCGCC
>1180|236287 Prior=0.000938 Length=1370 NormPrior=0.000898
GTGGGGGTAACTCTGCGGGGGAAGTGGCGAAAGGGGCAGTAAGGCATGGGTAACTTGCCC
CGAGGACCGGGATAGCCATCCTAACGGGTGGGTAATACCGGGCGTGGTGGCGGGAGGGCA
TCCTTCTGTCATGAAACGAATCTCGCCTCGGGAGAGGCTCATGTGGTATTAGCTTGTTGG
TGGGGTAACGGCCCACCAAGGCCAAGATGCCTAGCGGGTGTGAGAGCACGACCCGCGCCA
CTGGCACTGTGACACTGGCCAGACTCCTACGGGAGGCTGCAGTCGAGGATCTTCGGCAAT
GGGCGCAAGCCTGACCGAGCGACGCCGCGTGCGCGATGAAGGCCTTCGGGTTGTAAAGCG
CTGTCGAGGGGGAGGAAGCCGCAAGGTTGACCTATCCCTGGAGGAAGCACGGGCTAAGTT
CGTGCCAGCAGCCGCGGTAAGACGAACCGTGCGAACGTTGTTCGGATTCACTGGGCTTAA
AGGGCGCGTAGGCGGGCGACCAAGTCGGGGGTGAAATCTTTCGGCCCAACCGGAAAAGGG
CCCCCGATACTGGCCGCCTCGAGGGGGGTAGGGGCATGCGGAACTTCCGGTGGAGCGGTG
AAATGCGTAGATATCGGAAGGAACGCCGGTGGCGAAAGCGGCGTGCTGGACCCCTTCTGA
CGCTGAGGCGCGAAAGCCAGGGGAGCAAACGGGATTAGATACCCCGGTAGTCCTGGCCCT
AAACGATGGGTACTAGGTAGTGGACTTACATGGGTTCACTGCCGAAGCAAAAGTGATAAG
TACCCCGCCTGGGGAGTATGGTCGCAAGGCTGAAACTCAAAGGAATTGACGGGGGCTCAC
ACAAGCGGTGGAGCATGTGGCTTAATTCGACACTACGCGAAGAACCTTATCCTGGGCTTG
ACATGTGCGAAAGCGGTAGGGAGTAGGGGGCGGAAACGTTCCCCCAACGGTATCCAGTCC
GGAACCTACTACAGGTGCTGCATGGCTGTCGTCAGCTCGTGTCGTGAGATGTTGGGTTAA
GTCCCGTAACGAGCGAAACCCTTGTCTCCAGTTGCCAGCGGGTCATGCCGGGGACTCTGG
AGAGACTGCCGGTGTCAAACCGGAGGAAGGCGGGGATGACGTCAAGTCCTCATGGCCTTT
ATGCCCAGGGCTGCACACGTGCTACAATGGCGCGCACAAAGGGAAGCGAACCCGCGAGGG
GGAGCCAATCCCAAAAAACGCGCCCCAGTTCAGATCGAAGGCTGCAACTCGCCTTCGTGA
AGTTGGAATCGCTAGTAATCGCGGGTCAGCAACACCGCGGTGAATGTGTTCCTGAGCCTT
GTACACACCGCCCGTCAAGCCACGAAAGGGAGGGATATCCGAAGTCGCTG
>3377|148208 Prior=0.000930 Length=1424 NormPrior=0.000856
GGTGATGACCAGCTTGCTGGTCTGATCAGTGGCGAACGGGTGAGTAACACGTGAGCAACA
TGCCCTNNNNNNNNNNNNNNNNNNNNNNNNNNNNNNNNNNNNNNNNNNNNNNNNNNNNNN
NNNNNNNNNNNNGTCTGGAAAGATTTATTGGTTGGGGATGGGCTCGCGGCCTATCAGCTT
GTTGGTGGGGTAACGGCCCACCAAGGCGACGACGGGTAGCCGGCCTGAGAGGGTGACCGG
CCACACTGGGACTGAGACACGGCCCAGACTCCTACGGGAGGCAGCAGTGGGGAATATTGC
ACAATGGGCGAAAGCCTGATGCAGCAACGCCGCGTGAGGGACGACGGCCTTCGGGTTGTA
AACCTCTTTTAGTAGGGAAGAAGCGAAAGTGACGGTACCTGCAGAAAAAGCACCGGCTAA
CTACGTGCCAGCAGCCGCGGTAATACGTAGGGTGCAAGCGTTGTCCGGAATTATTGGGCG
TAAAGAGCTCGTAGGCGGTTTGTCGCGTCTGCTGTGAAAACCCGAGGCTCAACCTCGGGC
CTGCAGTGGGTACGGGCAGACTAGAGTGCGGTAGGGGAGATTGGAATTCCTGGTGTAGCG
GTGGAATGCGCAGATATCAGGAGGAACACCGATGGCGAAGGCAGATCTCTGGGCCGTAAC
TGACGCTGAGGAGCGAAAGCGTGGGGAGCGAACAGGATTAGATACCCTGGTAGTCCACGC
CGTAAACGTTGGGCGCTAGATGTGGGGACCATTCCACGGTTTCCGTGTCGCAGCTAACGC
ATTAAGCGCCCCGCCTGGGGAGTACGGCCGCAAGGCTAAAACTCAAAGGAATTGACGGGG
GCCCGCACAAGCGGCGGAGCATGCGGATTAATTCGATGCAACGCGAAGAACCTTACCAAG
GCTTGACATACACCGGAAACTTCCAGAGATGGTTGCCCCGCTTTGGCGTCGTGCACAGGT
GGTGCATGGTTGTCGTCAGCTCGTGTCGTGAGATGTTGGGTTAAGTCCCGCAACGAGCGC
AACCCTCGTTCCATGTTGCCAGCACGTGATGGTGGGGACTCATGGGAGACTGCCGGGGTC
AACTCGGAGGAAGGTGGGGATGACGTCAAGTCATCATGCCCCTTATGTCCAGGGCTGCAC
ACATGCTACAATGGCCGGTACAATGGGCTGCGATACCGTAAGGTGGAGCGAATCCCAAAA
AGCCGGTCTCAGTTCGGATTGGGGTCTGCAACTCGACCCCATGAAGTCGGAGTCGCTAGT
AATCGCAGATCAGCAATGCTGCGGTGAATACGTTCCCGGGCCTTGTACACACCGCCCGTC
ACGTCACGAAAGTCGGCAACACCCGAAGCCGGTGGCCCAACCCTTGTGGAGGGAGCCGTC
GAAGGTGGGGCTTGCGATTGGGACTAAGTCGAAACAAGGTATCC
>1852|210974 Prior=0.000926 Length=1337 NormPrior=0.000908
GTTTGATCCTGGCTCAGAGCGAACGCTGGCGGCAGGCCTAACACATGCAAGTCGAGCGCC
CGTAGCAATACGGGAGCGGCAGACGGGATAGTAACACGTGGGAACGTACCCTTCAGTTCG
GAACAACCCAGGGAAACTTGGGCTAATACCGAATACGTCCGTAAGGAGAAAGATTTATCG
CTGAAGGATCGGCCCGCGTCTGATTAGCTAGTTGGTGAGGTAACGGCTCACCAAGGCGAC
GATCAGTAGCTGGTCTGAGAGGATGATCAGCATCACTGGGACTGAGACACGGCCCAGACT
CCTACGGGAGGCAGCAGTGGGGAATATTGGACAATGGGCGCAAGCCTGATCCAGCCATGC
CGCGTGGATGATGAAGGCCCTAGGGTTGTAAAGTCCTTTCGGCGGGGAAGATAATGACGG
TACCCGCAGAAGAAGCCCCGGCTAACTTCGTGCCAGCAGCCGCGGTAATACGAAGGGGGC
TAGCGTTGCTCGGAATCACTGGGCGTAAAGCGCACGTAGGCGGACTCTTAAGTCGGTGGT
GAAATCCTGGAGCTCAACTCCAGAACTGCCTTCGATACTGAGAGTCTCGAGTCCGGGAGA
GGTGAGTGGAACTGCGAGTGTAGAGGTGAAATTCGTAGATATTCGCAAGAACACCAGTGG
CGAAGGCGGCTCACTGGCCCGGTACTGACGCTGAGGTGCGAAAGCGTGGGGAGCAAACAG
GATTAGATACCCTGGTAGTCCACGCCGTAAACGATGGATGCTAGCCGTTGGCAGGCTTGC
CTGTCAGTGGCGCAGCTAACGCATTAAGCATCCCGCCTGGGGAGTACGGTCGCAAGATTA
AAACTCAAAGGAATTGACGGGGGCCCGCACAAGCGGTGGAGCATGTGGTTCAATTCGAAG
CAACGCGCAGAACCTTACCAACCTTTGACATGTCCCGTATGAGCAACAGAGATGTAGCTC
TTCAGTTCGGCTGGCGGGAACACAGGTGCTGCATGGCTGTCGTCAGCTCGTGTCGTGAGA
TGTTGGGTTAAGTCCCGCAACGAGCGCAACCCCCATCTTCAGTTGCCAGCGGTTTGGCCG
GGCACTCTGAAGAAACTGCCGGTGACAAGCCGGAGGAAGGCGGGGATGACGTCAAGTCCT
CATGGCCCTTATGTCCAGGGCTACACACGTGCTACAATGGCCGGTACAAAGCGCTGCGAA
GTCGCGAGACGAAGCCAATCGCAAAAAACCGGTCTCAGTTCGGATTGGAGTCTGCAACTC
GACTCCATGAAGTCGGAATCGCTAGTAATCGCGGATCAGCACGCCGCGGTGAATACGTTC
CCGTGCCTTTTACACAC
>4537|L1A06A Prior=0.000922 Length=1360 NormPrior=0.000889
GTTGGCTTTGGGTGTTACCAACTTTCGTGACGTGACGGGCGGTGTGTACAAGGCCCGGGA
ACGTATTCACCGCAGCGTTGCTGATCTGCGATTACTAGCGACTCCAACTTCACGGGGTCG
AGTTGCAGACCCCGATCCGAACTGAGACCAGCTTTAAGGGATTCGCTCCACCTTGCGGTC
TCGCAGCCCTCTGTACTGGCCATTGTAGCATGTGTGAAGCCCTGGACATAAGGGGCATGA
TGACTTGACGTCATCCCCACCTTCCTCCGAGTTGACCCCGGCAGTCTCCCATGAGTCCCC
GGCATAACCCGCTGGCAACATGGAACGAGGGTTGCGCTCGTTGCGGGACTTAACCCAACA
TCTCACGACACGAGCTGACGACAGCCATGCACCACCTGCACACCAACCACAAGGGAACGC
CCATCTCTGGACGCGTCTGGTGCATGTCAAACCCAGGTAAGGTTCTTCGCGTTGCATCGA
ATTAATCCACATGCTCCGCCGCTTGTGCGGGCCCCCGTCAATTCCTTTGAGTTTTAGCCT
TGCGGCCGTACTCCCCAGGCGGGGCACTTAATGCGTTAGCTGCGGCACAGAGACCGTGGA
ATGGTCCCCACACCTAGTGCCCACCGTTTACGGCGTGGACTACCAGGGTATCTAATCCTG
TTTGCTCCCCACGCTTTCGCTCCTCAGCGTCAGTATCGGCCCAGAGACCCGCCTTCGCCA
CCGGTGTTCCTCCTGATATCTGCGCATTTCACCGCTACACCAGGAATTCCAGTCTCCCCT
GCCGAACTCCAGTCATGCCCGTATCGACCGCAAGCTCAGGGTTAAGCCCCAAGTTTTCAC
GACCGACGCGACAGACCGCCTACGAGCTCTTTACGCCCAATAATTCCGAATNNNNNNNNN
NNNNNNNNNNNNNNNNNNNNNNNNNNNNNNNGTAGTTGGCCGGTGCTTCTTCTACCCCTA
CCGTCACTTTCGCTTCGTCGAGGTCGAAAGAGGTTTACAACCCGAAGGCCGTCATCCCCC
ACGCGGCGTCGCTGCGTCAGGCTTTCGCCCATTGCGCAATATTCCCCACTGCTGCCTCCC
GTAGGAGTCTGGGCCGTGTCTCAGTCCCAGTGTGGCCGGTCGCCCTCTCAGGCCGGCTAC
CCGTCGTCGCCTTGGTAGGCCATCACCCCACCAACAAGCTGATAGGCCGCGGGCCCATCC
CCAACCGAAAAACTTTCCACCACACACCATGCGACATGTAGTCATATCCGGTATTAGACC
CAGTTTCCCGGGCTTATCCCAGAGTTGGGGGCAGGTCACCCACGTGTTACTCACCCGTTC
GCCGCTCGTGTACCCCGAAGGGCCTTACCGCTCGACTTGC
>5038|566634_m02 Prior=0.000919 Length=1458 NormPrior=0.000827
GTTTGATCCTGGCTCAGAGCGAACGTTAGCGGCGGGCCTAACACATGCAAGTCGAGCGAG
AAAGTGGCTTCGGCCATCAGTAAAGCGGCGGACGGGTGAGTAACACGTAGGTAATCTTCC
TTCGAGCGGGGGACAACGTTCCGAAAGGGACGCTAATACCGCATAAGTTCTCTGGGACTC
CGGTCCTGGAGAGGAAAGCTAGGTAGCAATATCCGGCACTCGAGGAGGAGCCTGCGTCGC
ATCAGCTAGTTGGTGGGGTAATGGCCTACCAAGGCGAAGACGCGTAGCTGGTCTGAGAGG
ATGATCAGCCACACTGGGACTGAGACACGGCCCAGACTCCTACGGGAGGCAGCAGTGGGG
AATATTGGACAATGGGCGCAAGCCTGATCCAGCCACGCCGCGTGAGTGATGAAGGCCTTC
GGGTCGTAAAGCTCTGTGGGGAGGGACGAACCGCTGGATGTTCATAGCATCCAGCATGAC
GGTACCTCCTTAGCAAGCACCGGCTAACTTCGTGCCAGCAGCCGCGGTAATACGAAGGGT
GCAAACGTTGCTCGGAATTATTGGGCGTAAAGCGCACGTAGGCGGCTCAGCAAGTCTGAT
GTGAAATCCCTCGGCTCAACCAAGGAAGTGCATCCGAAACTGCTGAGCTTGAGTACTTAA
GAGGATCGCGGAATTCCCGGTGTAGAGGTGAAATTCGTAGATATCGGGAGGAACACCAGT
GGCGAAGGCGGCGATCTGGGAAGATACTGACGCTGAGGTGCGAAAGCGTGGGGAGCAAAC
AGGATTAGATACCCTGGTAGTCCACGCCGTAAACGATGAGTGCTAGGTGCTGTGGGTATT
GACCCCCGCGGTGCCGCAGCCAACGCGTTAAGCACTCCGCCTGGGGAGTACGGCCGCAAG
GCTAAAACTCAAAGGAATTGACGGGGGCCCGCACAAGCGGGGGAGCAGGTGGTTTAATTC
GATGCAACGCGCAGAACCTTACCTGGGTTAAATCCACTAGAACCTGACAGAGATGTCGGG
GTGCCTTTCGGGGAACTAGTGAGACGGTGCTGCATGGCTGTCGTCAGCTCGTGTCGTGAG
ATGTTGGGTTAAGTCCCGCAACGAGCGCAACCTCTGTCGTTAGTTGCCAGCCTTAAGTGG
GGCACTCTAACGAGACTGCCGACGTCAAGTCGGAGGAAGGTGGAGATGACGTCAAGTCCT
CATGGCCCTTATGCCCAGGGCTACACACGTGCTACAATGGCCGGTACAAAGGGATGCAAG
ACCGCGAGGTGGAGCCAATCCCAAAAAACCGTCCTCAGTTCGGATTGTAGTCTGCAACTC
GACTACATGAAGCTGGAATCGCTAGTAATCGCAGATCAGCACGCTGCGGTGAATACGTTC
CCGGGCCTTGTACACACCGCCCGTCACACCATGGGAGTCAGTTGCTCTAGAAGTCGGTGC
GCCAACCTCGGAGGCAGC
>2896|25041 Prior=0.000918 Length=1320 NormPrior=0.000911
AGATTAGCGGCGGACGGGTGAGTAACACGTGGGCAACCTGCCTGTAAGACTGGGATAACT
TCGGGAAACCGGAGCTAATACCGGATAGTTTCTTTTCTCGNNNNNNNNNNNNNNNNNNNT
TGGCTTTTAGCTAACACCTTAGGATGGGCCCGCGTCGCATTAGCTAGTTGGTGGGGTAGA
GGCTCACCAAGGCAACGATGCGTAGCCGACCTGAGAGGGTGATCGGCCACACTGGGACTG
AGACACGGCCCAGACTCCTACGGGAGGCAGCAGTAGGGAATCTTCCGCAATGGACGAAAG
TCTGACGGAGCAACGCCGCGTGAGTGATGAAGGTTTTCGGATCGTAAAACTCTGTTGTTA
GGGAAGAACAAGTACCAGAGTAACTGCTGGTACCTTGACGGTACCTAACCAGAAAGCCAC
GGCTAACTACGTGCCAGCAGCCGCGGTAATACGTAGGTGGCAAGCGTTGTCCGGAATTAT
TGGGCGTAAAGCGCGCGCAGGCGGTCCTTTAAGTCTGATGTGAAAGCCCACGGCTCAACC
GTGGAGGGTCATTGGAAACTGGGGGACTTGAGTGCAGGAGAGAAGAGTGGAATTCCACGT
GTAGCGGTGAAATGCGTAGAGATGTGGAGGAACACCAGTGGCGAAGGCGACTCTTTGGCC
TGTAACTGACGCTGAGGCGCGAAAGCGTGGGGAGCAAACAGGATTAGATACCCTGGTAGT
CCACGCCGTAAACGATGAGTGCTAAGTGTTAGAGGGTTTCCGCCCTTTAGTGCTGCAGCT
AACGCATTAAGCGCCCCGCCTGGGGAGTACGGCCGCAAGGCTAAAACTCAAAGGAATTGA
CGGGGGCCCGCACAAGCGGCGGAGCATGCGGATTAATTCGATGCAACGCGAAGAACCTTA
CCAGGTCTTGACATCTCCTGACCTCCCTAGAGATAGGGCCTTTCCTTCGGGGACAGGATG
ACAGGTGGTGCATGGTTGTCGTCAGCTCGTGTCGTGAGATGTTGGGTTAAGTCCCGCAAC
GAGCGCAACCCTTGTCCTTAGTTGCCAGCATTCAGTTGGGCACTCTAAGGAGACTGCCGG
TGACAAACCGGAGGAAGGTGGGGATGACGTCAAATCATCATGCCCCTTATGACCTGGGCT
ACACACGTGCTACAATGGATGCTACAAAGAGTTGCGATGCCGCGAGGCGGAGCTAATCTC
AAAAAGGCGTTCTCAGTTCGGATTGCAGTCTGCAACTCGACTGCATGAAGCTGGAATCGC
TAGTAATCGCGGATCAGAACGCCGCGGTGAATACGTTCCCGGGTCTTGTACACACCGCCC
>2152|159142 Prior=0.000912 Length=1120 NormPrior=0.001068
GGGTAAAAGATTAATTGCAAAGAGAGGAGCTCGCGTCTGATTAGCTAGTTGGTGAGGTAA
GAGCTCACCAAGGCATCGATCAGTAGCTGGTCTGAGAGGATGACCAGCCACACTGGGACT
GAGACACGGCCCAGACTCCTACGGGAGGCAGCAGTGGGGAATTTTCCGCAATGGGCGAAA
GCCTGACGGAGCAATACCGCGTGAGGGAAGAAGGCTCTTGGGTCGTAAACCTCTTTTATC
AGGGAAGAAAAAAATGACGGTACCCAAGGAATCAGCATCGGCTAACTCCGTGCCAGCAGC
CGCGGTAATACGGAGGATGCAAGCGTTATCCGGAATTATTGGGCGTAAAGCGTCCGCAGG
TGGCACTTCAAGTCTGCTGTCAAAGGTCGGGGCTTAACCCCGGGAAGGCAGTGGAAACTG
AAGCGCTAGAGTGTCGTAGGGGTAGAGGGAATTCCCGGTGTAGCGGTGAAATGCGTAGAG
ATCGGGAAGAACATCGGTGGCGAAAGCGCTCTACTGGACGACAACTGACACTCAGGGACG
AAAGCTAGGGGAGCGAATGGGATTAGATACCCCAGTAGTCCTAGCCGTAAACGATGGATA
CTAGGTGTGGCTTGTATCGACCCGAGCCGTGCCGTAGCTAACGCGTTAAGTATCCCGCCT
GGGGAGTACGCACGCAAGTGTGAAACTCAAAGGAATTGACGGGGGCCCGCACAAGCGGTG
GAGTATGTGGTTTAATTCGATGCAACGCGAAGAACCTTACCAGGGCTTGACATGTCCGGA
ATCCTACTGAAAGGTGGGAGTGCCTTCGGGAGCCGGAACACAGGTGGTGCATGGCTGTCG
TCAGCTCGTGTCGTGAGATGTTGGGTTAAGTCCCGCAACGAGCGCAACCCTCGTTTTTAG
TTGCCATCATTAAGTTGGGCACTCTAGAGAGACTGCCGGTGACAAACCGGAGGAAGGCGT
GGGATGACGTCAAGTCAGCATGCCCCTTACGCCCTGGGCTACACACGTACTACAATGCTA
TGGACAAAGGGCAGCAAGCCAGCGATGGCAAGCAAATCTCGTAAACCATGGCTCATTTCA
GATCGCAGGCTGCAACTCGCCTGTGTGAAGTCGGAATCGC
>825|211106 Prior=0.000908 Length=1336 NormPrior=0.000891
GTTTGATCCTGGCTCCGCACGACCGCTGGCGGCATGCCTAACACATGCAAGTCGAACGCG
TGGCTTCGGCCACGAGTGGCGCACGGGTGAGTAGCGCGTGGGAACCTGCCTTTGGGTTCG
GGATAACCGCGGGAAACTGCGGCTAATACCGGATGTCCCCTACGGGGAAAAGATTTATCG
CCCAGAGAGGGGCCCGCGTCCGATTAGGTAGTTGGTGAGGTAACGGCTCACCAAGCCTTC
GATCGGTAGCTGGTCTGAGAGGATGATCAGCCACATTGGGACTGAGACACGGCCCAAACT
CCTACGGGAGGCAGCAGTGGGGAATATTGGACAATGGGCGCAAGCCTGATCCAGCCATGC
CGCGTGAGTGATGAAGGCCCTAGGGTTGTAAAGCTCTTTTGTGCGGGAAGATAATGACGG
TACCGCAAGAATAAGCCCCGGCTAACTTCGTGCCAGCAGCCGCGGTAATACGAAGGGGGC
TAGCGTTGCTCGGAATCACTGGGCGTAAAGGGTGCGTAGGCGGGTCTTTAAGTCAGGGGT
GAAATCCTGGAGCTCAACTCCAGAACTGCCTTTGATACTGAGGATCTTGAGTTCGGGAGA
GGTGAGTGGAACTGCGAGTGTAGAGGTGAAATTCGTAGATATCGGGAGGAACACCAGTGG
CGAAGGCGGCTCACTGGCCCGATACTGACGCTGAGGCACGAAAGCGTGGGGAGCAAACAG
GATTAGATACCCTGGTAGTCCACGCCGTAAACGATGAATGCCAGCCGTTAGTGGGTTTAC
TCACTAGTGGCGCAGCTAACGCTTTAAGCATTCCGCCTGGGGAGTACGGTCGCAAGATTA
AAACTCAAAGGAATTGACGGGGGCCCGCACAAGCGGTGGAGCATGTGGTTTAATTCGACG
CAACGCGCAGAACCTTACCAGCCCTTGACATCCCGGTCGCGGTTTCCAGAGATGGATTCC
TTCAGTTCGGCTGGACCGGAGACAGGTGCTGCATGGCTGTCGTCAGCTCGTGTCGTGAGA
TGTTGGGTTAAGTCCCGCAACGAGCGCAACCCCCGTCCTTAGTTGCTACCATTTAGTTGA
GCACTCTAAGGAGACTGCCGGTGATAAGCCGCGAGGAAGGTGGGGATGACGTCAAGTCCT
CATGGCCCTTACAGGTTGGGCTACACACGTGCTACAATGGCGGTGACAGTGGGATGCAAT
GGGGCAACCCTGCGCAAATCTCAAAAAGCCGTCTCAGTTCGGATTGCACTCTGCAACTCG
AGTGCATGAAGTTGGAATCGCTAGTAATCGCAGATCAGCACGCTGCGGTGAATACGTTCC
CGGGCCTTGTACACAC
>5662|L2B04_m01 Prior=0.000899 Length=1326 NormPrior=0.000889
GGGTGAGTAACACGTGGGTGATCTGCCCTGCACTTCGGGATAAGCTTGGGAAACTGGGTC
TAATACCGGATATGACTACGGATCGCATGGTCTGTGGTGGAAAGCTTTTGCGGTGTGGGA
TGGGCCCGCGGCCTATCAGCTTGTTGGTGGGGTTAAGGCCTACCAAGGCGACGACGGGTA
GCCGGCCTGAGAGGGTGACCGGCCACACTGGGACTGAGATACGGCCCAGACTCCTACGGG
AGGCAGCAGTGGGGAATATTGCACAATGGGCGAAAGCCTGATGCAGCGACGCCGCGTGAG
GGATGACGGCCTTCGGGTTGTAAACCTCTTTCAGCAGGGACGAAGCGAAAGTGACGGTAC
CTGCAGAAGAAGCGCCAGGCTAACTACGTGCCCGCAGCCGCGGTAATACGTAGGGTGCAA
GCGTTGTCCGGAATTATTGGGCGTAAAGAGCTCGTAGGCGGTTCGTCGCGTCGGCTGTGA
AAACCTGAGGCTCAACCTCAGGCCTGCAGTCGATACGGGCGGACTTGAGTACTGCAGGGG
AGACTGGAATTCCTGGTGTAGCGGTGAAATGCGCAGATATCAGGAAGAACACCCGTGGCG
AAGGCGGCTCTCTGGGACGGTACTGACGCTGAGACGCGAAAGCGTGGGGAGCGAACAGGA
TTAGATACCCTGGTAGTCCACGCCGTAAACGTTGGGCACTAGGTGTGGGGGCCATTCCAC
GGTCTCCGTGCCGCAGCTAACGCATTAAGTGCCCCGCCTGGGGAGTACGGCCGCAAGGCT
AAAACTCAAAGGAATTGACGGGGGCCCGCACAAGCAGCGGAGCATGTGGTTTAATTCGAG
GCAACGCGAAGAACCTTACCTGGGGTTTAGATGCAGGGAANNNNNNNNNNNNNNNNNNNN
CCTTCGGGGCAGTTGCACAGGTGGTGCATGGCTGTCGTCAGCTCGTGTCGTGAGATGTTG
GGTTAAGTCCCGCAACGAGCGCAACCCTCGTCCTATGTTGCCACCAGGTAATGCTGAGCA
CTCATAGGAGACTGCCGGGGTCAACTCGGAGGAAGGTGGGGATGACGTCAAGTCATCATG
CCCCTTATGTCCTGGGCTGCACACATGCTACAATGGCCGGTACAATGGGCTGCGATACCG
CGAGGTGGAGCGAATCCCAAAAAGCCGGTCTCAGTTCGGATCGGGGTCTGCAACTCGACC
CCGTGAAGTCGGAGTCGCTAGTAATCGCAGATCAGCAACGCTGCGGTGAATACGTTCCCG
GGCCTTGTACACACCGCCCGTCACGTCACGAAAGTCGGTAACACCCGAAGCCGGTGGCCC
AACCGC
>4906|246083_m01 Prior=0.000898 Length=1470 NormPrior=0.000801
CTGGCTCAGAATGAACGTTGGCGGCGTGGATTAGGCATGCAAGTCGGACGCCCCGCAAGG
GGAGTGGCGCAAGGGTGAGTAAGGCGACGGTAACCAACCCCGAGGACGGGCATAGCCGAG
GGAAACCTCGGGTAATTCCCGGCGACGCGGAGGCCCGGCATCGGGACTCCGCCAAAGGCT
TCGGCCGCCTCGGGACGGGCCGTCGTGGTATTAGGTTGTTGGCGGGGTGACGGCCCACCA
AGCCTGCGATGCCTACCGGGTGTGCGAGCATGGCCCGGCACACTGGGACTGAGACACTGC
CCAGACTCCTACGGGAGGCTGCAGTCGAGAATCTTCGGCAATGGGCGCAAGCCTGACCGA
GCGACGCCGCGTGGAGGACGAAGGCCTTCGGGTTGTAAACTCCTGTCGAGGGGGAAGAAG
GGGCCGCAAGGCCCTTGACTGATCCCTGGAGGAAGCACGGGCTAAGTTCGTGCCAGCAGC
CGCGGTAAGACGAACCGTGCGAACGTTATTCGGAATCACTGGGCTTAAAGCGCGTGTAGG
CGGGACGGCACGTCGGCCGCTGAAATCCCCCGGCTCAACCGGGGAAGGGGCGCCGATACG
ACCGCCCTGGAGGGACGTAGGGGGACCTGGAACTTCCGGTGGAGCGGTGAAATGCGTTGA
GATCGGAAGGAACGCCCGTGGCGAAAGCGAGGTCCTGGACGTCTTCTGACGCTGAGACGC
GAAAGCCAGGGGAGCGAACGGGATTAGATACCCCGGTAGTCCTGGCCGTAAACGATGAGC
ACTGGGTAGGGGGCTCGCCGATGGGCTCCCTGCCGCAGGGAAACCGTGAAGTGCTCCGCC
TGGGGAGTATGGTCGCAAGGCTGAAACTCAAAGGAATTGACGGGGGCTCACACAAGCGGT
GGAGTATGTGGCTTAATTCGAGGCTACGCGCAGAACCTTATCCCGGGCTTGACATGCACG
GATTAGCCGGCGGAAACGTCGGCGACGCCGCAAGGTGGAACGTGCACAGGTGCTGCATGG
CTGTCGTCAGCTCGTGCCGTGAGGTGTTGGGTTAAGTCCCCTAACGAGCGCAACCCCTGT
GTCTAGTTGCCAGCGGGTCATGCCGGGAACTCTAGACAGACCGCCGGCGTCAAGCCGGAG
GAAGGCGGGGATGACGTCAAGTCCTCATGGCCCTTATGCCCGGGGCTGCACACGTACTAC
AATGGGGCGGACAGAGCGACGCGATGCCGCGAGGCCGAGCTAATCGCACAAACCGCCCCC
CAGTTCGGATTGCGGGCTGCAACCCGCCCGCATGAAGCCGGAATCGCTAGTAATCGCGGA
TCAGCATGCCGCGGTGAATGTGTTCCTGAGCCTTGTACACACCGCCCGTCAAGCCACCAA
AGCGGGGGGCATCCAAAGTCGCCGGAGCCGCAAGGCAGGCGCCGAAGATGAAACCCGTGA
TGGGGACTAAGTCGTAACAAGTTAACCGTA
>2933|247772 Prior=0.000895 Length=1503 NormPrior=0.000781
GTTTGATCCTGGCTCAGGACGAACGCTGGCGGCGCGCTTAACACATGCAAGTCGAGCGAG
AACCGGGGCTTCGGCCCCGGGGAAAGCGGCGAACGGGTGAGTAACACGTGGGTAATCCAC
CCTTGGTTCTGGGATAGCCCGGGGAAACCCGGATTAATACCGGATAGCCTCTTCGGTCTT
CGGACTGTCGAGAAAAGGTAGCTTCGGCCTCCGACCAAGGACGAGCCCGCGGCGGATTAG
CTTGTTGGCGGGGTAACGGCCCACCAAGGCGACGATCCGTAGCTGGTCTGAGAGGACGAT
CAGCCACACTGGGACTGAGACACGGCCCAGACTCCTACGGGAGGCAGCAGTGGGGAATCT
TGCGCAATGGGCGAAAGCCTGACGCAGCGACGCCGCGTGAGGGAAGAAGGCTTTCGGGTT
GTAAACCTCTTTCAGAAGGGACGAAGCTACTCGGGTTAATAGCCCAGAGGGTGACGGTAC
CTTCAGAAGAAGCCCCGGCTAACTACGTGCCAGCAGCCGCGGTAATACGTATGGTGCAGC
GTTGTCCGGAATCATTGGGCGTAAAGCGCGTGTAGGCGGCCAGATAGGTCCGCTGTGAAA
ACTCGAGGCTCAACCTCGAGCTGTCGGTGGAAACCATCTGGCTAGAGTCCGGAAGAGGAG
AGTGGAATTCCTGGTGTAGCGGTGAAATGCGCAGATATCAGGAAGAACACCCGTGGCGAA
GGCGGCTCTCTGGGACGGTACTGACGCTGAGACGCGAAAGCGTGGGGAGCGAACAGGATT
AGATACCCTGGTAGTCCACGCCGTAAACGATGGGTGCTAGGTGTGGGGGGTGTCGACTCC
CTCCGTGCCGAAGCTAACGCATTAAGTGCCCCGCCTGGGGAGTACGGCCGCAAGGCTAAA
ACTCAAAGGAATTGACGGGGGCCCGCACAAGCGGTGGAGCATGTGGTTCAATTCGAAGCA
ACGCGAAGAACCTTACCAGCTCTTGACATGCCACGACGGTTTCCAGAGATGGATTCCTCC
CCGCAAGGGGCGTGGACACAGGTGCTGCATGGCTGTCGTCAGCTCGTGTCGTGAGATGTT
GGGTTAAGTCCCGCAACGAGCGCAACCCTCGCCCTTAGTTGCCATCATTCAGTTGGGCAC
TCTAAGGGGACTGCCGGTGATAAGCCGCGAGGAAGGTGGGGATGACGTCAAGTCCTCATG
GCCCTTACGGGCTGGGCTACACACGTGCTACAATGGCGGTGACAGTGGGATGCAATGGAG
TAATCCTGCGCAAATCTCAAAAAGCCGTCTCAGTTCGGATTGTGCTCTGCAACTCGAGCA
CATGAAGTTGGAATCGCTAGTAATCGCAGATCAGCACGCTGCGGTGAATACGTTCCCGGG
CCTTGTACACACCGCCCGTCACACCATGGGAGTTGGATTTACCTTAAGACGGTGCGCTAA
CCGCAAGGAGGCAGCCGGCCACGGTAGGGTCAGTGACTGGGGTGAAGTCGAAACAAGGTA
GCC
>1281|574911 Prior=0.000894 Length=1418 NormPrior=0.000826
GTTTGATCCCGGCTCAGAATCAACGCTGGCGGCGCGCCTAACACATGCAAGTCGAACGAG
AAAGTGGAGCAATCCATGAGTAAAGTGGCGTACGGGTGAGTAACACGTGGATCATCTGCC
CTCTAGTGGGGAATACCGTTGGGAAACCGACGACAATACCGCATAAGCTCGAGAGAGGAA
AGCAGCAATGCGCTGGAGGAGGAGTCCGCGGTCGATTAGTTAGTTGGCAGGGTAAAAGCC
TACCAAGACTGTGATCGATAGCCGGCCTGAGAGGGCACACGGCCACACTGGCACTGAAAC
ACGGGCCAGACTCCTACGGGAGGCAGCAGTGGGGAATCTTGCACAATGGGGGAAACCCTG
ATGCAGCGACGCCGCGTGAGCGATGAAGCCCTTCGGGGTGTAAAGCTCTTTCGGCAGGGA
AGATTATGACGGTACCTGCAGAAGCAGCTGCGGCTAACTACGTGCCAGCAGCCGCGGTAA
TACGTAGGCAGCAAGCGTTGTTCGGAGTTACTGGGCGTAAAGGGTGCGTAGGCGGTTGGA
TAAGTGTGGTGTGAAATCTCCCGGCTTAACTGGGAGGGTGCGCTACAAACTGTCTGACTA
GAGTGTGGGATGGGAGAGTGGAATTCCTGGTGTAGCGGTGAAATGCGTAGATATCAGGAG
GAACACCGGTGGTGTAAACGGCTTTCTGGACCATAACTGACGCTGAGGCACGAAAGCGTG
GGTAGCAAACAGGATTAGATACCCTGGTAGTCCACGCCCTAAACGATGCATATTTGGTGT
GGGCCATTCATTTGGTCTGTGCCGGAGCTAACGCGTTAAATATGCCGCCTGGGGAGTACA
GTCGCAAGGCTGAAACTCAAAGGAATTGACGGGGGCCCGCACAAGCGGTGGAGCATGTGG
TTTAATTCGACGCAACGCGAAGAACCTTACCTGGGCTCGAAATGCTAAGGACCAGCTTAT
GAAAGTAGGCCTTCCCGCAAGGGACCGTAGTATAGGTGCTGCATGGCTGTCGTCAGCTCG
TGTCGTGAGATGTTGGGTTAAGTCCCGCAACGAGCGCAACCCCTGTCCTGTGTTGCCATA
CTGTAAAAAGTGGAACTCGCAGGAGACCGCCAGGGATAACCTGGAGGAAGGTGGGGATGA
CGTCAAGTCCTCATGGCCTTTATGTCCAGGGCTACACACGTGCTACAATGGACGGTACAA
AGGGCTGCCAACCCGCGAGGGGGAGCCAATCCCAAAAAACCGTTCTCAGTTCGGATTGCA
GGCTGCAACTCGCCTGCATGAAGCTGGAATCGCTAGTAATGGTGGATCAGAACGCCACCG
TGAATACGTTCCCGGGCCTTGTACACACCGCCCGTCACATCACGAAAGTGGGTTGTACTA
GAAGTCCGCGTGCTAACCGCAAGGAGGCAGCGGCCCAA
>1826|360530 Prior=0.000892 Length=1378 NormPrior=0.000849
AACACATGCAAGTCACGGGGGTCCCGCAAGGGATAACCGGCGAACGGGTGCGTAACACGT
GAACAACCTGCCCTCGTGTGGGGGATAGCCATGCTAACGCGTGGGTAATACCGCATACGT
TCTCTTTGGGGAGTCCCGAGGAGAGGAAAGCTCCGGCGCACGGGGAGGGGTTCGCGGCCT
ATCAGCTAGTTGGCGGGGTAATGGCCCACCAAGGCGACGACGGGTAGCTGGTCTGAGAGG
ATGGCCAGCCACATTGGGACTGAGAGACGGCCCAGACTCCTACGGGAGGCAGCAGTGGGG
AATCTTGCGCAATGGCCGAAAGGCTGACGCAGCGACGCCGCGTGTGGGAGGACGCCTTTC
GGGGTGTAAACCACTGTTGCCCGGGACGAACAGCCCTTTTCGAGGGGCCTGACGGTACCG
GGTGAGGAAGCACCGGCTAACTCCGTGCCAGCAGCCGCGGTAATACGGAGGGTGCGAGCG
TTGTCCGGAATCATTGGGCGTAAAGGGCGCGTAGGTGGCGGGACANNNNNNNNNNNGAAA
GCGCGGGGCTCAACTCCGCGTCGGCCATGAATACTGCTGGGCTGGAGCACTGTAGAGGCA
GGCGGAATTCCGGGTGTAGCGGTGGAATGCGTAGAGATCCGGAAGAACACCGGTGGCGAA
GGCGGCCTGCTGGGCAGTTGCTGACACTGAGGCGCGACAGCGTGGGGAGCAAACAGGATT
AGATACCCTGGTAGTCCACGCCGTAAACGATGGGCACTAGGCGCTTGGGGGAGCGACCCC
CCGAGGGCCGGCGCTAACGCATTAAGTGCCCCGCCTGGGGAGTACGGCCGCAAGGCTGAA
ACTCAAAGGAATTGACGGGGGCCCGCACAAGCGGTGGAGCATGTGGTTTAATTCGACGCA
ACGCGAAGAACCTTACCTAGGCTTGACATACACGGGAAACCGGTCAGAAACGGCCGGCCC
TCTTCGGAGCCCGTGCACAGGTGCTGCATGGCTGTCGTCAGCTCGTGTCGTGAGATGTTG
GGTTAAGTCCCGCAACGAGCGCAACCCCTGTCTCTAGTTGCCAGCGCGTCATGGCGGGGA
CTCTAGAGAGACTGCCGGTGCCAAACCGGAGGAAGGTGGGGATGACGTCAAGTCATCATG
GTCCTTACGTCTAGGGCTACACACGTGCTACAATGGCGGGGACAGAGGGCTGCGAGCCGG
CAACGGCAAGCCAATCCCGTAAACCCCGCCTCAGTTCGGATTGTCGTCTGCAACCCGACG
GCATGAAGCTGGAATCGCTAGTAATCGTGGATCAGCTACGCCACGGTGAATACGTTCCCG
GGCCTTGTACACACCGCCCGTCACGCCATGGAAGCTGTGAGCGCCCGAAGTCCGTGTC
>2803|314789 Prior=0.000886 Length=1464 NormPrior=0.000794
TGCAAGTCGAGCGAGAACCGGGGCTTCGGCCCCGGGGAAAGCGGCGAACGGGTGAGTAAC
ACGTGAGTAATCCACCCTCGGTACCGGGATAGCCCGGGGAAACCCGGATTAATACCGGAT
GGCCCAGCAGCTCTTCGGAGCGGCTGGAAAAGGTAGCTTCGGCCTCCGACCGAGGACGAG
CTCGCGGCGGATTAGCTTGTTGGTGGGGTAATGGCCCACCAAGGCGACGATCCGTAGCTG
GTGTGAGAGCATGACCAGCCACACTGGGACTGAGACACGGCCCAGACTCCTACGGGAGGC
AGCAGTGGGGAATCTTGCGCAATGGGCGAAAGCCTGACGCAGCGACGCCGCGTGCGGGAA
GAAGGCCTTAGGGTTGTAAACCGCTTTCAGGAGGGACGAAGCCACTCGGGTTAATAGCCC
AGAGGGTGACGGTACCTCCAGAAGAAGCCCCGGCTAACTACGTGCCAGCAGCCGCGGTAA
TACGTAGGGGGCAAGCGTTGTTCGGAATTACTGGGCGTAAAGCGCGCGTAGGCGGCCAGA
CAGGTCCGTTGTGAAAACTCGAGGCTCAACCTCGAGACGCCGATGGAAACCGTTTGGCTA
GAGTCCGGAAGAGGAGAGTGGAATTCCCGGTGTAGCGGTGAAATGCGCAGATATCGGGAA
GAACACCCGTGGCGAAGGCGGCTCTCTGGGACGGTACTGACGCTGAGACGCGAAAGCGTG
GGGAGCAAACAGGATTAGATACCCTGGTAGTCCACGCCGTAAACGATGGGCACTAGGTGT
GGGAGGTGTCGACTCCTTCCGTGCCGAAGCTAACGCATTAAGTGCCCCGCCTGGGGAGTA
CGGCCGCAAGGCTAAAACTCAAAGGAATTGACGGGGGCCCGCACAAGCAGCGGAGCATGT
GGTTTAATTCGACGCAACGCGAAGAACCTTACCTGGGCTTGACATGCACAGGAATGTCGT
GGAAACACGGCAGCCCTTCGGGGCCTGTGCACAGGTGGTGCATGGCTGTCGTCAGCTCGT
GTCGTGAGATGTTGGGTTAAGTCCCGCAACGAGCGCAACCCCTGTCGCATGTTGCCAGCG
AGTAATGTCGGGGACTCATGCGAGACTGCCGGTGACAAACCGGAGGAAGGTGGGGATGAC
GTCAAGTCATCATGCCCCTTATGTCTAGGGCTACACACGTGCTACATTGGCCGGTACAAA
GGGCTGCAAACCCGCGAGGGGGAGCGAATCCCAAAAAGCCGGTCCCGGTTCGGATTGGAG
GCTGAAACTCGCCTCCATGAAGGCGGAGTTGCTAGTAATCGCGGATCAGCAATGCCGCGG
TGAATACGTTCCCGGGCCTTGTACACACCGCCCGTCACACCACGAAAGTCGGCAATACCC
GAAGCCGGTGGGCTAACCCGCAAGGGAGGCAGCCGTCGAAGGTAGGGTCGATGATTGGGG
TGAAGTCGTAACAAGGTAGCCTTA
>2522|163171 Prior=0.000885 Length=1430 NormPrior=0.000811
TCAGAACGAACACTGGCGGCATGCCTAACACATGCAAGTCGAACGAAGGCTTCGGCCTTA
GTGGCGCACGGGTGAGTAACGCGTGGGAAACTGCCTATTGGTGGGGGATAACGACGGGAA
ACTGTCGCTAATANNNNNNNNNNNNNNNNNNNNNNNNNNNNNNNTGTGAAAGATTTATCG
CTGAAGGATTGGCCCGCGTCCGATTAGCTAGTTGGTGAGGTAACGGCTCACCAAGGCGAC
GATCGGTAGCTGGTCTGAGAGGATGATCAGCCACACTGGGACTGAGACACGGCCCAGACT
CCTACGGGAGGCAGCAGTGGGGAATATTGGACAATGGGGGCAACCCTGATCCAGCAATGC
CGCGTGAGTGATGAAGGCCTTAGGGTTGTAAAGCTCTTTCGCACGCGACGATGATGACGG
TAGCGTGAGAAGAAGCCCCGGCTAACTTCGTGCCAGCAGCCGCGGTAATACGAAGGGGGC
TAGCGTTGTTCGGAATTACTGGGCGTAAAGGGCGCGTAGGCGGTTGCTCAAGTCAGGCGT
GAAAGCCCCGGGCTCAACCTGGGAATAGCGCTTGAGACTGGGCGGCTTGAGTTCGGGAGA
GGATGGTGGAATTCCGAGTGTAGAGGTGAAATTCGTAGATATTGGGAAGAACACCGATGG
CGAAGGCAGCCATCTGGACCGACACTGACGCTGAGGCGCGAAAGCGTGGGGAGCAAACAG
GATTAGATACCCTGGTAGTCCACGCCGTAAACGATGAGTGCTAGACGTTGGGGCTCTTAG
AGCTTCGGTGTCGCAGCTAACGCATTAAGCACTCCGCCTGGGGAGTACGGCCGCAAGGTT
AAAACTCAAAGGAATTGACGGGGGCCCGCACAAGCGGTGGAGCATGTGGTTTAATTCGAA
GCAACGCGCAGAACCTTACCAGCTCTTGACATCTTCTGACCGGTACGGAGACGTACTTTT
CCCTTCGGGGACGGAAACACAGGTGCTGCATGGCTGTCATCAGCTCGTGTTGTGAGATGT
TGGGTTAAGTCCCGCAACGAGCGCAACCCTCATCGTCAGTTGCCATCATTTAGTTGGGCA
CTCTGACGAAACTGCCGGTGACAAGCCGGAGGAAGGCGGGGATGACGTCAAGTCCTCATG
GCCCTTATGGGCTGGGCTACACACGTGCTACAATGGTGGTGACAGTGGGCAGCGAGATCG
CGAGATCGAGCCAATCTCCAAAAGCCATCTCAGTTCGGATTGCACTCTGCAACTCGGGTG
CATGAAGTTGGAATCGCTAGTAATCGCGGATCAGCACGCCGCGGTGAATACGTTCCCGGG
CCTTGTACACACCGCCCGTCACACCATGGGAGTTGGTTTTACCCGAAGCCGGTGGGCTAA
CCGCAAGGAGGCAGCCGACCACGGTCAGGTCAGCGACGGGGGGGAAGTCG
>2724|147737 Prior=0.000884 Length=1240 NormPrior=0.000934
CGACGGCATCGTCTGGTTGTGGAAAGAATTTCGGTCAGGGATGGACTCGCGGCCTATCAG
CTAGTTGGTGAGGTAACGGCTCACCAAGGCGACGACGGGTAGCCGGCCTGAGAGGGTGAC
CGGCCACACTGGGACTGAGACACGGCCCAGACTCCTACGGGAGGCAGCAGTGGGGAATAT
TGCACAATGGGCGCAAGCCTGATGCAGCAACGCCGCGTGAGGGACGACGGCCTTCGGGTT
GTAAACCTCTTTTAGTAGGGAAGAAGCGAAAGTGACGGTACCTGCAGAAAAAGCACCGGC
TAACTACGTGCCAGCAGCCGCGGTAATACGTAGGGTGCAAGCGTTATCCGGAATTATTGG
GCGTAAAGAGCTCGTAGGCGGTTTGTCGCGTCTGCTGTGAAAACTGGAGGCTCAACCTCC
AGCCTGCAGTGGGTACGGGCAGACTAGAGTGCGGTAGGGGAGATTGGAATTCCTGGTGTA
GCGGTGGAATGCGCAGATATCAGGAGGAACACCGATGGCGAAGGCAGATCTCTGGGCCGT
AACTGACGCTGAGGAGCGAAAGGGTGGGGAGCAAACAGGCTTAGATACCCTGGTAGTCCA
CCCCGTAAACGTTGGGAACTAGTTGTGGGGTCCATTCCACGGATTCCGTGACGCAGCTAA
CGCATTAAGTTCCCCGCCTGGGGAGTACGGCCGCAAGGCTAAAACTCAAAGGAATTGACG
GGGACCCGCACAAGCGGCGGAGCATGCGGATTAATTCGATGCAACGCGAAGAACCTTACC
AAGGCTTGACATATACGAGAACGCTGCAGAAATGTAGAACTCTTTGGACACTCGTAAACA
GGTGGTGCATGGTTGTCGTCAGCTCGTGTCGTGAGATGTTGGGTTAAGTCCCGCAACGAG
CGCAACCCTCGTTCTATGTTGCCAGCACGTAATGGTGGGAACTCATGGGATACTGCCGGG
GTCAACTCGGAGGAAGGTGGGGATGACGTCAAATCATCATGCCCCTTATGTCTTGGGCTT
CACGCATGCTACAATGGCCGGTACAAAGGGCTGCAATACCGTAAGGTGGAGCGAATCCCA
AAAAGCCGGTCCCAGTTCGGATTGAGGTCTGCAACTCGACCTCATGAAGTCGGAGTCGCT
AGTAATCGCAGATCAGCAACGCTGCGGTGAATACGTTCCCGGGTCTTGTACACACCGCCC
GTCAAGTCATGAAAGTCGGTAACACCTGAAGCCGGTTGCC
>8548|L2D20_m41 Prior=0.000883 Length=1384 NormPrior=0.000836
GTCGAGCGAGGCCCCGCTTCGGGAAGGGCTCTAGTGGCGAACGGGTGAGTAACACGTGGG
CAACCTGCCCCCGGCTTCGGGATAACTCCAAGAAATTGGTGCTAATACCGGATGTGACCG
CTGACCGCATGGTCTGGTGGTGGAAAGATTCATCGGCTGGGGATGGGCCCGCGGCCTATC
AGCTTGTTGGTGGGGTAGTGGCCTACCAAGGCGACGACGGGTAGCCGGCCTGAGAGGGTG
ACCGGCCACACTGGGACTGAGACACGGCCCAGACTCCTACGGGAGGCAGCAGTGGGGAAT
ATTGCGCAATGGGCGGAAGCCTGACGCAGCGACGCCGCGTGGGGGATGACGGCCTTCGGG
TTGTAAACCTCTTTCAGTAGGGACGAAGCGCAAGTGACGGTACCTACAGAAGAAGCACCG
GCCAACTACGTGCCAGCAGCCGCGGGAATACGTAGGTTGCAAGCGTGGTTCGGGAATTAT
TGGGCGTAAAGAGCTCGTAGGCGGTCTGTCACGTCGGCTGTGAAAACCCGAGGCTCAACC
TCGGGCCTGCAGTCGATACGGGCAAACTAGAGTACTGCAGGGGAGACTGGAATTCCTGGT
GTAGCGGTGAAATGCGCAGATATCAGGAGGAACACCGGTGGCGAAGGCGGGTCTCTGGGC
AGTAACTGACGCTGAGGAGCGAAAGCGTGGGGAGCGAACAGGATTAGATACCCTGGTAGT
CCACGCCGTAAACGTTGGGCGCTAGGTGTGGGGGCCATTCCACGGTCTCCGTGCCGCAGC
TAACGCATTAAGCGCCCCGCCTGGGGAGTACGGCCGCAAGGCGAAAACTCAAGGGAAGGG
ACGGGGTCCGGGACAGGGTGGGGAGCGGGTGGGTTAATTCGAGGCGACTCTAAGAACCTG
AGCAGGGCTTTAGCNNNNNNNGGAAATCTCGTCGAGCTCCGGGGTGCCTTTGGCGCCGTG
CACAGGTGGTGCATGGTTGTCGTCAGCTCGTGTCGTGAGATGTTGGGTTAAGTCCCGCAA
CGAGCGCAACCCTCGTCCTATGTTGCCAGCACGTCATGGTGGGGACTCATAGGAGACTGC
CGGGGTCAACTCGGAGGAAGGTGGGGATGACGTCAAATCATCATGCCCCTTATGTCTAGG
GCTGCAAACATGCTACAATGGCCGGTACAAAGGGCTGCGATACCGTGAGGTGGAGCGAAT
CCCAAAAAGCCGGTCTCAGTTCGGATTGGGGTCTGCAACTCGACCCCATGAAGTTGGAGT
CGCTAGTAATCGCAGATCAGCAATGCGGCGGGGAATACGTTCCCAGGCCTTGTACACACC
GCCCGTCACGTCACGAAAGGCGGTAACGCCCGAATCCGGTTGCCCAACCCTTGTGTAGGG
AGCC
>2068|202653 Prior=0.000882 Length=1144 NormPrior=0.001011
GCCAAAGCTCAGGCGCCGTGGGACGGGCCGTCGTGGTATTAGGTAGTTGGCGGGGTAATG
GCCCACCAAGCCTGTGATGCCTACCGGGCGTGCGAGCGTGGCCCGGCACACTGGGACTGA
GACACTGCCCAGACTCCTACGGGAGGCTGCAGTCGAGAATCTTCGGCAATGGGCGCAAGC
CTGACCGAGCGACGCCGCGTGGAGGACGAAGGCCTTCGGGTTGTAAACTCCTGTCGAGGG
GGAACAAGGGCCGGTGCAGAGCCGGCCTTGAGTGATCCCTGGAGGAAGCACGGGCTAAGT
TCGTGCCAGCAGCCGCGGTAAGACGAACCGTGCGAACGTTATTCGGAATCACTGGGCTTA
AAGCGCGTGTAGGCGGATGGGAACGTCGGTAGTTGAAAGCCCCCGGCTCAACCGGGGAAG
TGGTGCCGAAACGACCCGTCTGGAGGGACGTAGGGGGACCTGGAACTTCCGGTGGAGCGG
TGAAATGCGTTGAGATCGGAAGGAACGCCCGTGGCGAAAGCGAGGTCCTGGACGTCTACT
GACGCTGAGACGCGAAAGCTAGGGGAGCAAACGGGATTAGATACCCCGGTAGTCCTAGCC
GTAAACGATGGGCACTGGGTAGGGGGCTCGCCGATGGGCTCTCTGCCGTAGGGAAACCGT
GAAGTGCCCCGCCTGGGGAGTATGGTCGCAAGGCTGAAACTCAAAGGAATTGACGGGGGC
TCACACAAGCGGTGGAGCATGTGGCTTAATTCGAGGCTACGCGCAAAACCTTATCCTGGG
CTTGACATGCACGGATTAGCCGGCGGAAACGTCGGTGAGGCCGCAAGGTACAACGTGCAC
AGGTGCTGCATGGCTGTCGTCAGCTCGTGTCGTGAGATGTTGGGTTAAGTCCCGTAACGA
GCGAAACCCCTGTGATTAGTTGCCAACAGGTCATGCTGGGGACTCTAATCAGACCGCCGG
CGTTAAGCCGGAGGAAGGCGGGGACGACGTCAAGTCCTCATGGCCCTTATGCCCAGGGCT
GCACACGTGCTACAATGGGCCGGACAGAGCGACGCTAAGTCGCAAGGCCACGCCAATCGC
AAAAACCGACCCCCAGTTCGGATTGCGGGCTGCAACCCGCCCGCATGAAGCCGGAATCGC
TAGT
>1977|575313 Prior=0.000881 Length=1426 NormPrior=0.000810
GGCGGCGTGCCTAACACATGCAAGTCGAGCGCGAATGGGAGCAATCCCTAGTAGAGCGGC
GCACGGGTGCGTAACACGTGGGTAATCTGCCTGGAAGACCGGGACAACCTTCCGAAAGGA
AAGCTAATACCGGATAAGCCTACGGGATCTTCGGATCCTGAAGGAAAAGGTGGCCTCTGT
ATACAAGCTATCACTTCCAGATGAGCCCGCGGCCCATCAGCTAGTTGGCGGGGTAACGGC
CCACCAAGGCAACGACGGGTAGCTGGTCTGAGAGGACGATCAGCCACACTGGAACTGAGA
CACGGTCCAGACTCCTACGGGAGGCAGCAGTGGGGAATTTTGCGCAATGGGCGAAAGCCT
GACGCAGCAACGCCGCGGGAGGGATGACGGCCTTCGTTTTGTAAAGCTCTGTCGCGAGGG
AAGATACTCCGGCNNNNNNNNNNNNGCCTGACGGTACCGGGAGAAGAAGCACCGGCTAAC
TCTGTGCCAGCAGCCGCGGTAATACAGAGGGTGCGAGCGTTGTTCGGAATTATTGGGCGT
AAAGCGCGTGTAGGCGGCATGGCAAGTCGGGTGTGAAAGCCCTCAGCTCAACTGAGGAAG
TGCGCCCGAAACTGCTTTGCTTGAGTGCTGGAGAGGGTCGCGGAATTCCCCAAGTAGAGG
TGAAATTCGTAGATATGGGGAGGAACACCGGTGGCGAAGGCGGCCACCTGGACGGTAACT
GACGCTGAGACGCGAAAGCGTGGGGAGCAAACAGGATTAGATACCCTGGTAGTCCACGCC
GTAAACGATGAGAACTAGGTGTCGTGGGTGTTGACCCCCGCGGTGCCGAAGCTAACGCAT
TAAGTTCTCCGCCTGGGAAGTACGGTCGCAAGACTAAAACTCAAAGGAATTGACGGGGGC
CCGCACAAGCGGTGGAGCATGTGGTTTAATTCGAAGCAACGCGCAGAACATTACCTGGTC
TTGACATCCCAGGAACCTGCCAGAGATGGCGGGGTGCCCGCAAGGGAACCTAGAGACAGG
TGCTGCATGGCTGTCGTCAGCTCGTGTCGTGAGATGTTGGGTTAAGTCCCGCAACGAGCG
CAACCCTCGCCTTTAGTTGCTCCGCAAGGAGATCTCTAGAGGGACTGCCGGTGTTAAACC
GGAGGAAGGTGGGGATGACGTCAAGTCCTCATGGCCTTTATGACCAGGGCTACACACGTG
CTACAATGGCCGGTACAAAGCGCTGCGAAGTCGCGAGACGAAGCCAATCGCAAAAAACCG
GTCTCAGTTCGGATTGGAGTCTGCAACTCGACTCCATGAAGTCGGAATCGCTAGTAATCG
CGGATCAGCACGCCGCGGTGAATACGTTCCCGGGCCTTGTACACACCGCCCGTCACACCA
TGGGAGTCAGTTGCTCCAGAAGTGGCCGCGCCAACCGCAAGGAGGC
>4860|L2D41B Prior=0.000878 Length=1376 NormPrior=0.000836
GCGGGTTAGGCCACCGGCTTCGGGTGTTGCTGACTCCCGTGGTGTGACGGGCGGTGTGTA
CAAGGCCCGGGAACGTATTCACCGCGGCAGTGCTGATCCGCGATTACTAGCAACTCCACC
TTCATGCAGGCGGGTTTCAGCCTGCAATCCGAACCGAGACGTACTTTAAGGGATTCGCTC
CACCTCGCGGTATCGCAGCCCTCTGTATACGCCAATGTAGCACGTGTGTAGCCCTGGACA
TAAGGGGCATGATGACTTGACGTCATCCCCACCTTCCTCCGGTTTGTCACCGGCAGTCTC
GCATGAGTCCCCAACTTAATGCTGGCAACATGCGACGGGGGTTGCGCTCGTTGCGGGACT
TAACCCAACATCTCACGACACGAGCTGACGACAGCCATGCACCACCTGTGAACCTGCTCC
GAAGAGAAACCCTGTTTCCAGGGCGGTCAGGCACATGTCAAGCCCAGGTAAGGTTCTTCG
CGTTGCGTCGAATTAAACCACATGCTCCGCTGCTTGTGCGGGCCCCCGTCAATTCCTTTG
AGTTTTAGCCTTGCGGCCGTACTCCCCAGGCGGGGCACTTAATGCGTTAGCTTCGGCACG
GGAGGAGTCGACACCTCCCACACCTAGTGCCCATCGTTTACGGCGTGGACTACCAGGGTA
TCTAATCCTGTTCGCTCCCCACGCTTTCGCTCCTCAGCGTCAGTAACGGCCCAGAGACCC
GCCTTCGCCACCGGTGTTCCTCCTGATATCTGCGCATTTCACCGCTACACCAGGAATTCC
ACTCGCCTCTTCCGTACTCAAGCCCGACAGTATCCACCGGCATCCGAGGGTTGAGCCCCC
GACTTTCACAGCGGACTTACCGGACCGCCTACACGCGCTTTACGCCCAATGATTCCGGAC
AACGCTTGCCCCCTACGTATTACCGCGGCTGCTGGCACGTAGTTAGCCGGGGCTTCTTCT
GAAGGTACCGTCACTCCAGCCGGCTATTCACCGGCGAAGCTTCGTCCCAACTGAAAGGGG
TTTACAACCCGAAGGCCGTCTTCCCCCACGCGGCGTTGCTGCATCACGCTTTCGCGCATT
GTGCAAGATTCCCCACTGCTGCCTCCCGTAGGAGTCTGGGCCGTGTCTCAGTCCCAGTGT
GGCTGATCGTCCTCTCAGACCAGCTATGCATCGTCGCCTTGGTAGGCCGTTACCCCACCA
ACAAGCTAATGCACCGCGGGCCCATCCCGATGCGGAGGCCGAAGCTTCCTTTCCCCTTGC
GGGCACATCCGGTATTAGCCCGAGTTTCCTCGGGTTGTCCCGGTCATCGAGGCAGGTAAC
CCACGTGTTACTCACCCGTTCGCGGCTCTGCCCCAGGGCAAGCCCTGGTTCGTCGC
>4047|582187 Prior=0.000871 Length=1402 NormPrior=0.000815
GGCGAACGGGTGAGTAACACGTGGGTAATCCACCCTCGGCACCGGGATAGCCCGGGGAAA
CCCGGATTAATACCGGATGNNNNNNNNNNNNNNNNNNNNNNNNNNNNNNNNNNNNNNNNN
NNNNNNNNNNGGGACGGGTCCGCGGCCCATTAGCTTGTTGGCGGGGTAACGGCCCACCAA
GGCGACGATGGGTAGCTGGTCTGAGAGGATGATCAGCCACACTGGGACTGAGACACGGCC
CAGACTCCTACGGGAGGCAGCAGTGGGGAATCTTGCGCAATGGGCGGAAGCCTGACGCAG
CAACGCCGCGTGCGGGAGGAAGGCCTTCGGGTTGTAAACCGCTTTCAGGAGGGACGAAGC
CACTTGGGTTAATAGCCCGTAGGGTGACGGTACCTCCAGAAGAAGCCCCGGCTAACTACG
TGCCAGCAGCCGCGGGAATACGAAAGGGGGCAAGCGTTGTCCGGATTTATTGGGCGTAAA
GAGCGTGTAGGCGGCTTTACAGGTCCGCTGTGAAAACTCGAGGCTCAACCTCGAGACGTC
GGTTGAAACCGTATGGCTAGAGTCCGGAAGAGGAGAGTGGAATTCCTGGTGTAGCGGTGA
AATGCGCAGATATCAGGAGGAACACCAATGGCGAAGGCAGCACTCTGGGACGGTACTGAC
GCTGAGACGCGAAAGCGTGGGGAGCAAACAGGATTAGATACCCTGGTAGTCCACGCCGTA
AACGATGGGCACTAGGTGTGGGGGGTGTCGACTCCCTCCGTGCCGAAGCTAACGCATTAA
GTGCCCCGCCTGGGGAGTACGGCCGCAAGGCTAAAACTCAAAGGAATTGACGGGGGCCCG
CACAAGCAGCGGAGCATGTTGTTTAATTCGACGCAACGCGAAGAACCTTACCAGGGCTTG
ACATGCACTGGAATGTCGTGGAAACACGGCAGCCCTTCGGGGCCAGTGCACAGGTGGTGC
ATGGCTGTCGTCAGCTCGTGTCGTGAGATGTTGGGTTAAGTCCCGCAACGAGCGCAACCC
CTGTCCCATGTTGCCAGCGATTCGGTCGGGGACTCATGGGAGACTGCCGGTGACAAATCG
GAGGAAGGTGGGGATGACGTCAAGTCATCATGCCCCTTATGCCTTGGGCTACACACGTGC
TACATTGGCCGGTACAAAGGGCTGCAAACTCGCGAGAGTGAGCGAATCCCAAAAAGCCGG
TCCCGGTTCGGATTGGAGGCTGAAACTCGCCTCCATGAAGGCGGAGTTGCTAGTAATCGC
GGATCAGCAATGCCGCGGTGAATATGTTCCCGGGCCTTGTACACACCGCCCGTCACACCA
CGAAAGTCGGCAATACCCGAAGCCGGTGGGCTAACCCGCAAGGGAGGCAGCCGTCGAAGG
TAGGGTTAATGATTTGGGTGAA
>4992|313723_m01 Prior=0.000870 Length=1480 NormPrior=0.000771
GTTTGATCCTGGCTCAGGACGAACGCTGGCGGCGTGCTTAACACATGCAAGTCGAGCGGA
AAGGCCCTTCGGGGTACTCGAGCGGCGAACGGGTGAGTAACACGTGAGTAACCTGCCCTC
CACTCTGGGATAAGCCCGGGAAACTGGGTCTAATACCGGATATGATCCCCTGTCTCCTGG
CGGGTGGGTGGAAAGTTTTTCGGCTGGAGATGAGCTCGCGGCCTATCAGCTTGTTGGTGG
GGTAATGGCCTACCAAGGCGACGACGGGTAGCCGGCCTGAGAGGGTGACCGGCCACACTG
GGACTGAGACACGGCCCAGACTCCTACGGGAGGCAGCAGTGGGGAATATTGCGCAATGGG
CGGAAGCCTGACGCAGCGACGCCGCGTGGGGGATGACGGCCTTCGGGTTGTAAACCTCTT
TCAGCAGGGACGAAGCCTTCGGGTGACGGTACCTGCAGAAGAAGCACCGGCCAACTACGT
GCCAGCAGCCGCGGTAATACGTAGGGTGCAAGCGTTGTCCGGAATTATTGGGCGTAAAGA
GCTCGTAGGCGGTCTGTCGCGTCGGCTGTGAAAACTTGGGGCTCAACCCCAAGCCTGCAG
TCGATACGGGCAGACTAGAGTCCGGCAGGGGAGACTGGAATTCCTGGTGTAGCGGTGAAA
TGCGCAGATATCAGGAGGAACACCGGTGGCGAAGGCGGGTCTCTGGGCCGGAACTGACGC
TGAGGAGCGAAAGCGTGGGGAGCGAACAGGATTAGATACCCTGGTAGTCCACGCCGTAAA
CGTTGGGCGCTAGGTGTGGGGGACCTTCCACGTCCTCCGTGCCGCAGCTAACGCATTAAG
CGCCCCGCCTGGGGAGTACGGCCGCAAGGCTAAAACTCAAAGGAATTGACGGGGGCCCGC
ACAAGCGGTGGAGCATGTGGCTTAATTCGAGGCTACGCGCAAAACCTTATCCCGGGCTTG
ACATGCACGGAAATCTCCCAGAGATGGGGGGTCCGTAAGGGCCGTGTACAGGTGGTGCAT
GGCTGTCGTCAGCTCGTGTCGTGAGATGTTGGGTTAAGTCCCGCAACGAGCGCAACCCTC
GTCCTATGTTGCCAGCGGGTCATGCCGGGGACTCATAGGAGACTGCCGGGGTCAACTCGG
AGGAAGGTGGGGATGACGTCAAGTCATCATGCCCCTTATGTCCAGGGCTTCACGCATGCT
ACAATGGCCGGTACAAAGGGCTGCGATGCCGTAAGGTGGAGCGAATCCCAAAAAGCCGGT
CTCAGTTCGGATCGGGGTCTGCAACTCGACCCCGTGAAGTCGGAGTCGCTAGTAATCGCA
GATCAGCAACGCTGCGGTGAATACGTTCCCGGGCCTTGTACACACCGCCCGTCACGTCAC
GAAAGCCGGCAACACCCGAAGCCGGTGGCCTAACCCCGTGGGGGAGGGAGCCGTCGAAGG
TGGGGCGGGCGATTGGGACGAAGTCGTAACAAGGTAGCCG
>1853|469602 Prior=0.000868 Length=1482 NormPrior=0.000768
GTTTGATCCTGGCTCAGGACGAACGCTGGCGGCGTGCTTAACACATGCAAGTCGAGCGGT
AAGGCTCCTTCGGGAGTACACGAGCGGCGAACGGGTGAGTAACACGTGAGCAATCTGCCC
TTCTCATCGGAATAACCATTGGAAACGATGGCTAATGCCGAATATGACCTCCATTCGCAT
GTTTGGAGGTGGAAAGCTCCGGCGGAGAAGGATGAGCTCGCGGCCTATCAGCTTGTTGGT
GAGGTAATGGCTCACCAAGGCATTGACGGGTAGCCGGCCTGAGAGGGTGACCGGCCACAC
TGGGACTGAGACACGGCCCAGACTCCTACGGGAGGCAGCAGTGGGGAATATTGGACAATG
GGCGAAAGCCTGATCCAGCAACGCCGCGTGAGGGATGACGGCCTTCGGGTTGTAAACCTC
TTTCAGCGGGGACGAAGCGCAAGTGACGGTACCCGCAGAAGAAGCACCGGCCAACTACGT
GCCAGCAGCCGCGGTAATACGTAGGGTGCGAGCGTTGTCCGGAATTATTGGGCGTAAAGG
GCTCGTAGGCGGTCTGTCGCGTCGGGAGTGAAAACTCAGGGCTTAACCCTGAGCCTGCTT
CCGATACGGGCAGACTAGAGGTAGGTAGGGGAGAACGGAATTCCTGGTGTAGCGGTGGAA
TGCGCAGATATCAGGAGGAACACCGGTGGCGAAGGCGGTTCTCTGGGCCTTACCTGACGC
TGAGGAGCGAAAGCGTGGGGAGCGAACAGGATTAGATACCCTGGTAGTCCATGCCGTAAA
CGTTGGGCGCTAGGTGTGGGGACCTTCCACGGTCTCCGTGCCGCAGCTAACGCATTAAGC
GCCCCGCCTGGGGAGTACGGCCGCAAGGCTAAAACTCAAAGGAATTGACGGGGGCCCGCA
TAAGCAGCGGAGCATGCTGATTAATTCGATGCAACGCGAAGAACCTTACCTGGGTTTGAC
ATACACCGGAAAGCATCAGAGATGGTGCCCCCCTTGTGGTCGGTGTACAGGTGGTGCATG
GCTGTCGTCAGCTCGTGTCGTGAGATGTTGGGTTAAGTCCCGCAACGAGCGCAACCCTCG
TCTTATGTTGCCAGCACGTAATGGTGGGGACTCATAAGAGACTGCCGGGGTCAACTCGGA
GGAAGGTGGGGATGACGTCAAGTCATCATGCCCCTTATGCCTAGGGCTTCACGCATGCTA
CAATGGCCGGTACAAAGGGCTGCGAAATCGCAAGATGGAGCGAATCCCAAAAAGCCGGTC
TCAGTTCGGATTGGGGTCTGCAACTCGACCCCATGAAGTCGGAGTCGCTAGTAATCGCAG
ATCAGCAACGCTGCGGTGAATACGTTCCCGGGCCTTGTACACACCGCCCGTCACTTCACA
AAAGTCGGTAACCCCCGAAGCCAGTGGCCCAACCCGCAAGGGAGGGAGCTGTCGAAGGTG
GGATCGGCGATTGGGACGAAGTTGTAACAAGGTAGCCGTACC
>3828|27227 Prior=0.000867 Length=1451 NormPrior=0.000783
GTTTGATCCTGGCTCAGGATGAACGCTGGCGGCGTGCCTAATACATGCAAGTCGAGCGAA
CTGATTAGAAGCTTGCTTCTATGACGTTAGCGGCGGACGGGTGAGTAACACGTGGGCAAC
CTGCCTGTAAGACTGGGATAACTTCGGGAAACCGAAGCTAATACCGGATAGGATCTTCTC
CTTCATGGGAGATGATTGAAAGATGGTTTCGGCTATCACTTACAGATGGGCCCGCGGTGC
ATTAGCTAGTTGGTGAGGTAACGGCTCACCAAGGCAACGATGCATAGCCGACCTGAGAGG
GTGATCGGCCACACTGGGACTGAGACACGGCCCAGACTCCTACGGGAGGCAGCAGTAGGG
AATCTTCCGCAATGGACGAAAGTCTGACGGAGCAACGCCGCGTGAGTGATGAAGGCTTTC
GGGTCGTAAAACTCTGTTGTTAGGGAAGAACAAGTACGAGAGTAACTGCTCGTACCTTGA
CGGTACCTAACCAGAAAGCCACGGCTAACTACGTGCCAGCAGCCGCGGTAATACGTAGGT
GGCAAGCGTTATCCGGAATTATTGGGCGTAAAGCGCGCGCAGGTGGTTTCTTAAGTCTGA
TGTGAAAGCCCACGGCTCAACCGTGGAGGGTCATTGGAAACTGGGGGACTTGAGTACAGG
AGAGAAGAGTGGAATTCCACGTGTAGCGGTGAAATGCGTAGAGATGTGGAGGAACACCAG
TGGCGAAGGCGACTCTTTGGCCTGTAACTGACGCTGAGGCGCGAAAGCGTGGGGAGCAAA
CAGGATTAGATACCCTGGTAGTCCACGCCGTAAACGATGAGTGCTAAGTGTTAGAGGGTT
TCCGCCCTTTAGTGCTGCAGTAAACGCATTAAGCACTCCGCCTGGGGAGTACGGCCGCAA
GGCTGAAACTCAAGGGAATTGACGTTGACCCGCACAGGTGGTGGAGCAGTTGGTTTAATG
TGGTTTAATTCGAAGCAACGCGAAGAACCTTACCAGGTCTTGACATCCTCTGACACTCCT
AGAGATAGGAATTTCCCCTTCGGGGGACAGAGTGACAGGTGGTGCATGGTTGTCGTCAGC
TCGTGTCGTGAGATGTTGGGTTAAGTCCCGCAACGAGCGCAACCCTTGATCTTAGTTGCC
AGCATTCAGTTGGGCACTCTAAGGTGACTGCCGGTGACAAACCGGAGGAAGGTGGGGATG
ACGTCAAATCATCATGCCCCTTATGACCTGGGCTACACACGTGCTACAATTGATGGTACA
AATTGCAACAAAGCCCGCGAGGTGAAGCCAATCCCATAAATCTATTCTCAGTTCGGATTG
CAGGCTGCAACTCGCCTGCATGAAGCCGGAATCGCTAGTAATCGCGGATCAGCATGCCGC
GGTGAATACGTTCCCGGGCCTTGTACACACCGCCCGTCACACCACGAGAGTTTGTAACAC
CCGAAGTCGGT
>4972|500665_m01 Prior=0.000866 Length=1341 NormPrior=0.000847
TCAGAATGAACGTTGGCGGCGTGGATTAGGCATGCAAGTCGTACGGGCCGCAAGGCCAGT
GGCGCAAGGGTGAGTAAGGCGACGGCAACCAACCCCATGGTTGGGTATAGCCGCGGGAAA
CCGCGGGTAATCCCCAGCGACGCACGAGGCCGGCATCGGTCTCCTGCCAAAGCTCCGGCG
CCGTGGGACGGGCCGTCGTGGTATTAGGTAGTTGGCGGGGTAACGGCCCACCAAGCCGAC
GATGCCTACCGGGCGTGCGAGCGTGGCCCGGCACACTGGGACTGAGACACTGCCCAGACT
CCTACGGGAGGCTGCAGTCGAGAATCTTCGGCAATGGGCGCAAGCCTGACCGAGCGACGC
CGCGTGGGGGACGAAGGCCCTCGGGTTGTAAACCCCTGTCGAGGGGGAGGAAGCCGCAAG
GTTGACCGATCCCTGGAGGAAGCACGGGCTAAGTTCGTGCCAGCAGCCGCGGTAAGACGA
ACCGTGCGAACGTTATTCGGAATCACTGGGCTTAAAGCGCGTGTAGGCGGGGCGGTGCGT
CGGCCGCTGAAATCCCCCGGCTCAACCGGGGAAGGGGCGCCGATACGACCGGCCTGGAGC
GACGTAGGGGGGACTGGAACTTCCGGTGGAGCGGTGAAATGCGTTGAGATCGGAAGGAAC
GCCCGTGGCGAAAGCGAGTTCCTGGACGTCGGCTGACGCTGAGACGCGAAAGCCAGGGGA
GCGAACGGGATTAGATACCCCGGTAGTCCTGGCCGTAAACGATGGGCACTGGGTAGGGGG
CTCGCCGATGGGCTCCCTGCCGTAGGGAAACCGTGAAGTGCCCCGCCTGGGGAGTACGGT
CGCAAGGCTGAAACTCAAAGGAATTGACGGGGGCCCGCACAAGCGGTGGAGCATGTGGTT
TAATTCGAAGCAACGCGAAGAACCTTACCCTGGGCTTGACATGCAGGGATTAGGGTGCGG
AAACGCATCTGACGCCGCAAGGTGGAACCTGCACAGGTGCTGCATGGCTGTCGTCAGCTC
GTGCCGTGAGGTGTTGGGTTAAGTCCCGTAACGAGCGAAACCCCTGTGACTAGTTGCCAG
CACGTAATGGTGGGGACTCTAGTCAGACCGCCGGCGTCAAGCCGGAGGAAGGCGGGGACG
ACGTCAAGTCATCATGGCCCTTATGCCCAGGGCTGCACACGTGCTACAATGGGCCGGACA
GAGCGTCGCCACGCCGCAAGGCCGAGCCAATCGCCCAAACCGGCCCCCAGTTCGGATTGC
GGGCTGCAACCCGCCCGCATGAAGCCGGAATCGCTAGTAATCGCGGATCAGCACTGCCGC
GGTGAATGGGTTCCTGAGCCT
>1496|554312 Prior=0.000864 Length=1385 NormPrior=0.000818
TAAAGGTTAGCGGCGGACGGGTGAGTAACACGTGGGCAACCTGCCTATAAGACTGGGATA
ACTTCGGGAAACCGGAGCTAATACCGGATAATTCTTTTCTACACATGTAGAAAAGCTAAA
AGACGGTTTACGCTGTCACTTATAGATGGGCCCGCGGCGCATTAGCTAGTTGGTGAGGTA
ACGGCTCACCAAGGCCACGATGCGTAGCCGACCTGAGAGGGTGATCGGCCACACTGGGAC
TGAGACACGGCCCAGACTCCTACGGGAGGCAGCAGTGGGGAATCTTGCGCAATGGGCGAA
AGCCTGACGCAGCGACGCCGCGTGAGGGATGAAGGCCTTCGGGTTGTAAACCGCTTTCAN
NNNNNNNNNNNNNNNNNNNNNNNNAACTGCCGGTACCTTGACGGTACCTAACCAGAAAGC
CACGGCTAACTACGTGCCAGCAGCCGCGGTAATACGTATGTGGCAAGCGTTGGTCCGGAA
TTATTGGGCGTAAAGCGCGCGCAGGCGGTCTCTTAAGTCTGATGTGAAAGCCCACGGCTC
AACCGTGGAGGGTCATTGGAAACTGGGGGACTTGAGTGCAGAAGAGGAAAGCGGAATTCC
ACGTGTAGCGGTGAAATGCGTAGAGATGTGGAGGAACACCAGTGGCGAAGGCGGCTTTCT
GGTCTGTAACTGACGCTGAGGCGCGAAAGCGTGGGGAGCAAACAGGATTAGATACCCTGG
TAGTCCACGCCGTAAACGATGAGTGCTAAGTGTTAGAGGGTTTCCGCCCTTTAGTGCTGC
AGCTAACGCATTAAGCACTCCGCGTGGGGAGTACGGCCGCAAGGCTAAAACTCAAAGGAA
TTGACGGGGGCCCGCACAAGCGGTGGAGCATGTGGTTTAATTCGAAGCAACGCGCAGAAC
CTTGCCAGGTCTTGACATCCTCTGACACTCCTAGAGATAGGACGTTCCTTTGGGGGAAAG
AGTGAAAGGTGGTGCATGGTTGTCGTCAGCTCGTGTCGTGAGATGTTGGGTTAAGTCCCG
CAACGAGCGCAACCCTTGTTCTTAGTTGCCAGCATTCAGTTGGGCACTCTAAGGAGACTG
CCGGTGACAAACCGGAGGAAGGTGGGGATGACGTCAAATCATCATGCCCCTTATGACCTG
GGCTACACACGTGCTACAATGGATGGTACAAAGGGCTGCAAGACCGCGAGGTTTAGCCAA
TCCCATAAAACCATTCTCAGTTCGGATTGTAGGCTGCAACTCGCCTACATGAAGCCGGAA
TCGCTAGTAATCGCGGATCAGCATGCCGCGGTGAATACGTTCCCGGGCCTTGTACACACC
GCCCGTCACACCACGAGAGTTTGTAACACCCGAAGTCGGTGGGGTAACCGCAAGGAGCCA
GCCAC
>950|158633 Prior=0.000863 Length=1484 NormPrior=0.000763
GTTTGATCCTGGCTCAGGACGAACGCTGGCGGCGTGCTTAACACATGCAAGTCGAGCGGT
AAGGCCCTTCGGGGTACACGAGCGGCGAACGGGTGAGTAACACGTGGGTGACCTGCCCTC
CACTTCGGGATAAGCCTGGGAAACTGGGTCTAATACCGGATAGGACCTTCTGGTGCATGC
CGGGTGGTGGAAAGTTTTTCGGTGGGGGATGGGCCCGCGGTCTATCAGCTTGTTGGTGGG
GTGATGGCCTACCAAGGCGACGACGGATAGCCGGCCTGAGAGGGTGATCGGCCACACTGG
GACTGAGACACGGCCCAGACTCCTACGGGAGGCAGCAGTGGGGAATCTTGCGCAATGGGC
GGAAGCCTGACGCAGCAACGCCGCGTGAGGGATGACGGCCTTCGGGTTGTAAACCTCTTT
CGCGATCGACGAAGCTCCATCTTCTGGGTGGGGTGACGGTAGGTCGAGAAGAAGCACCGG
CCAACTACGTGCCAGCAGCCGCGGTAATACGTAGGGTGCGAGCGTTGTCCGGAATTATTG
GGCGTAAAGAGCTCGTAGGCGGTGTGTCACGTCGGCCGTGAAAACCTGGGGCTTAACTCT
GGGCGTGCGGTCGATACGGGCATCACTAGAGTTCGGCAGGGGAGACTGGAATTCCTGGTG
TAGCGGTGAAATGCGCAGATATCAGGAGGAACACCGGTGGCGAAGGCGGGTCTCTGGGCC
GATACTGACGCTGAGGAGCGAAAGCATGGGTAGCGAACAGGATTAGATACCCTGGTAGTC
CATGCCGTAAACGTTGGGCGCTAGGTGTGGGGTCCATTCCACGGGTTCCGTGCCGCAGCT
AACGCATTAAGCGCCCCGCCTGGGGAGTACGGCCGCAAGGCTAAAACTCAAAGGAATTGA
CGGGGGCCCGCACAAGCGGCGGAGCATGTGGATTAATTCGATGCAACGCGAAGAACCTTA
CCTGGGTTTGACATGCACCGGACGCGTCCAGAGATGGGCGTTCCCTTGTGGCTGGTGTGC
AGGTGGTGCATGGCTGTCGTCAGCTCGTGTCGTGAGATGTTGGGTTAAGTCCCGCAACGA
GCGCAACCCTTGTCCTATGTTGCCAGCACGTGATGGTGGGGACTCATGGGAGACTGCCGG
GGTCAACTCGGAGGAAGGTGGGGATGACGTCAAGTCATCATGCCCCTTATGTCCAGGGCT
TCACACATGCTACAATGGCCGGTACAGAGGGCTGCGAAGCCGTGAGGTGGAGCGAATCTC
GTAAAGCCGGTCTCAGTTCGGATCGGGGTCTGCAACTCGACCCCGTGAAGTCGGAGTCGC
TAGTAATCGCAGATCAGCAACGCTGCGGTGAATACGTTCCCGGGCCTTGTACACACCACC
CATCACACCACGAAAGCCGGAAACACCCGAAGTCCGTGAGCCAACCCTTGTGGGGGGAGC
CGTCGAAGGTGGGACTGGCGATTGGGACGAAGTCGAAACAATGT
>4918|252888_m01 Prior=0.000863 Length=1473 NormPrior=0.000768
GTTTGATCCTGGCTCAGGACGAACGCTGGCGGCGTGCTTAACACATGCAAGTCGAGCGGA
AAGGCCCTTCGGGGTACTCGAGCGGCGAACGGGTGAGTAACACGTGGGCAACCTGCCCCT
AGCTCTGGGATAACTCCGGGAAACCGGGGCTAATACCGGATACGACCTCTGAGGGCATCC
TCCGTGAGGTGGAAAGTTTTTCGGCTGGGGATGGGCCCGCGGCCTATCAGCTTGTTGGTG
GGGTAACGGCCCACCAAGGCGACGACGGGTAGCCGGCCTGAGAGGGTGACCGGCCACACT
GGGACTGAGACACGGCCCAGACTCCTACGGGAGGCAGCAGTGGGGAATCTTGCGCAATGG
GCGAAAGCCTGACGCAGCAACGCCGCGTGGGGGAAGAAGGCCTTCGGGTTGTAAACCCCT
TTCAGTTTGGACTAAGGTCAAGTTACGGTACCGAGAGAAGAAGCCCCGGCTAACTCCGTG
CCAGCAGCCGCGGTAATACGGGGGGGGCGAGCGTTATGCGGAATTATTGGGCGTAAAGGG
CTCGTAGGCGGTCTGTCGCGTCGGGAGTGAAAACTCAGGGCTTAACCCTGAGCCTGCTTC
CGATACGGGCAGACTAGAGGTATGCAGGGGAGAACGGAATTCCTGGTGTAGCGGTGAAAT
GCGCAGATATCAGGAGGAACACCGGTGGCGAAGGCGGGTCTCTGGGCCGTAACTGACGCT
GAGGAGCGAAAGCGTGGGGAGCGAACAGGATTAGATACCCTGGTAGTCCACGCCGTAAAC
GTTGGGCGCTAGGTGTCGGGGACCTTCCACGTCCTCGGTGCCGCAGCTAACGCATTAAGC
GCCCCGCCTGGGGAGTACGGCCGCAAGGCTAAAACTCAAAGGAATTGACGGGGGCCCGCA
CAAGCGGCGGAGCATGTTGCTTAATTCGATGCAACGCGAAGAACCTTACCTAGGCTTGAC
ATGCACGGAAATCTCGCAGAGATGCGGGGTCCGTAAGGGCCGTGCACAGGTGGTGCATGG
TTGTCGTCAGCTCGTGTCGTGAGATGTTGGGTTAAGTCCCGCAACGAGCGCAACCCTCGT
TCCATGTTGCCAGCGGGTAATGCCGGGGACTCATGGGAGACTGCCGGGGTCAACTCGGAG
GAAGGTGGGGATGACGTCAAATCATCATGCCCCTTATGTCCAGGGCTGCAAACATGCTAC
AATGGCCGGTACAGAGGGTTGCGAAGCCGTGAGGTGGAGCTAATCCCATAAAGCCGGTCT
CAGTTCGGATCGGGGTCTGCAACTCGACCCCGTGAAGGTGGAGTCGCTAGTAATCGCGGA
TCAGCATTGCCGCGGTGAATACGTTCCCGGGCCTTGTACACACCGCCCGTCACGTCACGA
AAGTCGGTAACACCCGAAGCCCGTGGCCCAACTCTTCGGAGGGGGAGCGGTCGAAGGTGG
GACTGGCGATTGGGACGAAGTCGAAACAAGGTA
>354|364038 Prior=0.000861 Length=1454 NormPrior=0.000776
AGCGAACGCTGGCGGCATGCTTAACACATGCAAGTCGCACGGGCAGGGGCAACCCTGTCA
GTGGCGGACGGGTGAGTAACGCGTAGGGATCTATCTCTGGGTGGGGGACAACCGTGGGAA
ACTACGGCTAATACCGCATGACACCTGAGGGTCAAAGGCGCCGGGGAAAGGCGCAAGTCG
CCTGGAGAGGAGCCTGCGTACGATTAGCTAGTTGGTGGGGTAAAGGCCTACCAAGGCGAC
GATCGTTAGCTGGTCTGAGAGGATGATCAGCCACACTGGGACTGAGACACGGCCCAGACT
CCTACGGGAGGCAGCAGTGGGGAATATTGGACAATGGGCGCAAGCCTGATCCAGCAATGC
CGCGTGGGTGAAGAAGGTCTTCGGATTGTAAAGCCCTTTCGGCGGGGACGATGATGACGG
TACCCGCAGAAGAAGCCCCGGCTAACTTCGTGCCAGCAGCCGCGGTAATACGAAGGGGGC
TAGCGTTGCTCGGAATGACTGGGCGTAAAGGGCGCGTAGGCGGAGTGCTTTGTCGGGCGT
GAAATTCCAGGGCTCAACCTTGGGGCTGCGTTCGAGACGGGCATTCTAGAGTTTGGAAGA
GGGTCGTGGAATTCCCAGTGTAGAGGTGAAATTCGTAGATATTGGGAAGAACACCGGTGG
CGAAGGCGGCGACCTGGTCCTTGACTGACGCTGAGGCGCGAAAGCGTGGGGAGCAAACAG
GATTAGATACCCTGGTAGTCCACGCCGTAAACGATGTGCGCTGGATGTTGGGCGACCTAG
TCGCTCAGTGTCGCAGCTAACGCGCTAAGCGCACCGCCTGGGGAGTACGGCCGCAAGGTT
GAAACTCAAAGGAATTGACGGGGGCCCGCACAAGCGGTGGAGCATGTGGTTTAATTCGAA
GCAACGCGCAGAACCTTACCAGGGCTTGACATGGGCAGGTCGCGGCGAGAGATCGTCGTT
CCCCGCAAGGGGCCTGCTGCACAGGTGCTGCATGGCTGTCGTCAGCTCGTGTCGTGAGAT
GTTGGGTTAAGTCCCGCAACGAGCGCAACCCTCGCCTTTAGTTGCCATCAGGTTTGGCTG
GGCACTCTAAAGGAACTGCCGGTGACAAGCCGGAGGAAGGTGGGGATGACGTCAAGTCCT
CATGGCCCTTATGTCCTGGGCTACACACGTGCTACAATGGCGGTGACAGTGGGAAGCCAG
GTCGCGAGGCCGAGCCGATCTCTAAAAGCCGTCTCAGTTCGGATTGCACTCTGCAACTCG
GGTGCATGAAGGTGGAATCGCTAGTAATCGCGGATCAGCATGCCGCGGTGAATACGTTCC
CGGGCCTTGTACACACCGCCCGTCACACCATGGGATTTGGTTCGGCCTCAAGCCGGTGTG
CCAACCTCGCAAGAGGGGGTAGCCGACCACGGCCGGGTCAGAGACGGGGGTGAAGTCGTA
ACAAGGTAGCCGTA
>3493|113170 Prior=0.000859 Length=1310 NormPrior=0.000860
GCGGCGTGCATAAAACATGCAAGTCGCACGGCCGCTTCGGCTCCAGTGGCAGACGGCTGA
GTAACGCGTAGGGATCTGCCCACCGGTGGGGAATAACGGCCCGAAAGGGTCGCTAATACC
GCATACGACCACCCTTCGGGGTGAGGAAAGCCGTAAGGCGCTGGTGGAGGAACCTGCGTC
CGATTAGCTAGTTGGTGGGGTAACGGCCTACCAAGGCGACGATCGGTAGCTGGTCTGAGA
GGATGACCAGCCAGACTGGGACTGGGACACGGCCCAGACTCCTACGGGAGGCAGCAGTTA
GGAATTTTGGGCAATGGCCGCAAGGCTGACCCAGCAACGCCGCGTGGGGGACGAAGGCCT
TCGGGTTGTAAACCCCTTTTCCCAGGGACGATGATGACGGTACCTGGGGAATAAGCCCCG
GCTAACTACGTGCCAGCAGCCGCGGTAATACGTAGGGGGCGAGCGTTGTCCGGATTCATT
GGGCGTAAAGCGCGCGTAGGCGGCCCCGCAAGTCGGCCGTGAAATCTCCGGGCTCAACTC
GGAGGGGTCGGGCGAGACTGCGGGGCTCGAGGTGGGCAGAGGGCAGTGGAATTCCGGGTG
TAGTGGTGGAATGCGTAGAGATCCGGAGGAACACCAGTGGCGAAGGCGGCTGCCTGGGCC
TGGCCTGACGCTGAGGCGCGAAAGCGTGGGGAGCAATCCGGATTAGATACCCGGGTAGTC
CACGCCGTAAACGATGGGTACTAGGTGTCGGGGGTATCGACCCCCTCGGTGCCGGCGCTA
ACGCAATAAGTACCCCGCCTGGGGAGTACGGCCGCAAGGCTAAAACTCAAAGGAATTGAC
GGGGGCCCGCACAAGCAGCGGAGCGTGTGGTTTAATTCGATGCAACGCGCAGAACCTTAC
CTGGGCTTGACATGCCGGAAGTAGAACCCGGAAACGGGAACGACTCGTCAAGGCGAGAAC
CGGCACAGATGCTGCATGGCTGTCGTCAGCTCGTGCCGTGAGGTGTTGGGTTAAGTCCCG
CAACGAGCGCAACCCTCGTCGCCAGTTACCTGTCTGGCGAGACCGCCGGGAACAACCCGG
AGGAAGGTGGGGATGACGTCAAGTCAGCACGGCTCTTACGTCCAGGGCTACACACACGCT
ACAATGGTCGGGACAACGGGCAGCGAAGGGGCGACCCGGAGCGAATCCCAGCAAACCCGA
CCTCAGTGAGGATCGGAGGCTGCAACTCGCCTCCGTGAATGCGGAGTTGCTAGTAACCGC
GGGTCAGCACACCGCGGTGAATACGTTCCCGGGCCTTGTACACACCGCCC
>1661|161988 Prior=0.000857 Length=1234 NormPrior=0.000911
GGGGCCTGCGTCCGATTAGTTAGTTGGTGAGGTAACGGCTCACCAAGACGATGATCGGTA
GCTAGTCTGAGAGGATGATTAGCCACACGGGAACTGAGACACGGTCCCGACTCCTACGGG
GGGCAGCAGTGAGGAATATTGCACAATGGACGCAAGTCTGATGCAGCAACGCCGCGTGGA
GGATGAAGGTCTTTGGATCGTAAACTCCTTTTCTCAGGGAAGAGAATGGACGGTACCTGA
GGAATAAGTCACGGCTAACTACGTGCCAGCAGCCGCGGTAATACGTAGGTGGCAAGCGTT
ATCCGGAATTACTGGGCGTAAAGCGCACGCAGGTGGTCTTGTAAGTTTGACGTGAAAGCT
CCCGGCTTAACTGGGAGAGGTCGTTGAAGACTGCAAGACTTGAGGCAATGAGAGGGGTGT
AGAATTCCCGGTGTAGTGGTGGAATGCGTAGATATCGGGAGGAATACCAGTGGCGAAAGC
GGCACCCTAGCGTTAGCCTGACGCTCATGTGCGAAAGCGTGGGGAGCGAACGGGATTAGA
TACCCCGGTAGTCCACGCCGTAAACGATGAACACTAGGTGTAGGTGATGTGAAAGTTATC
TGTACCGAAGCCAACGCGTTAAGTGTTCCGCCTGGGGAGTACGGCCGCAAGGCTAAAACT
CAAAGGAATTGACGGGGGCCCGCACAAGCAGTGGAGCATGTGGTTCAATTCGACGCAACG
CGAAGAACCTTACCCAGGATTGACATGCATGTAGTAGTGAAGCGAAAGCGGAACGACCCT
TCGGGGAGCGTGCACAGGTGCTGCATGGCTGTCGTCAGCTCGTGTCGTGAGATGTTGGGT
TAAGTCCCGCAACGAGCGCAACCCCTGTGGCTAGTTACAAGTGTCTAGCCAGACTGCCGA
CATCAAGTTGGAGGAAGGTGGGGATGATGTCAAGTCAGCATGGCCTTTATATCTGGGGCG
ACACACACGCTACAATGGGCAGTACAATGGGCAGCGAAAGGGCGACCTGGAGCGAATCTC
ATCAAAGCTGTTCGTAGTTCGGATTGTAGGCTGCAACCCGCCTACATGAAGCCGGAGTTG
CTAGTAACCGCAGGTCAGCCATACTGCGGTGAATACGTTCCCGGGCCTTGTACACACCGC
CCGTCACGTCATGGGAGTTGGTAACACCTGAAGTCGGTGACCTAACCGCAAGGGAGGAGC
TGCCTAGGGTGGGGCTTATGACTGGTACGAATTC
>2204|593659 Prior=0.000854 Length=1447 NormPrior=0.000774
TGGCTAAGAGCGAACGTTAGCGGCGGGCCTAACACATGCAAGTCGAACGAGAATGAGGGA
GCAATCCCTCTAGTAAAGTGGCGGACGGGTGCGTAACACGTGGGTAATCTACCTTCCGGC
GGGGGACAACAATCCGAAAGGATTGCTAATACCGCATACGTCAGCGAGGTCTACGGATCT
TGTTGGGAAAGATGGCCTCTCCTTGGAAGCTGTCACCGGAAGATGAGCCCGCGGCCCATC
AGCTAGTTGGTGAGGTAACGGCTCACCAAGGCTTAGACGGGTAGCTGGTCTGAGAGGATG
ATCAGCCACACTGGGACTGCGACACGGCCCAGACTCCTACGGGAGGCAGCAGTGGGGAAT
ATTGGGCAATGGGCGAAAGCCTGACCCAGCCACGCCGCGTGAGTGATGAAGGCCTTCGGG
TCGTAAAGCTCTGTGGGGAGGGACGAACAAGCTTGGGGCTAATCACCCGAGCTCTGACGG
TACCTCCTTAGCAAGCACCGGCTAACCATGTGCCAGCAGCCGCGGTAATACATGGGGTGC
AAACGTTGCTCGGAATTATTGGGCGTAAAGCGCGCGTAGGCGGTTACTCAAGTCGGATGT
GAAAGCCCTCGGCTTAACTGAGGAAGTGCACCCGAAACTGAGTAGCTAGAGTACTAAAGA
GGGTCGCGGAATTCCCGGTGTAGAGGTGAAATTCGTAGATATCGGGAGGAACACCGGTGG
CGAAGGCGGCGACCTGGGTAGATACTGACGCTGAGGCGCGAAAGCGTGGGGAGCAAACAG
GATTAGATACCCTGGTAGTCCACGCCGTAAACGATGGATGCTAGATGTCTCTGGTATTGA
CCCCGGAGGTGTCGTAGCTAACGCGTTAAGCATCCCGCCTGGGGAGTACGGCCGCAAGGC
TAAAACTCAAAGGAATTGACGGGGGCCCGCACAAGCGGTGGAGCATGTGGTTTAATTCGA
AGCAACGCGAAGAACCTTACCTGGGTTGGAACCCCCCGGAACCTTCCAGAGATGGAGGGG
TGCCCGCAAGGGAACCGGGTGTCCAGGTGCTGCATGGCTGTCGTCAGCTCGTGTCGTGAG
ATGTTGGGTTAAGTCCCGCAACGAGCGCAACCCCTGTTGTTAGTTGCTAACGGTTCGGCC
GAGCACTCTAGCAAGACTGCCGGTGTTAAACCGGAGGAAGGTGGGGATGACGTCAAGTCC
TCATGGCCCTTATGCCCAGGGCTACACACGTGCTACAATGGCCGGTACAAAGCGTTGCGA
ACCCGCGAGGGGGAGCCAATCGCAAAAAACCGGCCTCAGTTCAGATTGCAGTCTGCAACT
CGACTGCATGAAGTCGGAATCGCTAGTAATCCCTGATCAGCAGGCAGGGGTGAATACGTT
CCCGGGCCTTGTACACACCGCCCGTCACACCATGGGAGTCAGTTGCTCCAGAAACGGCTG
CGCTAAC
>934|163698 Prior=0.000851 Length=1280 NormPrior=0.000871
GGGAAACTGGGGCTAATGCCGCATGTGGCCTGCGGGCCAAAGCCTTCGGGCGCCCCCGGA
GCGGCCTGCGTCCGATTAGCTTGTTGGCGGGGTAACGGCCCACCAAGGCGTCGATCGGTA
GCTGGTCTGAGAGGACGGCCAGCCACACTGGGACTGAGACACGGCCCAGACTCCTACGGG
AGGCAGCAGTGGGGAATATTGGGCAATGGGCGCAAGCCTGACCCAGCAATGCCGCGTGGG
TGAAGAAGGTCTTCGGATTGTAAAGCCCTTTCGGCGGGGACGATGGTGACGGTACCCGCA
GAAGAAGCCCCGGCTAACTTCGTGCCAGCAGCCGCGGTAATACGAAGGGGGCTAGCGTTG
CTCGGAATCATTGGGCGTAAAGGGCGCGTAGGCGGCCTCGTTAGTCAGGCGTGAAACCCC
TGGGCTCAACCCGGGGACTGCGCTTGATACGGCGGGGCTTGAGGACGGAAGAGGCTCGCG
GAATTCCCAGTGTAGAGGTGAAATTCGTAGATATTGGGAAGAACACCGGTGGCGAAGGCG
GCGAGCTGGTCCATTACTGACGCTGAGGCGCGACAGCGTGGGGAGCAAACAGGATTAGAT
ACCCTGGTAGTCCACGCCGTAAACGATGTGCGCTGGATGTTGGGTGGCCTAGCCACTCAG
TGTCGTAGCTAACGCGGTAAGCGCACCGCCTGGGGAGTACGGCCGCAAGGTTGAAACTCA
AAGGAATTGACGGGGGCCCGCACAAGCGGTGGAGCATGTGGTTTAATTCGAAGCAACGCG
CAGAACCTTACCAGGGCTTGACATGGGCAAGTCGCGTCCAGAGATGGGCGTTCCCGCAAG
GGCTTGCCGCACAGGTGCTGCATGGCTGTCGTCAGCTCGTGTCGTGAGATGTTGGGTTAA
GTCCCGCAACGAGCGCAACCCTCGCCTTCAGTTGCCAGCACGTTTGGGTGGGCACTCTGA
AGGAACTGCCGGTGACAAGCCGGAGGAAGGTGGGGATGACGTCAAGTCCTCATGGCCCTT
ATGTCCTGGGCTACACACGTGCTACAATGGCGGTGACAGCGGGATGCCAGGTCGCAAGGC
CGAGCCGATCCCCAAAAGCCGTCTCAGTTCAGATTGCACTCTGCAACTCGGGTGCATGAA
GGTGGAATCGCTAGTAATCGCGGATCAGCACGCCGCGGTGAATACGTTCCCGGGCCTTGT
ACACACCGCCCGTCACACCATGGGAGTTGGTTCGACCTTAAGCAGGTGCGCCAACCGCAA
GGGGGCAGCCGTCCACGGCC
>2465|218620 Prior=0.000849 Length=1417 NormPrior=0.000786
GATTCAGTGGCGAACGGGTGCGTAACACGTGAGCAACCTGCCCATGCATGGGGGATAACC
AAGGGAAACCTTGGCTAATACCGCATACGTTCTTCGGGGTGCATGCCCTGGAGAGGAAAG
CTCCTGCAAGGGAGCGTGCGTGGAGGGGCTCGCGGCGTATCAGCTAGCTGGTGGGGTAAC
GGCTCACCAGGGCAACGACGCGTAGCCGATCTGAGAGGATGATCGGCCACATTGGGACTG
AGATACGGCCCAGACTCCTACGGGAGGCAGCAGTGGGGAATCTTGCGCAATGGGCGAAAG
CCTGACGCAGCGACGCCGCGTGCGGGAGGAAGCTTTTCGGAGTGTAAACCGCTGTCAGAG
GGGAAGAAATGTCCCGGGAGGAAATGCCTGGGATTTGACGGTACCCTCAAAGGAAGCACC
GGCTAACTCTGTGCCAGCAGCCGCGGTAATACAGAGGGTGCAAGCGTTGTTCGGAATTAC
TGGGCGTAAAGCGCGCGCAGGCGGCCTTTTAAGTCTGTCGGTCAAATGCCGGGGCTCAAC
CCCGAGCGTGCCGCGGATACTGGGAAGCTGGAGACGAGTAGAGGCAAGCGGAATTCCGGG
TGTAGCGGTGGAATGCGTAGAGATCCGGAAGAACACCGGAGGCGAAGGCGGCTTGCTGGG
CGTGATCTGACGCTGAGGCGCGAAAGCGTGGGGAGCGAACAGGATTAGATACCCTGGTAG
TCCACGCCGTAAACGATGGGCACTAGACGCTGGTGGGATCGACCCCTTCGGTGTCGCAGC
TAACGCGATAAGTGCCCCGCCTGGGGAGTACGGCCGCAAGGCTGAAACTCAAAGGAATTG
ACGGGGGCCCGCACAAGCGGTGGAGCATGTGGTTTAATTCGAAGCAACGCGAAGAACCTT
ACCTGGGCTTGACATCTTAGAGAAATCCTCGTGAAAGCGGGGACCTCCTTCGGGACTCTA
GGACAGGTGCTGCATGGCTGTCGTCAGCTCGTGTCGTGAGATGTTGGGTTAAGTCCCGCA
ACGAGCGCAACCCTTATCCTCTGTTACCAGCGAGTAAAGTCGGGGACTCTGAGGAGACTG
CCGGTGACAAACCGGAGGAAGGTGGGGACGACGTCAAGTCATCATGGTCCTTACGCCCAG
GGCTACACACGTGCTACAATGGCCAGGACAAAGCGCAGCAATGCCGCGAGGTGGAGCGAA
TCGCAAAAACCTGGTCCAAGTTCGGATTGCAGTCTGTAACTCGACTGCATGAAGCTGGAA
TCGCTAGTAATCGTGGGTCAGCTACACCACGGTGAATACGTTCCCGGGCCTTGTACACAC
CGCCCGTCACGCCATGGAAGTCGGGAGTGCCCGAAGTCGGTGACCCAACCCGCAAGGGAG
GGAGCCGCCGAAGGCGAGCTCGGTGACAGGGGCGAAG
>3600|321885 Prior=0.000849 Length=1464 NormPrior=0.000760
GTTGGCGGCGTGGATTAGGCATGCAAGTCGAACGAGAACCGGGGAGCAATCCCCGGGGAA
AGTGGCGAAAGGGGCAGTAAGGCGTGGGTAACCTACCCTGGGGTTGGGTATAGCCGGTCT
AACGGCCGGGTAATCCCCAGCGACGTCTGCCGGGGGCATCCCCGGCTGACCAAAGATTTA
TCGCCCCGGGAGGGGCCCACGTGATATTAGCTTGTTGGTGAGGTAACGGCTCACCAAGGC
AAAGATGTCTAGCGGGTGTGAGAGCACGACCCGCGCCACTGGCACTGAGACACTGGCCAG
ACTCCTACGGGAGGCTGCAGTCGAGGATCTTCGGCAATGGGCGCAAGCCTGACCGAGCGA
CGCCGCGTGTGCGATGAAGGCCTTCGGGTTGTAAAGCACTGTCGAGGGGGAGGAAGCCGA
AAGGTTGACCTATCCCTGGAGGAAGCACGGGCTAAGTTCGTGCCAGCAGCCGCGGTAAGA
CGAACCGTGCGAACGTTGTTCGGAATCACTGGGCTTAAAGGGCGCGTAGGCGGGCCAGCA
AGTCTGTGGTGAAAGCCTCCAGCTTAACTGGAGAAGTGCCGTGGATACTGCTGGCCTCGA
GGAGGGTAGGGGCATCTGGAACGGTCGGTGGAGCGGTGAAATGCGTTGATATCGACCGGA
ACTCCGGTGGCGAAGGCGAGGTGCTGGACCCTTTCTGACGCTGAGGCGCGAAAGCCAGGG
GAGCAAACGGGATTAGATACCCCGGTAGTCCTGGCCCTAAACGTTGAGGACTAGGTAGTG
GACTGAACATGGGTTCACTGCCGGAGCAAAAGTGCTAAGTCCTCCGCCTGGGGAGTATGG
TCGCAAGGCTGAAACTCAAAGGAATTGACGGGGGCTCACACAAGCGGTGGAGCATGTGGC
TTAATTCGAGACTACGCGAAGAACCTTATCCTGGACTTGACATGTCCGAAAGGGGCAGGA
AGTAGGGAGCGGAAACGCCACCCGAACGGTATCCAATCCGGAACCTGCCACAGGTGCTGC
ATGGCTGTCGTCAGCTCGTGTCGTGAGATGTCGGGTTAAGTCCCATAACGAGCGAAACCC
CTGTTTCCAGTTGCCAGCGAGTAATGTCGGGGACTCTGGAAAGACTGCCGGTGTCAAACC
GGAGGAAGGTGGGGATGACGTCAAGTCCTCATGGCCTTTATGCCCAGGGCTGCACACGTG
CTACAATGGCGTGAACAAAGGGACGCAAACCCGCGAGGGGGAGCAAATCCCAAAAAACAC
GCCCCAGTTCAGATTGCAGGCTGCAACTCGCCTGCATGAAGTTGGAATCGCTAGTAATCG
CGGGTCAGCAACACCGCGGTGAATGTGTTCCTGAGCCTTGTACACACCGCCCGTCAAGCC
ACGAAAGGGAGGGACGTCCGAAGTCGCCTTCACAGGTGCCGAAGACGGACTTCCTGATTG
GGACTAAGTCGTAACAAGGTAACC
>4777|L2B54 Prior=0.000847 Length=1357 NormPrior=0.000819
TTGGGCCATCGGCTTCGGGTGTTACCGACTTTCGTGACGTGACGGGCGGTGTGTACAAGG
CCCGGGAACGTATTCACCGCAGCGTTGCTGATCTGCGATTACTAGCGACTCCGACTTCAC
GGGGTCGAGTTGCAGACCCCGATCCGAACTGAGACCAGCTTTTTGGGATTCGCTCCACCT
CACGGTCTCGCAGCCCTTTGTACTGGCCATTGTAGCATGCGTGAAGCCCAAGACATAAGG
GGCATGATGATTTGACGTCATCCCCACCTTCCTCCGAGTTGACCCCGGCAGTCTCCTATG
AGTCCCCACCATCACGTGCTGGCAACATAGAACGAGGGTTGCGCTCGTTGCGGGACTTAA
CCCAACANNNNNNNNNNNNNNNNNNNNNNNNNNNNNNNNNNNNNNNNNNNNNNNNNNNNN
NNNNNNNNNNNNNNNNNNNNNNNNNNNNNACGAATGTCACGCCTAGGTAAGGTTCTTCGC
GTTGCATCGAATTAAGCAACATGCTCCCCCGCTTGTGCGGGACCCCGTCAATTCCTTTGA
GTTTTAGCCTTGCGGCCGTACTCCCCAGGCGGGGCGCTTAATGCGTTAGCTGCGGCACGG
AACTCGTGGAATGAGCCCCACACCTAGCGCCCAACGTTTACGGCGTGGACTACCAGGGTA
TCTAATCCTGTTCGCTCCCCACGCTTTCGCTCCTCAGCGTCAGTTATTGCCCAGAGACCC
GCCTTCGCCACCGGTGTTCCTCCTGATATCTGCGCATTTCACCGCTACACCAGGAATTCC
AGTCTCCCCTACCGCACTCTAGTCTGCCCGTACCCACTGCAGGCCCGGAGTTAAGCCCCG
AGTTTTCACAGCAGACGCGACAAACCGCCTACGAGCTCTTTACGCCCAATAATTCCGGAC
AACGCTTGCACCCTACGTATTACCGCGGCTGCTGGCACGTAGTTGGCCGGTGCTTCTTCT
GCTCCTACCGTCACTTTCGCTTCGTCGGAGCTGAAAGAGGTTTACAACCCGAAGGCCGTC
ATCCCTCACGCGGCGTCGCTGCATCAGGCTTTCGCCCATTGTGCAATATTCCCCACTGCT
GCCTCCCGTAGGAGTCTGGGCCGTGTCTCAGTCCCAGTGTGGCCGGTCGCCCTCTCAGGC
CGGCTACCCGTCGTCGCCTTGGTAGGCCATTACCCCACCAACAAGCTGATAGGCCGCGAG
ACCATCCCAGACCGAAAAACTTTCCACACCCACACCATGCGGTGAAGTGTCGTATCCGGT
ATTAGCTGCGGTTTCCCACAGTTATCCCAGAGCCAGGGGCAGGTTACTCACGTGTTACTC
ACCCGTTCGCCACTGATCACCCCCGAAGGGGTTCACC
>7888|D2B05_m126 Prior=0.000847 Length=485 NormPrior=0.002290
GGAAACTCACCAGGTAAAGACACAGTGAGGATTGACAGATTGAGAGCTCTTTCTTGATTT
TGTGGGTGGTGGTGCATGGCCGGTTCTTAGTTGGTGGAGTGATTTGTCTGCTTAATTGCG
ATAACGAACGAGACCTTAACCTGCTAAATAGCCCGTATTGCTTTGGCAGTACGCTGGCTT
CTTAGAGGGACTATCGGCTCAAGCCGATGGAAGTTTGAGGCAATAACAGGTCTGTGATGC
CCTTAGATGTTCTGGGCCGCACGCGCGCTACACTGACAGAGCCAGCGAGTACACCACCTT
GGCCGAAAGGTCTGGGTAATCTTGTTAAACTCTGTCGTGCTGGGGATAGAGCATTGCAAT
TATTGCTCTTCAACGAGGAATTCCTAGTAAGCGCAAGTCATCAGCTTGCGTTTATTTCGT
CCCTTCCTTTTGTACACACCGCCCGTCGCTTCTACCGATTGAATTGCTCAGTGATGCTTC
CGGAC
>441|214051 Prior=0.000847 Length=1371 NormPrior=0.000810
GGCGGCGTGGATTAGGCATGCAAGTCGAACGAATCCCAGCTGTGTAGCAATACGTGGCTG
GGGGAAGTGGCGAAAGGGGCAGTAATGCGTGGGTAACCTACCTCGGGGACGTGGATAGCC
ATTCTAACGAGTGGGTAATACGCGGCGATTTGATTGAGGGGCATCCCTTGGTCAGGAAAT
GAATTTCGCCTCGAGAGGGGCTCACGTGATATTAGCTAGTTGGTAGGGTAACGGCCTACC
AAGGCAAAGATGTCTAGCGGGTGTGAGAGCACGACCCGCGCCACTGGCACTGAGACACTG
GCCAGACACCTACGGGTGGCTGCAGTCGAGGATCTTTGGCAATGAGCGCAAGCTTGACCA
AGCGACGCCGCGTGTGCGATGAAGGCCTTCGGGTTGTAAAGCACTGTCGAGGGGGACGAA
GCCGAAAGGTTGACCGATCCCTGGAGGAAGCACGGGCTAAGTTCGTGCCAGCAGCCGCGG
TAAGACGAACCGTGCGAACGTTGTTCGGAATCACTGGGCTTAAAGGGCGCGTAGGCGGCT
TGCCAAGTCAGTGGTGAAATCCCGCAGCTTAACTGCGGAAGTGCCTTTGATACTGGCGAG
CTCGAGGGAGGTAGGGGTATGTGGAACTTCTGGTGGAGCGGTGAAATGCGTTGATATCAG
AAGGAACGCCGGTGGCGAAAGCGACGTACTGGACCTCTTCTGACGCTGAGGCGCGAAAGC
TAGGGGAGCAAACGGGATTAGATACCCCGGTAGTCCTAGCCCTAAACGTTGGGTACTAGG
TTGTGGACTTACATGGGTTCACAGCCGAAGCAAAAGTGTTAAGTACCCCGCCTGGGGAGT
ATGGTCGCAAGGCTGAAACTCAAAGGAATTGACGGGGGCTCACACAAGCGGTGGAGCATG
TGGCTTAATTCGAGGCTACGCGAAGAACCTTATCCTGGGCTTGACATGTGCGAAAGCGGT
AGGAAGTAGGGGACGGAAACGCACCCCGAACGGTATCCAGTCCGGAAGCTACTACAGGTG
CTGCATGGCTGTCGTCAGCTCGTGTCGTGAGATGTCGGGTTAAGTCCCATAACGAGCGAA
ACCCTTGCCTCCAGTTGCCAGCGAGTAATGTCGGGGACTCTGGAGGGACTGCCGGTGTTA
AACCGGAGGAAGGTGGGGATGACGTCAAGTCCTCATGGCCTTTATGCCCAGGGCTGCACA
CGTGCTACAATGGCATGAACAAAGGGACGCAAACTCGCGAGAGGGAGCAAATCCCAAAAA
ACATGCCTCAGTTCAGATCGAAGGCTGCAACTCGCCTTCGTGAAGTTGGAATCGCTAGTA
ATCGCAGGTCAGCAACACTGCGGTGAATGTGTTCCTGAGCCTTGTACACAC
>3822|572569 Prior=0.000846 Length=1502 NormPrior=0.000738
GTTTGATCCTGGCTCAGGACGAACGCTGGCGGCGCGCTTAACACATGCAAGTCGAGCGAG
AACCAGTCCTTCGGGACTGGGGACAGCGGCGAACGGGTGAGTAACACGTGGGTAATCTGC
CCTTGACATCGGGATAGCCCGGGGAAACCCGGATTAATACCGAATAGCCTCCGGAGCCTT
CGGGCGTCGGAGAAAAGGTAGCTTCGGCCTCTGGTCAAGGATGAGCCCGCGGCGGATTAG
CTTGTTGGCGGGGTAACGGCCCACCAAGGCGACGATCCGTAGCTGGTCTGAGAGGACGAT
CAGCCACACTGGGACTGAGACACGGCCCAGACTCCTACGGGAGGCAGCAGTGGGGAATCT
TGCGCTAATGCGGGAAACCGTGACGCAGCGACGCCGCGTGAGGGAAGAAGGCCTTCGGGT
TGTAAACCTCTTTCAGGAGGGACGAAGCTACTCGGGTTAATAGCCCAGAGGGTGACGGTA
CCTTCAGAAGAAGCCCCGGCTAACTACGTGCCAGCAGCCGCGGTAATACGTAGGGGGCAA
GCGTTGTCCGGATTTATTGGGCGTAAAGAGCGTGTAGGCGGCCAGGTAGGTCAGCTGTGA
AAACTCGAGGCTCAACCTCGAGACGCCGGTTGAAACCATCTGGCTAGAGTCCGGAAGAGG
AGAGTGGAATTCCTGGTGTAGCGGTGAAATGCGCAGATATCAGGAAGAACACCCGTGGCT
AAGGCGGCATCTCTGGGGCGGTACTGACACTGAGCCGCGAAAGCGTGGGGAGCGAACAGG
ATTAGATACCCTGGTAGTCCACGCCGTAAACGATGGGTGCTAGGTGTGGGGGGTGTCGAC
TCCCTCCGTGCCGAAGCGAACGCAGTAAGCACCCGCGCCTGGGGAGTACGGCCGCAAGGC
TAAAACTCAAAGGAATTGACGGGGGCCCGCACAAGCAGCGGAGCATGTGGTTCAATTCGA
CGCAACGCGAAGAACCTTACCGAGACTTGACATGCACTGGAATGTCGTAGAAATACGGCA
GCCCTTCGGGGCTAGTGCACAGGTGGTGCATGGCTGTCGTCAGCTCGTGTCGTGAGATGT
TGGGTTAAGTCCCGCAACGAGCGCAACCCCTGTCCCATGTTGCCAGCGAGTTATGTCGGG
GACTCATGGGAGACTGCCGGTGACAAATCGGAGGAAGGTGGGGATGACGTCAAGTCATCA
TGCCCCTTATGTCTTGGGCTACACACGTGCTACATTGGCCGGTACAGAGGGCTGCAAACC
CGTGAGGGGGAGCGAATCCCAAAAAACCGGTCCCGGTTCGGATTGGAGGCTGAAACTCGC
CTCCATGAAGGCGGAGTTGCTAGTAATCGCGGATCAGCAATGCCGCGGTGAATACGTTCC
CGGGCCTTGTACACACCGCCCGTCACACCACGAAAGTCGGCAACACCCGAAGCCGGTGGC
CTAACCCCTTGTGGGAGGGAGCCGTCGAAGGTGGGGTCGATGATTGGGGTGAAGTCGTAA
CA
>5020|L1A17_m01 Prior=0.000846 Length=1359 NormPrior=0.000816
GGTTGGGCCACCGGCTTCGGGTGTTACCGACTTTCGTGACGTGACGGGCGGTGTGTACAA
GGCCCGGGAACGTATTCACCGCAGCGTTGCTGATCTGCGATTACTAGCGACTCCGACTTC
ACGGGGTCGAGTTGCAGACCCCGATCCGAACTGAGACCGGCTTTTTGGGATTCGCTCCAC
CTCACGGCTTCGCAGCCCTTTGTACCGGCCATTGTAGCATGTGTGCAGCCCAAGACATAA
GGGGCATGATGACTTGACGTCATCCCCACCTTCCTCCGAGTTGACCCCGGCAGTCTTCGA
TGAGTCCCCGGCATCACCCGCTGGCAACATCGAACGAGGGTTGCGCTCGTTGCGGGACTT
AACCCAACATCTCACGACACGAGCTGACGACAGCCATGCACCACCTGTCACCGGCCCCGA
AGGACCCCGCATCTCTGCGAGATTTCCGGCGATGTCAAACCCAGGTAAGGTTCTTCGCGT
TGCATCGAATTAATCCGCATGCTCCGCCGCTTGTGCGGGCCCCCGTCAATTCCTTTGAGT
TTTAGCCTTGCGGCCGTACTCCCCAGGCGGGGCGCTTAATGCGTTAGCTACGGCACGGAC
AACGTGGAGTGTCGCCCCCACCTAGCGCCCAACGTTTACAGCGTGGACTACCAGGGTATC
TAATCCTGTTCGCTCCCCACGCTTTCGCTCCTCAGCGTCAGTATCGGCCCAGAGACCCGC
CTTCGCCACCGGTGTTCCTCCTGATATCTGCGCATTTCACCGCTACACCAGGAATTCCAG
TCTCCCCTACCGAACTCTAGCCTGCCCGTATCGCCCGCAAGCCTGCAGTTGAGCTGCAGG
TTTTCACGGACGACGCGACAAGCCGCCTACGAGCTCTTTACGCCCAATAAATCCGGANNN
NNNNNNNNNNNNNNCTGTATTACCGCGGCTGATGGCACGTCGTTGGCCGGCGCTTCTTCT
GCAGGTAACGTAACTTGCGCTTCTTCCCTGCTGAAAGAGGTTTACAACCCGAAGGCCTTC
ATCCCTCACGCGGCGTCGCTGCGTCAGGCTTTCGCCCATTGCGCAATATTCCCCACTGCT
GCCTCCCGTAGGAGTCTGGGCCGTGTCTCAGTCCCAGTGTGGCCGGTCGCCCTCTCAGGC
CGGCTACCCGTCGTCGCCTTGGTAGGCCATCACCCCACCAACAAGCTGATAGGCCGCGAG
CCCATCCCAGACCGAAAAACTTTCCACACACACCCATGCGAGCGCATGTCATATCCGGTA
TTAGCCCCCGTTTCCGAGGGTTATCCCAAAGTCCAGGGCAGGTTACTCACGTGTTACTCA
CCCGTTCGCCGCTCGAGTACCCCGAAGGGCCTTTCCGCT
>4112|579057 Prior=0.000844 Length=1456 NormPrior=0.000760
AGAACGAACGTTGGCGGCGTGGATTAGGCATGCAAGTCGAACGAATCCCACCTGGGTAAC
TGGGTGGGGGAAGTGGCGAAAGGGGCAGTAAGGCGTGGGTAACCTACCCCGGGGACCGGG
ATAGCCGTCCTAACGGACGGGTAATACCGGGCGATGTGGCCGGGGGGCATCTCCTGGACA
CGAAATGAATTTCGCCTCGGGAGGGGCTCACGTGGTATTAGCTTGTTGGTGGGGTAACGG
CCCACCAAGGCCAAGATGCCTAGCGGGTGTGAGAGCACGACCCGCGCCACTGGCACTGCG
ACACTGGCCAGACTCCTACGGGAGGCTGCAGTCGAGGATCTTCGGCAATGGGCGCAAGCC
TGACCGAGCGACGCCGCGTGTGCGATGAAGGCCTTCGGGTTGTAAAGCACTGTCGAGGGG
GAGGAAAGCCGGGTAACCGGTCTGACCTATCCCTGGAGGAAGCACGGGCTAAGTTCGTGC
CAGCAGCCGCGGTAAGACGAACCGTGCGAACGTTGTTCGGAATCACTGGGCTTAAAGGGC
GCGTAGGCGGGCCGTCAGGTCCGGGGTGAAAGCCTCCAGCTCAACTGGAGAAGTGCCTCG
GATACCGGCGGCCTCGAGGGAGGCAGGGGCGTGCGGAACTTCGGGTGGAGCGGTGAAATG
CGTAGATATCCGAAGGAACACCGGTGGCGAAAGCGGCGCGCTGGACCTCTTCTGACGCTG
AGGCGCGAAAGCCAGGGGAGCAAACGGGATTAGATACCCCGGTAGTCCTGGCCCTAAACG
ATGGGTACTAGGTAGTGGACTTGACATGGGTTCACTGCCGAAGCAAAAGTGTTAAGTACC
CCGCCTGGGGAGTATGGTCGCAAGGCTAAAACTCAAAGGAATGGACGGGGGCCCGCACAG
GCGGTGGAGCATGTGGCTTAATTCGAGACTACGCGAAGAACCTTATCCTGGGCTTGACAT
GTGCGAAAGCGGTAGGAAGTAGCCCGCGGAAACGTGGGGCCAACGGTATCCAGTCCGGAA
CCTACTACAGGTGCTGCATGGCTGTCGTCAGCTCGTGTCGTGAGATGTCGGGTTAAGTCC
CATAACGAGCGAAACCCCTGTCTCCAGTTGCCAGCGCGTCATGGCGGGGACTCTGGAGAG
ACTGCCGGTGTTAAACCGGAGGAAGGTGGGGATGACGTCAAGTCCTCATGGCCTTTATGC
CCAGGGCTGCACACGTGCTACAATGGCACGCACAAAGGGAAGCGAGCCCGCGAGGGTCAG
CCAATCCCAAAAAACGTGCCCCAGTTCAGATCGAAGGCTGCAACTCGCCTTCGTGAAGTT
GGAATCGCTAGTAATCGCGGGTCAGCAACACCGCGGTGAATGTGTTCCTGAGCCTTGTAC
ACACCGCCCGTCAAGCCACGAAAGATGGGGACGGCCGAAGTCGCCTCACCAAGCAGGCGC
CGACGCCGGACTCTCT
>734|582011 Prior=0.000844 Length=1359 NormPrior=0.000814
GTGGGGGAAGTGGCGAAAGGGGCAGTAAGGCGTGGGTAACCTACCCCGGGGACGGGGCTA
GCCCTCCTAACGGAGGGGTAATTCCTGGCGAGGTGGCGGCGTCGCATGGCTTGGCCACGA
AATGAGTTTCGCCCCGGGAGAGGCTCACGTGGTATTAGCTAGTTGGTGGGGTAACGGCCC
ACCAAGGCCAAGATGCCTAGCGGGTGTGAGAGCACGACCCGCGCCACTGGCACTGGGACA
CTGGCCAGACTCCTACGGGAGGCTGCAGTCGAGGATCTTCGGCAATGGGCGCAAGCCTGA
CCGAGCGACGCCGCGTGTGCGATGAAGGCCTTCGGGTTGTAAAGCACTGTCGAGGGGGAG
AAAAGCCCGCAAGGGTTTGATCGACCCCTGGAGGAAGCACGGGCTAAGTTCGTGCCAGCA
GCCGCGGTAAGACGAACCGTGCGAACGTTGTTCGGAATCACTGGGCTTAAAGGGCGCGTA
GGCGGCCCGCCGCGTCCGGGGTGAAATCCTCCCGCTCAACGGGAGAACGGCCTCGGATAC
GGGCGGGCTGGAGGCGGGTAGGGGCACGCGGAACTTCGGGGTGGAGCGGTGAACTGCGTA
GATATCCTGAGGAACACCGGTGGCGAAAGCGGCGCGCTGGATCCCTTCTGACGCTGAGGC
GCGAAAGCCAGGGGAGCAAACGGGATTAGATACCCCGGTAGTCCTGGCCCTAAACGTTGG
GTACTAGGTAGCGGCCTGGCATGGGGTCGCTGCCGAAGCAAAAGTGTTAAGTACCCCGCC
TGGGGAGTATGGTCGCAAGGCTGAAACTCAAAGGAATTGACGGGGGCTCACACAAGCGGT
GGAGCATGTGGCTTAATTCGAGACTACGCGAAGAACCTTATCCTGGACTTGACATGTGCG
AAAGCGGTAGGAAGTAGGGAGCGGAAACGTTTCCCCAACGGTATCCAGTCCGGAACCTAC
TACAGGTGCTGCATGGCTGTCGTCAGCTCGTGTCGTGAGATGTTGGGTTAAGTCCCGTAA
CGAGCGAAACCCTTGTTTCCAGTTGCCAGCGGGTCATGCCGGGGACTCTGGAAAGACTGC
CGGTGTTAAACCGGAGGAAGGCGGGGATGACGTCAAGTCCTCATGGCCTTTATGCCCAGG
GCTGCACACGTGCTACAATGGCGCGCACAAAGGGACGCCAACCCGCGAGGGGGAGCCAAT
CCCAAAAAACGCGCCCCAGTTCAGATCGCAGGCTGCAACTCGCCTGCGTGAAGTTGGAAT
CGCTAGTAATCGCGGGTCAGCAACACCGCGGTGAATGTGTTCCTGAGCCTTGTACACACC
GCCCGTCAAGCCACGAAAGATCGGGGCGTCCGAATTCAC
>3714|538368 Prior=0.000842 Length=1362 NormPrior=0.000811
GAACGCTGGCGGCGTGCTTAACACATGCAAGTGGAGCGACGAACCAGGCTTCGGCCTGGG
GCAGAGCCGCGAACGGGTGAGTAACACGTGGGTGACCTGCCCTGATGACCGGGACAACCC
GAGGAAACTCGGGCTAATACCGGATGTGCTCACAGCCATAACGGGCTGTGAGGAAAGGTA
GCTTCGGCTTCCGCGTCAGGATGGGCCCGCGGCGCATTAGCTTGTTGGTGAGGTAATGGC
TCACCAAGGCTTCGATGCGTAGCTGGTCTGAGAGGACGATCAGCCACACTGGGACTGAGA
CACGGCCCAGACTCCTACGGGAGGCAGCAGTGGGGAATCTTGCGCAATGCGCGAAAGCGT
GACGCAGCAACGCCGCGTGAGGGAAGACGGCCTTCGGGTTGTAAACCTCTTTCAGGAGGG
ACGAAGGTGCAGGCGCGAATAGCGTCCTGTACTGACGGTACCTCCAGAAGAAGCTCCGGC
TAACTACGTGCCAGCAGCCGCGGTAATACGTAGGGAGCAAGCGTTGTCCGGAATCATTGG
GCGTAAAGCGCGCGTAGGTGGCTTCGTAAGTCCGTTGTGAAAGTCAAAGGCTCAACCTTT
GAAAGCCGATGGATACTGCGGAGCTAGAGTACGGAAGAGGCGAGTGGAATTCCTGGTGTA
GCGGTGGAATGCGCAGATATCAGGAGGAACACCAATAGCGAAGGCAGCTCGCTGGGACGT
TACTGACACTAAGGCGCGAAAGCGTGGGGAGCGAACAGGATTAGATACCCTGGTAGTCCA
CGCCGTAAACGATGGGCACTAGGTGTGGGAGGTGTCGACTCCTCCCGTGCCGTCGCTAAC
GCACTAAGTGCCCCGCCTGGGGAGTACGGCCGCAAGGCTAAAACTCAAAGGAATTGACGG
GGGCCCGCACAAGCAGCGGAGCATGTGGTTTAATTCGACGCAACGCGAAGAACCTTACCT
GGGCTTGACATGTAACTGACAGCCGTGGAAACACGGTCTTCCTTCGGGACAGTTACACAG
GTGGTGCATGGCTGTCGTCAGCTCGTGTCGTGAGATGTTGGGTTAAGTCCCGCAACGAGC
GCAACCCCCGTCCTATGTTGCCAGCATTCAGTTGGGGACTCATAGGAGACTGCCGGTGAC
AAACCGGAGGAAGGTGGGGATGACGTCAAGTCATCATGCCCCTTATGTCCAGGGCTACAC
ACGTGCTACATTGGCGCATACAAAGGGCTGCGATACCGCGAGGTGGAGCGAATCCCATAA
AGTGCGTCTCGGTTCGGATTGCAGGCTGAAACCCGCCTGCATGAAGGTGGAGTTGCTAGT
AATCGCGGATCAGCATTGCCGCGGTGAATACGTTCCCGGGCC
>5194|217548_m03 Prior=0.000836 Length=1470 NormPrior=0.000746
CGAACGCTGGCGGCGTGCTTAACACATGCAAGTGGAGCGACGAACCGGGCTTCGGCCCGG
GGCAAAGCCGCGAACGGGTGAGTAACACGTGGGTAACCTACCCCGATGACCGGGACAACC
CGAGGAAACTCGGGCTAATACCGGATGTGCTCACGTCTCGTGAGGGACGTGAGGAAAGGA
AGCTTCGGCCTCCGCATCGGGATGGGCCCGCGGCGCATTAGCTTGTTGGTGGGGTAACGG
CCTACCAAGGCGACGATGCGTAGCTGGTCTGAGAGGACGATCAGCCACACTGGGACTGAG
ACACGGCCCAGACTCCTACGGGAGGCAGCAGTGGGGAATCTTGCGCAATGCGCGAAAGCG
TGACGCAGCAACGCCGCGTGAGGGAAGACGGCCTTCGGGTTGTAAACCTCTTTCAGTTGG
GACGAAGCCTCGTCGGTGAATAGCCGGCCGAGGTGACGGTACCTTCAGAAGAAGCCCCGG
CTAACTACGTGCCAGCAGCCGCGGTAATACGTAGGGGGCAAGCGTTGTCCGGAATTATTG
GGCGTAAAGAGCGCGTAGGCGGTCCGATAAGTCGGCTGTGAAAGTCAGGGGCTCAACCCT
TGAAAGCCGGCCGATACTGTCGGACTAGAGTCCGGAAGAGGCGAGTGGAATTCCCGGTGT
AGCGGTGAAATGCGCAGATATCGGGAGGAACACCAATGGCGAAGGCAGCTCGCTGGGACG
GTACTGACGCTGAGGCGCGAAAGCGTGGGGAGCAAACAGGATTAGATACCCTGGTAGTCC
ACGCCGTAAACGATGGGCACTAGGTGTGGGAGGTGTCGACTCCTCCCGTGCCGCAGCTAA
CGCATTAAGTGCCCCGCCTGGGGAGTACGGCCGCAAGGCTAAAACTCAAAGGAATTGACG
GGGGCCCGCACAAGCAGCGGAGCATGTGGTTTAATTCGACGCAACGCGAAGAACCTTACC
TGGGCTTGACATGTAGGTCATACCCGTGGAAACACGGGGTCAGTTCGGCTGGACCTTCAC
AGGTGGTGCATGGCTGTCGTCAGCTCGTGTCGTGAGATGTTGGGTTAAGTCCCGCAACGA
GCGCAACCCCCGTCGCATGTTGCCAAGCTTTTAGTTGGGGACTCATGCGAGACTGCCGGT
GACAAACCGGAGGAAGGTGGGGATGACGTCAAGTCATCATGCCCCTTATGTCCAGGGCTA
CACACGTGCTACATTGGCGCATACAAAGGGCTGCGATACCGCGAGGTGGAGCGAATCCCA
AAAAGTGCGTCTCGGTTCGGATTGGAGGCTGAAACTCGCCTCCATGAAGCCGGAGTTGCT
AGTAATCGTGGATCAGCAACGCCACGGTGAATACGTTCCCGGGCCTTGTACACACCGCCC
GTCACACCACGAAAGCGGGCAACACCCGAAGCCGGTGGCCTAACCCGCAAGGGAGGGAGC
CGTCGAAGGTGGGGCCCGGGATTGGGGTAA
>1491|186887 Prior=0.000836 Length=1365 NormPrior=0.000803
GGCGGCGTGCGTAAAACATGCAAGTCGAACGGCCGCTTCGGCGGCAGTGGCAGACGGCTG
AGTAACGCGTAGGAACCTGCCCCGGGGNNNNNNNNNNNNNNNNNNNNNNNNNNNNNNNNN
NNNNNNNNNNNNNNNNNNNNNNNNNNNNNNGAAGAAAGCCCTTGGGTGCCCTGGGAGGGG
CCTGCGGCCGATTAGCTAGCTGGTGGGGTAACGGCCTACCAGGGCTGCGATCGGTAGCTG
GTCTGAGAGGATGATCAGCCAGACTGGGACTGCGAGACGGCCCAGACTCCTACGGGAGGC
AGCAGTTAGGAATTTTGGGCAATGGGCGAAAGCCTGACCCAGCAACGCCGCGTGGGTGAT
GAAGGCCTTCGGGTCGTAAAGCCCTTTTCCCAGGGAAGATGATGACGGTACCTGGGGAAT
CAGCCCCGGCTAACTACGTGCCAGCAGCCGCGGTAATACGTAGGGGGCGAGCGTTGTCCG
GATTTATTGGGCGTAAAACGCTTGTAGGTGGCTACGTCAAGTCGGACGTGAAATCTCCCG
GCTTAACTGGGAGGGGTCGCTCGATACTGGCGAGCTCGAGGCAGGTAGGGGGAAGCGGAA
TTCCCGGTGTAGTGGTGGAATGCGTAGATATCGGGAGGAACACCAGTGGCGAAGGCGGCT
TCCTGGACCTGTTCTGACACTGAGGAGCGAAAGCGTGGGGAGCGATCCGGATTAGATACC
CGGGTAGTCCACGCCGTAAACGGTGAGCACTAGGTGTCGGGGGTATCGACCCCTCCGGTG
CCGCAGCTAACGCATTAAGTGCTCTGCCTGGGGAGTACGGCCGCAAGGCTAAAACTCAAA
GGAATTGACGGGGGCCCGCACAAGCAGCGGAGCGTGTGGTTTAATTCGATGCAACGCGAA
GAACCTCACCTAGGCTTGACATGCACGAAGTAGAACCCTGAAAGGGGGACGACTCGTCGA
GTCGAGAGGGTGCACAGGTGCTGCATGGCTGTCGTCAGCTCGTGTCGTGAGATGTTGGGT
TAAGTCCCGCAACGAGCGCAACCCTCGCCGTTAGTTACCATGTCTAACGCGACCGCCGGT
TTCAAACCGGAGGAAGGTGGGGATGACGTCAAGTCAGCACGGCCCTTACGCCTAGGGCTA
CACACACGCTACAATGGCCGGTACAACGGGACGCCAAGGGGTGACCTGGAGCAAATCCCA
TCAAAGCCGGTCTCAGTTGGGATTGCAGGCTGCAACTCGCCTGCATGAACGCGGAGTTGC
TAGTAACCGCAGGTCAGCACACTGCGGTGAATACGTTCCCGGGCCTTGTACACACCGCCC
GTCACGTCATGAAAGTTGGAAACGCCTGAAGTCGGTGGGCCAACC
>2976|325303 Prior=0.000834 Length=1497 NormPrior=0.000731
GTTTGATCCTGGCTCAGGACGAACGCTGGCGGCGTGCTTAACACATGCAAGTGGAGCGAC
GAACCAGGCTTCGGCCTGGGGCAAAGCCGCGAACGGGTGAGTAACACGTGGGTAACCTAC
CCCGAAGACCGGGACAACCCGAGGAAACTCGGGCTAATACCGGATGTGGTCACTGTCCTC
AAGGACGGTGAGCAAAGGAAGCTTCGGCCTCCGCATTGGGATGGGCCCGCGGCCCATTAG
CTAGTTGGTGGGGTAATGGCCTACCAAGGCTTCGATGCGTAGCTGGTCTGAGAGGACGAT
CAGCCACACTGGGACTGAGACACGGCCCAGACTCCTACGGGAGGCAGCAGTGGGGAATCT
TGCGCAATGCGCGAAAGCGTGACGCAGCAACGCCGCGTGGGGGAAGAAGGCCTTCGGGTT
GTAAACCTCTTTCAGTTGGGACGAAGGTTCGGCGGTGAATAGCCGTCCGGACTGACGGTA
CCTTCAGAAGAAGCCCCGGCTAACTACGTGCCAGCAGCCGCGGTAATACGTAGGGGGCAA
GCGTTGTCCGGAATCATTGGGCGTAAAGCGCGTGTAGGCGGCCCGGTAAGTCCGCTGTGA
AAGTCAAAGGCTCAACCTTTGAAAGCCGATGGATACTGCAGGGCTAGAGTCCGGAAGAGG
CGAGTGGAATTCCTGGTGTAGCGGTGGAATGCGCAGATATCAGGAGGAACACCAATAGCG
AAGGCAGCTCGCTGGGACGGTACTGACGCTGAGGCGCGAAAGCGTGGGGAGCAAACAGGA
TTAGATACCCTGGTAGTCCACGCCGTAAACGATGGGCACTAGGTGTGGGGGGTGTCGACT
CCCCCCGTGCCGGCGCTAACGCATTAAGTGCCCCGCCTGGGGAGTACGGCCGCAAGGCTA
AAACTCAAAGGAATTGACGGGGGCCCGCACAAGCAGCGGAGCATGTGGTTTAATTCGATG
CAACGCGAAGAACCTTACCTGGGCTTGACATGTAACTGACAGTCGTGGAAACACGATCTT
CCTTCGGGACAGTTACACAGGTGGTGCATGGCTGTCGTCAGCTCGTGTCGTGAGATGTTG
GGTTAAGTCCCGCAACGAGCGCAACCCCCGTCCTATGTTGCCAGCATTAAGTTGGGGACT
CATAGGAGACTGCCGGTGACAAACCGGAGGAAGGTGGGGATGACGTCAAGTCATCATGCC
CCTTATGTCCAGGGCTACACACGTGCTACATTGGCCGGTACAAAGGGCTGCGATACCGCG
AGGTGGAGCGAATCCCAAAAAGCCGGTCTCGGTTCGGATTGGAGGCTGAAACTCGCCTCC
ATGAAGGCGGAGTTGCTAGTAATCGCGGATCAGCAATGCCGCGGTGAATACGTTCCCGGG
CCTTGTACACACCGCCCGTCACACCACGAAAGCGAGCAACACCCGAAGCCGGTGACCCAA
CCCGCAAGGGAGGGAGCCGTCGAAGGTGGGGCCCGTGATTGGGGTGAAGTCGTAACA
>429|248323 Prior=0.000833 Length=1311 NormPrior=0.000833
CGAGCGGAAAGGCCCTTCGGGGTACTCGAGCGGCGAACGGGTGAGTAACACGTGAGTAAC
CTGCCCTAGGCTTTGGGATAACCCTCGGAAACGGGGGCTAATACCGGATATTCATGTTCG
GCGGCATCGTGGGGTGTGGAAAGTTTTTCGGCTTGGGATGGGCTCGCGGCCTATCAGCTT
GTTGGTGGGGTGATGGCCTACCAAGGCGACGACGGGTAGCCGGCCTGAGAGGGCGACCGG
CCACACTGGGACTGAGACACGGCCCAGACTCCTACGGGAGGCAGCAGTGGGGAATATTGC
GCAATGGGCGAAAGCCTGACGCAGCGACGCCGCGTGAGGGATGAAGGCCTTCGGGTTGTA
AACCTCTTTCAGCAGGGACGAAGCGAAAGTGACGGTACCTGCAGAAGAAGCACCGGCCAA
CTACGTGCCAGCAGCCGCGGTAATACGTAGGGTGCAAGCGTTGTCCGGAATTATTGGGCG
TAAAGAGCTCGTAGGCGGTCTGTCACGTCGGCTGTGAAAACCCGAGGCTCAACCTCGGGC
CTGCAGTCGATACGGGCAGACTAGAGTGCTGTAGGGGAGACTGGAATTCCTGGTGTAGCG
GTGAAATGCGCAGATATCAGGAGGAACACCGGTGGCGAAGGCGGGTCTCTGGGCCGTAAC
TGACGCTGAGGAGCGAAAGCGTGGGGAGCGAACAGGATTAGATACCCTGGTAGTCCACGC
CGTAAACGTTGGGCGCTAGGTGTGGGGACCTATCCACGGTCTCCGTGCCGCAGCTAACGC
ATTAAGCGCCCCGCCTGGGGAGTACGGCCGCAAGGCTAAAACTCAAAGGAATTGACGGGG
GCCCGCACAAGCGGCGGAGCATGCGGCTTAATTCGACGCAACGCGAAGAACCTTACCAAG
GCTTGACATACAGGGAAATCCTCCAGAGATGGGGGGTCCGCAAGGGTCCTGTACAGGTGG
TGCAATGGTTGTCGTCAGCTCGTGTCGTGAGATGTTGGGTTAAGTCCCGCAACGAGCGCA
ACCCTCGTTCTATGTTGCCAGCGGGTTATGCCGGGAACTCATAGGAGACTGCCGGGGTCA
ACTCGGAGGAAGGTGGGGATGACGTCAAATCATCATGCCCCTTATGTCTTGGGCTTCACG
CATGCTACAATGGCCGGTACAAAGGGCTGCGATACCGTAAGGTGGAGCGAATCCCAAAAA
GCCGGTCTCAGTTCGGATTGGGGTCTGCAACTCGACCCCATGAAGTCGGAGTCGCTAGTA
ATCGCAGATCAGCAACGCTTCTTTTAATACGTTCCCGTGCCTTTTACACAC
>748|578392 Prior=0.000831 Length=1453 NormPrior=0.000749
GTTTGATCCTGGCTCAGAGCGAACGTTAGCGGCAGGCCTAACACATGCAAGTCGCACGAG
AATCCGGGCTTCGGCCCGGTAGTAAAGTGGCGGACGGGTGCGTAACACGTGGATAATCTG
CCCTTCGGCGGGGGACAACAGTCCGAAAGGATTGCTAATACCGCATACGTCAGCGAGGTC
TTCGGATCTTGTTGGGAAAGATGGCCTCTTCATGAAAGCTATCACCGAAGGATGAGTCCG
CGTCCCATCAGCTAGTTGGCGGGGTAATAGCCCACCAAGGCTAAGACGGGTAGCTGGTCT
GAGAGGATGATCAGCCACACTGGAACTGAGACACGGTCCAGACTCCTACGGGAGGCAGCA
GTGGGGAATATTGGGCAATGGGCGCAAGCCTGACCCAGCCATGCCGCGTGAGTGATGAAG
GCCTTCGGGTCGTAAAGCTCTGTGGGGAGGGAAGAAACAGCGTGTGGCTAACATCCACGC
GTCTTGACGGTACCTCCTTAGCAAGCACCGGCTAACTCCGTGCCAGCAGCCGCGGTAATA
CGGAGGGTGCAAACGTTGCTCGGAATCATTGGGCGTAAAGCGCACGTAGGCGGCTTGTTA
AGTCGGATGTGAAAGCCCTGGGCTCAACCCAGGAAGTGCATACGAAACTGGCGAGCTTGA
ATATGGAAGAGGGTCGCGGAATTCCCGGTGTAGAGGTGAAATTCGTAGATATCGGGAGGA
ACACCAGTGGCGAAGGCGGCGACCTGGGCCAATATTGACGCTGAGGTGCGAAAGCGTGGG
GAGCAAACAGGATTAGATACCCTGGTAGTCCACGCCGTAAACGATGGATGCTAGGTGTTG
CGGGTATTGACCCCTGCAGCGCCGCAGTTAACGCATTAAGCATCCCGCCTGGGGAGTACG
GCCGCAAGGCTAAAACTCAAAGGAATTGACGGGGGCCCGCACAAGCGGTGGAGCATGTGG
TTTAATTCGACGCAACGCGCAGAACCTTACCTGGGTTAAATCCACCGGAACCTTGCAGAG
ATGTGGGGGTGCTCTTCGGAGAACCGGTGAGAAGGTGCTGCATGGCTGTCGTCAGCTCGT
GTCGTGAGATGTTGGGTTAAGTCCCGCAACGAGCGCAACCCTTGTCGTTAGTTGCTAACA
GTTAGGCTGAGCACTCTAACGAGACTGCCGACGTTAAGTCGGAGGAAGGTGGGGATGACG
TCAAGTCCTCATGGCCCTTATGCCCAGGGCTACACACGTGCTACAATGGCCGGTACAAAG
GGTTGCGAGCTCGCAAGAGTAAGCCAATCCCAAAAAACCGGTCTCAGTTCGGATAGGAGT
CTGCAACTCGACTCCTTGAAGTCGGAATCGCTAGTAATCGCGGATCAGCACGCCGCGGTG
AATACGTTCCCGGGCCTTGTACACACCGCCCGTCACACCATGGGAGTCAGTTGCTCCAGA
AACGGGTTGCCTA
>2142|131214 Prior=0.000825 Length=1383 NormPrior=0.000782
AGATTAGCGGCGGACGGGTGAGTAACACGTGGGTAACCTGCCTGTAAGACTGGGATAACT
TCGGGAAACCGGAGCTAATACCGGATAGTTTCTTTTCTCGCATGAAGATGTGCTAAAAGA
CGGTTTACGCTGTCACTTATAGATGGGCCCGCGGCGCATTAGCTAGTTGGTGAGGTAACG
GCTCACCAAGGCCACGATGCGTAGCCGACCTGAGAGGGTGATCGGCCACACTGGGACTGA
GACACGGCCCAGACTCCTACGGGAGGCAGCAGTAGGGAATCTTCCGCAATGGACGAAAGT
CTGACGGAGCAACGCCGCGTGAGTGATGAAGGTTTTCGGATCGTAAAACTCTGTTGTTAG
GGAAAAACAAGTACAAGGAGTAACTGCCGGTACCTTGACGGTACCTAACCAGAAAGCCAC
GGCTAACTACGTGCCAGCAGCCGCGGTAATACGTAGGTGGCAAGCGTTGTCCGGAATTAT
TGGGCGTAAAGCGCGCGCAGGCGGTTCCTTAAGTCTGATGTGAAAGCCCACGGCTCAACC
GGGGAGGGTCATTGGAAACTGGGGAACTTGAGTGCAGAAGAGAAAAGCGGAATTCCACGT
GTAGCGGTGAAATGCGTAGAGATGTGGAGGAACACCAGTGGCGAAGGCGGCTTTTTGGTC
TGTAACTGACGCTGAGGCGCGAAAGCGTGGGGAGCAAACAGGATTAGATACCCTGGTAGT
CCACGCCGTAAACGATGAGTGCTAAGTGTTAGAGGGTTTCCGCCCTTTAGTGCTGCAGTA
AACGCATTAAGCACTCCGCCTGGGGAGTACGGCCGCAAGGCTGAAACTCAAAGGAATTGA
CGGGGACCCGCACAAGCGGTGGAGCATGTGGTTTAATTCGAAGCAACGCGAAGAACCTTA
CCAGGTCTTGACATCCTCTGACAATCCTAGAGATAGGACGTTCCCCTTCGGGGGACAGAG
TGACAGGTGCTGCATGGCTGTCGTCAGCTCGTGTCGTGAGATGTTGGGTTAAGTCCCGCA
ACGAGCGCAACCCTTGATCTTAGTTGCCAGCATTCAGTTGGGCACTCTAAGGTGACTGCC
GGTGACAAACCGGAGGAAGGTGGGGATGACGTCAAGTCAGCATGGCCTTTATGTCTGGGG
CTACACACGTGCTACAATGGCAGATACAAACCGTCGCGAGACCGCAAGGTGGAGCTAATC
GGAGAAAGTCTGTCTCAGTTCGGATAGCAGGCTGCAACTCGCCTGCTTGAAGTTGGAATC
GCTAGTAATCGCGGATCAGCACGCCGCGGTGAATACGTTCCCGGGCCTTGTACACACCGC
CCGTCACATCACGAAAGCCGGTTGTACTAGAAGTCGCCGCGCTAACCCGCAAGGGAGGCA
AGC
>654|181870 Prior=0.000824 Length=1264 NormPrior=0.000855
CGACTTTTGAAGAGCTCGCGTCTGATTAGCTAGTTGGTGAGGTAAGAGCTCACCAAGGCA
GCGATCAGTAGCTGGTCTGAGAGGATGACCAGCCACACTGGGACTGAGACACGGCCCAGA
CTCCTACGGGAGGCAGCAGTGGGGAATTTTCCGCAATGGGCGAAAGCCTGACGGAGCAAG
ACCGCGTGAGGGAAGAAGGCTCTTGGGTCGTAAACCTCTTTTATCAGGGAAGAAAAAAAT
GGTACTTGAGGAATAAGCATCGGCTAACTCCGTGCCAGCAGCCGCGGTAATACGGAGGAT
GCAAGCGTTATCCGGAATGATTGGGCGTAAAGCGTCCGCAGGTGGCTATGTAAGTCTGCT
GTTAAAGAGTCTGGCTCAACCAGATAAAGGCAGTGGAAACTACATGGCTAGAGTGCGTTC
GGGGCAGAGGGAATTCCCGGTGTAGCGGTGAAATGCGTAGAGATCGGGAAGAACATCGGT
GGCGAAAGCGCTCTACTGGACGGTATCTGACACTGAGGGACGAAAGCTAGGGGAGCGAAT
GGGATTAGATACCCCAGTAGTCCTAGCCGTAAACGATGGATACTAGGTGTGGCTTGTATC
GACCCGAGCCGTGCCGTAGCTAACGCGTTAAGTATCCCGCCTGGGGAGTACGCACGCAAG
TGTGAAACTCAAAGGAATTGACGGGGGCCCGCACAAGCGGTGGAGTATGTGGTTTAATTC
GATGCAACGCGAAGAACCTTACCAGGGCTTGACATGTCCGGAATCTTGGGGAAACCCGAG
AGTGCCTTCGGGAGCGCGAACACAGGTGGTGCATGGCTGTCGTCAGCTCGTGTCGTGAGA
TGTTGGGTTAAGTCCCGCAACGAGCGCAACCCTCGTCTTTAGTTGCCAGCATTTCGGATG
GGCACTCTAGAGAGACTGCCGGTGACAAACCGGAGGAAGGTGGGGATGACGTCAAGTCAG
CATGCCCCTTACGTCCTGGGCTACACACGTACTACAATGCGACGGACAAAGGGCAGCAAG
CAGGCAACTGCAAGCCAATCCCATAAACCGTGGCTCAGTTCAGATCGCAGGCTGCAACTC
GCCTGCGTGAAGGAGGAATCGCTAGTAATTGCAGGTCAGCATACTGCAGTGAATCCGTTC
CCGGGCCTTGTACACACCGCCCGTCACACCATGGAAGCTGGCCACGCCCGAAGTCGTTAC
CCTAACCTGAAAAGGAGGGGGATGCCGAAGGCAGGGCTGGTGACTGGGGTGAAGTCGTAA
CAAG
>2653|88451 Prior=0.000824 Length=1485 NormPrior=0.000728
GTTTGATTCTGGCTCAGGACGAACGCTGGCGGCGTGCTTAACACATGCAAGTCGAACGGT
GATGGCCAGCTTGCTGGTCTGATCAGTGGCGAACGGGTGAGTAACACGTGAGCAACCTAC
CCTAGACTCTGGAATAACCATGGGAAACGATGGCTAATACCGGATACGAGACACACACGC
ATGTGTGGTGTCTGGAAAGATTTATCGGTCTGGGATGGGCTCGCGGCCTATCAGCTTGTT
GGTGGGGTAGTGGCCTACCAAGGCGACGACGGGTAGCCGGCCTGAGAGGGCGACCGGCCA
CACTGGGACTGAGATACGGCCCAGACTCCTACGGGAGGCAGCAGTGGGGAATATTGCACA
ATGGGCGCAAGCCTGATGCAGCGACGCCGCGTGGGGGGATGACGGCCTTCGGGTTGTAAA
CCTCTTTCAGCAGGGAAGAAGCGAAAGTGACGGTACCTGCAGAAGAAGCGCCGGCTAACT
ACGTGCCAGCAGCCGCGGTAATACGTAGGGCGCAAGCGTTGTCCGGAATTATTGGGCGTA
AAGAGCTCGTAGGCGGTTTGTCGCGTCTGCTGTGAAAACCTGAGGCTCAACCTCGGGCTT
GCAGTGGGTACGGGCAGACTAGAGTGCGGTAGGGGTGACTGGAATTCCTGGTGTAGCGGT
GGAATGCGCAGATATCAGGAGGAACACCGATGGCGAAGGCAGGTCACTGGGCCGCAACTG
ACGCTGAGGAGCGAAAGCATGGGGAGCGAACAGGATTAGATACCCTGGTAGTCCATGCCG
TAAACGTTGGGCACTAGGTGTGGGGCTCATTCCACGAGTTCCGTGCCGCAGCAAACGCAT
TAAGTGCCCCGCCTGGGGAGCAGGGCGGCAAGGTGAAACTCAAAGAAATTGACGGGGGCC
CGCACAAGCGGCGGAGCATGCGGATTAATTCGATGCAACGCGAAGAACCTTACCAAGGCT
TGACATACACCGGAAACTTCCAGAGATGGTTGCCCCGCAAGGTCGGTGTACAGGTGGTGC
ATGGTTGTCGTCAGCTCGTGTCGTGAGATGTTGGGTTAAGTCCCGCAACGAGCGCAACCC
TCGTCCCATGTTGCCAGCGGGTTATGCCGGGGACTCATGGGAGACTGCCGGGGTCAACTC
GGAGGAAGGTGGGGATGACGTCAAATCATCATGCCCCTTATGTCTTGGGCTTCACGCATG
CTACAATGGCCGGTACAAAGGGCTGCGATACCGCGAGGTGGAGCGAATCCCAAAAAGCCG
GTCTCAGTTCGGATTGGGGTCTGCAACTCGACCCCATGAAGTTGGAGTCGCTAGTAATCG
CAGATCAGCAACGCTGCGGTGAATACGTTCCCGGGCCTTGTACACACCGCCCTTCACATC
ACGAAAGTCGGCAACACCCGAAGCCAGTGGCCCAACCCGCAAGGGAGGGAGCTGTCGAAG
GTGGGATCGGCGATTGGGACGAAGTCTTAACAAGTTAGCCGTACC
>849|133876 Prior=0.000821 Length=1432 NormPrior=0.000751
TGATCCTGGCTCAGAACGAACGCTGGCGGCGTGCCTAACACATGCAAGTCGAGCGCGAAT
GGAGCAATCCTAGTAGAGCGGCGCACGGGTGCGTAACACGTGGATAATCTGCCTGGAAGC
CTGGGATAACCAGTCGAAAGATTGGCTAATACCGGATAAGCCCCCGGGAACTTCGGTTCT
TGAGGGAAAAGGTGGCCTCTGTATACAAGCTATCACTTCCAGATGAGTCCGCGGCCCATC
AGCTAGTTGGCGGGGTAATGGCCCACCAAGGCAACGACGGGTAGCTGGTCTGAGAGGACG
ATCAGCCACACTGGAACTGAGACACGGTCCAGACTCCTACGGGAGGCAGCAGTGGGGAAT
TTTGCGCAATGGGCGAAAGCCTGACGCAGCAACGCCGCGTGTGTGATGAAGGTCTTCGGA
TTGTAAAGCACTTTCGACCGGGACGAAAACCCTGAGGCTAACATCCTCAGGCTTGACGGT
ACCGGGAGAAGAAGCACCGGCTAACTCTGTGCCAGCAGCCGCGGTAATACAGAGGGTGCA
AGCGTTGTTCGGAATTATTGGGCGTAAAGCGCGTGTAGGCGGCTTTGCAAGTCGGGTGTG
AAAGCCCTCAGCTCAACTGAGGAAGTGCGCCCGAAACTGCAGAGCTTGAGTGCCGGAGAG
GGTGGCGGAATTCCCCAAGTAGAGGTGAAATTCGTAGATATGGGGAGGAACACCGGTGGC
GAAGGCGGCCACCTGGACGGTAACTGACGCTGAGACGCGAAAGCGTGGGTAGCAAACAGG
ATTAGATACCCTGGTAGTCCACGCCGTAAACGATGAGAACTAGGTGTCGTGGGTGTTGAC
CCCCGCGGTGCCGTAGCTAACGCATTAAGTTCTCCGCCTGGGAAGTACGGTCGCAAGACT
AAAACTCAAAGGAATTGACGGGGGCCCGCACAAGCGGTGGAGCATGTGGTTTAATTCGAC
GCAACGCGCATAACCTTACCTGGTCTTGACATCCTTGGAATCCCTCAGAGATGAGGGAGT
GCCCGCAAGGGAACCAAGAGACAGGTGCTGCATGGCTGTCGTCAGCTCGTGTCGTGAGAT
GTTGGGTTAAGTCCCGCAACGAGCGCAACCCTCGCCTTTAGTTGCCGCGCAAGGGGATCT
CTAGAGGGACTGCCGGTGTTAAACCGGAGGAAGGTGGGGATGACGTCAAGTCCTCATGGC
CTTTATGACCAGGGCTACACACGTGCTACAATGGCCGGTACAAAGCGCTGCCAACTCGCG
AGAGGGAGCCAATCGCATAAAACCGGTCTCAGTTCAGATTGGAGTCTGCAACTCGACTCC
ATGAAGGCGGAATCGCTAGTAATCGCAGATCAGCACGCTGCGGTGAATACGTTCCCGGGC
CTTGTACACACCGCCCGTCACACCATGGGAGTCAATTGCTCCAGAAGTCGGC
>4446|282759 Prior=0.000820 Length=1389 NormPrior=0.000774
GGCCTGGGGAAAGCGGCGAACGGGTGAGTAACACGTGGGTAATCCACCCTCGGCACCGGG
ATAGCCCGGGGAAACCCGGATTAATACCGGATGGCCCAACAGTTCTTCGAGCGAATGGAA
AAGGTAGCTTCGGCCTCCGACCGAGGACGAGCCCGCGGCGGATTAGCTTGTTGGTGGGGT
AACGGCCTACCAAGGCGACGATCCGTAGCTGGTCTGAGAGGACGATCAGCCACACTGGGA
CTGAGACACGGCCCAGACTCCTACGGGAGGCAGCAGTGGGGAATCTTGCGCAATGCGCGA
AAGCGTGACGCAGCAACGCCGCGTGCGGGAAGACGGCCTTCGGGTTGTAAACCGCTTTCA
GTTGGGACGAAGCTTCGTCGGTTAATAGCCGGCTGGAGTGACGGTACCTTCAGAAGAAGC
CCCGGCTAACTACGTGCCAGCAGCCGCGGTAATACGTAGGGGGCAAGCGTTGTCCGGATT
TATTGGGCGTAAAGAGCGTGTAGGCGGCCTGGAAGGTCAGCTGTGAAAACTCGAGGCTCA
ACCTCGAGACGTCGGTTGAAACCACCTGGCTAGAGTCCGGAAGAGGAGAGTGGAATTCCC
GGTGTAGCGGTGAAATGCGCAGATATCGGGAAGAACACCCGTGGCGAAGGCGGCTCTCTG
GGACGGTACTGACGCTGAGACGCGAAAGCGTGGGGAGCGAACAGGATTAGATACCCTGGT
AGTCCACGCCGTAAACGATGGGTGCTAGGTGTGGGGGGTGTCGACTCCCTCCGTGCCGAA
GCTAACGCATTAAGCACCCCGCCTGGGGAGTACGGCCGCAAGGCTAAAACTCAAAGGAAT
TGACGGGGGCCCGCACAAGCAGCGGAGCATGTGGTTTAATTCGACGCAACGCGAAGAACC
TTACCTAGGCTTGACATGCACAGGAATGTCGTGGAAACACGGCAGCCCTTCGGGGCCTGT
GTGCAGGTGGTGCATGGCTGTCGTCAGCTCGTGTCGTGAGATGTTGGGTTAAGTCCCGCA
ACGAGCGCAACCCCTGTCCTATGTTGCCAGCGAGTAATGTCGGGGACTCATAGGAGACTG
CCGGTGACAAACCGGAGGAAGGTGGGGATGACGTCAAGTCATCATGCCCCTTATGTCCTG
GGCTACACACGTGCTACATTGGCCGGTACAAAGGGCTGCAAACCTGCGAGGGTGAGCGAA
TCCCAAAAAGCCGGTCCCGGTTCGGATTGGAGGCTGAAACTCGCCTCCATGAAGGCGGAG
TTGCTAGTAATCGCGGATCAGCAATGCCGCGGTGAATATGTTCCCGGGCCTTGTACACAC
CGCCCGTCACACCACGAAAGTTGGGAATACCCGAAGCCGGTGGCCTAACCCGCAAGGGAG
GGAGCCGTC
>3|151599 Prior=0.000818 Length=1482 NormPrior=0.000723
GGCGGCGTGCCTAATACATGCAAGTCGAGCGAATCTTAGGGAGCTTGCTCCCTAAGATTA
GCGGCGGACGGGTGAGTAACACGTGGGCAACCTGCCTGTAAGACTGGGATAACTTCGGGA
AACCGGAGCTAATACCAGATAATTCTGTTCGACTCATGTAGAAAAGTTNNNNGATGGCTT
TTAGCTATCACTTACAGATGGACCCGCGGCGCATTAGCTAGTTGGTGAGGTAACGGCTCA
CCAAGGCGACGATGCGTAGCCGACCTGAGAGGGTGATCGGCCACACTGGGACTGAGACAC
GGCCCAGACTCCTACGGGAGGCAGCAGTAGGGAATCTTCCGCAATGGACGAAAGTCTGAC
GGAGCAACGCCGCGTGAGCGATGAAGGCCTTCGGGTCGTAAAGCTCTGTTGTTAGGGAAG
AACAAGTACCGGAGTAACTGCCGGTACCTTGACGGTACCTAACCAGAAAGCCACGGCTAA
CTACGTGCCAGCAGCCGCGGTAATACGTAGGTGGCAAGCGTTGTCCGGAATTATTGGGCG
TAAAGCGCGCGCAGGCGGGCCTTTAAGTCTGATGTGAATGCCCACGCTCAACCGTGGAGG
GTCATTGGAAACTGGGGGACTTGAGTGCAGAAGAGGAAAGCGGAATTCCACGTGTAGCGG
TGAAATGCGTAGAGATGTGGAGGAACACCAGTGGCGAAGGCGGCTTTCTGGTCTGTAACT
GACGCTGAGGCGCGAAAGCGTGGGGAGCAAACAGGATTAGATACCCTGGTAGTCCACGCC
GTAAACGATGAGTGCTAGGGGTTGGGGGTTTCGATACCCTCGGTGCCGAAGTTAACGCAT
TAAGTATTCCGGTTGGGGAGTACGGCCGCAAGGCTGAAACTCAAAGGATTTGACGGGGGC
CCGCACAAGCGGTGGAGCATGTGGTTTAGTTGGACGCAACGCGAAGAACCTTACCTGGGC
NNNNNNNNNNNNNNNNNNNNNNNNNNNNNNNNNNNNNNNNNNNNNNNNNNNNGACAGGTG
GTGCATGGTTGTCGTCAGCTCGTGTCGTGAGATGTTGGGTTAAGTCCCGCAACGAGCGCA
ACCCTTGAGCTTAGTTGCCAGCACGTGATGGTGGGCACTCTAAGCAGACTGCCGGTGACA
AACCGGAGGAAGGTGGGGATGACGTCAAATCATCATGCCCCTTATGACCTGGGCTACACA
CGTACTACAATGGCCGTTACAAAGGGAAGCGAAGCCGCGAGGTGAAGCCAATCCCATCAA
AGGCGGTCTCAGTTCGGATTGCAGGCTGCAACTCGCCTGCATGAAGTCGGAATTGCTAGT
AATCGCGGATCAGCATGCCGCGGTGAATACGTTCCCGGGTCTTGTACACACCGCCCGTCA
CACCACGAGAGTTTACAACACCCGAAGTCGGTGGGGTAACCCGCAAGGGAGCCAGCCGCC
GAAGGTGGGGTAGATGATTGGGGTTAAGTCGGAACAAGGTAT
>841|185981 Prior=0.000817 Length=1449 NormPrior=0.000739
TGGCGGTCTGCTTAACCCATGCAAGTCGAACGGAACTCTTCGGAGTTTAGTGGCGGACGG
GTGAGTAACGCGTGAGAATCTGCCTTCAGGTTGGGGACAACAGTTGGAAACGACTGCTAA
TACCCAATGTGCCGAGAGGTGAAAGCTTTAGTGCCTGAGGATGAGCTCGCGTCTGATTAG
CTAGTTGGAGTGGTAATGGCACACCAAGGCGACGATCAGTAGCTGGTCTGAGAGGATGAT
CAGCCACACTGGGACTGAGACACGGCCCAGACTCCTACGGGAGGCAGCAGTGGGGAATTT
TCCGCAATGGGCGCAAGCCTGACGGAGCAAGACCGCGTGAGGGAGGAAGGCTCTTGGGTT
GTAAACCTCTTTTATCAGGGAAGAAGATCTGACGGTACCTGATGAATCAGCATCGGCTAA
CTCCGTGCCAGCAGCCGCGGTAATACGGAGGATGCAAGCGTTATCCGGATTTATTGGGCG
TAAAGCGTCCGCAGGTGGTTTTTCAAGTCTGCTGTTAAAGCGCGAGGCTTAACCTCGTAC
AGGCAGTGGAAACTGAGAGACTAGAGTATGGTAGGGGTAGCGGGAATTCCCAGTGTAGCG
GTGAAATGCGTAGATATTGGGAAGAACACCAGCGGCGAAAGCGCGCTACTGGGCCATTAC
TGACACTCATGGACGAAAGCTAGGGGAGCGAAAGGGATTAGATACCCCTGTAGTCCTAGC
TGTAAACGATGGATACTAGGTGTTGCCCGTATCGACCCGGGCAGTGCCGTAGCTAACGCG
TTAAGTATCCCGCCTGGGGAGTATGCACGCAAGTGTGAAACTCAAAGGAATTGACGGGGG
CCCGCACAAGCGGTGGAGTATGTGGTTTAATTCGATGCAACGCGAAGAACCTTACCAGGG
CTTGACATGTCGCGAATCCCGGTGAAAGTCGGGAGTGCCTTCGGGAGCGCGAACACAGGT
GGTGCATGGCTGTCGTCAGCTCGTGTCGTGAGATGTTGGGTTAAGTCCCGCAACGAGCGC
AACCCTCGTTTTTAGTTGCCAGCATTCAGTTGGGCACTCTAGAGAGACTGCCGGTGACAA
ACCGGAGGAAGGTGGGGATGACGTCAAGTCAGCATGCCCCTTACGTCCTGGGCTACACAC
GTACTACAATGCTACGGACAAAGGGTTGCGAGCTAGCGATAGCAAGCTAATCCCATAAAC
CGTGGCTCAGTTCAGATTGCAGGCTGCAACTCGCCTGCATGAAGGAGGAATCGCTAGTAA
TCCCAGGTCAGCATACTGGGGTGAATACGTTCCCGGGCCTTGTACACACCGCCCGTCACA
CCATGGGAGTTGGCCACGCCCGAAGTCGTTACCCTAACCGCTTGCGGAGGGGGATGCCGA
AGGCAGGGCTGATGACTGGGGTGAAGTCGTAACAAGTTAGCCGTACCGGAAGGTGTGGCT
GGATCACCC
>4415|90198 Prior=0.000816 Length=1400 NormPrior=0.000764
GTTTGATCCTGGATCAGGACGAACGCTGGCGGCGTGCTTAACACATGCAAGTGGAGCGAC
GAACCAGGCTTCGGCCTGGGGCAGAGCCGCGAACGGGTGAGTAACACGTGGGTAACCTGC
CCCGATGACCGGGACAACCCGGGGAAACCCGGGCTAATACCGGATGTGCTCTCCGCCCTT
CGGGGCGGCGAGGAAAGGTAGCTTCGGCCTCCGCATCGGGATGGGCCCGCGGCCCATTAG
CTTGTTGGTGAGGTAACGGCTCACCAAGGCAACGATGGGTAGCTGGTCTGAGAGGACGAT
CAGCCACACTGGGACTGAGACACGGCCCAGACTCCTACGGGAGGCAGCAGTGGGGAATCT
TGCGCAATGCGCGAAAGCGTGACGCAGCAACGCCGCGTGGGGGAAGACGGCCTTCGGGTT
GTAAACCCCTTTCAGGAGGGACGAAGGTCATACGGTTAATAGCCGGCATGACTGACGGTA
CCTCCAGAAGAAGCCCCGGCTAACTACGTGCCAGCAGCCGCGGTAATACGTAGGGGGCAA
GCGTTGTCCGGAATTATTGGGCGTAAAGAGCGCGTAGGCGGTCCGATAAGTCGGCTGTGA
AAGTCCAGGGCTCAACCCTGGAAAGCCGGCCGATACTGTCGGACTAGAGTTCGGAAGAGG
CGAGTGGAATTCCCGGTGTAGCGGTGAAATGCGCAGATATCGGGAGGAACACCAATGGCG
AAGGCAGCTCGCTGGGACGGTACTGACGCTGAGACGCGAAAGCGTGGGGAGCAAACAGGA
TTAGATACCCTGGTAGTCCACGCCGTAAACGATGGGCACTAGGTGTGGCGGGTATCGACT
CCCGCTGTGCCGAAGCTAACGCATTAAGTGCCCCGCCTGGGGAGTACGGCCGCAAGGCTA
AAACTCAAAGGAATTGACGGGGGCCCGCACAAGCAGCGGAGCATGTGGTTTAATTCGACG
CAACGCGAAGAACCTTACCTGGGCTTGACATGTGCCTGACAGCCGTGGAAACACGGTCTC
CCTTCGGGGCAGGTACACAGGTGGTGCATGGCTGTCGTCAGCTCGTGTCGTGAGATGTTG
GGTTAAGTCCCGCAACGAGCGCAACCCCTGTCCCATGTTGCCAGCGGTTCGGCCGGGGAC
TCATGGGAGACTGCCGGTGACAAACCGGAGGAAGGTGGGGATGACGTCAAGTCATCATGC
CCCTTATGTCCAGGGCTACACACGTGCTACATTGGCCGGTACAAAGGGCTGCGATACCGC
GAGGTGGAGCGAATCCCAAAAAGCCGGTCTCGGTTCGGATTGGAGGCTGAAACTCGCCTC
CATGAAGGCGGAGTTGCTAGTAATCCCGGATCAGCAACGCCGGGGTGAATACGTTCCCGG
GCCTTGTACACACCGCCCAA
>5265|593659_m03 Prior=0.000815 Length=1439 NormPrior=0.000743
CGCGAACGTTCGCGGCGGGCCTAACACATGCAAGTCGAACGAGAATAGGTGAGCAATCCC
TCTAGTAAAGTGGCGGACGGGTGCGTAACACGTAGGTAATTTACCTTCCGGCGGGGGACA
ACAATCCGAAAGGATTGCTAATACCGCATACGTCGGCGAGGTCTTCGGATCTTGTCGGGA
AAGATGGCCTCTCCTTGGAAGCTATCACCGGAAGATGAGCCTGCGGCCCATCAGCTAGTT
GGTGAGGTAATGGCTCACCAAGGCTTAGACGGGTAGCTGGTCTGAGAGGATGATCAGCCA
CACTGGGACTGCGACACGGCCCAGACTCCTACGGGAGGCAGCAGTGGGGAATATTGGGCA
ATGGGCGAAAGCCTGACCCAGCCACGCCGCGTGAGTGATGAAGGCCTTCGGGTCGTAAAG
CTCTGTGGGGAGGGACGAACAAGTGCGCTCTAACACATGCGTGCCCTGACGGTACCTCCT
TAGCAAGCACCGGCTAACCATGTGCCAGCAGCCGCGGTAATACAGGGGGTGCAAACGTTG
CTCGGAATTATTGGGCGTAAAGCGCGCGTAGGCGGCTACCTAAGTCGGATGTGAAAGCCC
CTGGCTTAACTGGGGAAGTGCACCCGAAACTGGGTAGCTAGAGTGCAAAAGAGGGTCGCG
GAATTCCCGGTGTAGAGGTGAAATTCGTAGATATCGGGAGGAACACCGGTGGCGAAGGCG
GCGACCTGGGTCGATACTGACGCTGAGGTGCGAAAGCGTGGGGAGCAAACAGGATTAGAT
ACCCTGGTAGTCCACGCCGTAAACGATGGATGCTAGATGTTTCCGGTATTGACCCCGGAG
GTGTCGTAGCTAACGCGTTAAGCATCCCGCCTGGGGAGTACGGCCGCAAGGCTAAAACTC
AAAGGAATTGACGGGGGCCCGCACAAGCGGGGGAGCATNNNNNNNNNNNNNNNNNNNNNN
NNNNNNNNNNNNNTGGGTTGGAACCCCCCGGAACCTTCCAGAGATGGAGGGGTGCCCGCA
AGGGAATCGGGTGTCCAGGTGCTGCATGGCTGTCGTCAGCTCGTGTCGTGAGATGTTGGG
TTAAGTCCCGCAACGAGCGCAACCCTTGTCGTTAGTTGCCAGCGGTTCGGCCGGGCACTC
TAACGAGACTGCCGGTGTTAAACCGGAGGAAGGTGGGGATGACGTCAAGTCCTCATGGCC
CTTATGCCCAGGGCTACACACGTGCTACAATGGCCGGTACAAAGCGTCGCTAACCCGCGA
GGGGGAGCCAATCGCAAAAAACCGTCCTCAGTTCAGATTGCAGTCTGCAACTCGACTGCA
TGAAGTTGGAATCGCTAGTAATCCCTGATCAGCAGGCAGGGGTGAATACGTTCCCGGGCC
TTGTACACACCGCCCGTCACACCATGGGAGTCAGTTGCTCCAGAAACGGCTGCGCTAAC
>3810|337662 Prior=0.000815 Length=1491 NormPrior=0.000716
GTTTGATCCTGGCTCAGGACGAACGCTGGCGGCGTGCCTAACACATGCAAGTCGAACGGG
ACCGGGGGCAACTCCGGTTCAGTGGCGGACGGGTGCGTAACACGTGAGGAACATGACCTT
CGGCGGGGGATAGCCGGCCCAACGGCCGGGTAATACCGCGTACGACCTTTCGGGGACATC
CCTGGATGGTGAAAGCAGCAATGCGCCGATGGAGTGCCTCGCGGCCTATCAGCTAGTTGG
TGGGGTAACGGCTCACCAAGGCAACGACGGGTAGCTGGTCTGAGAGGATGGCCAGCCACA
TTGGGACTGAGACACGGCCCAGACTCCTACGGGAGGCAGCAGTGGGGAATATTGCGCAAT
GGACGAAAGTCTGACGCAGCGACGCCGCGTGTGGGATGACGGTCTTCGGATTGTAAACCA
CTGTCGGGAGGGACGAATACGCCGCAAGGCGGGTGACGGTACCTCCAAAGGAAGCACCGG
CTAACTCCGTGCCAGCAGCCGCGGTAATACGGAGGGTGCGAGCGTTGTCCGGAATCACTG
GGCGTAAAGGGCGCGTAGGCGGCCTGATAAGTAGGGGGTGAAATCCTGCGGCTTAACCGC
AGGGCTGCCTTCTAAACTGTCGGGCTAGAGCACGGTAGAGGCAGATGGAATTCCCGGTGT
AGCGGTGGAATGCGTAGAGATCGGGAAGAACATCAGTGGCGAAGGCGGTCTGCTGGGCCG
TTGCTGACGCTGAGGCGCGACAGCGTGGGGAGCAAACAGGATTAGATACCCTGGTAGTCC
ACGCCGTAAACGATGGATGCTAGGCGTCGGGGGGAGCGACCCTCCCGGTGCCGTCGCTAA
CGCACTAAGTGCCCCGCCTGGGGAGTACGGCCGCAAGGCTGAAACTCAAAGGAATTGACG
GGGGCCCGCACAAGCGGTGGAGCATGTGGTTTAATTCGAAGCAACGCGAAGAACCTTACC
TGGGCTTGACATGCACGGGAAAGCCGGTGGAAACATCGGTTCCTCTTCGGAGTCCGTGCA
CAGGTGCTGCATGGCTGTCGTCAGCTCGTGTCGTGAGATGTTGGGTTAAGTCCCGCAACG
AGCGCAACCCTCGTCCCTAGTTACCAGCGGGTTATGCCGGGCACTCTAGGGAGACTGCCG
GTGTCAAACCGGAGGAAGGTGGGGATGACGTCAAGTCATCATGGCCCTTACGTCCAGGGC
GACACACGTGCTACAATGGCCGGTACAGAGCGTCGCCAACCCGCGAGGGTGCGCCAATCG
CCAAAAGCCGGTCTAAGTTCGGATTGTAGTCTGCAACTCGACTGCATGAAGCCGGAATCG
CTAGTAATCGTGGATCAGCCATGCCACGGTGAATACGTTCCCGGGCCTTGTACACACCGC
CCGTCACGCCATGGAAGCTGGGGGGACCTGAAGCCGGTGGGCTAACCGCAAGGAGGCAGC
CGTCAAAGGTCAATTCAGTGACTGGGGCGAAGTTGTAACAAGGTAGCCGTA
>8526|261663_m56 Prior=0.000814 Length=1447 NormPrior=0.000738
GTTTGATCCTGGCTCAGGATAAACGCTGGCGGCGTGCCTAAAACATGCAAGTCGAACGGA
CCATTTCGGTGGTCTCAGTGGGAAGGGGCTGAGTAACACGTGGGTGACCTGCCTTCGAAC
GGGGGATAACTGCCCGAAAGGGTGGCTAATACCGCAGACGTCGAACATTCGTTTTTTCGA
CTGAACTTCTGGGGTTCGGAGAGGGGCCCGCGGTCGATTAGCTGGCTGGTGGGGTAACGG
CCTACCAGGGCTGCGATCGATAGCTGGTCTGAGAGGATGATCAGCCAGACTGGGACTGCG
AACGGCCCAGACTCCTACGGGAGGCAGCAGTTAGGAATTTTGGGCAATGGGCGAAAGCCT
GACCCAGCAACGCCGCGTGGGTGATGAAGGCCTTCGGGTCGTAAAGCCCTTTTCCCAGGG
AAGATAGTGACGGTACCTGGGGAATCAGCCCCGGCTAACTACGTGCCAGCAGCCGCGGTA
ATACGTAGGGGGCAAGCGTTGTCCGGATTTATTGGGCGTAAAGCGCTCGCAGGTGGTCCG
ATGCGTCGTGCGTGAAAGACCCCGGCTCAACTGGGGAGTGTCGTGCGATACGGGCGAACT
GGAGGCCAGTAGGGGGATGCGGAATTCCGGGTGTAGTGGTGGAATGCGTAGAGATCCGGA
GGAACACCAGCGGCGAAGGCGGCATCCTGGACTGGTCCTGACACTCATGAGCGAAAGCGT
GGGGAGCGATCCGGATTAGATACCCGGGTAGTCCACGCTGTAAACGATGCGTACTAGGTG
TCGGGGGTATCGACCCCCTCGGTGCCGCAGCCAACGCGATAAGTCCTCCGCCTGGGGACT
ACGGCCGCAAGGCTAAAACTCAAAGGAATGGACGGGGGCCGGGACAAGCGGCGGAGCATG
TGGTTTACTTCGACGCAAAGCGAAGAACCTTACCTGGGCTTGACATGCGCGTGGTAAAAC
GCGGAAACGCGAATGACCCGCAAGGGAGCACGCGCAGATGCTGCATGGCTGTCGTCAGCT
CGTGCCGTGAGGTGTTGGGTTAAGTCCCGCAACGAGCGCAACCCTCGCTGCCAGTTACCA
TGTCTGGCGGGACCGCCGGGTCCAACCCGGAGGAAGGTGGGGATGACGTCAAGTCAGCAC
GGCTCTTACGTCCAGGGCTACACACACGCTACAATGGCCGGTACAACGCGCAGCAATGGG
GCGACCCGGAGCGAATCGCAGCAAAGCCGGTCTCAGTTGGGATTGCAGGCTGCAACTCGC
CTGCATGAACGCGGAGTTGCTAGTAACCGCAGGTCAGCACACTGCGGTGAATACGTTCCC
GGGCCTTGTACACACCGCCCGTCACGTCATGAAAGTTGGAGACGCCTGAAGTCGGTCAGC
CAACCCTCTTGGGAGGCAGCCGCCGAGGGTGGTGCCATCGATTGGGACGAAGTCGTAACA
AGGTAGC
>3954|594164 Prior=0.000812 Length=1429 NormPrior=0.000745
TTTGATTCTGGCTCAGAACGAACATTGGCGGCGTGGATTAGGCATGCAAGTCGAGGGAAT
CCCAGCAATGGGGGAACCGGCGTAAGGGGCAGTAAGGCATGGGTACCTACCTTTGGGTTC
GGGATAGCCATCAGAGATGGTGGGTAATACCGGATGACGTCGTGAGACCAAAGATTTATC
GCCCGAAGAGGGGCCCATGTGATATTAGCTAGTTGGTGAGGTAACGGCTCACCAAGGCGA
AGATGTCTAGCGGGTGTGAGAGCACGACCCGCGCCACTGGCACTGAGACACTGGCCAGAC
ACCTACGGGTGGCTGCAGTCGAGGATCTTCGGCAATGGGCGCAAGCCTGACCGAGCGACG
CCGCGTGTGCGATGAAGGCCTTCGGGTTGTAAAGCACTGTCGAGGGGGAGAAAGCCCGCA
AGGGTTGATCGACCCCTGGAGGAAGCACGGGCTAAGTTCGTGCCAGCAGCCGCGGTAAGA
CGAACCGTGCGAACGTTGTTCGGAATCACTGGGCTTAAAGGGCGCGTAGGCGGGCTGTCA
AGTCTGGGGTGAAATCCCGCGGCTCAACCGTGGAACTGCCTTAGATACTGACGGCCTCGA
GGGAGATAGGGGCATGCGGAACTGTAGGTGGAGCGGTGAAATGCGTTGATATCTACAGGA
ACTCCGGTGGCGAAAGCGGCGTGCTGGATCTCTTCTGACGCTGAGGCTCGAAAGCTAGGG
GAGCAAACGGGATTAGATACCCCGGTAGTCCTAGCCCTAAACGATGGGTACTAGATAGTA
GACGAGATATGCGTTTACTGTCGAAGCTAAAGTGCTAAGTACCCCGCCTGGGGAGTATGG
TCGCAAGGCTGAAACTCAAAGAAATTGACGGGGGCTCACACAAGCGGTGGAGCTTGTGGC
TTAATTCGAGGCTACGCGAAGAACCTTATCTAGACTTGACATGTGCGAAAGCGCCAGGTA
GTAGAAGCCGGAAACGGTAACGAACCTAGCAATAGGGAGCCTGATACAGGTGCTGCATGG
CTGTCGTCAGCTCGTGTCGTGAGATGTCGGGTTAAGTCCCATAACGAGCGAAACCCTTAC
[truncated: 2,639,104 more chars]
